# Supplementary material for: Epromoters function as a hub to recruit key transcription factors required for the inflammatory response
Source: Nat Commun. 2021 Nov 18;12:6660. doi: 10.1038/s41467-021-26861-0 (PMC8602369; doi:10.1038/s41467-021-26861-0)
Supplement: Supplementary file 3 — Supplementary Dataset 1 [file 41467_2021_26861_MOESM3_ESM.xlsx]

## Sheet: Feuil1
Supplementary Data 1: Summary RNA-seq and CapSTARR-seq. Data shown contains the merged information of CapSTARR-seq and RNA-seq, including: promoter coordinates, gene name, CapSTARR-seq and RNA-seq in non-stimulated (NS) and stimulated (IFNa) K562 cells. NA: non applicable
chr	strand	start	end	gene	category	STARRseq_input	STARRseq_NS_rep1	STARRseq_NS_rep1_fold_change	NS_rep1_group_inflexionPoint	STARRseq_NS_rep2	STARRseq_NS_rep2_fold_change	NS_rep2_group_inflexionPoint	STARRseq_IFNa_rep1	STARRseq_IFNa_rep1_fold_change	IFNa_rep1_group_inflexionPoint	STARRseq_IFNa_rep2	IFNa_rep2_fold_change	IFNa_rep2_group_inflexionPoint	FC(IFNa/NS)	Epromoter type	RNAseq_NS_rep1	RNAseq_NS_rep2	RNAseq_NS_rep3	RNAseq_IFNa_rep1	RNAseq_IFNa_rep2	RNAseq_IFNa_rep3	DESeq2_log2FoldChange(IFNa/NS)	DESeq2_padj	Gene exp.
chr1	+	860920	861170	SAMD11	hPro	140.002	167.763	1.19688	Inactive	176.231	1.25694	Inactive	228.63	1.62856	Inactive	199.906	1.42485	Inactive	1.24435	NA	4.20147	4.51902	6.47979	7.26864	6.96279	6.94564	1.38536	0.0237807	NA
chr1	-	894629	894879	NOC2L	hPro	261.98	189.586	0.724717	Inactive	174.87	0.668758	Inactive	246.217	0.94006	Inactive	248.907	0.950289	Inactive	1.35657	NA	13.6252	13.6321	13.169	13.189	13.173	13.1514	-0.315527	0.121577	NA
chr1	+	901676	901926	PLEKHN1	hPro	21.8529	36.578	1.64434	Inactive	37.3748	1.67921	Inactive	32.159	1.45098	Inactive	34.0026	1.53165	Inactive	0.897421	NA	6.38612	6.24823	3.39789	4.62847	4.27291	4.63585	-1.05256	0.127455	NA
chr1	-	935502	935752	HES4	hPro	130.607	180.906	1.38219	Inactive	174.251	1.33162	Inactive	185.517	1.41723	Inactive	192.51	1.47036	Inactive	1.06403	NA	9.06312	9.03288	5.9776	11.0281	11.0549	10.8715	1.91225	0.00257377	NA
chr1	+	948646	948896	ISG15	hPro	48.7096	66.0884	1.34961	Inactive	65.344	1.33463	Inactive	449.522	9.06308	Active	449.122	9.05503	Active	6.74981	Induced Epromoter	8.94395	8.7799	7.75264	14.6211	14.4865	14.3484	5.56787	1.8e-72	Induced
chr1	-	1009637	1009887	RNF223	hPro	81.8975	58.2768	0.715061	Inactive	56.8048	0.697305	Inactive	67.9358	0.831579	Inactive	66.9779	0.820024	Inactive	1.16939	NA	1.06169	2.48963	0	0.78177	0	1.12646	-0.574401		NA
chr1	-	1051686	1051936	C1orf159	hPro	83.174	74.5199	0.897188	Inactive	66.3341	0.799939	Inactive	83.5128	1.00402	Inactive	87.2151	1.04801	Inactive	1.20912	NA	10.4015	10.3601	9.42611	9.56947	9.57322	9.45707	-0.569601	0.102482	NA
chr1	+	1109085	1109335	TTLL10	hPro	47.1268	46.7454	0.992075	Inactive	47.5229	1.00823	Inactive	56.0772	1.18598	Inactive	47.4598	1.00692	Inactive	1.09628	NA	0	1.72604	0	1.28598	0	0.259669	-0.127649		NA
chr1	+	1114876	1115126	TTLL10	hPro	90.2711	119.777	1.32328	Inactive	118.065	1.30452	Inactive	124.415	1.37409	Inactive	118.752	1.31205	Inactive	1.0222	NA	0	1.72604	0	1.28598	0	0.259669	-0.127649		NA
chr1	-	1142039	1142289	TNFRSF18	hPro	37.7831	37.6939	0.9977	Inactive	39.9737	1.05648	Inactive	43.0126	1.13484	Inactive	43.1453	1.13826	Inactive	1.10657	NA	1.06169	0	0	1.65888	0	0	0.115049		NA
chr1	-	1149498	1149748	TNFRSF4	hPro	41.8167	61.0047	1.44814	Inactive	57.0523	1.35583	Inactive	45.2235	1.07957	Inactive	37.8035	0.90627	Inactive	0.708222	NA	1.06169	1.72604	1.75922	1.65888	2.48104	1.4724	0.202582	0.839787	NA
chr1	-	1167397	1167647	SDF4	hPro	41.204	45.2575	1.09605	Inactive	39.3549	0.956187	Inactive	45.0225	1.09048	Inactive	48.4871	1.17257	Inactive	1.10272	NA	12.4604	12.4679	12.3984	12.5548	12.5862	12.5099	0.104766	0.153391	NA
chr1	+	1167428	1167678	B3GALT6	hPro	41.204	45.2575	1.09605	Inactive	39.3549	0.956187	Inactive	45.0225	1.09048	Inactive	48.4871	1.17257	Inactive	1.10272	NA	9.49571	9.57497	9.81028	10.0976	10.0306	10.0076	0.418487	0.00273518	NA
chr1	-	1182052	1182302	FAM132A	hPro	91.4965	110.354	1.20387	Inactive	105.318	1.14943	Inactive	96.9793	1.05928	Inactive	108.993	1.18916	Inactive	0.955439	NA	4.92405	5.33052	4.32778	3.87436	5.14455	3.98097	-0.580596	0.30651	NA
chr1	+	1243793	1244043	PUSL1	hPro	55.5004	87.9112	1.57364	Inactive	81.68	1.46335	Inactive	95.0699	1.70034	Inactive	100.159	1.79041	Inactive	1.14941	NA	10.702	10.6712	10.027	10.4805	10.5056	10.318	-0.0639565	0.851555	NA
chr1	-	1260017	1260267	CPSF3L	hPro	106.661	65.5924	0.618538	Inactive	59.5274	0.562204	Inactive	70.2472	0.661774	Inactive	72.6279	0.683886	Inactive	1.13967	NA	12.2504	12.2377	11.5353	11.5901	11.65	11.5221	-0.443698	0.117024	NA
chr1	+	1266525	1266775	TAS1R3	hPro	67.1417	108.99	1.61414	Inactive	114.352	1.69283	Inactive	101.602	1.50572	Inactive	106.117	1.57197	Inactive	0.93067	NA	1.66664	2.15778	0	4.82431	4.71185	4.74598	2.81859	4.86e-07	Induced
chr1	-	1293877	1294127	MXRA8	hPro	101.402	169.995	1.66984	Inactive	169.672	1.66669	Inactive	126.927	1.24926	Inactive	126.868	1.24869	Inactive	0.748668	NA	10.3496	10.3989	8.45787	8.70542	8.69163	8.61926	-1.13778	0.0316909	NA
chr1	-	1294124	1294374	MXRA8	hPro	152.307	261.378	1.71145	Inactive	257.54	1.68642	Inactive	199.687	1.30905	Inactive	194.976	1.27832	Inactive	0.761469	NA	10.3496	10.3989	8.45787	8.70542	8.69163	8.61926	-1.13778	0.0316909	NA
chr1	-	1297107	1297357	MXRA8	hPro	84.3994	99.3186	1.1747	Inactive	93.9321	1.11162	Inactive	117.581	1.38855	Inactive	112.691	1.33129	Inactive	1.18961	NA	10.3496	10.3989	8.45787	8.70542	8.69163	8.61926	-1.13778	0.0316909	NA
chr1	-	1310512	1310762	AURKAIP1	hPro	114.217	88.4072	0.77599	Inactive	83.7839	0.735863	Inactive	129.641	1.13387	Inactive	128.511	1.12406	Inactive	1.49349	NA	12.2329	12.1961	11.3355	11.6342	11.5153	11.4004	-0.438416	0.201029	NA
chr1	-	1310530	1310780	AURKAIP1	hPro	117.128	90.763	0.77681	Inactive	84.8977	0.727158	Inactive	130.344	1.11188	Inactive	128.922	1.09984	Inactive	1.47059	NA	12.2329	12.1961	11.3355	11.6342	11.5153	11.4004	-0.438416	0.201029	NA
chr1	-	1310768	1311018	AURKAIP1	hPro	76.23	56.5409	0.745059	Inactive	49.3793	0.652328	Inactive	70.3477	0.923834	Inactive	79.3051	1.03982	Inactive	1.40523	NA	12.2329	12.1961	11.3355	11.6342	11.5153	11.4004	-0.438416	0.201029	NA
chr1	-	1334668	1334918	CCNL2	hPro	173.649	332.674	1.91054	Active	331.794	1.9055	Active	419.574	2.40811	Active	455.183	2.612	Active	1.31553	Constitutive Epromoter	12.9292	12.9528	12.4807	12.2542	12.0816	12.1437	-0.631535	0.00132064	NA
chr1	-	1342643	1342893	MRPL20	hPro	89.9136	89.3991	0.994341	Inactive	92.0757	1.02378	Inactive	113.863	1.26343	Inactive	121.629	1.34885	Inactive	1.29441	NA	11.6167	11.6038	11.0013	11.2974	11.2137	11.1827	-0.199319	0.471523	NA
chr1	-	1356774	1357024	ANKRD65	hPro	81.3869	136.765	1.67217	Inactive	133.287	1.62996	Inactive	124.817	1.52715	Inactive	127.484	1.55952	Inactive	0.934751	NA	2.68635	1.72604	1.75922	0.78177	0	2.12184	-0.52326	0.573434	NA
chr1	+	1361307	1361557	TMEM88B	hPro	46.0546	47.1174	1.02259	Inactive	48.2655	1.04699	Inactive	45.4245	0.986609	Inactive	42.7344	0.929439	Inactive	0.925819	NA	0	0	0	0	1.71874	0	0.230286		NA
chr1	+	1370702	1370952	VWA1	hPro	202.804	177.062	0.873692	Inactive	180.315	0.889654	Inactive	191.346	0.943779	Inactive	202.269	0.997375	Inactive	1.10084	NA	8.53835	8.51903	7.75264	8.06521	8.18992	8.11008	-0.200992	0.547012	NA
chr1	+	1384868	1385118	ATAD3C	hPro	83.4292	125.357	1.4966	Inactive	133.782	1.59639	Inactive	109.642	1.31047	Inactive	121.115	1.44636	Inactive	0.891315	NA	3.5697	2.48963	0	3.55932	1.71874	3.6817	0.436229	0.630656	NA
chr1	+	1406963	1407213	ATAD3B	hPro	63.2612	55.053	0.872268	Inactive	53.4633	0.84753	Inactive	53.5648	0.84911	Inactive	51.4662	0.816452	Inactive	0.968463	NA	11.8125	11.8103	9.88132	11.007	11.0235	10.8634	-0.38372	0.530472	NA
chr1	+	1447322	1447572	ATAD3A	hPro	73.2686	67.2043	0.918346	Inactive	71.0369	0.969951	Inactive	85.2212	1.16094	Inactive	84.236	1.14767	Inactive	1.22259	NA	12.6874	12.6809	11.0685	11.1204	11.0596	10.9814	-1.13759	0.0161829	NA
chr1	-	1510212	1510462	SSU72	hPro	56.6236	50.3412	0.890975	Inactive	51.1119	0.90435	Inactive	65.1219	1.14748	Inactive	62.047	1.09412	Inactive	1.24857	NA	12.0393	11.9872	10.9095	11.6115	11.5119	11.5845	-0.151958	0.742238	NA
chr1	+	1550594	1550844	MIB2	hPro	54.7345	50.8372	0.930074	Inactive	50.1218	0.917238	Inactive	61.6045	1.12326	Inactive	67.0806	1.22152	Inactive	1.26929	NA	10.4393	10.4402	8.20151	9.73812	9.764	9.57516	-0.261025	0.710448	NA
chr1	+	1551044	1551294	MIB2	hPro	103.342	146.932	1.41776	Inactive	136.257	1.31545	Inactive	130.344	1.25878	Inactive	136.319	1.31605	Inactive	0.942052	NA	10.4393	10.4402	8.20151	9.73812	9.764	9.57516	-0.261025	0.710448	NA
chr1	+	1567359	1567609	MMP23B	hPro	42.3784	53.8131	1.2636	Inactive	52.9683	1.24413	Inactive	39.8972	0.942801	Inactive	46.1244	1.08636	Inactive	0.80916	NA	2.09157	2.48963	0	3.26766	0	2.61525	0.464014	0.620825	NA
chr1	-	1624193	1624443	SLC35E2B	hPro	56.4705	74.0239	1.30543	Inactive	72.8933	1.28576	Inactive	29.747	0.535005	Inactive	32.9753	0.591178	Inactive	0.434619	NA	11.2661	11.3475	11.0765	10.3601	10.4547	10.3126	-0.858567	7.55e-13	NA
chr1	-	1655741	1655991	CDK11A	hPro	41.0509	35.0901	0.858248	Inactive	30.9394	0.759541	Inactive	47.9369	1.16375	Inactive	43.0426	1.04736	Inactive	1.36675	NA	7.0741	7.171	5.3767	5.57744	4.71185	5.10129	-1.37036	0.0113203	NA
chr1	-	1655809	1656059	CDK11B	hPro	41.0509	35.0901	0.858248	Inactive	30.9394	0.759541	Inactive	47.9369	1.16375	Inactive	43.0426	1.04736	Inactive	1.36675	NA	10.2756	10.3203	8.61532	8.71533	8.41967	8.4772	-1.23348	0.0115737	NA
chr1	-	1677388	1677638	SLC35E2	hPro	39.1107	57.5328	1.45928	Inactive	54.5771	1.38559	Inactive	43.3141	1.10479	Inactive	41.0907	1.04936	Inactive	0.757207	NA	6.54576	6.63078	6.181	5.20797	6.25963	4.98931	-0.903339	0.0426358	NA
chr1	-	1690031	1690281	NADK	hPro	30.0733	34.3461	1.13751	Inactive	35.766	1.1832	Inactive	39.0932	1.29028	Inactive	36.9817	1.22233	Inactive	1.08269	NA	12.1006	12.097	11.5377	12.0611	12.1132	12.0052	0.121371	0.658684	NA
chr1	-	1710247	1710497	NADK	hPro	174.67	184.502	1.05597	Inactive	179.325	1.0265	Inactive	267.221	1.52685	Inactive	248.085	1.41791	Inactive	1.41407	NA	12.1006	12.097	11.5377	12.0611	12.1132	12.0052	0.121371	0.658684	NA
chr1	-	1711458	1711708	NADK	hPro	56.1131	72.412	1.28538	Inactive	67.5717	1.20063	Inactive	58.7906	1.04688	Inactive	55.4725	0.988784	Inactive	0.818848	NA	12.1006	12.097	11.5377	12.0611	12.1132	12.0052	0.121371	0.658684	NA
chr1	+	1846065	1846315	CALML6	hPro	41.9699	47.4894	1.12845	Inactive	46.0378	1.09467	Inactive	52.7608	1.25113	Inactive	46.3298	1.10146	Inactive	1.05824	NA	2.68635	2.75925	0	1.65888	0	1.75123	-0.686508	0.436036	NA
chr1	-	1850690	1850940	TMEM52	hPro	964.032	672.167	0.697559	Inactive	690.444	0.716499	Inactive	861.659	0.893918	Inactive	953.922	0.989524	Inactive	1.33194	NA	8.76801	8.69003	7.02013	6.85895	7.08956	6.75335	-1.29871	0.00883604	NA
chr1	+	2004885	2005135	PRKCZ	hPro	107.988	93.8629	0.870398	Inactive	89.353	0.829018	Inactive	97.3813	0.90268	Inactive	99.3369	0.920623	Inactive	1.0729	NA	7.37747	7.57191	5.10401	5.23577	5.04792	4.97129	-1.63049	0.0062168	NA
chr1	+	2005224	2005474	PRKCZ	hPro	48.0969	37.074	0.775487	Inactive	32.7958	0.688349	Inactive	36.3798	0.761347	Inactive	38.1117	0.796623	Inactive	1.06431	NA	7.37747	7.57191	5.10401	5.23577	5.04792	4.97129	-1.63049	0.0062168	NA
chr1	+	2035954	2036204	PRKCZ	hPro	27.0098	30.2543	1.11583	Inactive	27.8455	1.02984	Inactive	28.1391	1.04032	Inactive	28.8662	1.06628	Inactive	0.981789	NA	7.37747	7.57191	5.10401	5.23577	5.04792	4.97129	-1.63049	0.0062168	NA
chr1	+	2323013	2323263	RER1	hPro	95.7854	90.391	0.944264	Inactive	94.3033	0.984687	Inactive	137.279	1.42872	Inactive	149.159	1.55146	Inactive	1.54497	NA	12.5363	12.5033	12.174	12.6777	12.5726	12.6129	0.205008	0.238975	NA
chr1	-	2323140	2323390	MORN1	hPro	118.098	122.753	1.03909	Inactive	125.738	1.06415	Inactive	167.83	1.41757	Inactive	180.388	1.52301	Inactive	1.39813	NA	6.42315	6.24823	7.24093	6.85895	7.13731	7.07787	0.339201	0.388494	NA
chr1	-	2343960	2344210	PEX10	hPro	702.868	838.07	1.19208	Inactive	823.607	1.17154	Inactive	1188.57	1.69005	Inactive	1245.05	1.77029	Inactive	1.464	NA	8.93757	9.07979	9.05122	8.70293	8.67555	8.61854	-0.358537	0.00323272	NA
chr1	+	2398697	2398947	PLCH2	hPro	44.8292	57.6568	1.2799	Inactive	52.3495	1.16409	Inactive	55.5747	1.23447	Inactive	58.4516	1.29724	Inactive	1.03589	NA	1.06169	0	0	1.65888	0	1.25122	0.523263		NA
chr1	+	2407553	2407803	PLCH2	hPro	27.163	38.5619	1.40475	Inactive	37.1273	1.35381	Inactive	35.8773	1.30942	Inactive	36.6735	1.33769	Inactive	0.959603	NA	1.06169	0	0	1.65888	0	1.25122	0.523263		NA
chr1	-	2458017	2458267	PANK4	hPro	44.9313	83.4474	1.83856	Active	93.5608	2.05874	Active	107.23	2.35635	Active	107.658	2.36566	Active	1.21161	Constitutive Epromoter	10.5533	10.6412	10.0137	9.75863	9.88781	9.69018	-0.638163	0.0077478	NA
chr1	+	2487603	2487853	TNFRSF14	hPro	43.0421	63.7325	1.46979	Inactive	60.0225	1.38555	Inactive	52.6603	1.21839	Inactive	52.8016	1.22159	Inactive	0.854534	NA	6.64314	6.71243	6.7272	7.74076	7.88889	7.55572	1.00574	3.46e-07	Induced
chr1	-	2564431	2564681	MMEL1	hPro	48.3522	84.9353	1.74127	Inactive	84.0314	1.72295	Inactive	83.2113	1.70633	Inactive	89.7833	1.8395	Inactive	1.02356	NA	0	0	0	0	0	0.839006	0.186015		NA
chr1	-	2706180	2706430	TTC34	hPro	77.6597	78.6117	1.0121	Inactive	81.185	1.04482	Inactive	94.1654	1.20984	Inactive	89.2696	1.1476	Inactive	1.1461	NA	1.66664	2.75925	3.69218	3.26766	2.48104	2.61525	0.0518735	0.956204	NA
chr1	+	2985541	2985791	PRDM16	hPro	14.7558	19.8389	1.32262	Inactive	18.5636	1.24168	Inactive	12.1601	0.835254	Inactive	12.1218	0.832823	Inactive	0.650502	NA	0	1.72604	0	0	0	0.259669	-0.401381		NA
chr1	-	3528009	3528259	MEGF6	hPro	522.071	197.645	0.379767	Inactive	192.196	0.369349	Inactive	152.253	0.292987	Inactive	159.021	0.305926	Inactive	0.799493	NA	5.57764	5.2453	3.02777	5.76085	6.02595	5.56508	0.661953	0.276734	NA
chr1	+	3541355	3541605	TPRG1L	hPro	709.812	464.603	0.65503	Inactive	482.284	0.679904	Inactive	625.592	0.881516	Inactive	631.154	0.889341	Inactive	1.32655	NA	9.37332	9.43285	9.07055	8.97656	9.01286	8.81515	-0.375841	0.0335115	NA
chr1	-	3566621	3566871	WRAP73	hPro	41.5614	42.0337	1.0111	Inactive	49.3793	1.18369	Inactive	60.901	1.45439	Inactive	63.7934	1.52235	Inactive	1.35628	NA	10.8931	10.9498	10.1622	10.221	10.2473	10.1054	-0.503863	0.0892845	NA
chr1	+	3568928	3569178	TP73	hPro	126.88	160.323	1.26152	Inactive	162.494	1.2785	Inactive	146.524	1.15361	Inactive	151.933	1.19591	Inactive	0.925004	NA	9.65011	9.73201	9.81411	8.97862	8.99353	8.98086	-0.741775	1.34e-14	NA
chr1	+	3607035	3607285	TP73	hPro	35.4855	58.5248	1.63146	Inactive	68.3142	1.89977	Active	41.9071	1.176	Inactive	34.9271	0.984695	Inactive	0.611881	NA	9.65011	9.73201	9.81411	8.97862	8.99353	8.98086	-0.741775	1.34e-14	NA
chr1	+	3614409	3614659	TP73	hPro	85.1652	115.562	1.35277	Inactive	115.466	1.35166	Inactive	127.932	1.49633	Inactive	126.046	1.47445	Inactive	1.09849	NA	9.65011	9.73201	9.81411	8.97862	8.99353	8.98086	-0.741775	1.34e-14	NA
chr1	-	3713018	3713268	LRRC47	hPro	222.001	237.323	1.06871	Inactive	249.248	1.12218	Inactive	343.598	1.54528	Inactive	343.416	1.54446	Inactive	1.41026	NA	11.9382	12.0003	11.314	11.6072	11.6051	11.4805	-0.212713	0.469069	NA
chr1	+	3773630	3773880	DFFB	hPro	143.474	177.062	1.23248	Inactive	179.077	1.24643	Inactive	211.546	1.47117	Inactive	216.445	1.50508	Inactive	1.20063	NA	9.9818	9.93104	9.27323	9.57492	9.62856	9.56318	-0.17523	0.56815	NA
chr1	-	3773747	3773997	CEP104	hPro	134.794	165.903	1.22909	Inactive	164.226	1.21674	Inactive	194.662	1.44087	Inactive	200.523	1.48403	Inactive	1.19588	NA	10.6443	10.6945	10.7347	10.8829	10.9519	10.9369	0.233457	0.0038194	NA
chr1	-	3816807	3817057	C1orf174	hPro	30.4818	32.3622	1.05973	Inactive	33.4146	1.09316	Inactive	28.4406	0.935163	Inactive	25.7844	0.85079	Inactive	0.829561	NA	10.8003	10.766	10.2859	10.6156	10.6566	10.6297	-0.0056641	0.984488	NA
chr1	+	6052157	6052407	KCNAB2	hPro	117.128	137.136	1.16938	Inactive	142.445	1.21432	Inactive	137.48	1.17229	Inactive	128.1	1.09288	Inactive	0.950277	NA	8.88876	8.79122	8.45787	9.04887	8.89281	8.90751	0.214261	0.280787	NA
chr1	-	6052483	6052733	NPHP4	hPro	51.1093	29.7584	0.590267	Inactive	31.4344	0.62243	Inactive	38.6912	0.761691	Inactive	35.1326	0.6934	Inactive	1.19988	NA	10.2994	10.3538	9.5779	9.15643	9.24851	9.05333	-0.93762	0.000684934	NA
chr1	+	6094147	6094397	KCNAB2	hPro	40.4382	28.8904	0.721325	Inactive	30.4444	0.758826	Inactive	28.2396	0.705619	Inactive	36.2626	0.899233	Inactive	1.08425	NA	8.88876	8.79122	8.45787	9.04887	8.89281	8.90751	0.214261	0.280787	NA
chr1	+	6105780	6106030	KCNAB2	hPro	61.6274	64.7245	1.04945	Inactive	58.6611	0.952636	Inactive	65.3229	1.05901	Inactive	64.2043	1.04115	Inactive	1.04898	NA	8.88876	8.79122	8.45787	9.04887	8.89281	8.90751	0.214261	0.280787	NA
chr1	+	6105973	6106223	KCNAB2	hPro	66.3247	66.8323	1.00754	Inactive	62.7451	0.946831	Inactive	69.5437	1.04781	Inactive	69.1352	1.04175	Inactive	1.06917	NA	8.88876	8.79122	8.45787	9.04887	8.89281	8.90751	0.214261	0.280787	NA
chr1	-	6240144	6240394	CHD5	hPro	33.0858	44.1416	1.32435	Inactive	43.0677	1.29285	Inactive	53.6653	1.60376	Inactive	47.8707	1.43376	Inactive	1.1606	NA	2.68635	2.48963	3.69218	4.19075	3.63894	3.63666	0.85711	0.162771	NA
chr1	-	6259629	6259879	RPL22	hPro	46.1567	67.3283	1.44896	Inactive	63.4877	1.36752	Inactive	64.2174	1.38299	Inactive	68.9297	1.48292	Inactive	1.01755	NA	12.8021	12.7425	12.4601	12.5594	12.4224	12.5081	-0.176847	0.297042	NA
chr1	+	6265988	6266238	RNF207	hPro	63.057	93.2429	1.47123	Inactive	96.4072	1.52063	Inactive	109.34	1.72253	Inactive	112.075	1.76522	Inactive	1.16574	NA	8.74626	8.9545	8.86451	8.76626	8.76186	8.74262	-0.100422	0.503213	NA
chr1	-	6295994	6296244	ICMT	hPro	49.3734	83.6954	1.68135	Inactive	99.1299	1.98775	Active	105.22	2.10865	Inactive	115.362	2.30999	Active	1.20428	Constitutive Epromoter	11.8803	11.8301	12.1194	12.556	12.5179	12.567	0.596558	1.25e-06	NA
chr1	+	6304051	6304301	HES3	hPro	16.5429	20.3349	1.21616	Inactive	23.514	1.39737	Inactive	21.5063	1.28293	Inactive	21.2645	1.26915	Inactive	0.976486	NA	2.09157	1.72604	0	0	0	0.670489	-0.9279		NA
chr1	-	6418954	6419204	ACOT7	hPro	22.5678	25.4186	1.12096	Inactive	26.2366	1.15567	Inactive	18.0894	0.809978	Inactive	26.0926	1.14956	Inactive	0.860718	NA	11.0757	11.1594	10.7941	10.7845	10.8391	10.7439	-0.230945	0.163366	NA
chr1	-	6420714	6420964	ACOT7	hPro	102.882	104.03	1.01105	Inactive	112.619	1.09373	Inactive	108.536	1.05443	Inactive	106.733	1.03707	Inactive	0.993689	NA	11.0757	11.1594	10.7941	10.7845	10.8391	10.7439	-0.230945	0.163366	NA
chr1	-	6445833	6446083	ACOT7	hPro	44.5228	65.3444	1.45739	Inactive	58.9086	1.31601	Inactive	75.0711	1.67105	Inactive	66.1561	1.47522	Inactive	1.13445	NA	11.0757	11.1594	10.7941	10.7845	10.8391	10.7439	-0.230945	0.163366	NA
chr1	-	6453776	6454026	ACOT7	hPro	9.13943	8.67952	0.954641	Inactive	9.40558	1.02625	Inactive	11.6576	1.24835	Inactive	9.5536	1.04085	Inactive	1.15564	NA	11.0757	11.1594	10.7941	10.7845	10.8391	10.7439	-0.230945	0.163366	NA
chr1	-	6479929	6480179	HES2	hPro	80.2636	58.5248	0.73249	Inactive	60.0225	0.75092	Inactive	70.4482	0.879215	Inactive	74.5797	0.930056	Inactive	1.21967	NA	4.20147	4.51902	1.75922	1.28598	0	1.83336	-1.9857	0.00748936	NA
chr1	-	6526205	6526455	TNFRSF25	hPro	94.8663	82.4555	0.870541	Inactive	75.1209	0.794032	Inactive	73.6641	0.778836	Inactive	77.3533	0.817318	Inactive	0.958897	NA	1.66664	1.10708	0	0	0	0.479653	-0.700569		NA
chr1	-	6545479	6545729	PLEKHG5	hPro	166.654	194.297	1.16488	Inactive	185.141	1.11027	Inactive	168.734	1.01241	Inactive	158.508	0.951412	Inactive	0.86316	NA	4.28431	4.44451	1.75922	1.95492	2.48104	2.05494	-1.59225	0.0212762	NA
chr1	-	6545964	6546214	PLEKHG5	hPro	70.8689	77.8677	1.09738	Inactive	69.1805	0.976507	Inactive	56.8812	0.805372	Inactive	55.9861	0.792917	Inactive	0.770672	NA	4.28431	4.44451	1.75922	1.95492	2.48104	2.05494	-1.59225	0.0212762	NA
chr1	-	6550590	6550840	PLEKHG5	hPro	63.7207	89.3991	1.39676	Inactive	86.7541	1.35589	Inactive	99.2908	1.54959	Inactive	104.165	1.62491	Inactive	1.15325	NA	4.28431	4.44451	1.75922	1.95492	2.48104	2.05494	-1.59225	0.0212762	NA
chr1	-	6550604	6550854	PLEKHG5	hPro	63.7207	89.3991	1.39676	Inactive	86.7541	1.35589	Inactive	99.2908	1.54959	Inactive	104.165	1.62491	Inactive	1.15325	NA	4.28431	4.44451	1.75922	1.95492	2.48104	2.05494	-1.59225	0.0212762	NA
chr1	-	6551711	6551961	PLEKHG5	hPro	122.591	156.479	1.27419	Inactive	159.524	1.29883	Inactive	142.806	1.16356	Inactive	129.23	1.05372	Inactive	0.86174	NA	4.28431	4.44451	1.75922	1.95492	2.48104	2.05494	-1.59225	0.0212762	NA
chr1	-	6557106	6557356	PLEKHG5	hPro	16.7982	29.3864	1.70727	Inactive	30.5681	1.77367	Active	42.1081	2.42205	Active	34.4135	1.98972	Inactive	1.26741	Constitutive Epromoter	4.28431	4.44451	1.75922	1.95492	2.48104	2.05494	-1.59225	0.0212762	NA
chr1	-	6580071	6580321	PLEKHG5	hPro	77.5575	73.156	0.943971	Inactive	72.7695	0.939051	Inactive	88.3366	1.13721	Inactive	85.4687	1.10071	Inactive	1.18847	NA	4.28431	4.44451	1.75922	1.95492	2.48104	2.05494	-1.59225	0.0212762	NA
chr1	-	6614608	6614858	NOL9	hPro	51.2625	65.2204	1.26707	Inactive	65.7153	1.27654	Inactive	83.3118	1.61324	Inactive	90.3996	1.74886	Inactive	1.32178	NA	11.0596	10.9582	11.0213	11.2204	11.2522	11.2004	0.208218	0.0087523	NA
chr1	+	6615137	6615387	TAS1R1	hPro	67.8565	92.3749	1.35608	Inactive	93.6845	1.3751	Inactive	110.546	1.61998	Inactive	101.597	1.49001	Inactive	1.1387	NA	2.91154	2.15778	1.75922	1.28598	0	1.4724	-1.03679	0.202959	NA
chr1	+	6639850	6640100	ZBTB48	hPro	85.0121	64.1045	0.756923	Inactive	62.0026	0.732485	Inactive	74.2671	0.875076	Inactive	76.6342	0.902596	Inactive	1.19354	NA	10.5843	10.5104	10.6917	10.345	10.4092	10.288	-0.249348	0.0222803	NA
chr1	+	6673555	6673805	PHF13	hPro	562.203	804.468	1.43016	Inactive	836.602	1.48721	Inactive	1007.68	1.79097	Inactive	1036	1.84125	Inactive	1.24504	NA	10.4382	10.451	10.7144	10.6235	10.6627	10.5796	0.0849129	0.603088	NA
chr1	+	6684724	6684974	THAP3	hPro	123.102	153.256	1.24298	Inactive	154.078	1.2496	Inactive	166.423	1.34908	Inactive	163.541	1.32585	Inactive	1.07316	NA	9.45382	9.54853	9.07055	9.49521	9.53808	9.32357	0.0697951	0.785145	NA
chr1	+	6685009	6685259	THAP3	hPro	109.622	153.38	1.39556	Inactive	140.836	1.28217	Inactive	161.197	1.46623	Inactive	158.918	1.44563	Inactive	1.08743	NA	9.45382	9.54853	9.07055	9.49521	9.53808	9.32357	0.0697951	0.785145	NA
chr1	-	6761916	6762166	DNAJC11	hPro	14.1942	17.731	1.23277	Inactive	18.8112	1.30387	Inactive	17.3859	1.21006	Inactive	19.5181	1.35039	Inactive	1.00939	NA	12.0077	12.0471	11.9118	12.1732	12.1831	12.1822	0.186703	0.0173427	NA
chr1	+	6845183	6845433	CAMTA1	hPro	125.45	109.61	0.874733	Inactive	129.574	1.03261	Inactive	163.81	1.30336	Inactive	179.567	1.42797	Inactive	1.43201	NA	9.82114	9.84676	9.63094	9.66587	9.48831	9.56318	-0.195208	0.163192	NA
chr1	+	7831128	7831378	VAMP3	hPro	371.5	254.93	0.68706	Inactive	255.065	0.687423	Inactive	312.846	0.84254	Inactive	313.214	0.843528	Inactive	1.22669	NA	10.956	10.8975	10.7843	11.0206	10.913	11.0534	0.116288	0.33212	NA
chr1	-	7913054	7913304	UTS2	hPro	77.1491	102.294	1.32176	Inactive	98.3873	1.27177	Inactive	99.7933	1.28976	Inactive	94.5087	1.22213	Inactive	0.968525	NA	2.68635	3.64857	0	3.55932	2.48104	3.44098	0.375064	0.661856	NA
chr1	-	7913501	7913751	UTS2	hPro	78.9361	120.893	1.52488	Inactive	118.065	1.4895	Inactive	107.23	1.35396	Inactive	114.849	1.44927	Inactive	0.92995	NA	2.68635	3.64857	0	3.55932	2.48104	3.44098	0.375064	0.661856	NA
chr1	-	8003175	8003425	TNFRSF9	hPro	63.5165	93.9869	1.47229	Inactive	105.07	1.64408	Inactive	85.2212	1.33642	Inactive	81.976	1.28612	Inactive	0.841539	NA	5.07129	4.00029	4.63527	4.82431	3.88254	4.74598	-0.0153038	0.981854	NA
chr1	+	8021513	8021763	PARK7	hPro	149.754	127.837	0.854617	Inactive	130.193	0.870246	Inactive	130.445	0.871917	Inactive	130.155	0.869993	Inactive	1.00988	NA	13.2357	13.1795	12.6962	12.6696	12.5541	12.5302	-0.462399	0.0348778	NA
chr1	-	8086343	8086593	ERRFI1	hPro	136.53	83.4474	0.614029	Inactive	85.3928	0.628174	Inactive	106.828	0.784033	Inactive	103.96	0.763179	Inactive	1.24554	NA	7.05063	7.2928	6.27286	6.51765	6.46069	6.7401	-0.352704	0.349815	NA
chr1	+	8377944	8378194	SLC45A1	hPro	12.254	12.0273	0.982896	Inactive	12.4995	1.01852	Inactive	19.2954	1.53127	Inactive	15.1008	1.21479	Inactive	1.37205	NA	0	0	0	0	0	0.259669	0.0708063		NA
chr1	-	8877649	8877899	RERE	hPro	29.1543	22.6908	0.785652	Inactive	22.1526	0.767804	Inactive	26.1292	0.899679	Inactive	31.229	1.0688	Inactive	1.26716	NA	10.8664	10.9079	11.5457	12.2127	12.3684	12.36	1.14154	4.87e-06	Induced
chr1	-	8931585	8931835	ENO1	hPro	39.4681	50.2172	1.26562	Inactive	44.5528	1.12565	Inactive	43.2136	1.09255	Inactive	39.5498	1.00202	Inactive	0.875926	NA	16.583	16.5649	16.2304	16.2578	16.286	16.1767	-0.225094	0.191026	NA
chr1	-	8939101	8939351	ENO1	hPro	55.6025	64.4765	1.15678	Inactive	62.3739	1.11963	Inactive	69.1418	1.2392	Inactive	76.5315	1.36975	Inactive	1.14608	NA	16.583	16.5649	16.2304	16.2578	16.286	16.1767	-0.225094	0.191026	NA
chr1	+	9005692	9005942	CA6	hPro	70.8178	83.1994	1.1724	Inactive	86.2591	1.21501	Inactive	80.8999	1.14038	Inactive	79.5106	1.12104	Inactive	0.947229	NA	0	0	0	0	0	0.479653	0.132188		NA
chr1	-	9129837	9130087	SLC2A5	hPro	89.5562	113.578	1.26527	Inactive	117.075	1.30389	Inactive	101.502	1.13192	Inactive	100.467	1.12049	Inactive	0.876709	NA	3.5697	2.75925	3.69218	1.65888	0	1.75123	-1.67138	0.0129768	NA
chr1	+	9299702	9299952	H6PD	hPro	13.3262	15.6231	1.16033	Inactive	17.9449	1.3224	Inactive	22.5113	1.64114	Inactive	18.6963	1.37484	Inactive	1.21479	NA	6.6742	6.57947	10.1165	9.30326	9.23211	9.2451	0.336164	0.714066	NA
chr1	+	9599327	9599577	SLC25A33	hPro	77.3023	50.9612	0.663597	Inactive	52.8445	0.687649	Inactive	59.0921	0.767437	Inactive	57.8352	0.751385	Inactive	1.12402	NA	9.35905	9.31754	9.37001	9.96996	9.83811	9.79957	0.521213	2.8e-06	NA
chr1	+	9648731	9648981	TMEM201	hPro	272.753	295.476	1.08301	Inactive	324.616	1.18945	Inactive	313.047	1.14719	Inactive	285.786	1.04761	Inactive	0.965827	NA	10.1719	10.2359	10.4449	11.0941	11.222	11.0906	0.845044	3.12e-12	NA
chr1	+	9711589	9711839	PIK3CD	hPro	24.4059	18.847	0.781196	Inactive	19.1824	0.794398	Inactive	28.1391	1.14694	Inactive	27.2226	1.11087	Inactive	1.43299	NA	11.0728	11.0862	11.6187	10.9405	11.0902	10.9119	-0.29187	0.24796	NA
chr1	-	9884534	9884784	CLSTN1	hPro	59.6871	68.5682	1.14634	Inactive	66.8291	1.11769	Inactive	55.1727	0.925612	Inactive	55.9861	0.939015	Inactive	0.823588	NA	9.5343	9.46618	11.1526	10.6656	10.7689	10.7848	0.408159	0.494913	NA
chr1	-	10002776	10003026	LZIC	hPro	25.427	36.206	1.40788	Inactive	31.8057	1.24137	Inactive	38.4902	1.49431	Inactive	32.1535	1.25453	Inactive	1.03759	NA	10.7057	10.664	10.8566	11.229	11.0948	11.189	0.432451	5.33e-05	NA
chr1	+	10002780	10003030	NMNAT1	hPro	25.427	36.206	1.40788	Inactive	31.8057	1.24137	Inactive	38.4902	1.49431	Inactive	32.1535	1.25453	Inactive	1.03759	NA	9.20011	9.34596	9.32779	9.37534	9.33807	9.3591	0.0704716	0.591495	NA
chr1	+	10003285	10003535	NMNAT1	hPro	102.117	72.66	0.714334	Inactive	71.0369	0.698594	Inactive	67.4333	0.663647	Inactive	76.9424	0.755864	Inactive	1.00466	NA	9.20011	9.34596	9.32779	9.37534	9.33807	9.3591	0.0704716	0.591495	NA
chr1	+	10057054	10057304	RBP7	hPro	83.0208	75.1399	0.906203	Inactive	80.5662	0.970786	Inactive	79.2919	0.955619	Inactive	93.6869	1.12695	Inactive	1.10952	NA	0	1.10708	0	1.28598	0	0.989881	0.322814		NA
chr1	+	10092840	10093090	UBE4B	hPro	47.4332	63.4845	1.33141	Inactive	58.5374	1.22927	Inactive	81.3019	1.69929	Inactive	78.3806	1.63897	Inactive	1.30366	NA	12.1067	12.1883	12.1932	11.3155	11.4244	11.4476	-0.763517	1.66e-21	NA
chr1	+	10270563	10270813	KIF1B	hPro	89.8626	94.8548	1.05494	Inactive	102.1	1.13468	Inactive	106.627	1.1845	Inactive	108.788	1.20829	Inactive	1.09279	NA	11.2807	11.399	11.1571	10.8015	10.8463	10.952	-0.412334	0.000888601	NA
chr1	+	10458848	10459098	PGD	hPro	64.0782	55.6729	0.870843	Inactive	49.1318	0.770332	Inactive	64.1169	1.00059	Inactive	54.3425	0.8504	Inactive	1.12785	NA	13.9286	13.9514	13.7518	13.6716	13.73	13.7287	-0.169577	0.124413	NA
chr1	+	10458974	10459224	PGD	hPro	90.5774	84.1914	0.930267	Inactive	72.0269	0.797434	Inactive	93.663	1.03369	Inactive	87.9342	0.971137	Inactive	1.1604	NA	13.9286	13.9514	13.7518	13.6716	13.73	13.7287	-0.169577	0.124413	NA
chr1	+	10489958	10490208	APITD1	hPro	50.5477	53.4411	1.05613	Inactive	59.2799	1.1694	Inactive	53.9667	1.06633	Inactive	56.4998	1.11547	Inactive	0.980348	NA	6.90115	6.75929	7.52871	7.70639	7.97023	7.80887	0.731673	0.00924292	NA
chr1	+	10509575	10509825	CORT	hPro	48.2501	55.6729	1.15072	Inactive	53.9583	1.1159	Inactive	54.2682	1.12219	Inactive	55.3698	1.14456	Inactive	1.00006	NA	0	1.10708	2.52865	1.95492	2.48104	1.25122	0.355186	0.716867	NA
chr1	-	10532563	10532813	DFFA	hPro	60.8615	43.0256	0.71168	Inactive	49.008	0.808386	Inactive	54.1677	0.891794	Inactive	61.7388	1.01418	Inactive	1.25388	NA	12.2006	12.2467	11.9849	11.9059	11.9829	11.9765	-0.19386	0.143532	NA
chr1	+	10534802	10535052	PEX14	hPro	103.546	165.903	1.59646	Inactive	172.518	1.65973	Inactive	187.828	1.80617	Inactive	220.349	2.11724	Inactive	1.20491	NA	10.2552	10.2605	10.1532	9.97718	9.98235	9.9915	-0.244275	0.00532905	NA
chr1	-	10856683	10856933	CASZ1	hPro	79.0893	77.6197	0.98165	Inactive	72.2745	0.91491	Inactive	77.483	0.979944	Inactive	93.0705	1.17457	Inactive	1.13601	NA	6.2066	5.98461	5.20075	6.97072	7.31391	7.14373	1.18929	4.49e-05	Induced
chr1	-	11042044	11042294	C1orf127	hPro	46.3609	51.0852	1.09975	Inactive	48.2655	1.04021	Inactive	38.5907	0.835936	Inactive	39.1389	0.847511	Inactive	0.78667	NA	0	0	0	0.78177	1.71874	1.25122	0.916904		NA
chr1	+	11072478	11072728	TARDBP	hPro	56.5215	109.238	1.91647	Active	102.843	1.80529	Active	123.209	2.15935	Inactive	127.895	2.24081	Active	1.18228	Constitutive Epromoter	12.8724	12.8694	13.1868	13.3102	13.3196	13.3241	0.331953	0.0275419	NA
chr1	-	11107246	11107496	MASP2	hPro	44.8292	52.3251	1.16356	Inactive	52.7208	1.1722	Inactive	49.4444	1.1007	Inactive	46.3298	1.03274	Inactive	0.913386	NA	2.09157	2.15778	0	2.75572	2.97718	2.98225	0.951051	0.203887	NA
chr1	-	11120041	11120291	SRM	hPro	33.8516	41.0418	1.20631	Inactive	43.6864	1.28219	Inactive	56.4792	1.64926	Inactive	51.5689	1.50836	Inactive	1.26888	NA	12.2346	12.2394	11.9687	12.1642	12.212	12.1083	0.00655732	0.97292	NA
chr1	-	11159917	11160167	EXOSC10	hPro	106.457	104.65	0.983184	Inactive	101.976	0.9583	Inactive	81.0004	0.7631	Inactive	91.8378	0.863953	Inactive	0.838046	NA	12.3767	12.4002	12.4255	12.5031	12.591	12.5985	0.163843	0.026355	NA
chr1	-	11322558	11322808	MTOR	hPro	63.4144	58.0288	0.916391	Inactive	56.0622	0.885861	Inactive	63.1119	0.995304	Inactive	68.2106	1.07446	Inactive	1.14843	NA	12.4863	12.6017	12.3674	12.0555	12.29	12.2057	-0.301001	0.0326491	NA
chr1	+	11539094	11539344	PTCHD2	hPro	142.81	147.428	1.03211	Inactive	144.425	1.01123	Inactive	149.037	1.0433	Inactive	156.658	1.09629	Inactive	1.04711	NA	1.66664	2.15778	1.75922	3.15569	0	1.91106	0.324442	0.738261	NA
chr1	+	11714231	11714481	FBXO44	hPro	188.405	159.951	0.849772	Inactive	155.192	0.824646	Inactive	177.98	0.944959	Inactive	167.342	0.888794	Inactive	1.09516	NA	9.32032	9.26709	8.31391	8.34915	8.37058	8.31246	-0.666478	0.0556219	NA
chr1	+	11714713	11714963	FBXO44	hPro	171.76	220.088	1.27974	Inactive	259.149	1.50584	Inactive	309.831	1.79921	Inactive	313.933	1.82295	Inactive	1.30032	NA	9.32032	9.26709	8.31391	8.34915	8.37058	8.31246	-0.666478	0.0556219	NA
chr1	-	11714838	11715088	FBXO2	hPro	179.98	236.331	1.31137	Inactive	273.504	1.51676	Inactive	323.8	1.79467	Inactive	329.959	1.8287	Inactive	1.28119	NA	6.65875	6.69647	4.4897	4.00935	4.71185	4.01656	-1.71559	0.00381941	NA
chr1	+	11723949	11724199	FBXO6	hPro	40.2339	39.5538	0.983506	Inactive	36.756	0.915654	Inactive	46.0275	1.14051	Inactive	43.5562	1.08057	Inactive	1.1695	NA	9.62451	9.60521	9.77537	10.4496	10.5124	10.3313	0.759099	9.74e-12	NA
chr1	-	11741221	11741471	MAD2L2	hPro	39.9786	57.4089	1.42535	Inactive	65.4678	1.62201	Inactive	70.3477	1.7411	Inactive	85.0578	2.10007	Inactive	1.26049	NA	11.8338	11.786	11.5911	11.67	11.7104	11.5182	-0.108496	0.493997	NA
chr1	+	11751580	11751830	DRAXIN	hPro	284.803	167.143	0.588318	Inactive	168.434	0.592835	Inactive	175.568	0.617796	Inactive	181.827	0.639696	Inactive	1.06463	NA	2.09157	1.72604	1.75922	1.28598	1.71874	1.36605	-0.459786	0.615507	NA
chr1	-	11751628	11751878	MAD2L2	hPro	293.994	174.334	0.594365	Inactive	173.508	0.591565	Inactive	187.125	0.637725	Inactive	195.9	0.667471	Inactive	1.10057	NA	11.8338	11.786	11.5911	11.67	11.7104	11.5182	-0.108496	0.493997	NA
chr1	+	11795941	11796191	AGTRAP	hPro	26.7035	20.5829	0.779068	Inactive	20.42	0.773188	Inactive	19.6974	0.747104	Inactive	16.1281	0.618265	Inactive	0.879603	NA	11.1355	11.1359	10.5358	10.2672	10.397	10.1496	-0.674695	0.00600903	NA
chr1	+	11822049	11822299	C1orf167	hPro	49.6287	30.5023	0.622222	Inactive	33.167	0.674854	Inactive	38.5907	0.781981	Inactive	39.9607	0.809041	Inactive	1.22662	NA	6.04968	6.47104	5.3767	3.80181	3.63894	4.01656	-2.07954	1.4e-07	Repressed
chr1	+	11865952	11866202	CLCN6	hPro	167.982	212.772	1.26506	Inactive	216.823	1.28903	Inactive	249.433	1.48201	Inactive	264.111	1.56887	Inactive	1.19451	NA	10.5904	10.7144	9.50873	9.41844	9.44628	9.44079	-0.874123	0.0217562	NA
chr1	-	11866110	11866360	MTHFR	hPro	184.116	218.6	1.18628	Inactive	223.878	1.2148	Inactive	254.156	1.37836	Inactive	270.172	1.46488	Inactive	1.18415	NA	12.7161	12.7893	12.4343	12.179	12.2747	12.1296	-0.456079	0.00341594	NA
chr1	-	11986435	11986685	KIAA2013	hPro	31.6051	45.0095	1.41111	Inactive	44.5528	1.39711	Inactive	89.4421	2.77386	Active	77.0451	2.39365	Active	1.84014	NA	11.0201	11.0164	11.1751	11.3745	11.4087	11.2926	0.28671	0.00572643	NA
chr1	+	11994523	11994773	PLOD1	hPro	83.8377	78.6117	0.9384	Inactive	82.7939	0.987697	Inactive	63.6144	0.761624	Inactive	65.6425	0.785529	Inactive	0.803258	NA	12.26	12.3289	12.0472	12.0247	12.221	12.0137	-0.128982	0.453615	NA
chr1	+	12040037	12040287	MFN2	hPro	46.412	42.9016	0.92596	Inactive	41.7063	0.900749	Inactive	43.4146	0.93678	Inactive	48.3844	1.0416	Inactive	1.08303	NA	13.1683	13.2496	12.6466	12.8801	13.0572	12.9091	-0.0930144	0.751964	NA
chr1	+	12079098	12079348	MIIP	hPro	80.5189	38.6859	0.486831	Inactive	38.8599	0.488965	Inactive	50.5499	0.632367	Inactive	53.3152	0.66629	Inactive	1.33087	NA	11.0359	10.9748	10.6279	10.9837	10.9718	10.8339	0.036054	0.879268	NA
chr1	+	12123233	12123483	TNFRSF8	hPro	43.0421	39.8018	0.926427	Inactive	40.84	0.95	Inactive	41.3042	0.96054	Inactive	38.4198	0.895048	Inactive	0.988894	NA	9.92807	9.9879	10.8878	10.2889	10.3723	10.3025	-0.0131832	0.978541	NA
chr1	+	12226859	12227109	TNFRSF1B	hPro	79.753	65.2204	0.820036	Inactive	62.7451	0.789384	Inactive	68.2373	0.857396	Inactive	75.8124	0.951202	Inactive	1.12376	NA	11.6926	11.713	11.1957	11.6977	11.7417	11.624	0.131046	0.603076	NA
chr1	+	12289895	12290145	VPS13D	hPro	35.4345	52.3251	1.46359	Inactive	52.102	1.45746	Inactive	53.6653	1.50037	Inactive	50.1307	1.40336	Inactive	0.99407	NA	12.1432	12.2525	11.4762	11.4413	11.6531	11.6522	-0.397919	0.187029	NA
chr1	+	12805933	12806183	C1orf158	hPro	27.0098	31.8663	1.17339	Inactive	34.6521	1.27284	Inactive	31.6565	1.1659	Inactive	30.4072	1.12129	Inactive	0.934985	NA	0	0	1.75922	1.65888	1.71874	0.479653	0.42202		NA
chr1	-	12908559	12908809	HNRNPCL1	hPro	227.516	166.027	0.73092	Inactive	170.909	0.752284	Inactive	155.267	0.683834	Inactive	162.206	0.714199	Inactive	0.942576	NA	0	1.10708	1.75922	1.28598	0	1.57145	0.218255		NA
chr1	+	12916740	12916990	PRAMEF2	hPro	92.4666	74.6439	0.809315	Inactive	71.6557	0.777344	Inactive	66.8303	0.725717	Inactive	68.2106	0.740485	Inactive	0.924081	NA	0	0	1.75922	0	0	0	-0.26857		NA
chr1	+	14026534	14026784	PRDM2	hPro	112.124	215.748	1.91602	Active	296.028	2.62569	Active	421.885	3.73824	Active	432.069	3.82827	Active	1.66601	Constitutive Epromoter	10.761	10.785	11.0971	11.0639	11.1306	11.1788	0.237637	0.155258	NA
chr1	+	14031149	14031399	PRDM2	hPro	113.4	151.644	1.3343	Inactive	156.058	1.37288	Inactive	158.383	1.39321	Inactive	161.076	1.41675	Inactive	1.03796	NA	10.761	10.785	11.0971	11.0639	11.1306	11.1788	0.237637	0.155258	NA
chr1	+	14075675	14075925	PRDM2	hPro	115.494	97.5827	0.846247	Inactive	116.703	1.01038	Inactive	150.142	1.29742	Inactive	144.434	1.24842	Inactive	1.37122	NA	10.761	10.785	11.0971	11.0639	11.1306	11.1788	0.237637	0.155258	NA
chr1	+	14925012	14925262	KAZN	hPro	44.6249	77.9917	1.73133	Inactive	67.2004	1.49481	Inactive	87.4322	1.93824	Inactive	85.0578	1.8862	Inactive	1.18546	NA	9.81244	9.86294	9.66525	9.43052	9.68186	9.42598	-0.27946	0.0682248	NA
chr1	+	15250424	15250674	KAZN	hPro	111.46	93.6149	0.84132	Inactive	96.7785	0.869451	Inactive	136.073	1.21886	Inactive	132.929	1.1909	Inactive	1.40858	NA	9.81244	9.86294	9.66525	9.43052	9.68186	9.42598	-0.27946	0.0682248	NA
chr1	+	15256095	15256345	KAZN	hPro	30.5329	50.0933	1.62032	Inactive	45.0478	1.46031	Inactive	42.7111	1.38621	Inactive	38.0089	1.23709	Inactive	0.851545	NA	9.81244	9.86294	9.66525	9.43052	9.68186	9.42598	-0.27946	0.0682248	NA
chr1	+	15272214	15272464	KAZN	hPro	47.6374	70.4281	1.46858	Inactive	70.9131	1.47856	Inactive	74.9706	1.56198	Inactive	66.6697	1.39131	Inactive	1.00209	NA	9.81244	9.86294	9.66525	9.43052	9.68186	9.42598	-0.27946	0.0682248	NA
chr1	+	15478827	15479077	TMEM51	hPro	38.1916	38.3139	1.00312	Inactive	42.3251	1.10547	Inactive	39.3947	1.0307	Inactive	34.3108	0.900979	Inactive	0.916099	NA	6.56245	6.75929	5.92193	7.77432	7.64645	7.69541	1.18622	3.86e-07	Induced
chr1	+	15480028	15480278	TMEM51	hPro	110.848	135.649	1.22174	Inactive	134.03	1.20726	Inactive	165.82	1.49149	Inactive	136.524	1.22956	Inactive	1.12023	NA	6.56245	6.75929	5.92193	7.77432	7.64645	7.69541	1.18622	3.86e-07	Induced
chr1	-	15498070	15498320	C1orf195	hPro	48.8117	48.4813	0.993367	Inactive	47.8942	0.981581	Inactive	55.4742	1.13375	Inactive	68.9297	1.40388	Inactive	1.28491	NA	1.06169	0	0	0.78177	0	0.259669	-0.0661008		NA
chr1	+	15573567	15573817	FHAD1	hPro	14.8069	17.607	1.17714	Inactive	18.8112	1.25333	Inactive	24.0187	1.58277	Inactive	31.3317	2.04542	Inactive	1.49279	NA	7.97832	7.90627	7.97408	7.69141	7.77275	7.7742	-0.204135	0.189699	NA
chr1	+	15736190	15736440	EFHD2	hPro	133.262	126.969	0.953129	Inactive	134.648	1.01032	Inactive	195.466	1.4633	Inactive	194.873	1.45889	Inactive	1.48829	NA	11.1292	11.1045	12.3907	11.9383	11.9862	11.9316	0.255205	0.623997	NA
chr1	+	15764737	15764987	CTRC	hPro	57.4406	72.0401	1.24982	Inactive	66.0866	1.14795	Inactive	53.7658	0.937119	Inactive	58.2461	1.01378	Inactive	0.813634	NA	1.66664	0	3.02777	0.78177	1.71874	1.25122	-0.489904	0.603096	NA
chr1	+	15783022	15783272	CELA2A	hPro	21.6998	38.5619	1.74283	Inactive	40.0975	1.81048	Active	26.6316	1.21726	Inactive	23.4217	1.07586	Inactive	0.645347	NA	1.06169	1.10708	0	0	0	0	-0.659464		NA
chr1	+	15802395	15802645	CELA2B	hPro	52.0795	91.631	1.74514	Inactive	92.1994	1.75585	Inactive	83.7138	1.59598	Inactive	79.4079	1.51486	Inactive	0.888561	NA	0	1.10708	0	0	0	0.670489	-0.0878884		NA
chr1	-	15851235	15851485	CASP9	hPro	571.649	251.83	0.44151	Inactive	240.956	0.422521	Inactive	247.423	0.433814	Inactive	260.823	0.457214	Inactive	1.03125	NA	10.9062	10.8949	10.8361	10.3937	10.3648	10.3324	-0.518808	9.51e-13	NA
chr1	+	15853107	15853357	DNAJC16	hPro	54.4792	43.6456	0.804727	Inactive	49.8743	0.916998	Inactive	55.9767	1.02699	Inactive	57.9379	1.06234	Inactive	1.21351	NA	9.62649	9.69634	10.027	10.0641	10.0618	10.1208	0.294258	0.0951069	NA
chr1	-	15911555	15911805	AGMAT	hPro	63.2612	100.187	1.57462	Inactive	93.6845	1.47343	Inactive	88.1356	1.38708	Inactive	84.0306	1.3232	Inactive	0.889186	NA	0	1.10708	0	0	0	0	-0.233185		NA
chr1	+	16010626	16010876	PLEKHM2	hPro	87.6671	126.845	1.44185	Inactive	115.218	1.31072	Inactive	128.736	1.46318	Inactive	137.962	1.56723	Inactive	1.10094	NA	11.9091	11.9815	11.9764	11.7604	11.8611	11.7122	-0.179485	0.052621	NA
chr1	+	16062608	16062858	SLC25A34	hPro	46.3609	50.7132	1.0919	Inactive	47.1517	1.0167	Inactive	51.8563	1.11603	Inactive	47.0489	1.01453	Inactive	1.01042	NA	3.91989	4.10075	4.4897	4.07238	3.34567	4.10188	-0.143624	0.804413	NA
chr1	+	16090793	16091043	FBLIM1	hPro	35.2813	30.5023	0.868279	Inactive	32.3007	0.917847	Inactive	32.3599	0.919479	Inactive	34.1053	0.967587	Inactive	1.05651	NA	1.66664	2.15778	1.75922	1.95492	1.71874	1.91106	0.0061725	0.995426	NA
chr1	+	16091258	16091508	FBLIM1	hPro	66.0694	78.6117	1.187	Inactive	75.1209	1.13496	Inactive	74.2671	1.12223	Inactive	88.1396	1.32907	Inactive	1.0557	NA	1.66664	2.15778	1.75922	1.95492	1.71874	1.91106	0.0061725	0.995426	NA
chr1	+	16174158	16174408	SPEN	hPro	146.078	159.455	1.09095	Inactive	160.761	1.09983	Inactive	194.461	1.32896	Inactive	190.661	1.30312	Inactive	1.20144	NA	12.0659	12.1349	13.1916	13.0068	13.2374	13.2401	0.564154	0.178099	NA
chr1	-	16302577	16302827	ZBTB17	hPro	54.7855	47.8614	0.87588	Inactive	50.3694	0.920838	Inactive	57.6851	1.05198	Inactive	61.9443	1.12833	Inactive	1.21349	NA	10.4958	10.5115	10.2914	10.2872	10.4189	10.1916	-0.14334	0.36245	NA
chr1	-	16345235	16345485	HSPB7	hPro	8.22038	6.44765	0.807738	Inactive	6.93043	0.860098	Inactive	11.2556	1.32919	Inactive	6.57452	0.821498	Inactive	1.28951	NA	2.91154	1.10708	0	0	0	0.259669	-1.17193		NA
chr1	+	16348285	16348535	CLCNKA	hPro	169.309	193.925	1.14454	Inactive	189.349	1.11767	Inactive	205.717	1.21378	Inactive	183.881	1.08556	Inactive	1.01641	NA	4.50763	5.05808	4.32778	3.03428	2.48104	2.78996	-1.80416	0.000108778	Repressed
chr1	+	16370030	16370280	CLCNKB	hPro	88.2287	125.605	1.41888	Inactive	126.357	1.42731	Inactive	105.321	1.19156	Inactive	119.574	1.35129	Inactive	0.893421	NA	7.73496	7.82048	3.69218	4.07238	4.94436	4.0513	-1.96162	0.00704204	NA
chr1	+	16375056	16375306	CLCNKB	hPro	5.259	3.5958	0.734271	Inactive	3.34146	0.693635	Inactive	12.2606	2.11865	Inactive	10.9918	1.91593	Inactive	2.82552	NA	7.73496	7.82048	3.69218	4.07238	4.94436	4.0513	-1.96162	0.00704204	NA
chr1	-	16400077	16400327	FAM131C	hPro	8.98626	16.9871	1.80118	Inactive	33.2908	3.4338	Active	40.6007	4.16579	Active	38.9335	3.99884	Active	1.55963	Constitutive Epromoter	2.09157	2.48963	0	0.78177	0	0.839006	-1.05456		NA
chr1	-	16482532	16482782	EPHA2	hPro	105.486	108.246	1.02592	Inactive	106.679	1.0112	Inactive	104.014	0.986177	Inactive	118.855	1.12555	Inactive	1.03662	NA	4.36265	4.44451	3.02777	0.78177	3.34567	0.839006	-1.60863	0.0377358	NA
chr1	-	16539054	16539304	ARHGEF19	hPro	31.7583	38.0659	1.19255	Inactive	37.0035	1.16012	Inactive	38.3898	1.20244	Inactive	34.4135	1.08105	Inactive	0.970597	NA	9.52368	9.5574	8.41818	8.76864	8.69163	8.56621	-0.548352	0.170169	NA
chr1	-	16563609	16563859	RSG1	hPro	95.9896	116.554	1.21203	Inactive	110.021	1.14467	Inactive	145.419	1.50964	Inactive	147.208	1.52808	Inactive	1.28897	NA	8.19723	8.49154	7.84533	7.57107	7.87487	7.56175	-0.541711	0.0377543	NA
chr1	-	16678936	16679186	FBXO42	hPro	28.8479	37.9419	1.30468	Inactive	40.2212	1.38104	Inactive	56.7807	1.93584	Inactive	52.8016	1.80253	Inactive	1.39194	NA	10.3253	10.2967	10.5724	10.3913	10.4476	10.3447	-0.00558407	0.977301	NA
chr1	+	16693324	16693574	SZRD1	hPro	37.681	42.7777	1.13176	Inactive	44.429	1.17445	Inactive	48.4394	1.27813	Inactive	48.898	1.28999	Inactive	1.11356	NA	12.169	12.1282	12.603	12.6139	12.6327	12.5566	0.281366	0.185937	NA
chr1	-	16763869	16764119	SPATA21	hPro	43.808	63.6085	1.4419	Inactive	63.8589	1.44748	Inactive	46.4295	1.05851	Inactive	60.6088	1.37495	Inactive	0.842207	NA	2.4194	2.15778	0	1.28598	1.71874	1.36605	-0.525837	0.56324	NA
chr1	+	16766966	16767216	NECAP2	hPro	24.7122	24.5507	0.993719	Inactive	26.6079	1.07373	Inactive	33.7669	1.35216	Inactive	33.078	1.32536	Inactive	1.29508	NA	11.7095	11.6187	11.5469	11.2833	11.2817	11.2163	-0.368598	3.79e-05	NA
chr1	-	16940050	16940300	NBPF1	hPro	769.346	872.044	1.13331	Inactive	857.145	1.11397	Inactive	864.272	1.12323	Inactive	887.868	1.15386	Inactive	1.01326	NA	9.99723	9.94293	12.2452	12.0888	12.1789	12.1594	0.79548	0.236991	NA
chr1	-	17090925	17091175	MST1L	hPro	35.2813	48.9773	1.37749	Inactive	48.018	1.35105	Inactive	23.7172	0.681266	Inactive	28.4553	0.811859	Inactive	0.547223	NA	3.69611	3.35512	2.52865	1.95492	2.97718	1.66414	-1.23506	0.0653614	NA
chr1	+	17248244	17248494	CROCC	hPro	43.808	50.8372	1.15687	Inactive	44.0577	1.00557	Inactive	53.2633	1.21102	Inactive	55.0616	1.25115	Inactive	1.1386	NA	8.11474	8.03245	8.81952	7.79783	7.93013	7.86242	-0.475498	0.129345	NA
chr1	-	17307123	17307373	MFAP2	hPro	315.03	335.774	1.06564	Inactive	308.033	0.97786	Inactive	337.669	1.07164	Inactive	330.267	1.04821	Inactive	1.03736	NA	0	0	0	0	0	0.259669	0.0708063		NA
chr1	-	17308031	17308281	MFAP2	hPro	40.2339	41.0418	1.01959	Inactive	41.0875	1.0207	Inactive	40.3997	1.00402	Inactive	42.7344	1.06064	Inactive	1.01194	NA	0	0	0	0	0	0.259669	0.0708063		NA
chr1	-	17338417	17338667	ATP13A2	hPro	17.9725	21.4508	1.18333	Inactive	25.2466	1.3834	Inactive	29.747	1.62061	Inactive	27.1199	1.48214	Inactive	1.20883	NA	10.9418	11.022	10.4301	10.2897	10.4734	10.3151	-0.453731	0.0565339	NA
chr1	-	17380615	17380865	SDHB	hPro	26.6524	27.1545	1.01816	Inactive	27.598	1.0342	Inactive	59.5946	2.1913	Active	54.3425	2.00136	Inactive	2.04285	Induced Epromoter	12.5731	12.5142	12.4723	12.6392	12.4952	12.5244	0.0338276	0.774567	NA
chr1	-	17445898	17446148	PADI2	hPro	21.4955	9.42348	0.463358	Inactive	9.52934	0.468064	Inactive	10.5522	0.513534	Inactive	12.9436	0.61984	Inactive	1.21682	NA	2.09157	1.10708	0	1.28598	2.48104	1.4724	0.176417	0.865018	NA
chr1	+	17531420	17531670	PADI1	hPro	73.0644	82.3315	1.12512	Inactive	84.6502	1.15643	Inactive	72.3576	0.990457	Inactive	71.3952	0.977463	Inactive	0.862536	NA	1.06169	0	0	0	0	0.670489	-0.0802649		NA
chr1	+	17575392	17575642	PADI3	hPro	73.2686	52.4491	0.719673	Inactive	53.3395	0.731662	Inactive	56.7807	0.777996	Inactive	50.2334	0.689839	Inactive	1.01137	NA	0	0	0	0	0	0.259669	0.0708063		NA
chr1	+	17634489	17634739	PADI4	hPro	61.2189	98.0786	1.59242	Inactive	90.7144	1.47406	Inactive	77.3825	1.25979	Inactive	83.0033	1.35013	Inactive	0.85111	NA	2.09157	2.15778	0	0	0	0.839006	-0.951506		NA
chr1	-	17765009	17765259	RCC2	hPro	37.1194	70.9241	1.88681	Active	77.9673	2.07158	Active	107.632	2.84978	Active	92.6596	2.45701	Active	1.34064	Constitutive Epromoter	13.3949	13.4309	13.5263	13.5159	13.5451	13.4659	0.0576345	0.554124	NA
chr1	+	17906847	17907097	ARHGEF10L	hPro	76.8427	62.8646	0.820431	Inactive	59.1562	0.772792	Inactive	62.509	0.815863	Inactive	59.787	0.780895	Inactive	1.00222	NA	1.06169	0	0	1.28598	0	0.670489	0.225678		NA
chr1	+	18081607	18081857	ACTL8	hPro	31.9114	39.1819	1.22091	Inactive	35.2709	1.10208	Inactive	39.2942	1.22432	Inactive	40.3717	1.25706	Inactive	1.06819	NA	6.83398	7.11204	6.44071	6.05421	5.61828	5.59482	-1.03423	0.000735401	Repressed
chr1	+	18807223	18807473	KLHDC7A	hPro	78.0171	116.43	1.48613	Inactive	117.817	1.50369	Inactive	122.003	1.55666	Inactive	106.014	1.35431	Inactive	0.973629	NA	5.73318	5.81753	7.0464	4.40181	4.27291	4.42688	-1.75048	0.000194066	Repressed
chr1	+	18957299	18957549	PAX7	hPro	30.4307	37.9419	1.23898	Inactive	40.4687	1.31937	Inactive	30.752	1.01022	Inactive	23.9354	0.793345	Inactive	0.704974	NA	0	0	0	0.78177	1.71874	0.670489	0.728185		NA
chr1	-	19186105	19186355	TAS1R2	hPro	28.3884	30.2543	1.06349	Inactive	28.8355	1.01521	Inactive	30.752	1.08043	Inactive	27.5308	0.970818	Inactive	0.98679	NA	1.06169	0	0	0	0	0	-0.23011		NA
chr1	-	19217335	19217585	ALDH4A1	hPro	62.6485	84.9353	1.35015	Inactive	83.2889	1.32429	Inactive	65.6244	1.04676	Inactive	68.5188	1.09223	Inactive	0.799788	NA	10.2932	10.2914	9.19319	9.03904	9.00645	8.79223	-1.0025	0.00686165	NA
chr1	-	19229243	19229493	ALDH4A1	hPro	61.0657	35.2141	0.58348	Inactive	36.3847	0.602341	Inactive	42.9121	0.70751	Inactive	48.898	0.803955	Inactive	1.27461	NA	10.2932	10.2914	9.19319	9.03904	9.00645	8.79223	-1.0025	0.00686165	NA
chr1	-	19282776	19283026	IFFO2	hPro	54.275	70.9241	1.3012	Inactive	93.0657	1.70178	Inactive	115.672	2.11076	Inactive	123.067	2.24454	Active	1.45032	NA	5.24681	5.33052	6.08288	4.99672	5.23511	5.01594	-0.472002	0.219229	NA
chr1	-	19536696	19536946	UBR4	hPro	95.8364	127.217	1.32406	Inactive	124.129	1.29217	Inactive	135.47	1.40928	Inactive	129.949	1.35227	Inactive	1.05555	NA	14.5737	14.767	13.9897	13.5622	13.9234	13.81	-0.682683	0.0177562	NA
chr1	+	19577874	19578124	MRTO4	hPro	123.204	117.546	0.954446	Inactive	127.223	1.03236	Inactive	117.481	0.953923	Inactive	127.792	1.03694	Inactive	1.00204	NA	12.1522	12.117	12.2281	12.5575	12.5596	12.481	0.366225	1.04e-06	NA
chr1	-	19578003	19578253	EMC1	hPro	114.217	112.586	0.985844	Inactive	123.015	1.07636	Inactive	116.375	1.01873	Inactive	124.505	1.08929	Inactive	1.02222	NA	11.8807	11.9162	11.6011	11.8378	11.964	11.8751	0.0835695	0.638907	NA
chr1	-	19615230	19615480	AKR7A3	hPro	16.1855	14.0112	0.873481	Inactive	12.3758	0.778319	Inactive	14.2705	0.888569	Inactive	16.2308	1.00264	Inactive	1.14494	NA	4.87143	5.05808	4.4897	4.62847	4.83278	4.37298	-0.313058	0.465262	NA
chr1	+	19638539	19638789	PQLC2	hPro	235.277	304.031	1.29099	Inactive	307.538	1.30583	Inactive	350.834	1.48907	Inactive	352.456	1.49594	Inactive	1.14949	NA	10.3639	10.3086	9.3752	9.73569	9.62438	9.6592	-0.391584	0.284865	NA
chr1	-	19638590	19638840	AKR7A2	hPro	235.277	303.163	1.28732	Inactive	308.775	1.31107	Inactive	351.035	1.48992	Inactive	352.353	1.4955	Inactive	1.14896	NA	11.1631	11.1007	11.023	10.8427	10.8606	10.7112	-0.295765	0.00543322	NA
chr1	-	19811151	19811401	CAPZB	hPro	47.6884	35.3381	0.74634	Inactive	34.2809	0.724626	Inactive	33.4654	0.707877	Inactive	35.338	0.746338	Inactive	0.988612	NA	12.4195	12.4629	12.8509	12.6705	12.6559	12.6481	0.0672755	0.771603	NA
chr1	+	19923270	19923520	MINOS1	hPro	64.5887	119.653	1.83954	Active	112.867	1.73608	Inactive	133.158	2.04544	Inactive	136.113	2.0905	Inactive	1.15671	NA	9.88392	9.83769	9.60467	9.75863	9.60328	9.60396	-0.127471	0.446623	NA
chr1	+	19969522	19969772	NBL1	hPro	28.8479	29.3864	1.01804	Inactive	25.6178	0.891781	Inactive	13.7681	0.494779	Inactive	13.149	0.474037	Inactive	0.50728	NA	5.70339	5.10721	0	1.28598	2.97718	1.57145	-1.62476	0.0430612	NA
chr1	+	19969702	19969952	NBL1	hPro	49.067	58.6488	1.19138	Inactive	49.2555	1.00376	Inactive	46.0275	0.939291	Inactive	39.2417	0.803757	Inactive	0.794047	NA	5.70339	5.10721	0	1.28598	2.97718	1.57145	-1.62476	0.0430612	NA
chr1	+	19970007	19970257	NBL1	hPro	84.6036	84.9353	1.00387	Inactive	84.279	0.996208	Inactive	87.3317	1.03187	Inactive	83.106	0.982505	Inactive	1.00715	NA	5.70339	5.10721	0	1.28598	2.97718	1.57145	-1.62476	0.0430612	NA
chr1	+	19970466	19970716	NBL1	hPro	33.1368	28.5184	0.864709	Inactive	46.4091	1.3888	Inactive	66.6293	1.98113	Inactive	64.307	1.9131	Inactive	1.72807	NA	5.70339	5.10721	0	1.28598	2.97718	1.57145	-1.62476	0.0430612	NA
chr1	+	19971665	19971915	NBL1	hPro	38.1405	63.2365	1.64118	Inactive	58.4136	1.51796	Inactive	55.1727	1.43516	Inactive	48.6925	1.26959	Inactive	0.856168	NA	5.70339	5.10721	0	1.28598	2.97718	1.57145	-1.62476	0.0430612	NA
chr1	+	19972059	19972309	NBL1	hPro	77.2001	102.17	1.31931	Inactive	100.244	1.29468	Inactive	68.5388	0.889242	Inactive	74.1688	0.961237	Inactive	0.707914	NA	5.70339	5.10721	0	1.28598	2.97718	1.57145	-1.62476	0.0430612	NA
chr1	+	19973903	19974153	NBL1	hPro	34.9749	32.8582	0.941162	Inactive	34.8997	0.99791	Inactive	23.5162	0.681481	Inactive	25.6817	0.741675	Inactive	0.733937	NA	5.70339	5.10721	0	1.28598	2.97718	1.57145	-1.62476	0.0430612	NA
chr1	+	19991579	19991829	HTR6	hPro	59.7382	82.0835	1.3679	Inactive	80.4425	1.34088	Inactive	81.4024	1.35668	Inactive	78.6888	1.312	Inactive	0.985201	NA	1.06169	0	0	0.78177	0	0.259669	-0.0661008		NA
chr1	-	20126360	20126610	TMCO4	hPro	161.446	222.568	1.37626	Inactive	248.382	1.53517	Inactive	251.141	1.55215	Inactive	251.784	1.55611	Inactive	1.06761	NA	7.41472	7.50015	6.82149	7.11243	7.27174	6.9106	-0.210548	0.505088	NA
chr1	+	20208687	20208937	OTUD3	hPro	92.6197	98.3266	1.06096	Inactive	99.8724	1.07747	Inactive	89.2411	0.963911	Inactive	101.186	1.0915	Inactive	0.961179	NA	9.82461	9.93615	9.68629	9.53771	9.54694	9.57814	-0.269082	0.029126	NA
chr1	-	20306102	20306352	PLA2G2A	hPro	24.7633	24.4267	0.986935	Inactive	21.5338	0.874647	Inactive	19.7979	0.807268	Inactive	21.1617	0.860204	Inactive	0.895729	NA	0	0	0	1.28598	0	0.259669	0.3882		NA
chr1	-	20306882	20307132	PLA2G2A	hPro	22.6188	23.6827	1.04504	Inactive	28.2167	1.23701	Inactive	32.159	1.40392	Inactive	27.4281	1.20362	Inactive	1.14263	NA	0	0	0	1.28598	0	0.259669	0.3882		NA
chr1	+	20396500	20396750	PLA2G5	hPro	20.4233	21.4508	1.04796	Inactive	21.5338	1.05184	Inactive	19.3959	0.952043	Inactive	19.6208	0.962541	Inactive	0.911794	NA	0	0	0	0	0	0.479653	0.132188		NA
chr1	+	20465622	20465872	PLA2G2F	hPro	46.8205	48.4813	1.03473	Inactive	38.3649	0.82318	Inactive	45.2235	0.966604	Inactive	46.7407	0.998331	Inactive	1.05761	NA	0	0	0	0	0	0.479653	0.132188		NA
chr1	-	20501637	20501887	PLA2G2C	hPro	43.9101	55.177	1.25088	Inactive	56.681	1.28437	Inactive	63.4134	1.43427	Inactive	62.3552	1.41071	Inactive	1.12217	NA	2.91154	3.50929	5.80371	4.49679	4.71185	4.4531	-0.0165653	0.986749	NA
chr1	+	20512370	20512620	UBXN10	hPro	38.4469	65.4684	1.68501	Inactive	70.4181	1.81049	Active	71.1517	1.82908	Inactive	82.9006	2.12693	Inactive	1.13174	NA	8.1648	8.26673	10.027	9.48076	9.44154	9.54196	0.344877	0.598224	NA
chr1	+	20617211	20617461	VWA5B1	hPro	53.458	69.3122	1.29113	Inactive	69.3043	1.29098	Inactive	94.3664	1.75119	Inactive	96.1523	1.78399	Inactive	1.3691	NA	0	0	0	0	0	0.259669	0.0708063		NA
chr1	-	20834624	20834874	MUL1	hPro	33.1879	33.3542	1.00486	Inactive	27.598	0.836495	Inactive	28.6416	0.86702	Inactive	28.1472	0.852559	Inactive	0.933864	NA	10.1278	10.1995	9.87767	10.1433	10.2003	10.0549	0.0491043	0.797163	NA
chr1	+	20878731	20878981	FAM43B	hPro	33.5964	43.5216	1.28689	Inactive	41.0875	1.21653	Inactive	41.1032	1.21698	Inactive	48.5898	1.43338	Inactive	1.0587	NA	3.10628	3.50929	0	0.78177	0	0.670489	-1.74799	0.0281495	NA
chr1	+	20915243	20915493	CDA	hPro	108.09	75.8838	0.704774	Inactive	77.4723	0.719335	Inactive	92.7585	0.85946	Inactive	84.0306	0.779454	Inactive	1.15083	NA	0	1.72604	0	0	0	0.479653	-0.316191		NA
chr1	+	20959747	20959997	PINK1	hPro	22.0061	22.1948	1.0082	Inactive	24.009	1.08706	Inactive	28.0386	1.26221	Inactive	25.4763	1.15084	Inactive	1.15167	NA	9.68484	9.73006	8.93651	9.07219	9.15302	8.98198	-0.416836	0.174683	NA
chr1	-	20987987	20988237	DDOST	hPro	19.7085	10.5394	0.55723	Inactive	10.7669	0.568216	Inactive	13.4666	0.698583	Inactive	12.9436	0.673327	Inactive	1.21899	NA	13.016	13.0283	13.3922	13.4077	13.4754	13.3001	0.237186	0.217297	NA
chr1	-	21044460	21044710	KIF17	hPro	98.2872	116.678	1.18523	Inactive	133.039	1.35001	Inactive	139.389	1.41397	Inactive	143.715	1.45754	Inactive	1.13264	NA	3.43113	4.19467	1.75922	2.59327	1.71874	1.91106	-1.16445	0.113519	NA
chr1	-	21059083	21059333	SH2D5	hPro	62.3422	79.3557	1.2686	Inactive	80.195	1.28185	Inactive	82.1058	1.31201	Inactive	64.8206	1.03913	Inactive	0.921855	NA	1.06169	2.48963	2.52865	1.28598	2.48104	1.83336	-0.248378	0.797115	NA
chr1	-	21113131	21113381	HP1BP3	hPro	135.356	211.408	1.55775	Inactive	202.591	1.49308	Inactive	272.547	2.00612	Inactive	281.369	2.07082	Inactive	1.33634	NA	13.1214	13.1275	13.4087	13.2815	13.2922	13.35	0.083005	0.62287	NA
chr1	-	21437826	21438076	EIF4G3	hPro	232.417	287.788	1.23722	Inactive	281.425	1.20996	Inactive	283.099	1.21713	Inactive	317.118	1.36287	Inactive	1.05428	NA	11.17	11.2346	11.9392	11.5197	11.6531	11.6909	0.128129	0.724966	NA
chr1	-	21501201	21501451	EIF4G3	hPro	35.894	41.4137	1.14961	Inactive	39.85	1.10723	Inactive	45.927	1.27194	Inactive	42.8371	1.18819	Inactive	1.09008	NA	11.17	11.2346	11.9392	11.5197	11.6531	11.6909	0.128129	0.724966	NA
chr1	-	21503331	21503581	EIF4G3	hPro	45.9014	59.0208	1.27972	Inactive	64.2302	1.39079	Inactive	75.473	1.63051	Inactive	77.1479	1.66622	Inactive	1.23449	NA	11.17	11.2346	11.9392	11.5197	11.6531	11.6909	0.128129	0.724966	NA
chr1	-	21606133	21606383	ECE1	hPro	46.7183	90.763	1.92301	Active	77.9673	1.65486	Inactive	71.2522	1.51414	Inactive	61.3279	1.30616	Inactive	0.788261	NA	10.437	10.5251	10.6749	13.2379	13.4222	13.3028	2.759	5.28e-140	Induced
chr1	-	21616716	21616966	ECE1	hPro	266.984	405.21	1.5158	Inactive	427.211	1.5979	Inactive	487.711	1.82366	Inactive	458.059	1.71301	Inactive	1.13584	NA	10.437	10.5251	10.6749	13.2379	13.4222	13.3028	2.759	5.28e-140	Induced
chr1	-	21616932	21617182	ECE1	hPro	225.167	339.369	1.50495	Inactive	355.556	1.57652	Inactive	393.143	1.74271	Inactive	358.003	1.58734	Inactive	1.08067	NA	10.437	10.5251	10.6749	13.2379	13.4222	13.3028	2.759	5.28e-140	Induced
chr1	-	21671984	21672234	ECE1	hPro	43.6548	25.9146	0.602726	Inactive	21.2863	0.49908	Inactive	27.7371	0.643539	Inactive	21.4699	0.503191	Inactive	1.04077	NA	10.437	10.5251	10.6749	13.2379	13.4222	13.3028	2.759	5.28e-140	Induced
chr1	+	21766382	21766632	NBPF3	hPro	133.262	157.223	1.17846	Inactive	157.42	1.17993	Inactive	144.313	1.08231	Inactive	155.118	1.16279	Inactive	0.951959	NA	7.97832	8.0763	7.30761	7.42776	7.54389	7.53132	-0.335429	0.256928	NA
chr1	-	21995806	21996056	RAP1GAP	hPro	9.13943	12.2753	1.30927	Inactive	16.0885	1.68535	Inactive	13.969	1.47632	Inactive	11.1972	1.20295	Inactive	0.89469	NA	11.6051	11.6579	10.2182	9.97306	10.0525	10.0098	-1.17878	0.00612266	NA
chr1	-	22109638	22109888	USP48	hPro	299.916	296.468	0.988542	Inactive	303.825	1.01299	Inactive	387.515	1.29111	Inactive	392.519	1.30774	Inactive	1.29843	NA	13.1797	13.1722	12.6895	12.7972	12.7563	12.84	-0.2296	0.305449	NA
chr1	+	22138557	22138807	LDLRAD2	hPro	52.8964	69.9322	1.31608	Inactive	64.4777	1.21488	Inactive	75.875	1.42635	Inactive	70.9843	1.3356	Inactive	1.09126	NA	3.10628	4.19467	2.52865	1.95492	1.71874	1.36605	-1.66608	0.0175458	NA
chr1	+	22303217	22303467	CELA3B	hPro	72.8091	71.9161	0.987901	Inactive	69.9231	0.960899	Inactive	47.334	0.654852	Inactive	52.8016	0.728929	Inactive	0.710068	NA	0	0	0	0	0	0.259669	0.0708063		NA
chr1	+	22327948	22328198	CELA3A	hPro	119.323	107.254	0.899695	Inactive	110.144	0.923714	Inactive	80.6989	0.678997	Inactive	82.6951	0.695587	Inactive	0.753854	NA	0	0	1.75922	0	0	0	-0.26857		NA
chr1	+	22378919	22379169	CDC42	hPro	30.4307	33.2302	1.08907	Inactive	28.588	0.941373	Inactive	46.128	1.49943	Inactive	48.898	1.58756	Inactive	1.52035	NA	12.6804	12.6298	13.2528	13.0922	13.0174	13.1283	0.192861	0.498758	NA
chr1	+	22778143	22778393	ZBTB40	hPro	11.3349	24.5507	2.07142	Active	24.8753	2.09773	Active	29.1441	2.44381	Active	29.2772	2.4546	Active	1.17492	Constitutive Epromoter	11.6439	11.8001	11.3461	11.3216	11.4542	11.4239	-0.207412	0.297596	NA
chr1	+	22969917	22970167	C1QC	hPro	21.6487	23.9307	1.10076	Inactive	25.9891	1.19164	Inactive	14.0695	0.665358	Inactive	13.6627	0.647397	Inactive	0.572656	NA	0	0	0	0	0	0.259669	0.0708063		NA
chr1	+	23345740	23345990	KDM1A	hPro	149.958	195.785	1.30357	Inactive	186.379	1.24127	Inactive	222.198	1.47854	Inactive	225.794	1.50236	Inactive	1.17135	NA	13.019	12.9987	13.0016	12.8586	12.864	12.9201	-0.124072	0.0384869	NA
chr1	-	23495301	23495551	LUZP1	hPro	147.15	92.7469	0.632784	Inactive	84.774	0.578967	Inactive	75.3726	0.515509	Inactive	69.3406	0.474793	Inactive	0.817249	NA	10.4849	10.5285	10.8842	10.9667	10.9602	11.0054	0.334737	0.0574123	NA
chr1	-	23521172	23521422	HTR1D	hPro	86.4417	89.5231	1.03524	Inactive	86.8779	1.00499	Inactive	82.7088	0.95731	Inactive	79.2024	0.91721	Inactive	0.91878	NA	6.28916	6.03626	1.75922	1.28598	0	0.839006	-2.85273	0.000126781	Repressed
chr1	-	23670807	23671057	HNRNPR	hPro	48.8628	72.0401	1.46482	Inactive	69.9231	1.42236	Inactive	69.5437	1.41476	Inactive	69.957	1.42304	Inactive	0.982895	NA	13.1802	13.1858	13.7972	13.9075	13.9115	13.9713	0.499778	0.0509985	NA
chr1	-	23694829	23695079	ZNF436	hPro	67.3969	65.0964	0.966365	Inactive	67.8192	1.00617	Inactive	80.1964	1.18714	Inactive	66.9779	0.993874	Inactive	1.10569	NA	9.19477	9.2204	10.2942	9.80692	9.85962	9.78836	0.146575	0.764798	NA
chr1	-	23696307	23696557	ZNF436	hPro	4.49313	6.81963	1.42353	Inactive	4.084	0.92552	Inactive	11.5571	2.28596	Active	11.3	2.23916	Active	1.92636	NA	9.19477	9.2204	10.2942	9.80692	9.85962	9.78836	0.146575	0.764798	NA
chr1	-	23751222	23751472	TCEA3	hPro	47.0757	68.3203	1.4419	Inactive	71.2844	1.50355	Inactive	72.7596	1.53424	Inactive	91.4269	1.92253	Inactive	1.17359	NA	6.38612	6.72822	3.93649	3.55932	3.34567	3.74673	-2.04642	0.00128482	NA
chr1	-	23886235	23886485	ID3	hPro	58.6149	61.9966	1.05673	Inactive	60.6412	1.03399	Inactive	55.2732	0.943945	Inactive	62.2525	1.06102	Inactive	0.958984	NA	9.86049	9.91905	10.5242	10.7171	10.7555	10.5082	0.518308	0.0593192	NA
chr1	+	24018068	24018318	RPL11	hPro	47.0247	76.3798	1.61125	Inactive	68.1905	1.44073	Inactive	104.718	2.20133	Active	110.02	2.31173	Active	1.47873	NA	15.3926	15.3324	15.3918	15.4769	15.4283	15.4031	0.0638758	0.362865	NA
chr1	+	24069655	24069905	TCEB3	hPro	51.1604	59.8887	1.16734	Inactive	61.0125	1.18888	Inactive	72.8601	1.41602	Inactive	80.0242	1.55337	Inactive	1.26023	NA	11.5365	11.579	11.7898	11.8098	11.9263	11.8959	0.239002	0.0709336	NA
chr1	+	24104675	24104925	PITHD1	hPro	6.4844	4.71174	0.763153	Inactive	2.97018	0.530461	Inactive	5.42682	0.858695	Inactive	5.64998	0.888512	Inactive	1.35064	NA	12.2293	12.1729	11.7343	12.2751	12.2183	12.242	0.179347	0.422209	NA
chr1	+	24117445	24117695	LYPLA2	hPro	39.417	27.4025	0.702736	Inactive	23.7615	0.612651	Inactive	39.2942	0.996962	Inactive	34.619	0.881288	Inactive	1.42791	NA	11.6316	11.6717	11.3749	11.105	11.138	10.9998	-0.483386	0.000523826	NA
chr1	-	24126010	24126260	GALE	hPro	38.3448	57.4089	1.48454	Inactive	57.0523	1.47548	Inactive	66.2273	1.70867	Inactive	59.8898	1.54759	Inactive	1.10008	NA	11.8568	11.9015	10.9725	10.7869	10.7896	10.5928	-0.87086	0.00710715	NA
chr1	-	24126984	24127234	GALE	hPro	253.147	337.757	1.33292	Inactive	331.918	1.30994	Inactive	382.189	1.50775	Inactive	371.46	1.46553	Inactive	1.12502	NA	11.8568	11.9015	10.9725	10.7869	10.7896	10.5928	-0.87086	0.00710715	NA
chr1	-	24127244	24127494	GALE	hPro	226.137	303.783	1.34185	Inactive	293.924	1.29844	Inactive	351.437	1.55165	Inactive	341.978	1.51	Inactive	1.15959	NA	11.8568	11.9015	10.9725	10.7869	10.7896	10.5928	-0.87086	0.00710715	NA
chr1	-	24151899	24152149	HMGCL	hPro	23.1294	31.6183	1.35181	Inactive	31.8057	1.35957	Inactive	35.1739	1.49916	Inactive	36.8789	1.56982	Inactive	1.13189	NA	10.8046	10.8568	10.0003	9.579	9.29661	9.30974	-1.15492	0.000122011	Repressed
chr1	-	24194809	24195059	FUCA1	hPro	81.0295	65.7164	0.813322	Inactive	64.354	0.796713	Inactive	73.2621	0.90531	Inactive	79.4079	0.980232	Inactive	1.17112	NA	10.1264	10.0785	11.7514	10.6777	10.5056	10.5809	-0.251665	0.693497	NA
chr1	-	24239767	24240017	CNR2	hPro	66.4779	84.1914	1.26251	Inactive	81.9276	1.22896	Inactive	85.5227	1.28224	Inactive	85.6742	1.28448	Inactive	1.0302	NA	1.66664	1.72604	1.75922	1.65888	2.48104	1.66414	0.0951514	0.925254	NA
chr1	+	24286100	24286350	PNRC2	hPro	66.0184	79.3557	1.19901	Inactive	75.6159	1.14321	Inactive	82.7088	1.24904	Inactive	83.9278	1.26723	Inactive	1.07431	NA	11.7383	11.6444	12.7096	12.8938	12.7395	12.9009	0.688941	0.0723171	NA
chr1	-	24306903	24307153	SRSF10	hPro	49.3223	61.3766	1.23954	Inactive	62.8689	1.2692	Inactive	62.2075	1.25605	Inactive	57.7325	1.16713	Inactive	0.965896	NA	12.6696	12.6413	13.2577	13.7344	13.6711	13.7567	0.815755	0.000618979	NA
chr1	-	24438615	24438865	MYOM3	hPro	23.2826	23.9307	1.02669	Inactive	25.2466	1.08088	Inactive	19.8984	0.860633	Inactive	17.7717	0.773051	Inactive	0.77515	NA	1.06169	0	0	0	0	0	-0.23011		NA
chr1	-	24469725	24469975	IL22RA1	hPro	49.2202	56.1689	1.13836	Inactive	56.0622	1.13624	Inactive	42.1081	0.858382	Inactive	47.2544	0.960856	Inactive	0.799804	NA	0	0	0	0	1.71874	0.479653	0.433947		NA
chr1	-	24513715	24513965	IFNLR1	hPro	64.793	99.5665	1.52853	Inactive	89.353	1.37329	Inactive	98.6878	1.51517	Inactive	95.7414	1.47039	Inactive	1.02886	NA	1.06169	0	0	0.78177	0	0.259669	-0.0661008		NA
chr1	+	24645611	24645861	GRHL3	hPro	94.4578	64.1045	0.682024	Inactive	56.9285	0.606849	Inactive	48.4394	0.517919	Inactive	53.418	0.570074	Inactive	0.844143	NA	0	0	1.75922	1.28598	0	1.12646	0.270271		NA
chr1	+	24645855	24646105	GRHL3	hPro	121.314	83.3234	0.689401	Inactive	74.7496	0.619304	Inactive	69.8452	0.579208	Inactive	82.3869	0.681745	Inactive	0.963511	NA	0	0	1.75922	1.28598	0	1.12646	0.270271		NA
chr1	+	24649329	24649579	GRHL3	hPro	6.79075	12.0273	1.67215	Inactive	11.3857	1.5898	Inactive	9.54719	1.35381	Inactive	9.5536	1.35463	Inactive	0.830315	NA	0	0	1.75922	1.28598	0	1.12646	0.270271		NA
chr1	-	24740212	24740462	STPG1	hPro	69.6435	77.4958	1.11115	Inactive	73.7596	1.05827	Inactive	69.7447	1.00143	Inactive	70.1624	1.00735	Inactive	0.925952	NA	8.92148	8.86091	7.75264	7.82095	7.93013	7.7572	-0.730462	0.0614016	NA
chr1	-	24741537	24741787	STPG1	hPro	64.793	75.3879	1.16103	Inactive	67.9429	1.04788	Inactive	68.3378	1.05388	Inactive	69.957	1.07849	Inactive	0.965348	NA	8.92148	8.86091	7.75264	7.82095	7.93013	7.7572	-0.730462	0.0614016	NA
chr1	+	24742044	24742294	NIPAL3	hPro	36.5577	28.0225	0.772744	Inactive	29.4543	0.810867	Inactive	36.3798	0.995263	Inactive	47.0489	1.27934	Inactive	1.43634	NA	10.8923	10.979	10.5358	9.40012	9.61598	9.50053	-1.29478	4.21e-14	Repressed
chr1	+	24828640	24828890	RCAN3	hPro	23.8953	22.6908	0.951617	Inactive	25.3703	1.05925	Inactive	22.7123	0.952481	Inactive	24.8599	1.03875	Inactive	0.990234	NA	4.87143	4.84289	5.2914	5.1507	5.23511	5.24326	0.238312	0.531299	NA
chr1	+	24829186	24829436	RCAN3	hPro	78.9872	73.528	0.931749	Inactive	75.9872	0.962494	Inactive	94.0649	1.1885	Inactive	95.4333	1.20561	Inactive	1.26389	NA	4.87143	4.84289	5.2914	5.1507	5.23511	5.24326	0.238312	0.531299	NA
chr1	+	24833883	24834133	RCAN3	hPro	38.6511	41.2897	1.06655	Inactive	38.9837	1.00839	Inactive	52.7608	1.35585	Inactive	40.0635	1.03562	Inactive	1.15255	NA	4.87143	4.84289	5.2914	5.1507	5.23511	5.24326	0.238312	0.531299	NA
chr1	+	24840603	24840853	RCAN3	hPro	66.0184	76.9998	1.16386	Inactive	77.596	1.17275	Inactive	85.0202	1.28353	Inactive	76.2233	1.15227	Inactive	1.04245	NA	4.87143	4.84289	5.2914	5.1507	5.23511	5.24326	0.238312	0.531299	NA
chr1	+	24969393	24969643	SRRM1	hPro	78.6298	82.3315	1.04649	Inactive	77.3485	0.983909	Inactive	84.8192	1.07773	Inactive	87.3178	1.1091	Inactive	1.07705	NA	12.6402	12.6951	12.3733	12.4103	12.4877	12.5221	-0.102356	0.55245	NA
chr1	+	24969849	24970099	SRRM1	hPro	45.2376	56.6649	1.24714	Inactive	58.0423	1.27693	Inactive	59.8961	1.31703	Inactive	56.1916	1.23691	Inactive	1.01183	NA	12.6402	12.6951	12.3733	12.4103	12.4877	12.5221	-0.102356	0.55245	NA
chr1	+	25071559	25071809	CLIC4	hPro	178.908	144.948	0.811237	Inactive	143.435	0.802827	Inactive	168.835	0.94401	Inactive	193.435	1.08075	Inactive	1.25445	NA	11.5206	11.5963	12.0505	12.5846	12.4957	12.6362	0.817847	6.12e-05	NA
chr1	-	25256720	25256970	RUNX3	hPro	4.18678	9.42348	2.00962	Active	9.52934	2.03003	Active	10.8536	2.28535	Active	9.5536	2.03471	Inactive	1.06941	Constitutive Epromoter	2.09157	2.15778	3.02777	3.4685	3.63894	2.98225	0.842475	0.218558	NA
chr1	-	25291451	25291701	RUNX3	hPro	24.7633	30.1303	1.20832	Inactive	26.9792	1.08601	Inactive	27.3351	1.09982	Inactive	24.9626	1.00774	Inactive	0.918595	NA	2.09157	2.15778	3.02777	3.4685	3.63894	2.98225	0.842475	0.218558	NA
chr1	-	25558963	25559213	SYF2	hPro	51.4157	15.8711	0.321871	Inactive	21.1626	0.422824	Inactive	21.4058	0.427464	Inactive	27.2226	0.538438	Inactive	1.29704	NA	10.5761	10.4318	10.7999	10.4052	10.2337	10.4212	-0.244661	0.16911	NA
chr1	+	25598776	25599026	RHD	hPro	35.026	59.0208	1.66604	Inactive	63.1164	1.77973	Active	10.1502	0.309504	Inactive	12.4299	0.372784	Inactive	0.198008	Repressed Epromoter	10.3423	10.3164	6.93832	7.39731	7.43347	7.34614	-1.82861	0.0064717	NA
chr1	+	25664588	25664838	TMEM50A	hPro	68.7245	70.0562	1.0191	Inactive	68.1905	0.992341	Inactive	102.105	1.47875	Inactive	106.836	1.5466	Inactive	1.50407	NA	11.8385	11.7836	12.3015	13.0552	12.9717	13.0082	1.00152	2.55e-07	Induced
chr1	-	25747313	25747563	RHCE	hPro	13.5815	19.8389	1.42913	Inactive	21.7813	1.56234	Inactive	3.1154	0.282234	Inactive	2.97908	0.272886	Inactive	0.185567	NA	10.2705	10.2262	7.02013	7.5981	7.45247	7.36524	-1.73767	0.00879803	NA
chr1	+	25757148	25757398	TMEM57	hPro	91.3433	92.127	1.00849	Inactive	90.4668	0.990508	Inactive	102.607	1.12198	Inactive	107.35	1.17334	Inactive	1.14823	NA	10.3204	10.3563	10.4839	10.8102	10.9164	10.9305	0.500329	5.59e-07	NA
chr1	+	25869875	25870125	LDLRAP1	hPro	199.944	151.396	0.7584	Inactive	149.375	0.748343	Inactive	174.563	0.873691	Inactive	181.724	0.909328	Inactive	1.18336	NA	10.5333	10.471	10.6833	10.3913	10.5548	10.4264	-0.106424	0.450948	NA
chr1	+	26126466	26126716	SEPN1	hPro	103.393	127.713	1.23297	Inactive	138.732	1.33852	Inactive	135.57	1.30823	Inactive	135.189	1.30458	Inactive	1.01607	NA	9.97558	9.96808	10.4791	10.2502	10.3872	10.2899	0.149706	0.561486	NA
chr1	+	26146196	26146446	MTFR1L	hPro	91.7517	92.6229	1.00939	Inactive	85.269	0.930107	Inactive	113.662	1.23623	Inactive	125.738	1.36642	Inactive	1.34192	NA	11.3788	11.3263	11.2045	11.0624	11.044	10.9918	-0.275542	0.0044517	NA
chr1	+	26146483	26146733	MTFR1L	hPro	72.5028	78.6117	1.08311	Inactive	74.0071	1.02047	Inactive	101.703	1.39727	Inactive	115.157	1.58031	Inactive	1.41548	NA	11.3788	11.3263	11.2045	11.0624	11.044	10.9918	-0.275542	0.0044517	NA
chr1	+	26147118	26147368	MTFR1L	hPro	17.6151	14.0112	0.806399	Inactive	18.3161	1.03766	Inactive	12.9641	0.750149	Inactive	12.9436	0.749048	Inactive	0.812988	NA	11.3788	11.3263	11.2045	11.0624	11.044	10.9918	-0.275542	0.0044517	NA
chr1	-	26185899	26186149	AUNIP	hPro	54.9898	57.6568	1.04763	Inactive	52.2257	0.950632	Inactive	54.0672	0.983522	Inactive	55.2671	1.00495	Inactive	0.9951	NA	9.95519	9.90696	10.0531	10.4593	10.3112	10.494	0.460083	3.2e-05	NA
chr1	-	26197694	26197944	PAQR7	hPro	37.8853	47.1174	1.23742	Inactive	47.2754	1.24148	Inactive	33.1639	0.878581	Inactive	37.1871	0.982045	Inactive	0.750585	NA	8.98478	9.13414	8.39792	8.04178	7.98336	8.02853	-0.839899	0.000952513	NA
chr1	-	26232594	26232844	STMN1	hPro	439.714	381.031	0.866846	Inactive	378.327	0.86071	Inactive	413.846	0.941304	Inactive	422.926	0.961907	Inactive	1.10168	NA	14.6491	14.5459	14.7542	14.7068	14.548	14.6466	-0.0163742	0.917093	NA
chr1	-	26232943	26233193	STMN1	hPro	120.14	91.507	0.763637	Inactive	90.8381	0.758115	Inactive	110.144	0.917484	Inactive	113	0.94106	Inactive	1.22132	NA	14.6491	14.5459	14.7542	14.7068	14.548	14.6466	-0.0163742	0.917093	NA
chr1	-	26233318	26233568	STMN1	hPro	49.7818	55.425	1.11113	Inactive	58.6611	1.17485	Inactive	59.1926	1.18532	Inactive	64.8206	1.29615	Inactive	1.08551	NA	14.6491	14.5459	14.7542	14.7068	14.548	14.6466	-0.0163742	0.917093	NA
chr1	-	26324598	26324848	PAFAH2	hPro	42.1741	42.2817	1.00249	Inactive	40.84	0.9691	Inactive	50.7509	1.19866	Inactive	47.1516	1.11529	Inactive	1.17364	NA	9.04541	9.10722	9.28431	8.96207	8.92717	8.98872	-0.172545	0.208934	NA
chr1	+	26348070	26348320	EXTL1	hPro	46.9226	46.2495	0.985954	Inactive	41.3351	0.883406	Inactive	51.9568	1.10505	Inactive	48.898	1.04122	Inactive	1.14813	NA	2.91154	1.72604	3.02777	2.20044	0	1.98479	-0.644068	0.43741	NA
chr1	-	26372579	26372829	SLC30A2	hPro	118.608	85.9273	0.726768	Inactive	87.7442	0.741959	Inactive	90.0451	0.761196	Inactive	86.1878	0.728946	Inactive	1.01458	NA	3.10628	2.75925	0	0.78177	0	0.479653	-1.62386	0.0438238	NA
chr1	-	26394075	26394325	TRIM63	hPro	55.7046	76.5038	1.3668	Inactive	72.0269	1.28785	Inactive	58.5896	1.05088	Inactive	52.0825	0.936123	Inactive	0.748499	NA	6.04968	5.7877	3.39789	4.40181	4.09089	4.42688	-0.9737	0.137183	NA
chr1	+	26437455	26437705	PDIK1L	hPro	78.1192	103.038	1.31495	Inactive	99.7487	1.27338	Inactive	119.29	1.52036	Inactive	121.629	1.54993	Inactive	1.1862	NA	10.4108	10.27	10.9095	10.9117	10.7109	10.8777	0.276793	0.307547	NA
chr1	+	26438067	26438317	PDIK1L	hPro	30.0733	27.2785	0.910058	Inactive	28.2167	0.940251	Inactive	37.7868	1.24824	Inactive	38.1117	1.25869	Inactive	1.35487	NA	10.4108	10.27	10.9095	10.9117	10.7109	10.8777	0.276793	0.307547	NA
chr1	+	26485310	26485560	FAM110D	hPro	25.2739	39.3058	1.53406	Inactive	40.84	1.59245	Inactive	31.6565	1.24293	Inactive	32.0508	1.25793	Inactive	0.799886	NA	5.67296	5.48721	3.93649	3.87436	4.57984	3.49245	-1.15802	0.0446659	NA
chr1	+	26496187	26496437	ZNF593	hPro	76.3321	101.798	1.32931	Inactive	98.1398	1.282	Inactive	134.666	1.75433	Inactive	131.696	1.71592	Inactive	1.32893	NA	10.0851	9.96309	10.3611	10.6637	10.5809	10.5516	0.454378	0.00568187	NA
chr1	+	26503780	26504030	CNKSR1	hPro	58.0533	53.1931	0.917698	Inactive	55.8147	0.962092	Inactive	59.4941	1.0244	Inactive	67.1834	1.15461	Inactive	1.15918	NA	5.5104	5.05808	5.80371	6.77617	6.60352	6.77169	1.27451	8.98e-07	Induced
chr1	+	26516918	26517168	CATSPER4	hPro	28.7458	20.9549	0.738084	Inactive	19.5537	0.690978	Inactive	27.3351	0.952575	Inactive	29.5853	1.02822	Inactive	1.38608	NA	2.91154	3.50929	0	1.65888	0	1.4724	-1.1241	0.176047	NA
chr1	+	26560443	26560693	CEP85	hPro	50.7519	36.826	0.73091	Inactive	37.1273	0.736732	Inactive	42.7111	0.844628	Inactive	50.8498	1.00189	Inactive	1.25815	NA	12.4478	12.499	12.267	12.4368	12.559	12.4756	0.0805744	0.568647	NA
chr1	+	26606012	26606262	SH3BGRL3	hPro	73.575	78.2397	1.06255	Inactive	82.6701	1.12196	Inactive	82.6083	1.12113	Inactive	79.3051	1.07684	Inactive	1.00616	NA	11.7606	11.7661	11.8148	11.6955	11.6704	11.6513	-0.106732	0.124573	NA
chr1	-	26633145	26633395	UBXN11	hPro	28.4905	20.0869	0.71504	Inactive	22.5239	0.797677	Inactive	21.5063	0.763171	Inactive	24.5517	0.866438	Inactive	1.07727	NA	10.0894	10.0331	9.32243	8.7734	8.79944	8.82961	-1.02571	0.000113376	Repressed
chr1	+	26644210	26644460	CD52	hPro	40.6424	53.5651	1.31033	Inactive	49.7506	1.21872	Inactive	43.0126	1.05692	Inactive	38.0089	0.936759	Inactive	0.788311	NA	12.1775	12.1315	11.3194	10.2322	10.3086	10.2519	-1.59986	7.13e-09	Repressed
chr1	-	26644706	26644956	UBXN11	hPro	35.4855	45.3815	1.27123	Inactive	50.3694	1.40794	Inactive	42.1081	1.18151	Inactive	40.0635	1.12547	Inactive	0.861083	NA	10.0894	10.0331	9.32243	8.7734	8.79944	8.82961	-1.02571	0.000113376	Repressed
chr1	-	26680571	26680821	AIM1L	hPro	47.7395	46.4975	0.974518	Inactive	40.0975	0.843207	Inactive	39.8972	0.839098	Inactive	39.0362	0.821432	Inactive	0.913521	NA	7.49518	7.54542	5.20075	5.83543	6.25963	5.84794	-0.928074	0.134937	NA
chr1	-	26699216	26699466	ZNF683	hPro	58.5639	59.3927	1.01391	Inactive	61.6313	1.0515	Inactive	54.1677	0.926194	Inactive	56.9107	0.972245	Inactive	0.919157	NA	1.66664	1.10708	0	1.65888	0	0.989881	-0.0343708		NA
chr1	+	26737068	26737318	LIN28A	hPro	25.3249	20.2109	0.805735	Inactive	21.4101	0.851289	Inactive	17.0844	0.686969	Inactive	15.6145	0.631133	Inactive	0.795463	NA	4.81682	5.05808	3.39789	2.59327	2.48104	3.6817	-1.28146	0.0458928	NA
chr1	+	26758572	26758822	DHDDS	hPro	65.8652	53.937	0.821608	Inactive	53.2158	0.810822	Inactive	69.6442	1.05652	Inactive	75.5042	1.14416	Inactive	1.3481	NA	10.9741	10.979	10.2665	10.5902	10.7148	10.5622	-0.151314	0.643608	NA
chr1	+	26798701	26798951	HMGN2	hPro	43.6548	48.4813	1.10808	Inactive	57.176	1.30279	Inactive	45.4245	1.03963	Inactive	54.9589	1.25314	Inactive	0.951012	NA	12.7759	12.8145	13.1044	13.0813	13.1168	13.1153	0.197924	0.214232	NA
chr1	+	26872142	26872392	RPS6KA1	hPro	19.4022	16.7391	0.86947	Inactive	14.4796	0.758722	Inactive	16.18	0.842066	Inactive	15.5118	0.809315	Inactive	1.01424	NA	11.9541	12.0281	11.6426	10.8779	11.0362	10.8494	-0.953192	1.73e-09	NA
chr1	+	27114253	27114503	PIGV	hPro	140.41	246.746	1.75197	Inactive	233.407	1.65764	Inactive	270.839	1.92235	Inactive	298.011	2.1145	Inactive	1.18396	NA	9.59235	9.63274	9.38037	8.52	8.79944	8.64294	-0.892663	4.25e-10	NA
chr1	+	27114478	27114728	PIGV	hPro	156.085	264.478	1.69003	Inactive	252.342	1.61277	Inactive	297.872	1.90261	Inactive	329.445	2.10361	Inactive	1.21298	NA	9.59235	9.63274	9.38037	8.52	8.79944	8.64294	-0.892663	4.25e-10	NA
chr1	+	27153000	27153250	ZDHHC18	hPro	18.381	27.4025	1.46548	Inactive	29.5781	1.57774	Inactive	40.8017	2.15684	Inactive	37.4953	1.98624	Inactive	1.36141	NA	10.6345	10.5587	10.7408	10.8342	10.9147	10.8007	0.203315	0.0625171	NA
chr1	+	27189432	27189682	SFN	hPro	39.5702	38.5619	0.975147	Inactive	40.7163	1.02825	Inactive	51.7558	1.30036	Inactive	48.3844	1.21726	Inactive	1.25667	NA	6.71956	6.64748	6.0312	5.59901	5.86511	5.75617	-0.790849	0.00525148	NA
chr1	-	27216819	27217069	GPN2	hPro	34.7196	28.0225	0.812509	Inactive	28.4643	0.824878	Inactive	27.8376	0.807333	Inactive	34.5162	0.994306	Inactive	1.10031	NA	10.9119	11.0051	10.5882	10.8348	10.8445	10.7474	-0.0403826	0.858449	NA
chr1	-	27226912	27227162	GPATCH3	hPro	40.3871	63.3605	1.55509	Inactive	62.6214	1.53723	Inactive	72.6591	1.77976	Inactive	67.697	1.65987	Inactive	1.11231	NA	9.43354	9.44245	9.42611	9.43352	9.58187	9.39419	0.0226076	0.882394	NA
chr1	-	27240517	27240767	NR0B2	hPro	7.96509	9.1755	1.13501	Inactive	6.06412	0.787959	Inactive	7.13527	0.907439	Inactive	6.47179	0.833432	Inactive	0.905302	NA	1.66664	1.10708	0	0.78177	1.71874	0.989881	-0.114563		NA
chr1	+	27248012	27248262	NUDC	hPro	70.103	41.5377	0.598255	Inactive	40.0975	0.578	Inactive	50.2484	0.720763	Inactive	56.7052	0.811572	Inactive	1.30272	NA	13.1019	13.0713	12.8754	12.8945	12.963	12.8845	-0.106286	0.414725	NA
chr1	+	27319994	27320244	TRNP1	hPro	15.2154	5.08372	0.375182	Inactive	7.17794	0.504332	Inactive	9.1452	0.625652	Inactive	6.67725	0.473454	Inactive	1.24968	NA	4.63935	4.51902	1.75922	2.41019	2.48104	2.74823	-1.32038	0.0605394	NA
chr1	-	27339283	27339533	FAM46B	hPro	91.3943	60.1367	0.661693	Inactive	59.1562	0.651081	Inactive	58.3886	0.642773	Inactive	68.7243	0.754639	Inactive	1.06447	NA	6.76354	6.57947	4.32778	5.79862	5.74696	5.84299	-0.383768	0.576536	NA
chr1	-	27481571	27481821	SLC9A1	hPro	78.6808	105.146	1.33214	Inactive	102.843	1.30324	Inactive	121.702	1.53992	Inactive	135.086	1.70789	Inactive	1.23239	NA	9.14299	9.22319	9.71932	9.94807	10.0711	10.0323	0.627899	0.00493779	NA
chr1	+	27560806	27561056	WDTC1	hPro	85.2163	76.0078	0.893193	Inactive	81.4325	0.956113	Inactive	86.1257	1.01055	Inactive	95.8442	1.12327	Inactive	1.15385	NA	11.6483	11.6605	11.1343	10.6656	10.8409	10.665	-0.762825	0.000352544	NA
chr1	+	27648435	27648685	TMEM222	hPro	113.707	95.1028	0.837811	Inactive	91.5807	0.807106	Inactive	148.434	1.30275	Inactive	174.533	1.53027	Inactive	1.72229	NA	10.2539	10.2303	9.97662	10.4848	10.45	10.355	0.262378	0.0684434	NA
chr1	+	27668282	27668532	SYTL1	hPro	18.1768	22.0708	1.20306	Inactive	21.4101	1.1686	Inactive	29.1441	1.5719	Inactive	25.4763	1.38064	Inactive	1.24493	NA	8.69797	8.66564	9.96289	8.59168	8.40999	8.42601	-0.696255	0.134476	NA
chr1	-	27693307	27693557	MAP3K6	hPro	52.2837	68.9402	1.3126	Inactive	68.8092	1.31014	Inactive	75.674	1.43898	Inactive	79.5106	1.51098	Inactive	1.12476	NA	9.12624	9.22319	10.1562	10.0514	10.3189	10.0522	0.537212	0.168923	NA
chr1	-	27701265	27701515	FCN3	hPro	76.0258	99.1946	1.30079	Inactive	99.2536	1.30156	Inactive	86.3267	1.13373	Inactive	79.6133	1.04658	Inactive	0.837822	NA	0	1.10708	0	0.78177	0	0.259669	-0.0737198		NA
chr1	-	27709773	27710023	CD164L2	hPro	443.492	264.23	0.596704	Inactive	248.134	0.560492	Inactive	252.247	0.569745	Inactive	263.494	0.595048	Inactive	1.00657	NA	4.11358	3.18247	4.88859	3.80181	2.97718	3.61361	-0.512927	0.432003	NA
chr1	-	27816648	27816898	WASF2	hPro	69.5414	82.4555	1.18307	Inactive	86.3828	1.23874	Inactive	109.843	1.57132	Inactive	111.972	1.6015	Inactive	1.3101	NA	13.3496	13.4082	13.2567	12.7832	12.9564	12.9074	-0.454635	6.83e-06	NA
chr1	-	27929955	27930205	AHDC1	hPro	137.449	161.935	1.17686	Inactive	157.791	1.14693	Inactive	133.962	0.974814	Inactive	132.518	0.964384	Inactive	0.834499	NA	10.2526	10.3601	10.3844	10.1849	10.4189	10.208	-0.0649263	0.68486	NA
chr1	-	27952701	27952951	FGR	hPro	47.3821	53.6891	1.13036	Inactive	55.4434	1.16662	Inactive	53.0623	1.1174	Inactive	49.0007	1.03345	Inactive	0.936387	NA	2.68635	2.48963	1.75922	1.65888	1.71874	1.25122	-0.923324	0.243973	NA
chr1	-	27953056	27953306	FGR	hPro	91.4454	119.281	1.3011	Inactive	113.857	1.24243	Inactive	95.5724	1.04464	Inactive	91.9405	1.00536	Inactive	0.805965	NA	2.68635	2.48963	1.75922	1.65888	1.71874	1.25122	-0.923324	0.243973	NA
chr1	-	27961677	27961927	FGR	hPro	21.1892	23.6827	1.11237	Inactive	22.2764	1.049	Inactive	20.0993	0.950882	Inactive	17.5663	0.836727	Inactive	0.827071	NA	2.68635	2.48963	1.75922	1.65888	1.71874	1.25122	-0.923324	0.243973	NA
chr1	-	27998674	27998924	IFI6	hPro	58.717	49.7213	0.849361	Inactive	48.1417	0.82291	Inactive	332.142	5.57868	Active	336.944	5.65909	Active	6.72007	Induced Epromoter	7.2493	7.05057	6.90999	14.8556	14.7417	14.6184	7.55743	0	Induced
chr1	+	28052289	28052539	FAM76A	hPro	46.3099	47.7374	1.03017	Inactive	47.5229	1.02564	Inactive	57.5846	1.23832	Inactive	62.9716	1.35218	Inactive	1.26008	NA	8.06288	8.06391	8.36699	9.38313	9.32782	9.39715	1.21601	9.85e-22	Induced
chr1	+	28099493	28099743	STX12	hPro	73.7282	53.6891	0.73184	Inactive	54.4534	0.742068	Inactive	63.8154	0.867349	Inactive	73.0388	0.990775	Inactive	1.26068	NA	10.3118	10.2317	10.5312	10.9979	10.9044	10.9922	0.604869	1.94e-06	NA
chr1	+	28157051	28157301	PPP1R8	hPro	54.0707	64.8484	1.19571	Inactive	59.4037	1.09684	Inactive	75.9755	1.39776	Inactive	65.8479	1.21386	Inactive	1.13918	NA	11.2674	11.2728	11.7078	11.8761	11.8893	11.8956	0.451631	0.0183878	NA
chr1	+	28157124	28157374	PPP1R8	hPro	45.3398	55.177	1.21228	Inactive	50.7406	1.11655	Inactive	65.9259	1.44424	Inactive	56.9107	1.2497	Inactive	1.15678	NA	11.2674	11.2728	11.7078	11.8761	11.8893	11.8956	0.451631	0.0183878	NA
chr1	-	28241258	28241508	RPA2	hPro	64.5377	39.1819	0.613111	Inactive	36.6323	0.574208	Inactive	57.0821	0.88624	Inactive	68.2106	1.05604	Inactive	1.63585	NA	12.7203	12.7582	11.9951	12.3006	12.2492	12.2321	-0.262423	0.402607	NA
chr1	+	28261265	28261515	SMPDL3B	hPro	84.2972	98.2026	1.16302	Inactive	105.689	1.25079	Inactive	114.164	1.35015	Inactive	113.719	1.34493	Inactive	1.11652	NA	6.1852	6.18097	3.93649	3.80181	4.09089	4.15075	-1.49699	0.0125546	NA
chr1	-	28415098	28415348	EYA3	hPro	61.6274	32.4862	0.534689	Inactive	32.0532	0.527775	Inactive	33.6664	0.553534	Inactive	46.638	0.760657	Inactive	1.23693	NA	11.1109	11.1839	12.1792	11.5335	11.6785	11.6307	0.035731	0.944661	NA
chr1	-	28503405	28503655	PTAFR	hPro	45.6461	44.6376	0.97838	Inactive	50.9881	1.11452	Inactive	44.721	0.980168	Inactive	48.5898	1.06311	Inactive	0.976288	NA	4.76005	4.84289	9.47044	5.64121	5.47697	5.472	-1.37589	0.0911377	NA
chr1	-	28520397	28520647	PTAFR	hPro	57.1342	59.5167	1.04098	Inactive	63.8589	1.11568	Inactive	59.0921	1.03368	Inactive	65.3343	1.14105	Inactive	1.00838	NA	4.76005	4.84289	9.47044	5.64121	5.47697	5.472	-1.37589	0.0911377	NA
chr1	-	28559492	28559742	DNAJC8	hPro	48.3011	48.3574	1.00114	Inactive	49.5031	1.02438	Inactive	63.6144	1.31061	Inactive	53.2125	1.09962	Inactive	1.18993	NA	12.8106	12.7495	12.8556	12.8234	12.7327	12.767	-0.0291265	0.769386	NA
chr1	+	28562401	28562651	ATPIF1	hPro	100.432	75.8838	0.757984	Inactive	78.3386	0.782185	Inactive	125.52	1.24734	Inactive	112.075	1.11479	Inactive	1.53368	NA	12.637	12.638	12.73	12.4172	12.3919	12.4065	-0.261133	6.56e-05	NA
chr1	+	28585762	28586012	SESN2	hPro	49.4755	33.9741	0.692893	Inactive	34.2809	0.698971	Inactive	35.9778	0.732589	Inactive	42.2207	0.856271	Inactive	1.14153	NA	11.0699	11.1953	10.8342	9.50524	9.56451	9.50954	-1.50601	2.26e-29	Repressed
chr1	+	28655312	28655562	MED18	hPro	61.4742	72.536	1.17706	Inactive	72.8933	1.18278	Inactive	104.316	1.68575	Inactive	91.9405	1.48766	Inactive	1.34476	NA	9.85372	9.89827	10.017	10.1164	10.0369	10.0238	0.141339	0.220367	NA
chr1	+	28695892	28696142	PHACTR4	hPro	44.5739	43.3976	0.974189	Inactive	46.6566	1.0457	Inactive	56.5797	1.26344	Inactive	63.5879	1.41721	Inactive	1.32713	NA	10.787	10.767	11.7444	11.9935	12.1162	12.1038	0.850407	0.0168174	NA
chr1	+	28764460	28764710	PHACTR4	hPro	38.8043	45.2575	1.16212	Inactive	42.9439	1.104	Inactive	49.3439	1.26479	Inactive	48.3844	1.24068	Inactive	1.10562	NA	10.787	10.767	11.7444	11.9935	12.1162	12.1038	0.850407	0.0168174	NA
chr1	+	28832254	28832504	RCC1	hPro	40.3871	46.9934	1.15962	Inactive	49.008	1.2083	Inactive	62.6095	1.53694	Inactive	56.6025	1.3918	Inactive	1.23684	NA	12.2257	12.2583	12.7214	12.6694	12.7313	12.6225	0.25133	0.267724	NA
chr1	+	28844544	28844794	RCC1	hPro	8.78203	10.0434	1.12895	Inactive	10.1481	1.13965	Inactive	11.8586	1.31451	Inactive	11.6081	1.2889	Inactive	1.14759	NA	12.2257	12.2583	12.7214	12.6694	12.7313	12.6225	0.25133	0.267724	NA
chr1	+	28879328	28879578	TRNAU1AP	hPro	76.9448	93.3669	1.21069	Inactive	95.9122	1.24334	Inactive	123.711	1.59999	Inactive	121.32	1.56932	Inactive	1.29147	NA	10.2705	10.2414	9.7556	10.3103	10.1777	10.2092	0.119525	0.635916	NA
chr1	+	28918511	28918761	RAB42	hPro	41.4593	44.3896	1.06901	Inactive	42.0776	1.01456	Inactive	48.5399	1.16676	Inactive	45.6107	1.09777	Inactive	1.08685	NA	1.06169	0	4.63527	3.26766	3.34567	3.11952	0.0575697	0.957647	NA
chr1	+	28918806	28919056	RAB42	hPro	140.921	156.355	1.10875	Inactive	161.009	1.14154	Inactive	228.027	1.61376	Inactive	204.837	1.45036	Inactive	1.36166	NA	1.06169	0	4.63527	3.26766	3.34567	3.11952	0.0575697	0.957647	NA
chr1	-	28969554	28969804	TAF12	hPro	61.9337	57.2849	0.926132	Inactive	58.2899	0.942101	Inactive	76.076	1.22472	Inactive	82.5924	1.32826	Inactive	1.36652	NA	10.4234	10.4197	10.6622	10.5283	10.6214	10.6367	0.0941804	0.540579	NA
chr1	+	28995039	28995289	GMEB1	hPro	37.8853	86.2993	2.24505	Active	84.279	2.19309	Active	130.545	3.3829	Active	149.57	3.87216	Active	1.63471	Constitutive Epromoter	9.59235	9.42318	9.84062	9.8726	9.94259	9.9501	0.29758	0.0882184	NA
chr1	+	29062932	29063182	YTHDF2	hPro	56.2662	87.0432	1.53744	Inactive	89.1055	1.57345	Inactive	109.34	1.92679	Inactive	102.932	1.81489	Inactive	1.20277	NA	11.454	11.418	11.8802	12.1608	12.1318	12.1737	0.549666	0.0039671	NA
chr1	+	29062935	29063185	YTHDF2	hPro	56.2662	87.0432	1.53744	Inactive	89.1055	1.57345	Inactive	109.34	1.92679	Inactive	102.932	1.81489	Inactive	1.20277	NA	11.454	11.418	11.8802	12.1608	12.1318	12.1737	0.549666	0.0039671	NA
chr1	+	29063251	29063501	YTHDF2	hPro	99.3084	150.652	1.51186	Inactive	149.499	1.50036	Inactive	194.964	1.95362	Inactive	181.518	1.81957	Inactive	1.25263	NA	11.454	11.418	11.8802	12.1608	12.1318	12.1737	0.549666	0.0039671	NA
chr1	-	29448963	29449213	TMEM200B	hPro	1.63387	2.10788	1.17997	Inactive	2.59891	1.3664	Inactive	3.51739	1.71512	Inactive	1.5409	0.964702	Inactive	1.05241	NA	2.91154	3.18247	0	2.41019	2.48104	2.70525	-0.1157	0.901024	NA
chr1	-	29450371	29450621	TMEM200B	hPro	130.148	114.198	0.878382	Inactive	126.852	0.974868	Inactive	127.028	0.97621	Inactive	141.249	1.08464	Inactive	1.11202	NA	2.91154	3.18247	0	2.41019	2.48104	2.70525	-0.1157	0.901024	NA
chr1	-	29508587	29508837	SRSF4	hPro	74.8515	99.3186	1.32257	Inactive	89.7243	1.19608	Inactive	125.319	1.66535	Inactive	125.943	1.67357	Inactive	1.32568	NA	12.4439	12.4098	12.7153	12.7226	12.7978	12.7966	0.242401	0.105021	NA
chr1	-	29557420	29557670	MECR	hPro	60.3509	56.4169	0.935877	Inactive	59.8987	0.992629	Inactive	69.7447	1.15312	Inactive	68.2106	1.12811	Inactive	1.1829	NA	10.2306	10.3525	9.5824	9.73447	9.77158	9.60104	-0.382057	0.194447	NA
chr1	-	31196382	31196632	MATN1	hPro	91.7007	112.958	1.22931	Inactive	117.322	1.27639	Inactive	106.326	1.15777	Inactive	118.547	1.2896	Inactive	0.976722	NA	6.97782	7.28214	5.9776	7.37873	7.45247	7.11939	0.421204	0.324569	NA
chr1	-	31230633	31230883	LAPTM5	hPro	19.8106	26.7825	1.33502	Inactive	27.598	1.3742	Inactive	23.3152	1.1684	Inactive	26.2981	1.31174	Inactive	0.915446	NA	14.2478	14.2911	14.1749	13.3824	13.3682	13.3594	-0.867619	8.29e-48	NA
chr1	-	31538514	31538764	PUM1	hPro	68.7755	100.558	1.4555	Inactive	92.3232	1.33748	Inactive	113.561	1.64185	Inactive	113.513	1.64116	Inactive	1.17545	NA	11.6086	11.7244	12.0143	11.7317	11.8558	11.8423	0.0196292	0.933201	NA
chr1	-	31712684	31712934	NKAIN1	hPro	7.91403	8.43154	1.05806	Inactive	8.168	1.02849	Inactive	10.5522	1.29596	Inactive	10.0672	1.24155	Inactive	1.21613	NA	2.4194	2.48963	0	4.82431	4.57984	4.80823	2.40938	5.65e-06	Induced
chr1	-	31769594	31769844	SNRNP40	hPro	82.7655	72.536	0.877879	Inactive	83.6602	1.01068	Inactive	94.7684	1.14329	Inactive	106.733	1.28613	Inactive	1.28639	NA	11.8715	11.8822	11.9738	12.1204	12.0492	12.0469	0.164825	0.0446197	NA
chr1	+	31769628	31769878	ZCCHC17	hPro	82.7655	72.536	0.877879	Inactive	83.6602	1.01068	Inactive	94.7684	1.14329	Inactive	106.733	1.28613	Inactive	1.28639	NA	11.1896	11.1897	10.9827	11.0865	10.9865	11.0308	-0.0902215	0.501798	NA
chr1	-	31845873	31846123	FABP3	hPro	35.5876	55.6729	1.54896	Inactive	56.4335	1.56975	Inactive	58.7906	1.63418	Inactive	65.437	1.81583	Inactive	1.10623	NA	1.66664	0	0	0	0	0.479653	-0.306327		NA
chr1	+	31882211	31882461	SERINC2	hPro	27.5204	33.3542	1.20455	Inactive	35.2709	1.27175	Inactive	29.948	1.08512	Inactive	29.1744	1.05799	Inactive	0.865449	NA	6.51178	6.57947	3.02777	3.55932	4.71185	3.61361	-1.46503	0.0465817	NA
chr1	+	31882820	31883070	SERINC2	hPro	32.6773	29.7584	0.913327	Inactive	27.2267	0.838152	Inactive	25.3252	0.78169	Inactive	24.6544	0.761771	Inactive	0.881233	NA	6.51178	6.57947	3.02777	3.55932	4.71185	3.61361	-1.46503	0.0465817	NA
chr1	+	31885762	31886012	SERINC2	hPro	31.0434	26.5345	0.859288	Inactive	29.2068	0.942684	Inactive	37.6863	1.20731	Inactive	32.1535	1.03464	Inactive	1.24417	NA	6.51178	6.57947	3.02777	3.55932	4.71185	3.61361	-1.46503	0.0465817	NA
chr1	+	31886459	31886709	SERINC2	hPro	158.076	133.045	0.842648	Inactive	131.678	0.834054	Inactive	129.842	0.822513	Inactive	131.285	0.831584	Inactive	0.986518	NA	6.51178	6.57947	3.02777	3.55932	4.71185	3.61361	-1.46503	0.0465817	NA
chr1	+	32041885	32042135	TINAGL1	hPro	76.9448	97.0867	1.25841	Inactive	100.986	1.30844	Inactive	100.698	1.30474	Inactive	96.7687	1.25433	Inactive	0.996971	NA	6.82017	6.69647	3.39789	4.13278	4.57984	3.94448	-1.54124	0.0283042	NA
chr1	+	32043545	32043795	TINAGL1	hPro	28.0821	33.9741	1.2026	Inactive	32.4245	1.14932	Inactive	39.7967	1.40281	Inactive	39.7553	1.40139	Inactive	1.19231	NA	6.82017	6.69647	3.39789	4.13278	4.57984	3.94448	-1.54124	0.0283042	NA
chr1	-	32110788	32111038	PEF1	hPro	42.9911	42.4057	0.986693	Inactive	33.6621	0.787934	Inactive	46.2285	1.07359	Inactive	44.7889	1.04087	Inactive	1.1915	NA	10.7262	10.6874	10.6791	10.7572	10.7858	10.6324	0.0221325	0.865898	NA
chr1	-	32169718	32169968	COL16A1	hPro	49.4755	69.4362	1.39545	Inactive	71.5319	1.43697	Inactive	58.4891	1.17857	Inactive	56.2943	1.13509	Inactive	0.816849	NA	0	2.15778	2.52865	0.78177	1.71874	1.25122	-0.458057	0.629748	NA
chr1	-	32281602	32281852	SPOCD1	hPro	25.376	43.6456	1.69266	Inactive	44.0577	1.70828	Inactive	50.9518	1.96966	Inactive	42.3235	1.64253	Inactive	1.06212	NA	5.32716	5.41099	0	3.94343	3.34567	3.99887	-0.674424	0.437291	NA
chr1	-	32385209	32385459	PTP4A2	hPro	14.8069	17.607	1.17714	Inactive	19.3062	1.28464	Inactive	13.4666	0.915208	Inactive	16.8472	1.12908	Inactive	0.830407	NA	13.3552	13.3278	14.2402	14.0627	13.9936	14.0951	0.3284	0.382469	NA
chr1	-	32403938	32404188	PTP4A2	hPro	227.312	236.579	1.04059	Inactive	274.247	1.20557	Inactive	373.848	1.64182	Inactive	384.609	1.68896	Inactive	1.48288	NA	13.3552	13.3278	14.2402	14.0627	13.9936	14.0951	0.3284	0.382469	NA
chr1	+	32479094	32479344	KHDRBS1	hPro	86.3906	81.3395	0.942201	Inactive	87.9917	1.01832	Inactive	102.406	1.18326	Inactive	117.109	1.35151	Inactive	1.29291	NA	13.0412	13.0115	13.6123	13.921	13.7872	13.9166	0.612317	0.0120801	NA
chr1	+	32538302	32538552	TMEM39B	hPro	69.235	94.9788	1.36654	Inactive	87.0016	1.25296	Inactive	104.919	1.50807	Inactive	98.6178	1.41835	Inactive	1.11717	NA	8.89536	9.13117	9.7556	9.61781	9.7137	9.55639	0.316917	0.337547	NA
chr1	+	32573443	32573693	KPNA6	hPro	64.6398	59.2688	0.918175	Inactive	51.6069	0.801448	Inactive	65.4234	1.01194	Inactive	57.527	0.891639	Inactive	1.10697	NA	11.8051	11.8738	11.5866	11.0808	11.1511	11.1078	-0.645738	8.39e-08	NA
chr1	+	32645144	32645394	TXLNA	hPro	119.783	77.8677	0.65297	Inactive	80.0712	0.671214	Inactive	110.948	0.926852	Inactive	99.7478	0.834122	Inactive	1.32986	NA	12.169	12.2172	12.0786	12.3247	12.3888	12.3009	0.178672	0.044522	NA
chr1	+	32671035	32671285	IQCC	hPro	51.5689	43.0256	0.837484	Inactive	43.934	0.854764	Inactive	58.5896	1.13355	Inactive	56.0889	1.08598	Inactive	1.31159	NA	8.64016	8.67789	8.86451	8.76149	8.92717	8.76764	0.0875797	0.601303	NA
chr1	+	32674494	32674744	DCDC2B	hPro	15.5728	16.1191	1.03296	Inactive	15.9647	1.02365	Inactive	16.4815	1.05483	Inactive	13.7654	0.890942	Inactive	0.946106	NA	0	1.10708	1.75922	0	0	0.670489	-0.451514		NA
chr1	+	32687770	32688020	EIF3I	hPro	140.104	191.446	1.36386	Inactive	190.215	1.35514	Inactive	166.021	1.18367	Inactive	162.617	1.15955	Inactive	0.861797	NA	13.8553	13.8443	13.3506	13.298	13.2719	13.1543	-0.451239	0.0358032	NA
chr1	-	32687876	32688126	TMEM234	hPro	116.158	146.064	1.25526	Inactive	145.291	1.24866	Inactive	137.882	1.18542	Inactive	131.593	1.13175	Inactive	0.925415	NA	8.17025	8.25042	8.16601	8.07679	8.00925	8.06829	-0.138949	0.35072	NA
chr1	+	32712617	32712867	FAM167B	hPro	183.401	192.189	1.04766	Inactive	182.79	0.996687	Inactive	175.266	0.955884	Inactive	170.424	0.929626	Inactive	0.922306	NA	1.06169	1.10708	1.75922	2.41019	1.71874	2.12184	0.798821	0.348606	NA
chr1	+	32716639	32716889	LCK	hPro	86.0843	58.2768	0.680683	Inactive	60.5175	0.706413	Inactive	68.1368	0.793907	Inactive	59.8898	0.699205	Inactive	1.07643	NA	2.09157	1.10708	0	0.78177	0	0	-0.685233		NA
chr1	+	32739511	32739761	LCK	hPro	12.2029	10.6634	0.883397	Inactive	9.15807	0.769382	Inactive	11.2556	0.928251	Inactive	10.0672	0.83824	Inactive	1.0688	NA	2.09157	1.10708	0	0.78177	0	0	-0.685233		NA
chr1	+	32757507	32757757	HDAC1	hPro	137.857	124.117	0.901049	Inactive	131.183	0.951936	Inactive	170.04	1.23177	Inactive	170.629	1.23601	Inactive	1.33179	NA	13.004	12.9899	13.0564	13.1323	13.0856	13.0796	0.0833307	0.214881	NA
chr1	-	32801790	32802040	MARCKSL1	hPro	84.3994	66.0884	0.785584	Inactive	76.2347	0.904394	Inactive	79.8949	0.947254	Inactive	69.5461	0.826073	Inactive	1.04932	NA	12.9989	12.9658	12.7581	12.9285	12.9459	12.8491	-0.0045718	0.978902	NA
chr1	+	32827661	32827911	TSSK3	hPro	68.3671	88.4072	1.2889	Inactive	87.7442	1.27934	Inactive	83.5128	1.21834	Inactive	80.6406	1.17694	Inactive	0.932653	NA	3.43113	4.28284	4.4897	3.64476	4.27291	3.88794	-0.176329	0.777269	NA
chr1	-	32827794	32828044	FAM229A	hPro	59.6361	75.3879	1.25978	Inactive	74.6259	1.24721	Inactive	72.8601	1.21809	Inactive	67.5943	1.13125	Inactive	0.937115	NA	9.29307	9.46618	8.10482	7.5546	7.64645	7.73467	-1.32328	0.00100786	NA
chr1	-	32860012	32860262	BSDC1	hPro	203.263	240.795	1.18374	Inactive	233.654	1.14878	Inactive	273.753	1.34509	Inactive	275.719	1.35472	Inactive	1.15746	NA	12.2766	12.2975	11.3368	10.6541	10.7933	10.672	-1.26594	6.49e-05	Repressed
chr1	+	32930457	32930707	ZBTB8B	hPro	37.5789	22.8147	0.617299	Inactive	24.999	0.673918	Inactive	29.8475	0.799595	Inactive	34.0026	0.907299	Inactive	1.32193	NA	0	0	0	1.28598	1.71874	0.670489	0.850972		NA
chr1	+	33004545	33004795	ZBTB8A	hPro	165.837	221.204	1.33186	Inactive	224.868	1.35382	Inactive	243.504	1.46553	Inactive	243.36	1.46466	Inactive	1.09104	NA	2.09157	2.48963	2.52865	1.65888	1.71874	2.46877	-0.202902	0.826092	NA
chr1	-	33116135	33116385	ZBTB8OS	hPro	36.9151	38.1899	1.03362	Inactive	35.3947	0.9599	Inactive	52.9618	1.42323	Inactive	54.0343	1.45151	Inactive	1.44204	NA	10.047	10.0394	9.91736	9.99458	9.9017	9.96384	-0.0493162	0.686453	NA
chr1	+	33116548	33116798	RBBP4	hPro	83.5314	88.1592	1.05475	Inactive	81.68	0.978098	Inactive	111.35	1.32909	Inactive	105.295	1.25746	Inactive	1.27238	NA	13.5714	13.5418	13.444	13.7166	13.6229	13.7253	0.16846	0.0629735	NA
chr1	+	33116758	33117008	RBBP4	hPro	72.2985	68.3203	0.945726	Inactive	64.354	0.891614	Inactive	86.9297	1.19961	Inactive	81.7706	1.12923	Inactive	1.2675	NA	13.5714	13.5418	13.444	13.7166	13.6229	13.7253	0.16846	0.0629735	NA
chr1	-	33168311	33168561	SYNC	hPro	29.9712	39.8018	1.31741	Inactive	36.0135	1.19509	Inactive	40.2992	1.33347	Inactive	42.0153	1.38888	Inactive	1.08352	NA	6.74903	6.64748	6.85159	6.56226	6.56911	6.36191	-0.264624	0.259614	NA
chr1	+	33231034	33231284	KIAA1522	hPro	18.1768	25.0466	1.35823	Inactive	23.1427	1.25895	Inactive	23.6167	1.28367	Inactive	28.1472	1.51992	Inactive	1.07122	NA	11.8156	11.9192	12.0193	11.7999	11.9032	11.7825	-0.0907943	0.477235	NA
chr1	+	33282842	33283092	S100PBP	hPro	129.586	305.767	2.34916	Active	281.92	2.16654	Active	265.512	2.04089	Inactive	282.088	2.16783	Inactive	0.93202	NA	11.1418	11.163	11.0797	11.3044	11.3132	11.2967	0.171894	0.0154533	NA
chr1	+	33282918	33283168	S100PBP	hPro	152.92	346.809	2.25967	Active	321.027	2.09217	Active	319.077	2.0795	Inactive	331.91	2.16288	Inactive	0.974846	NA	11.1418	11.163	11.0797	11.3044	11.3132	11.2967	0.171894	0.0154533	NA
chr1	-	33283583	33283833	YARS	hPro	42.7358	98.4506	2.27389	Active	99.1299	2.28943	Active	98.4868	2.27472	Active	100.261	2.31529	Active	1.00585	Constitutive Epromoter	13.5405	13.5389	12.6816	13.2366	13.2302	13.2103	-0.0776956	0.846789	NA
chr1	-	33430364	33430614	RNF19B	hPro	165.786	184.006	1.10924	Inactive	190.587	1.1487	Inactive	220.59	1.32859	Inactive	221.685	1.33515	Inactive	1.17972	NA	9.62053	9.55961	9.88132	10.8501	10.8624	10.8909	1.17528	2.81e-22	Induced
chr1	-	33502462	33502712	AK2	hPro	94.7642	44.2656	0.472678	Inactive	44.924	0.479553	Inactive	57.5846	0.611759	Inactive	56.0889	0.59614	Inactive	1.26849	NA	13.5855	13.5736	13.4422	13.5081	13.5298	13.5323	-0.0126827	0.909887	NA
chr1	-	33647621	33647871	TRIM62	hPro	50.803	46.4975	0.916887	Inactive	39.2312	0.776619	Inactive	41.3042	0.816636	Inactive	46.2271	0.911667	Inactive	1.02055	NA	6.38612	6.57947	7.30761	6.96242	7.20609	6.88435	0.218931	0.579106	NA
chr1	-	33786649	33786899	A3GALT2	hPro	72.9112	62.7406	0.862394	Inactive	65.344	0.897618	Inactive	74.9706	1.02786	Inactive	67.0806	0.921113	Inactive	1.10737	NA	1.06169	0	0	0	0	0	-0.23011		NA
chr1	-	33815449	33815699	PHC2	hPro	65.4567	85.3073	1.2987	Inactive	83.2889	1.26833	Inactive	112.657	1.71024	Inactive	126.354	1.91635	Inactive	1.41276	NA	11.2116	11.1904	10.9673	11.0851	11.187	10.9745	-0.0480957	0.790997	NA
chr1	-	33841144	33841394	PHC2	hPro	16.1344	16.8631	1.04253	Inactive	17.0786	1.05511	Inactive	15.0745	0.938142	Inactive	14.4845	0.903708	Inactive	0.878061	NA	11.2116	11.1904	10.9673	11.0851	11.187	10.9745	-0.0480957	0.790997	NA
chr1	+	33938031	33938281	ZSCAN20	hPro	40.2339	25.0466	0.631679	Inactive	26.1129	0.657539	Inactive	22.7123	0.575068	Inactive	25.9899	0.654556	Inactive	0.953775	NA	7.72016	7.59793	7.30761	7.79783	8.09638	7.88306	0.336233	0.107618	NA
chr1	-	34630825	34631075	CSMD2	hPro	3.21667	5.70369	1.58981	Inactive	7.54922	2.02748	Active	4.82384	1.38115	Inactive	4.51998	1.30909	Inactive	0.743715	NA	0	0	0	0	0	0.839006	0.186015		NA
chr1	-	34631393	34631643	CSMD2	hPro	20.7807	19.3429	0.933987	Inactive	20.5438	0.989123	Inactive	11.3561	0.567296	Inactive	9.86178	0.498688	Inactive	0.554302	NA	0	0	0	0	0	0.839006	0.186015		NA
chr1	+	34632283	34632533	C1orf94	hPro	33.9538	52.4491	1.52914	Inactive	50.1218	1.46255	Inactive	35.3749	1.04066	Inactive	32.9753	0.972006	Inactive	0.672751	NA	0	0	0	0	0	0.259669	0.0708063		NA
chr1	+	34642352	34642602	C1orf94	hPro	33.29	30.6263	0.922318	Inactive	28.2167	0.852047	Inactive	35.5758	1.06666	Inactive	30.099	0.906941	Inactive	1.11229	NA	0	0	0	0	0	0.259669	0.0708063		NA
chr1	+	35220447	35220697	GJB5	hPro	23.5379	34.7181	1.45563	Inactive	34.4046	1.44285	Inactive	34.6714	1.45373	Inactive	41.7071	1.74045	Inactive	1.10202	NA	1.06169	0	0	0	0	0	-0.23011		NA
chr1	+	35246589	35246839	GJB3	hPro	68.5202	111.966	1.62494	Inactive	100.491	1.45988	Inactive	107.23	1.55681	Inactive	93.1733	1.35462	Inactive	0.943794	NA	0	1.10708	0	0	0	0	-0.233185		NA
chr1	+	35247710	35247960	GJB3	hPro	58.0022	64.9724	1.11813	Inactive	67.4479	1.16009	Inactive	66.7298	1.14792	Inactive	56.808	0.97976	Inactive	0.93392	NA	0	1.10708	0	0	0	0	-0.233185		NA
chr1	+	35258398	35258648	GJA4	hPro	97.1639	75.7598	0.781955	Inactive	64.2302	0.664503	Inactive	72.3576	0.747297	Inactive	63.177	0.653774	Inactive	0.968622	NA	4.01998	3.77558	0	2.20044	0	1.75123	-1.18945	0.151037	NA
chr1	-	35324596	35324846	SMIM12	hPro	48.5564	72.66	1.48639	Inactive	62.9926	1.29131	Inactive	61.906	1.26938	Inactive	63.4852	1.30125	Inactive	0.925454	NA	10.7923	10.766	10.577	10.8388	10.8765	10.7779	0.108867	0.40321	NA
chr1	-	35325288	35325538	SMIM12	hPro	110.796	82.2075	0.74428	Inactive	79.4524	0.719636	Inactive	96.6779	0.873716	Inactive	107.35	0.969176	Inactive	1.25888	NA	10.7923	10.766	10.577	10.8388	10.8765	10.7779	0.108867	0.40321	NA
chr1	-	35325367	35325617	SMIM12	hPro	108.856	79.9756	0.737107	Inactive	76.4822	0.705307	Inactive	92.5575	0.851638	Inactive	103.446	0.950754	Inactive	1.24957	NA	10.7923	10.766	10.577	10.8388	10.8765	10.7779	0.108867	0.40321	NA
chr1	-	35395136	35395386	DLGAP3	hPro	32.5241	55.425	1.68312	Inactive	61.1363	1.85348	Active	73.4631	2.22118	Active	78.997	2.38625	Active	1.30279	Constitutive Epromoter	3.10628	3.77558	2.52865	2.90172	3.63894	2.46877	-0.372356	0.615547	NA
chr1	-	35497519	35497769	ZMYM6	hPro	32.3199	23.5587	0.737058	Inactive	20.6675	0.650287	Inactive	22.7123	0.711656	Inactive	25.2708	0.788442	Inactive	1.08127	NA	10.4794	10.4087	10.4621	10.6821	10.6297	10.7423	0.240498	0.00854176	NA
chr1	+	35525186	35525436	ZMYM1	hPro	43.1953	49.4733	1.14205	Inactive	48.2655	1.11472	Inactive	50.0474	1.15504	Inactive	54.7534	1.26152	Inactive	1.0708	NA	9.46274	9.55961	10.2008	10.1127	9.90515	10.1262	0.270063	0.396678	NA
chr1	+	35544763	35545013	ZMYM1	hPro	44.9824	68.4442	1.51023	Inactive	79.9474	1.7604	Inactive	80.7994	1.77893	Inactive	81.7706	1.80005	Inactive	1.09428	NA	9.46274	9.55961	10.2008	10.1127	9.90515	10.1262	0.270063	0.396678	NA
chr1	-	35658693	35658943	SFPQ	hPro	118.404	158.587	1.33653	Inactive	150.737	1.27079	Inactive	193.155	1.62603	Inactive	190.558	1.60428	Inactive	1.23894	NA	13.6373	13.6355	14.4469	15.0243	14.9479	15.0739	1.01417	0.000745141	Induced
chr1	-	36022987	36023237	KIAA0319L	hPro	107.325	130.565	1.21454	Inactive	120.416	1.12085	Inactive	188.331	1.74781	Inactive	179.258	1.66405	Inactive	1.46094	NA	11.2326	11.236	11.5143	10.7385	10.8355	10.8034	-0.534638	7.8e-05	NA
chr1	+	36023192	36023442	NCDN	hPro	76.23	89.2751	1.16891	Inactive	83.1651	1.0898	Inactive	129.339	1.68767	Inactive	129.436	1.68893	Inactive	1.49492	NA	10.8151	10.9097	10.2496	10.5185	10.697	10.5013	-0.112705	0.716848	NA
chr1	+	36038770	36039020	TFAP2E	hPro	29.5628	35.0901	1.18085	Inactive	28.7118	0.972156	Inactive	34.9729	1.17702	Inactive	32.7699	1.10493	Inactive	1.05989	NA	1.66664	2.15778	1.75922	3.72542	3.88254	3.72538	1.7219	0.00613074	NA
chr1	-	36097088	36097338	PSMB2	hPro	28.0821	31.6183	1.12159	Inactive	33.4146	1.18336	Inactive	27.5361	0.981226	Inactive	28.3526	1.0093	Inactive	0.863586	NA	13.1649	13.1629	13.2229	13.3123	13.3283	13.3521	0.148296	0.0104818	NA
chr1	-	36107102	36107352	PSMB2	hPro	62.0358	66.5844	1.07216	Inactive	62.8689	1.01322	Inactive	77.282	1.24187	Inactive	63.177	1.0181	Inactive	1.08372	NA	13.1649	13.1629	13.2229	13.3123	13.3283	13.3521	0.148296	0.0104818	NA
chr1	-	36107395	36107645	PSMB2	hPro	42.021	43.3976	1.032	Inactive	43.934	1.04447	Inactive	53.9667	1.27767	Inactive	44.1725	1.05001	Inactive	1.12098	NA	13.1649	13.1629	13.2229	13.3123	13.3283	13.3521	0.148296	0.0104818	NA
chr1	-	36184740	36184990	C1orf216	hPro	145.874	164.539	1.12708	Inactive	163.236	1.11821	Inactive	190.14	1.30139	Inactive	181.621	1.24339	Inactive	1.13338	NA	10.241	10.3601	9.95598	10.5099	10.6193	10.4356	0.316627	0.077054	NA
chr1	-	36235501	36235751	CLSPN	hPro	81.2337	41.9097	0.521802	Inactive	45.2953	0.562972	Inactive	56.0772	0.694085	Inactive	68.2106	0.841633	Inactive	1.4157	NA	11.6996	11.739	11.487	12.4311	12.4796	12.548	0.833784	8.98e-14	NA
chr1	+	36348609	36348859	AGO1	hPro	53.7133	40.7938	0.763869	Inactive	44.5528	0.832573	Inactive	58.5896	1.08912	Inactive	64.5125	1.19738	Inactive	1.43225	NA	11.9923	12.0538	12.2416	11.8378	12.0072	11.9445	-0.16664	0.246126	NA
chr1	+	36396482	36396732	AGO3	hPro	109.265	117.05	1.0706	Inactive	112.496	1.0293	Inactive	125.822	1.15016	Inactive	140.941	1.28727	Inactive	1.16073	NA	10.1179	10.0058	10.5381	10.6599	10.7613	10.6941	0.462487	0.0281868	NA
chr1	+	36549475	36549725	TEKT2	hPro	15.0622	28.0225	1.80688	Inactive	24.1327	1.56471	Inactive	21.9083	1.42622	Inactive	24.0381	1.55882	Inactive	0.885352	NA	1.66664	1.72604	0	0.78177	1.71874	2.05494	0.177364		NA
chr1	+	36554252	36554502	ADPRHL2	hPro	65.8141	57.9048	0.881622	Inactive	55.1959	0.841078	Inactive	81.5029	1.23481	Inactive	85.0578	1.28802	Inactive	1.46446	NA	10.072	10.1224	9.84811	11.1321	11.1613	11.0227	1.07173	1.25e-19	Induced
chr1	-	36590635	36590885	COL8A2	hPro	70.1541	76.6278	1.09098	Inactive	87.8679	1.24895	Inactive	82.1058	1.16797	Inactive	83.2088	1.18347	Inactive	1.00492	NA	4.20147	3.8923	1.75922	1.28598	0	0.670489	-2.37522	0.00121957	NA
chr1	-	36615065	36615315	TRAPPC3	hPro	145.771	142.84	0.98003	Inactive	140.341	0.963004	Inactive	164.413	1.12701	Inactive	153.885	1.05528	Inactive	1.12314	NA	11.3514	11.4063	11.3301	11.4301	11.283	11.3793	0.00515251	0.96768	NA
chr1	+	36621365	36621615	MAP7D1	hPro	138.317	295.848	2.13074	Active	329.072	2.36922	Active	375.858	2.70504	Active	376.802	2.71182	Active	1.20376	Constitutive Epromoter	11.8534	11.8209	11.8272	11.7785	11.8726	11.8143	-0.0148356	0.874518	NA
chr1	-	36621604	36621854	TRAPPC3	hPro	223.125	419.841	1.87771	Active	449.983	2.01219	Active	496.856	2.22133	Active	480.659	2.14906	Inactive	1.12352	Constitutive Epromoter	11.3514	11.4063	11.3301	11.4301	11.283	11.3793	0.00515251	0.96768	NA
chr1	+	36689816	36690066	THRAP3	hPro	37.5789	70.0562	1.84184	Active	63.1164	1.66196	Inactive	79.2919	2.08124	Inactive	81.976	2.15081	Inactive	1.20785	NA	12.7186	12.7685	12.9822	12.8319	12.9064	12.9318	0.063675	0.68712	NA
chr1	+	36771793	36772043	SH3D21	hPro	119.425	140.236	1.17281	Inactive	132.297	1.10689	Inactive	121.3	1.01557	Inactive	113.41	0.950052	Inactive	0.862228	NA	8.24971	8.29881	7.37135	6.55124	7.39471	6.72673	-1.05659	0.00782362	NA
chr1	+	36772507	36772757	SH3D21	hPro	36.7109	18.723	0.523005	Inactive	20.5438	0.571288	Inactive	29.6465	0.81267	Inactive	23.5245	0.650329	Inactive	1.33693	NA	8.24971	8.29881	7.37135	6.55124	7.39471	6.72673	-1.05659	0.00782362	NA
chr1	-	36789199	36789449	EVA1B	hPro	109.928	106.882	0.972541	Inactive	112.743	1.02538	Inactive	120.898	1.09889	Inactive	128.409	1.1666	Inactive	1.13393	NA	8.07457	7.98724	7.63639	7.875	7.59608	7.57822	-0.230766	0.344943	NA
chr1	-	36789705	36789955	EVA1B	hPro	37.681	58.0288	1.52604	Inactive	55.6909	1.4656	Inactive	57.2831	1.50676	Inactive	42.9398	1.13595	Inactive	0.883366	NA	8.07457	7.98724	7.63639	7.875	7.59608	7.57822	-0.230766	0.344943	NA
chr1	-	36851478	36851728	STK40	hPro	310.537	354.745	1.1419	Inactive	332.289	1.06982	Inactive	427.212	1.37451	Inactive	426.727	1.37296	Inactive	1.24223	NA	11.9683	12.0096	11.9549	12.058	12.1917	12.0564	0.121512	0.196595	NA
chr1	-	36863510	36863760	LSM10	hPro	50.3435	55.6729	1.1038	Inactive	58.4136	1.15718	Inactive	58.2881	1.15473	Inactive	62.1497	1.22995	Inactive	1.05471	NA	10.3031	10.3563	10.3293	10.434	10.3446	10.2646	0.0176066	0.90221	NA
chr1	-	36916036	36916286	OSCP1	hPro	38.7532	28.8904	0.751899	Inactive	28.3405	0.738066	Inactive	32.6614	0.84676	Inactive	33.5917	0.870161	Inactive	1.15232	NA	2.4194	1.72604	1.75922	3.4685	1.71874	3.11952	0.899362	0.23681	NA
chr1	-	36929990	36930240	MRPS15	hPro	30.1754	43.8936	1.44003	Inactive	42.5726	1.39766	Inactive	39.5957	1.30217	Inactive	44.8916	1.47205	Inactive	0.977631	NA	11.8673	11.7921	11.8366	11.6306	11.562	11.5523	-0.249313	0.000703989	NA
chr1	-	36948865	36949115	CSF3R	hPro	22.8741	33.6022	1.44936	Inactive	32.7958	1.41558	Inactive	28.6416	1.24158	Inactive	27.1199	1.17784	Inactive	0.844491	NA	6.61141	6.87729	9.03163	8.32993	8.23451	8.39676	0.311855	0.686992	NA
chr1	+	37939918	37940168	ZC3H12A	hPro	30.635	38.1899	1.23881	Inactive	37.1273	1.20523	Inactive	41.1032	1.33091	Inactive	40.3717	1.30778	Inactive	1.07964	NA	8.64016	8.70208	8.79649	8.7591	8.8142	8.58781	0.000535484	0.998005	NA
chr1	-	37980370	37980620	MEAF6	hPro	81.3359	97.5827	1.19732	Inactive	99.9962	1.22664	Inactive	119.491	1.46341	Inactive	116.595	1.42823	Inactive	1.19294	NA	11.1855	11.213	11.7262	11.7514	11.6735	11.7166	0.313191	0.187799	NA
chr1	-	38019895	38020145	SNIP1	hPro	26.1418	20.0869	0.776916	Inactive	18.4399	0.716235	Inactive	27.8376	1.06248	Inactive	27.6335	1.05496	Inactive	1.4181	NA	9.41986	9.36376	10.1227	10.1678	10.0369	10.1113	0.419883	0.169492	NA
chr1	+	38022319	38022569	DNALI1	hPro	47.6884	66.8323	1.39319	Inactive	59.2799	1.23808	Inactive	52.2583	1.09386	Inactive	48.0762	1.00796	Inactive	0.798788	NA	7.13117	7.19392	7.49095	6.47163	6.56911	6.37225	-0.804132	5.2e-05	NA
chr1	-	38061536	38061786	GNL2	hPro	76.0258	69.8082	0.919279	Inactive	77.8436	1.0236	Inactive	75.1716	0.98891	Inactive	85.2633	1.11993	Inactive	1.08542	NA	12.5405	12.4814	12.3484	12.665	12.6611	12.6948	0.212562	0.0292888	NA
chr1	-	38156217	38156467	C1orf109	hPro	43.2464	37.5699	0.871707	Inactive	39.6024	0.917643	Inactive	42.8116	0.990173	Inactive	46.5353	1.07433	Inactive	1.15377	NA	10.829	10.7302	10.4863	10.7578	10.681	10.7346	0.0326017	0.866173	NA
chr1	+	38157872	38158122	CDCA8	hPro	91.8028	68.6922	0.750971	Inactive	72.522	0.792239	Inactive	82.3068	0.897676	Inactive	79.5106	0.867545	Inactive	1.14386	NA	11.5142	11.5952	12.1007	11.7008	11.6805	11.692	-0.0665038	0.82169	NA
chr1	-	38230774	38231024	EPHA10	hPro	79.1403	46.2495	0.589585	Inactive	48.8843	0.622462	Inactive	58.2881	0.739804	Inactive	48.7953	0.621352	Inactive	1.12302	NA	1.06169	0	0	0	0	0.259669	-0.22488		NA
chr1	+	38259573	38259823	MANEAL	hPro	55.9599	59.2688	1.05809	Inactive	57.7948	1.03221	Inactive	64.6194	1.15203	Inactive	65.8479	1.1736	Inactive	1.11258	NA	6.56245	6.95986	5.80371	6.15958	6.17065	6.07169	-0.402782	0.306857	NA
chr1	+	38260959	38261209	MANEAL	hPro	45.4419	7.68758	0.187063	Inactive	8.91055	0.213397	Inactive	10.1502	0.240089	Inactive	5.85543	0.147613	Inactive	0.968142	NA	6.56245	6.95986	5.80371	6.15958	6.17065	6.07169	-0.402782	0.306857	NA
chr1	+	38273272	38273522	C1orf122	hPro	31.6561	48.2334	1.50763	Inactive	50.6169	1.58062	Inactive	64.1169	1.99402	Inactive	61.4307	1.91176	Inactive	1.26472	NA	10.3568	10.3939	10.1103	10.4761	10.25	10.2343	0.0289415	0.895676	NA
chr1	-	38273815	38274065	YRDC	hPro	157.617	153.504	0.97407	Inactive	150.861	0.957407	Inactive	205.114	1.29944	Inactive	209.357	1.32619	Inactive	1.35939	NA	10.8134	10.7822	10.1652	10.7822	10.699	10.6456	0.0883198	0.779727	NA
chr1	-	38325242	38325492	MTF1	hPro	53.6112	50.4652	0.942393	Inactive	51.3594	0.958767	Inactive	55.0722	1.02675	Inactive	62.9716	1.1714	Inactive	1.15622	NA	8.92148	9.08593	9.66525	9.71978	9.77913	9.88239	0.527614	0.0581276	NA
chr1	-	38397413	38397663	INPP5B	hPro	201.016	115.066	0.574539	Inactive	120.787	0.602858	Inactive	124.515	0.621312	Inactive	126.251	0.629906	Inactive	1.0627	NA	10.5689	10.6149	10.7266	10.2026	10.1919	10.2136	-0.427986	1.05e-06	NA
chr1	-	38412679	38412929	INPP5B	hPro	98.4914	112.958	1.14541	Inactive	126.48	1.28132	Inactive	118.787	1.20399	Inactive	124.813	1.26456	Inactive	1.01724	NA	10.5689	10.6149	10.7266	10.2026	10.1919	10.2136	-0.427986	1.05e-06	NA
chr1	-	38455711	38455961	SF3A3	hPro	33.2389	36.206	1.08666	Inactive	36.5085	1.09549	Inactive	52.1578	1.55256	Inactive	52.4934	1.56236	Inactive	1.42745	NA	13.6737	13.6521	13.4576	13.2468	13.2524	13.2651	-0.342067	0.00114607	NA
chr1	+	38478183	38478433	UTP11L	hPro	53.407	38.5619	0.727147	Inactive	33.4146	0.63254	Inactive	47.334	0.888378	Inactive	49.1034	0.9209	Inactive	1.33066	NA	11.7374	11.6824	11.8719	12.1039	11.9788	12.1214	0.30578	0.00631598	NA
chr1	-	39325445	39325695	RRAGC	hPro	289.705	559.581	1.92835	Active	563.469	1.94172	Active	655.138	2.25706	Active	654.884	2.25618	Active	1.16619	Constitutive Epromoter	9.8418	9.85037	10.0563	10.605	10.4919	10.5577	0.63991	5.04e-09	NA
chr1	-	39339000	39339250	MYCBP	hPro	26.8567	20.3349	0.76588	Inactive	22.4001	0.840017	Inactive	24.7222	0.923376	Inactive	21.5726	0.810311	Inactive	1.07958	NA	10.6216	10.5795	10.5172	10.409	10.2928	10.2395	-0.259815	0.0179686	NA
chr1	-	39347248	39347498	GJA9	hPro	28.3374	46.9934	1.63591	Inactive	49.1318	1.7088	Inactive	48.7409	1.69548	Inactive	44.1725	1.53976	Inactive	0.967268	NA	0	0	0	0.78177	0	0	0.158336		NA
chr1	-	39395135	39395385	RHBDL2	hPro	27.5715	36.702	1.31957	Inactive	35.766	1.28681	Inactive	31.757	1.14649	Inactive	34.208	1.23228	Inactive	0.912674	NA	0	1.72604	0	0	0	0.259669	-0.401381		NA
chr1	-	39407452	39407702	RHBDL2	hPro	51.9263	66.2124	1.26992	Inactive	65.9628	1.26521	Inactive	66.8303	1.2816	Inactive	60.6088	1.16405	Inactive	0.964702	NA	0	1.72604	0	0	0	0.259669	-0.401381		NA
chr1	+	39456715	39456965	AKIRIN1	hPro	92.4666	187.85	2.02051	Active	184.275	1.98226	Active	219.284	2.35682	Active	229.8	2.46933	Active	1.2057	Constitutive Epromoter	12.0046	12.0329	12.4801	12.8328	12.6899	12.8165	0.583161	0.00392537	NA
chr1	+	39491766	39492016	NDUFS5	hPro	41.6636	43.0256	1.03192	Inactive	45.2953	1.08512	Inactive	31.0535	0.751308	Inactive	33.078	0.798761	Inactive	0.732184	NA	13.0866	13.0115	12.4874	12.2296	12.1377	12.1582	-0.695168	0.00180156	NA
chr1	+	39549638	39549888	MACF1	hPro	32.8305	44.2656	1.33801	Inactive	38.2411	1.15993	Inactive	32.3599	0.986089	Inactive	40.0635	1.2138	Inactive	0.88068	NA	13.2166	13.3633	14.0961	13.2538	13.5564	13.4719	-0.171385	0.660737	NA
chr1	+	39874975	39875225	KIAA0754	hPro	375.585	533.667	1.41978	Inactive	524.732	1.39605	Inactive	659.359	1.75355	Inactive	609.17	1.62027	Inactive	1.19816	NA	7.41472	7.94056	8.52479	8.55629	9.03193	9.01535	0.814754	0.0307221	NA
chr1	+	39957117	39957367	BMP8A	hPro	43.1953	24.5507	0.578132	Inactive	20.2963	0.481868	Inactive	24.1192	0.568368	Inactive	27.5308	0.645562	Inactive	1.14522	NA	0	0	0	1.65888	1.71874	1.12646	1.10686		NA
chr1	-	40042471	40042721	PABPC4	hPro	15.6238	25.4186	1.5892	Inactive	25.8653	1.61607	Inactive	41.8066	2.57502	Active	42.118	2.59375	Active	1.61258	NA	13.0279	13.0086	12.9999	13.295	13.2425	13.3074	0.270515	3.75e-07	NA
chr1	-	40105298	40105548	HEYL	hPro	110.082	52.2011	0.478935	Inactive	49.3793	0.453533	Inactive	220.59	1.99483	Inactive	236.169	2.13508	Inactive	4.42901	NA	5.5104	5.5596	4.32778	5.09106	5.04792	4.91582	-0.280661	0.545111	NA
chr1	-	40137660	40137910	NT5C1A	hPro	80.5189	95.8467	1.18803	Inactive	94.4271	1.17061	Inactive	108.134	1.33876	Inactive	102.419	1.26865	Inactive	1.10547	NA	0	1.10708	0	0	0	0	-0.233185		NA
chr1	-	40157107	40157357	HPCAL4	hPro	72.2985	69.9322	0.967717	Inactive	69.5518	0.962527	Inactive	66.3278	0.918543	Inactive	70.9843	0.982071	Inactive	0.984649	NA	2.4194	3.35512	0	0	0	1.12646	-1.14321	0.163194	NA
chr1	-	40157332	40157582	HPCAL4	hPro	53.3559	60.8807	1.13844	Inactive	61.6313	1.15224	Inactive	53.4643	1.00199	Inactive	57.0134	1.06729	Inactive	0.903348	NA	2.4194	3.35512	0	0	0	1.12646	-1.14321	0.163194	NA
chr1	+	40204316	40204566	PPIE	hPro	51.0583	49.4733	0.969553	Inactive	54.8246	1.07235	Inactive	49.6454	0.972859	Inactive	59.6843	1.1657	Inactive	1.04734	NA	11.6638	11.6266	11.1404	11.0697	11.0076	10.975	-0.471457	0.0264279	NA
chr1	-	40236970	40237220	OXCT2	hPro	12.3561	15.8711	1.26318	Inactive	14.9747	1.19606	Inactive	1.60795	0.195263	Inactive	4.2118	0.390219	Inactive	0.238075	NA	4.20147	3.8923	1.75922	1.65888	0	1.66414	-1.85505	0.0105471	NA
chr1	-	40349127	40349377	TRIT1	hPro	30.5329	59.2688	1.9113	Active	55.3197	1.78606	Active	54.4692	1.75909	Inactive	53.0071	1.71272	Inactive	0.938997	NA	11.6807	11.6527	10.7999	10.9315	10.7498	10.8836	-0.551745	0.0915447	NA
chr1	-	40367637	40367887	MYCL	hPro	49.4244	45.0095	0.912445	Inactive	48.7605	0.986834	Inactive	44.6206	0.904733	Inactive	42.9398	0.8714	Inactive	0.935161	NA	9.14299	8.9745	7.67057	6.58405	6.63712	6.49719	-1.9886	1.33e-06	Repressed
chr1	+	40420583	40420833	MFSD2A	hPro	265.299	146.312	0.553183	Inactive	145.044	0.548421	Inactive	158.383	0.598511	Inactive	181.107	0.683844	Inactive	1.16408	NA	4.11358	4.10075	1.75922	1.65888	2.48104	1.57145	-1.70174	0.014468	NA
chr1	+	40506054	40506304	CAP1	hPro	79.4978	68.1963	0.859605	Inactive	77.2248	0.971763	Inactive	90.6481	1.13852	Inactive	98.5151	1.23625	Inactive	1.29672	NA	13.5363	13.5356	13.8097	13.7353	13.7842	13.7722	0.130579	0.390903	NA
chr1	-	40563092	40563342	PPT1	hPro	21.6487	16.8631	0.788703	Inactive	16.336	0.76543	Inactive	17.8884	0.833973	Inactive	20.5454	0.951286	Inactive	1.14872	NA	12.4969	12.5221	12.4552	12.5051	12.4721	12.4694	-0.0104617	0.898299	NA
chr1	+	40626840	40627090	RLF	hPro	29.767	28.0225	0.9433	Inactive	27.9692	0.941567	Inactive	26.3301	0.888293	Inactive	21.6754	0.737004	Inactive	0.862287	NA	10.8134	10.7545	11.0797	10.8405	10.8283	10.9468	-0.0112643	0.956987	NA
chr1	+	40723521	40723771	ZMPSTE24	hPro	21.6998	22.5668	1.03819	Inactive	23.0189	1.05811	Inactive	30.8525	1.40321	Inactive	24.6544	1.13016	Inactive	1.20849	NA	10.7272	10.7223	11.81	12.2444	12.1435	12.2708	0.973098	0.0115321	NA
chr1	-	40782889	40783139	COL9A2	hPro	71.6348	66.7083	0.932174	Inactive	59.5274	0.833311	Inactive	58.8911	0.824551	Inactive	62.047	0.868	Inactive	0.958689	NA	6.42315	6.31249	9.32779	6.92021	7.01484	7.06942	-0.772878	0.321122	NA
chr1	+	40840104	40840354	SMAP2	hPro	75.6173	76.1318	1.00672	Inactive	75.2446	0.995136	Inactive	44.5201	0.594123	Inactive	42.2207	0.564111	Inactive	0.578582	NA	12.8494	12.9121	12.8574	11.9658	12.0453	12.0352	-0.857159	4.75e-46	NA
chr1	+	40862271	40862521	SMAP2	hPro	140.819	252.45	1.78714	Inactive	232.912	1.64937	Inactive	249.433	1.76586	Inactive	253.016	1.79113	Inactive	1.03506	NA	12.8494	12.9121	12.8574	11.9658	12.0453	12.0352	-0.857159	4.75e-46	NA
chr1	+	40916136	40916386	ZFP69B	hPro	22.772	23.1867	1.01744	Inactive	22.2764	0.979152	Inactive	21.2048	0.934074	Inactive	17.8745	0.79398	Inactive	0.8655	NA	7.35848	7.7756	7.67057	7.37873	7.67908	7.59008	-0.0616105	0.828614	NA
chr1	+	40943101	40943351	ZFP69	hPro	12.5603	16.4911	1.28988	Inactive	20.0487	1.55223	Inactive	22.5113	1.73383	Inactive	20.5454	1.58886	Inactive	1.1691	NA	7.36801	7.43429	8.54336	8.64709	8.40999	8.60618	0.639704	0.134117	NA
chr1	+	40974232	40974482	EXO5	hPro	36.3535	29.0144	0.803523	Inactive	33.7858	0.931259	Inactive	39.4952	1.08411	Inactive	34.4135	0.948064	Inactive	1.17143	NA	6.57895	6.664	5.5335	6.56226	6.53387	6.3791	0.101227	0.823875	NA
chr1	+	40997032	40997282	ZNF684	hPro	58.2575	73.9	1.26398	Inactive	63.7352	1.09244	Inactive	84.1158	1.43637	Inactive	78.997	1.34999	Inactive	1.18246	NA	6.91421	7.18251	7.50995	7.65583	7.13731	7.60331	0.296487	0.335886	NA
chr1	+	41157041	41157291	NFYC	hPro	47.0247	45.3815	0.965784	Inactive	41.0875	0.876372	Inactive	54.5697	1.15711	Inactive	50.3362	1.06895	Inactive	1.2084	NA	10.3945	10.4521	10.9202	11.0385	11.1467	11.0955	0.479969	0.0260431	NA
chr1	+	41157479	41157729	NFYC	hPro	226.188	597.275	2.63339	Active	611.239	2.69486	Active	635.34	2.80094	Active	628.072	2.76895	Active	1.04535	Constitutive Epromoter	10.3945	10.4521	10.9202	11.0385	11.1467	11.0955	0.479969	0.0260431	NA
chr1	+	41249483	41249733	KCNQ4	hPro	49.6797	70.0562	1.40206	Inactive	84.774	1.69247	Inactive	112.456	2.23869	Active	110.431	2.19873	Active	1.43395	NA	8.46921	8.62826	6.79074	7.54907	7.66285	7.60038	-0.507286	0.361581	NA
chr1	-	41327968	41328218	CITED4	hPro	65.0483	31.3703	0.4901	Inactive	33.0433	0.51543	Inactive	37.8873	0.588771	Inactive	41.3989	0.641938	Inactive	1.22394	NA	2.68635	2.98633	3.39789	3.80181	3.34567	3.51751	0.578472	0.350109	NA
chr1	+	41444770	41445020	CTPS1	hPro	33.4432	33.2302	0.993816	Inactive	36.756	1.09618	Inactive	37.1838	1.1086	Inactive	30.8181	0.923785	Inactive	0.972435	NA	11.8765	11.9188	11.9951	12.1877	12.1595	12.2057	0.256514	0.000447531	NA
chr1	+	41453919	41454169	CTPS1	hPro	87.8713	131.557	1.49156	Inactive	124.624	1.41355	Inactive	137.982	1.56386	Inactive	146.386	1.65842	Inactive	1.10918	NA	11.8765	11.9188	11.9951	12.1877	12.1595	12.2057	0.256514	0.000447531	NA
chr1	-	41487377	41487627	SLFNL1	hPro	86.0332	97.0867	1.127	Inactive	102.595	1.19029	Inactive	119.993	1.39019	Inactive	115.26	1.33581	Inactive	1.17637	NA	0	0	0	1.65888	0	1.25122	0.788299		NA
chr1	-	41625555	41625805	SCMH1	hPro	206.122	269.685	1.30689	Inactive	269.173	1.30441	Inactive	305.41	1.47937	Inactive	304.482	1.47489	Inactive	1.13134	NA	10.2526	10.3281	10.643	10.2443	10.4237	10.3384	-0.0773095	0.723772	NA
chr1	-	41627054	41627304	SCMH1	hPro	3.47196	5.57969	1.47132	Inactive	6.18788	1.60732	Inactive	5.52732	1.45961	Inactive	4.51998	1.23435	Inactive	0.875049	NA	10.2526	10.3281	10.643	10.2443	10.4237	10.3384	-0.0773095	0.723772	NA
chr1	+	41827402	41827652	FOXO6	hPro	364.76	395.91	1.08517	Inactive	399.49	1.09495	Inactive	451.833	1.23806	Inactive	454.258	1.24469	Inactive	1.13881	NA	2.68635	2.75925	1.75922	3.15569	2.97718	3.84899	0.83982	0.227244	NA
chr1	-	41950304	41950554	EDN2	hPro	52.6922	55.7969	1.05782	Inactive	62.3739	1.18032	Inactive	61.906	1.1716	Inactive	60.7116	1.14936	Inactive	1.037	NA	1.06169	0	0	0	0	0.259669	-0.22488		NA
chr1	-	42384328	42384578	HIVEP3	hPro	48.4543	48.9773	1.01058	Inactive	42.9439	0.888576	Inactive	40.2992	0.835098	Inactive	47.2544	0.975737	Inactive	0.953497	NA	4.63935	4.58987	4.63527	4.99672	4.57984	4.90636	0.264051	0.528206	NA
chr1	-	42800586	42800836	FOXJ3	hPro	133.211	122.505	0.92023	Inactive	128.584	0.965524	Inactive	151.75	1.13813	Inactive	139.298	1.04535	Inactive	1.15789	NA	10.8606	10.9312	11.3514	11.2522	11.271	11.3061	0.211996	0.336747	NA
chr1	-	42800836	42801086	FOXJ3	hPro	146.027	153.132	1.04832	Inactive	156.553	1.07159	Inactive	166.121	1.13667	Inactive	163.336	1.11773	Inactive	1.06344	NA	10.8606	10.9312	11.3514	11.2522	11.271	11.3061	0.211996	0.336747	NA
chr1	-	42800853	42801103	FOXJ3	hPro	146.027	153.008	1.04748	Inactive	156.43	1.07076	Inactive	165.82	1.13462	Inactive	162.925	1.11493	Inactive	1.06199	NA	10.8606	10.9312	11.3514	11.2522	11.271	11.3061	0.211996	0.336747	NA
chr1	-	42801498	42801748	FOXJ3	hPro	39.1107	50.8372	1.29235	Inactive	47.2754	1.20355	Inactive	52.1578	1.32528	Inactive	48.3844	1.2312	Inactive	1.02427	NA	10.8606	10.9312	11.3514	11.2522	11.271	11.3061	0.211996	0.336747	NA
chr1	+	42846267	42846517	RIMKLA	hPro	340.201	297.212	0.874007	Inactive	316.82	0.931474	Inactive	350.734	1.03087	Inactive	329.856	0.969681	Inactive	1.10804	NA	1.66664	1.10708	0	0	2.48104	0.259669	-0.0597257		NA
chr1	+	42921811	42922061	PPCS	hPro	162.161	173.838	1.07157	Inactive	181.552	1.11885	Inactive	212.048	1.30575	Inactive	229.903	1.41519	Inactive	1.2422	NA	8.99711	9.07671	9.3648	9.63096	9.62856	9.69979	0.50825	0.000888685	NA
chr1	+	42921964	42922214	PPCS	hPro	166.348	176.566	1.06106	Inactive	186.008	1.11748	Inactive	216.068	1.29711	Inactive	236.169	1.41722	Inactive	1.24594	NA	8.99711	9.07671	9.3648	9.63096	9.62856	9.69979	0.50825	0.000888685	NA
chr1	+	43000359	43000609	CCDC30	hPro	225.167	311.223	1.3805	Inactive	312.983	1.38828	Inactive	342.995	1.52098	Inactive	317.118	1.40656	Inactive	1.05734	NA	6.61141	6.89138	4.76748	5.62026	5.32032	5.61237	-0.72923	0.215132	NA
chr1	+	43123847	43124097	PPIH	hPro	48.6586	31.2463	0.64936	Inactive	29.083	0.605796	Inactive	38.0883	0.787141	Inactive	31.7426	0.659354	Inactive	1.15244	NA	12.0038	11.9002	11.4653	11.6197	11.531	11.5959	-0.222565	0.331061	NA
chr1	+	43147865	43148115	YBX1	hPro	216.028	237.943	1.10098	Inactive	256.797	1.18785	Inactive	260.387	1.20439	Inactive	261.44	1.20924	Inactive	1.05453	NA	14.9457	14.9003	14.9231	14.7509	14.8301	14.8901	-0.0980256	0.251249	NA
chr1	+	43232715	43232965	C1orf50	hPro	197.698	179.046	0.906129	Inactive	169.424	0.857704	Inactive	262.196	1.3246	Inactive	251.989	1.27323	Inactive	1.47284	NA	8.72787	8.72193	8.23616	8.32347	7.98336	8.22958	-0.385959	0.108313	NA
chr1	+	43282575	43282825	ERMAP	hPro	76.4343	111.842	1.45726	Inactive	103.833	1.35383	Inactive	89.1406	1.16409	Inactive	99.3369	1.29577	Inactive	0.875055	NA	11.3448	11.3424	9.6482	10.8113	10.693	10.804	-0.175672	0.775851	NA
chr1	+	43291048	43291298	ERMAP	hPro	36.3535	121.141	3.26987	Active	133.163	3.59171	Active	91.854	2.48582	Active	80.9488	2.19387	Active	0.682014	Constitutive Epromoter	11.3448	11.3424	9.6482	10.8113	10.693	10.804	-0.175672	0.775851	NA
chr1	+	43312043	43312293	ZNF691	hPro	54.1728	49.1013	0.90808	Inactive	47.8942	0.886201	Inactive	56.5797	1.04362	Inactive	59.0679	1.08872	Inactive	1.18841	NA	9.10361	9.18651	8.7251	8.81085	8.76945	8.77155	-0.24252	0.221689	NA
chr1	-	43424797	43425047	SLC2A1	hPro	18.432	31.7423	1.68497	Inactive	31.3107	1.66276	Inactive	31.355	1.66504	Inactive	30.099	1.6004	Inactive	0.97542	NA	12.9138	12.9048	11.5202	12.2081	12.3571	12.1965	-0.295308	0.560669	NA
chr1	+	43613393	43613643	FAM183A	hPro	36.5067	16.2431	0.459734	Inactive	13.4896	0.38632	Inactive	16.18	0.458051	Inactive	13.7654	0.393674	Inactive	1.0067	NA	2.4194	2.48963	0	0	0	1.36605	-0.778346		NA
chr1	-	43637936	43638186	EBNA1BP2	hPro	75.311	43.6456	0.585048	Inactive	40.9638	0.549905	Inactive	63.2124	0.841457	Inactive	67.9025	0.902917	Inactive	1.53696	NA	11.9846	11.8875	12.2194	12.0959	12.0429	12.0618	0.0315244	0.867921	NA
chr1	+	43735464	43735714	TMEM125	hPro	22.2614	29.8824	1.32762	Inactive	28.9593	1.28794	Inactive	28.3401	1.26132	Inactive	29.4826	1.31044	Inactive	0.983252	NA	4.50763	5.28854	0	3.72542	2.97718	2.78996	-0.793575	0.353677	NA
chr1	-	43751200	43751450	C1orf210	hPro	63.6697	52.2011	0.822659	Inactive	57.176	0.899587	Inactive	40.0982	0.635509	Inactive	40.5771	0.642915	Inactive	0.742301	NA	1.06169	0	0	0	0	0	-0.23011		NA
chr1	-	43751238	43751488	C1orf210	hPro	64.6398	53.4411	0.829392	Inactive	58.6611	0.908917	Inactive	40.7012	0.635304	Inactive	41.8098	0.652193	Inactive	0.740661	NA	1.06169	0	0	0	0	0	-0.23011		NA
chr1	+	43766365	43766615	TIE1	hPro	63.7207	83.6954	1.30863	Inactive	85.6403	1.33868	Inactive	76.277	1.19401	Inactive	78.586	1.22968	Inactive	0.91553	NA	5.64188	5.81753	3.69218	2.90172	2.97718	2.41643	-2.2704	0.000136574	Repressed
chr1	+	43803274	43803524	MPL	hPro	5.56535	8.05956	1.37991	Inactive	9.40558	1.58492	Inactive	7.33626	1.26974	Inactive	7.39633	1.27889	Inactive	0.859618	NA	1.06169	0	0	0	0	0	-0.23011		NA
chr1	+	43824425	43824675	CDC20	hPro	79.2935	87.2912	1.09961	Inactive	80.3187	1.01277	Inactive	85.3217	1.07508	Inactive	93.4814	1.1767	Inactive	1.06599	NA	10.8419	10.9506	12.4085	12.3002	12.29	12.1964	0.601455	0.256353	NA
chr1	-	43833695	43833945	ELOVL1	hPro	40.9998	53.5651	1.29918	Inactive	57.2998	1.3881	Inactive	80.6989	1.94522	Inactive	77.5588	1.87046	Inactive	1.41991	NA	11.1535	11.1248	11.2812	11.415	11.5243	11.3521	0.241952	0.0335148	NA
chr1	+	43855355	43855605	SZT2	hPro	175.641	126.473	0.72165	Inactive	130.564	0.74481	Inactive	142.303	0.811267	Inactive	138.579	0.790185	Inactive	1.09205	NA	10.3603	10.4792	10.7266	10.091	10.2364	10.1185	-0.375314	0.0212213	NA
chr1	-	43855433	43855683	MED8	hPro	173.292	125.357	0.724973	Inactive	129.574	0.749168	Inactive	141.198	0.815861	Inactive	138.27	0.799061	Inactive	1.0955	NA	11.2365	11.1925	10.6875	10.7921	10.7128	10.7404	-0.307004	0.183537	NA
chr1	-	43919610	43919860	HYI	hPro	130.607	143.336	1.09672	Inactive	150.861	1.1539	Inactive	158.986	1.21563	Inactive	156.556	1.19717	Inactive	1.07206	NA	5.76238	5.62853	6.75932	5.87133	6.30215	5.90603	-0.0796923	0.88507	NA
chr1	+	43996346	43996596	PTPRF	hPro	574.048	749.167	1.30453	Inactive	793.905	1.38233	Inactive	817.541	1.42343	Inactive	803.119	1.39835	Inactive	1.05022	NA	11.1059	11.1645	7.76851	8.37439	8.66744	8.42931	-1.60748	0.0178577	NA
chr1	+	44115596	44115846	KDM4A	hPro	22.0061	9.91946	0.474633	Inactive	12.0045	0.565263	Inactive	14.4715	0.672496	Inactive	15.5118	0.717714	Inactive	1.33687	NA	10.7235	10.7897	10.5971	10.7041	10.679	10.7011	-0.0144788	0.914606	NA
chr1	+	44173003	44173253	ST3GAL3	hPro	72.707	92.6229	1.2702	Inactive	100.862	1.38199	Inactive	184.914	2.52234	Active	190.25	2.59473	Active	1.92938	NA	8.5593	8.66564	8.74929	8.53126	8.48572	8.44	-0.167471	0.245594	NA
chr1	+	44398791	44399041	ARTN	hPro	74.5962	81.7115	1.09412	Inactive	80.4425	1.07734	Inactive	73.1616	0.981023	Inactive	59.9925	0.80682	Inactive	0.823337	NA	2.4194	1.10708	2.52865	2.41019	3.63894	2.46877	0.592017	0.468061	NA
chr1	+	44412277	44412527	IPO13	hPro	31.8604	35.5861	1.11338	Inactive	39.2312	1.22431	Inactive	58.0871	1.79812	Inactive	56.1916	1.74044	Inactive	1.5137	NA	11.0382	11.0631	10.658	10.679	10.7168	10.5905	-0.269669	0.15225	NA
chr1	+	44435452	44435702	DPH2	hPro	57.4406	33.9741	0.598456	Inactive	33.5383	0.590998	Inactive	48.1379	0.840818	Inactive	48.2816	0.843277	Inactive	1.41586	NA	11.2043	11.2606	11.0955	11.2863	11.3274	11.1973	0.0767245	0.528962	NA
chr1	+	44440119	44440369	ATP6V0B	hPro	89.3009	67.5763	0.75942	Inactive	64.4777	0.725106	Inactive	71.8552	0.806805	Inactive	74.2715	0.833563	Inactive	1.10498	NA	12.4972	12.5907	12.2747	12.733	12.6363	12.4969	0.162138	0.361251	NA
chr1	+	44444673	44444923	B4GALT2	hPro	17.7172	14.6312	0.835125	Inactive	14.7272	0.840254	Inactive	12.4616	0.71921	Inactive	15.5118	0.882173	Inactive	0.955833	NA	11.2693	11.2754	10.5006	10.5409	10.5371	10.4414	-0.534738	0.0705229	NA
chr1	+	44445407	44445657	B4GALT2	hPro	150.877	150.528	0.997702	Inactive	145.787	0.966486	Inactive	149.64	0.991855	Inactive	143.304	0.950137	Inactive	0.9887	NA	11.2693	11.2754	10.5006	10.5409	10.5371	10.4414	-0.534738	0.0705229	NA
chr1	+	44445976	44446226	B4GALT2	hPro	70.7157	97.5827	1.37463	Inactive	94.3033	1.3289	Inactive	92.055	1.29755	Inactive	90.1942	1.27161	Inactive	0.950297	NA	11.2693	11.2754	10.5006	10.5409	10.5371	10.4414	-0.534738	0.0705229	NA
chr1	+	44457079	44457329	CCDC24	hPro	39.8765	27.5265	0.69787	Inactive	28.588	0.723839	Inactive	29.747	0.752193	Inactive	33.6944	0.848762	Inactive	1.12608	NA	7.1968	7.34494	7.39198	6.36236	6.30215	6.37225	-0.939713	7.74e-08	NA
chr1	-	44482962	44483212	SLC6A9	hPro	41.153	59.6407	1.43859	Inactive	51.7307	1.25094	Inactive	37.9878	0.924912	Inactive	36.5708	0.891296	Inactive	0.67529	NA	9.43807	9.33311	7.47169	8.31045	8.73883	8.54808	-0.387848	0.529511	NA
chr1	-	44497114	44497364	SLC6A9	hPro	10.1606	13.2673	1.27836	Inactive	15.4697	1.4757	Inactive	16.2805	1.54835	Inactive	14.0736	1.35061	Inactive	1.05261	NA	9.43807	9.33311	7.47169	8.31045	8.73883	8.54808	-0.387848	0.529511	NA
chr1	+	44584321	44584571	KLF17	hPro	7.96509	5.82768	0.761585	Inactive	5.19782	0.691328	Inactive	6.93427	0.885018	Inactive	5.7527	0.753222	Inactive	1.12756	NA	1.06169	2.48963	3.02777	2.20044	2.48104	2.05494	-0.0828803	0.933018	NA
chr1	+	44678924	44679174	DMAP1	hPro	47.7906	70.0562	1.45635	Inactive	64.7252	1.34709	Inactive	63.0115	1.31196	Inactive	67.0806	1.39536	Inactive	0.965717	NA	10.1706	10.1695	10.467	10.756	10.7324	10.7158	0.46164	0.000801261	NA
chr1	-	44820901	44821151	ERI3	hPro	82.1528	87.2912	1.06179	Inactive	81.5563	0.992826	Inactive	96.5774	1.17347	Inactive	94.2005	1.14489	Inactive	1.12836	NA	11.4004	11.4641	10.5926	10.5163	10.5011	10.4289	-0.694925	0.0233298	NA
chr1	+	44870759	44871009	RNF220	hPro	33.6474	35.71	1.05953	Inactive	34.8997	1.03614	Inactive	33.4654	0.994747	Inactive	33.489	0.995428	Inactive	0.949658	NA	11.174	11.2442	11.0605	11.2548	11.271	11.2143	0.0800084	0.474479	NA
chr1	+	45140193	45140443	C1orf228	hPro	196.677	107.874	0.550767	Inactive	104.204	0.532202	Inactive	142.102	0.723918	Inactive	151.728	0.772614	Inactive	1.38188	NA	1.66664	1.10708	2.52865	1.28598	1.71874	1.4724	-0.27293	0.781059	NA
chr1	-	45140230	45140480	TMEM53	hPro	187.895	102.666	0.548802	Inactive	98.6348	0.527461	Inactive	132.254	0.70544	Inactive	140.941	0.751428	Inactive	1.35363	NA	6.99021	6.83416	8.02781	6.91161	6.881	6.77429	-0.478323	0.283126	NA
chr1	+	45205289	45205539	KIF2C	hPro	40.6935	30.9983	0.767465	Inactive	32.672	0.807608	Inactive	40.0982	0.985722	Inactive	42.3235	1.03909	Inactive	1.28554	NA	13.1428	13.1213	13.0442	12.7543	12.6998	12.6928	-0.387544	4.76e-09	NA
chr1	+	45211833	45212083	KIF2C	hPro	17.1556	28.7664	1.63952	Inactive	27.1029	1.54789	Inactive	28.6416	1.63264	Inactive	23.1135	1.32816	Inactive	0.928905	NA	13.1428	13.1213	13.0442	12.7543	12.6998	12.6928	-0.387544	4.76e-09	NA
chr1	+	45241045	45241295	RPS8	hPro	36.5067	53.937	1.46472	Inactive	49.5031	1.34651	Inactive	61.705	1.67183	Inactive	61.5334	1.66726	Inactive	1.18777	NA	15.4312	15.368	15.7568	15.7893	15.6501	15.6467	0.166048	0.397429	NA
chr1	-	45253376	45253626	BEST4	hPro	40.1829	42.9016	1.06602	Inactive	50.7406	1.25636	Inactive	47.334	1.17364	Inactive	44.378	1.10187	Inactive	0.979819	NA	2.4194	0	0	0	0	0.670489	-0.415087		NA
chr1	+	45265835	45266085	PLK3	hPro	105.435	126.597	1.19883	Inactive	120.045	1.13727	Inactive	145.821	1.37944	Inactive	142.071	1.34421	Inactive	1.1659	NA	8.1648	8.40577	8.39792	8.84735	8.792	8.71851	0.460444	0.00200531	NA
chr1	-	45272907	45273157	TCTEX1D4	hPro	51.5689	78.7357	1.51678	Inactive	75.1209	1.44802	Inactive	69.3427	1.3381	Inactive	63.2797	1.22277	Inactive	0.863758	NA	2.4194	2.48963	2.52865	1.95492	0	1.36605	-0.930999	0.241215	NA
chr1	+	45273953	45274203	BTBD19	hPro	43.6038	55.425	1.26503	Inactive	53.8346	1.22937	Inactive	44.8215	1.0273	Inactive	47.0489	1.07724	Inactive	0.843706	NA	6.09628	6.24823	5.60594	5.55555	4.94436	5.39295	-0.651977	0.0417375	NA
chr1	-	45308566	45308816	PTCH2	hPro	186.363	265.841	1.42419	Inactive	261.129	1.39904	Inactive	254.156	1.36183	Inactive	261.029	1.39851	Inactive	0.977721	NA	5.70339	5.00721	4.14536	5.72206	5.23511	5.51618	0.355836	0.497571	NA
chr1	-	45452344	45452594	EIF2B3	hPro	23.7421	21.6988	0.917416	Inactive	20.915	0.885737	Inactive	25.3252	1.06398	Inactive	29.1744	1.21956	Inactive	1.26642	NA	11.816	11.7351	11.3967	11.2904	11.3093	11.2113	-0.387629	0.0272683	NA
chr1	-	45476977	45477227	HECTD3	hPro	52.4369	38.4379	0.738027	Inactive	39.3549	0.755188	Inactive	37.7868	0.725843	Inactive	39.3444	0.754991	Inactive	0.991709	NA	11.6311	11.6758	10.8436	10.7294	10.9113	10.7401	-0.61322	0.0459779	NA
chr1	+	45477604	45477854	UROD	hPro	37.2726	60.3847	1.60388	Inactive	52.102	1.38747	Inactive	74.9706	1.98499	Inactive	76.8397	2.03382	Inactive	1.34348	NA	13.8353	13.8381	12.6036	12.8412	12.8882	12.7221	-0.662906	0.112193	NA
chr1	-	45672200	45672450	ZSWIM5	hPro	58.5128	69.5602	1.18563	Inactive	69.7993	1.18965	Inactive	119.591	2.0263	Inactive	119.369	2.02257	Inactive	1.70459	NA	4.20147	4.19467	1.75922	3.55932	1.71874	3.54214	-0.441525	0.590425	NA
chr1	+	45792344	45792594	HPDL	hPro	2.04233	1.98389	0.980791	Inactive	1.36133	0.776158	Inactive	0.200993	0.394761	Inactive	1.02727	0.666354	Inactive	0.603953	NA	1.06169	0	0	0	0	0.259669	-0.22488		NA
chr1	+	45805141	45805391	TOE1	hPro	60.1467	65.2204	1.08298	Inactive	69.5518	1.15381	Inactive	68.6393	1.13889	Inactive	68.5188	1.13692	Inactive	1.01744	NA	10.1459	10.1709	10.2268	10.7109	10.7632	10.6798	0.534383	1.13e-11	NA
chr1	-	45805579	45805829	MUTYH	hPro	105.589	110.974	1.05052	Inactive	100.491	0.952171	Inactive	105.321	0.997486	Inactive	104.884	0.993386	Inactive	0.994097	NA	9.57806	9.64319	9.71932	9.34853	9.34317	9.17497	-0.359887	0.00437944	NA
chr1	-	45805737	45805987	MUTYH	hPro	120.549	134.905	1.11811	Inactive	125.119	1.0376	Inactive	137.982	1.14342	Inactive	142.277	1.17876	Inactive	1.07723	NA	9.57806	9.64319	9.71932	9.34853	9.34317	9.17497	-0.359887	0.00437944	NA
chr1	-	45805738	45805988	MUTYH	hPro	120.549	134.905	1.11811	Inactive	125.119	1.0376	Inactive	137.982	1.14342	Inactive	142.277	1.17876	Inactive	1.07723	NA	9.57806	9.64319	9.71932	9.34853	9.34317	9.17497	-0.359887	0.00437944	NA
chr1	-	45806092	45806342	MUTYH	hPro	72.9112	77.2478	1.05867	Inactive	78.8336	1.08013	Inactive	95.5724	1.3066	Inactive	91.9405	1.25746	Inactive	1.19883	NA	9.57806	9.64319	9.71932	9.34853	9.34317	9.17497	-0.359887	0.00437944	NA
chr1	-	45956790	45957040	TESK2	hPro	23.3336	12.2753	0.545554	Inactive	12.4995	0.554768	Inactive	18.8934	0.817528	Inactive	19.6208	0.847421	Inactive	1.51315	NA	7.52103	7.64859	8.67547	8.06133	7.75756	8.01099	-0.074	0.890098	NA
chr1	+	45965655	45965905	MMACHC	hPro	40.7956	51.3332	1.25212	Inactive	49.6268	1.21129	Inactive	65.0214	1.57963	Inactive	63.3825	1.54041	Inactive	1.26655	NA	8.7608	8.76466	9.32779	9.36908	9.6575	9.40934	0.500314	0.0515599	NA
chr1	-	45987560	45987810	PRDX1	hPro	32.2178	66.9563	2.04578	Active	59.4037	1.81841	Active	83.7138	2.55025	Active	77.3533	2.35877	Active	1.27039	Constitutive Epromoter	14.2462	14.1931	14.0466	14.151	14.0458	13.985	-0.102026	0.446423	NA
chr1	+	46016254	46016504	AKR1A1	hPro	55.7557	63.6085	1.13836	Inactive	68.3142	1.22127	Inactive	83.2113	1.48375	Inactive	75.9151	1.3552	Inactive	1.20313	NA	11.4679	11.4699	11.3368	11.7083	11.6541	11.4219	0.169404	0.280676	NA
chr1	+	46049459	46049709	NASP	hPro	49.6797	41.2897	0.83445	Inactive	41.0875	0.830461	Inactive	42.5101	0.858531	Inactive	47.2544	0.952145	Inactive	1.08755	NA	14.0209	13.9833	13.9633	14.1341	14.0761	14.1223	0.121849	0.0391307	NA
chr1	-	46089681	46089931	CCDC17	hPro	36.5067	34.8421	0.955619	Inactive	38.1174	1.04294	Inactive	35.6763	0.97786	Inactive	29.9962	0.826418	Inactive	0.902788	NA	5.67296	5.20072	5.00032	4.24648	3.63894	3.70371	-1.39723	0.000586895	Repressed
chr1	-	46152252	46152502	GPBP1L1	hPro	40.7956	56.0449	1.36485	Inactive	53.4633	1.30309	Inactive	85.4222	2.06773	Inactive	90.8105	2.19665	Active	1.59838	NA	12.3613	12.3716	12.6978	12.4655	12.4391	12.4537	-0.0309779	0.880872	NA
chr1	+	46153646	46153896	TMEM69	hPro	19.9638	26.4106	1.30752	Inactive	34.2809	1.68294	Inactive	25.8277	1.27972	Inactive	27.0172	1.33646	Inactive	0.874838	NA	11.3081	11.306	11.206	10.9723	10.9435	10.9593	-0.317365	1.67e-05	NA
chr1	-	46216435	46216685	IPP	hPro	27.2651	41.7857	1.51373	Inactive	38.6124	1.40146	Inactive	57.7856	2.07979	Inactive	56.808	2.04521	Inactive	1.415	NA	9.13184	9.212	8.48693	8.6024	8.49491	8.64792	-0.389355	0.167337	NA
chr1	+	46269084	46269334	MAST2	hPro	44.7781	38.1899	0.856084	Inactive	36.261	0.813948	Inactive	113.863	2.50913	Active	121.526	2.67652	Active	3.10512	Induced Epromoter	11.2149	11.2572	11.1282	10.8976	10.9767	10.964	-0.258215	0.00294828	NA
chr1	-	46598330	46598580	PIK3R3	hPro	229.609	262.122	1.14099	Inactive	258.777	1.12648	Inactive	222.6	0.969607	Inactive	233.395	1.01642	Inactive	0.875877	NA	8.88876	8.8429	9.85184	10.529	10.431	10.5835	1.18175	0.000663681	Induced
chr1	-	46598417	46598667	PIK3R3	hPro	265.503	296.592	1.11666	Inactive	291.573	1.09782	Inactive	272.748	1.02719	Inactive	281.985	1.06185	Inactive	0.943351	NA	8.88876	8.8429	9.85184	10.529	10.431	10.5835	1.18175	0.000663681	Induced
chr1	-	46598658	46598908	PIK3R3	hPro	136.172	113.082	0.831671	Inactive	113.733	0.836417	Inactive	127.731	0.938464	Inactive	140.839	1.03402	Inactive	1.18248	NA	8.88876	8.8429	9.85184	10.529	10.431	10.5835	1.18175	0.000663681	Induced
chr1	+	46640548	46640798	TSPAN1	hPro	124.378	152.14	1.22143	Inactive	148.262	1.1905	Inactive	130.244	1.04679	Inactive	123.375	0.992	Inactive	0.845295	NA	1.06169	1.72604	0	1.65888	0	0.670489	-0.135816		NA
chr1	-	46642117	46642367	PIK3R3	hPro	5.46324	8.05956	1.40171	Inactive	9.28182	1.59082	Inactive	6.2308	1.11876	Inactive	7.60179	1.33088	Inactive	0.818586	NA	8.88876	8.8429	9.85184	10.529	10.431	10.5835	1.18175	0.000663681	Induced
chr1	-	46663121	46663371	POMGNT1	hPro	39.2128	53.5651	1.35691	Inactive	48.7605	1.23743	Inactive	53.5648	1.3569	Inactive	50.9525	1.29194	Inactive	1.02101	NA	10.8333	10.8755	11.1158	10.8125	10.8606	10.8285	-0.108987	0.474224	NA
chr1	-	46664071	46664321	POMGNT1	hPro	11.2328	15.9951	1.38931	Inactive	23.6377	2.01407	Active	39.7967	3.33503	Active	32.2562	2.71861	Active	1.77872	Constitutive Epromoter	10.8333	10.8755	11.1158	10.8125	10.8606	10.8285	-0.108987	0.474224	NA
chr1	+	46668805	46669055	LURAP1	hPro	63.2102	77.7437	1.22634	Inactive	71.0369	1.12189	Inactive	105.622	1.66051	Inactive	111.561	1.75301	Inactive	1.45366	NA	5.36571	5.15472	3.39789	4.07238	3.63894	3.70371	-0.985608	0.0883453	NA
chr1	-	46685927	46686177	POMGNT1	hPro	36.9151	25.4186	0.696783	Inactive	25.3703	0.695509	Inactive	27.8376	0.760584	Inactive	24.8599	0.682048	Inactive	1.03616	NA	10.8333	10.8755	11.1158	10.8125	10.8606	10.8285	-0.108987	0.474224	NA
chr1	+	46713166	46713416	RAD54L	hPro	441.91	41.9097	0.0968813	Inactive	41.9538	0.0969809	Inactive	33.4654	0.0778158	Inactive	32.1535	0.0748538	Inactive	0.787516	NA	11.6449	11.69	10.9604	11.3481	11.4659	11.302	-0.0937442	0.786305	NA
chr1	-	46768988	46769238	LRRC41	hPro	40.8977	48.7293	1.18692	Inactive	50.6169	1.23197	Inactive	58.5896	1.42226	Inactive	52.5962	1.27922	Inactive	1.11682	NA	11.4223	11.495	11.8281	11.8907	11.877	11.8005	0.262527	0.151324	NA
chr1	+	46769084	46769334	UQCRH	hPro	35.2302	38.6859	1.09538	Inactive	41.5826	1.17533	Inactive	46.329	1.30634	Inactive	41.0907	1.16176	Inactive	1.08693	NA	13.7914	13.7646	13.1608	13.3329	13.1175	13.0624	-0.413193	0.12596	NA
chr1	+	46806649	46806899	NSUN4	hPro	61.9337	46.7454	0.758662	Inactive	50.2456	0.814279	Inactive	49.4444	0.801548	Inactive	49.2062	0.797763	Inactive	1.01677	NA	10.8512	10.8112	11.0717	11.1726	11.1898	11.1531	0.258146	0.0404769	NA
chr1	+	46859738	46859988	FAAH	hPro	122.182	124.365	1.01772	Inactive	127.965	1.04695	Inactive	154.463	1.26206	Inactive	152.858	1.24903	Inactive	1.21622	NA	4.97482	4.84289	5.80371	6.49482	6.38359	6.31979	1.17615	0.000213054	Induced
chr1	+	46972467	46972717	DMBX1	hPro	34.0048	39.6778	1.16206	Inactive	38.2411	1.12102	Inactive	43.4146	1.26881	Inactive	34.208	1.0058	Inactive	0.996292	NA	7.28996	7.1594	6.31669	6.24414	6.73347	6.10514	-0.620385	0.112154	NA
chr1	-	47069916	47070166	MKNK1	hPro	70.6647	59.6407	0.846173	Inactive	62.0026	0.87913	Inactive	80.0959	1.1316	Inactive	74.9906	1.06036	Inactive	1.27048	NA	11.0786	11.1135	10.8548	11.2683	11.177	11.1958	0.190074	0.157479	NA
chr1	-	47080755	47081005	MOB3C	hPro	62.0869	71.5441	1.14991	Inactive	70.0468	1.12617	Inactive	56.1777	0.906332	Inactive	58.5543	0.944004	Inactive	0.812948	NA	8.63228	8.9171	8.80421	10.2553	10.4262	10.2704	1.51492	3.02e-31	Induced
chr1	-	47082513	47082763	MOB3C	hPro	144.75	138.996	0.960521	Inactive	147.89	1.02154	Inactive	182	1.25557	Inactive	176.587	1.21844	Inactive	1.2482	NA	8.63228	8.9171	8.80421	10.2553	10.4262	10.2704	1.51492	3.02e-31	Induced
chr1	-	47131500	47131750	ATPAF1	hPro	12.6625	15.9951	1.24392	Inactive	18.8112	1.45004	Inactive	14.0695	1.10298	Inactive	11.8136	0.937866	Inactive	0.757563	NA	9.5343	9.61374	9.84437	10.4075	10.45	10.372	0.741907	2.91e-09	NA
chr1	-	47134049	47134299	ATPAF1	hPro	93.5898	99.1946	1.05925	Inactive	97.026	1.03633	Inactive	126.123	1.34394	Inactive	128.409	1.36811	Inactive	1.29417	NA	9.5343	9.61374	9.84437	10.4075	10.45	10.372	0.741907	2.91e-09	NA
chr1	+	47137304	47137554	TEX38	hPro	74.2388	76.9998	1.0367	Inactive	79.8237	1.07423	Inactive	63.1119	0.852112	Inactive	66.9779	0.903495	Inactive	0.831677	NA	1.06169	0	0	0	0	0.479653	-0.142537		NA
chr1	-	47184686	47184936	EFCAB14	hPro	107.273	156.975	1.45904	Inactive	152.841	1.42086	Inactive	188.029	1.74586	Inactive	182.957	1.69901	Inactive	1.19617	NA	11.3811	11.4258	11.8404	11.8772	11.9212	11.9762	0.357928	0.0747983	NA
chr1	+	47489039	47489289	CYP4X1	hPro	14.4495	12.5233	0.875323	Inactive	12.3758	0.865776	Inactive	16.2805	1.11852	Inactive	14.6899	1.01556	Inactive	1.22571	NA	0	1.10708	0	1.65888	1.71874	0.259669	0.449664		NA
chr1	-	47655721	47655971	PDZK1IP1	hPro	58.9723	108.618	1.82781	Active	100.367	1.69023	Inactive	80.8999	1.36563	Inactive	86.3933	1.45723	Inactive	0.802394	NA	4.11358	4.84289	2.52865	2.41019	3.63894	2.41643	-1.17338	0.092659	NA
chr1	-	47697337	47697587	TAL1	hPro	146.946	184.378	1.25301	Inactive	183.656	1.24813	Inactive	136.676	0.930583	Inactive	140.325	0.955247	Inactive	0.753987	NA	12.4303	12.553	11.4555	12.4999	12.5213	12.5073	0.27123	0.507478	NA
chr1	-	47697957	47698207	TAL1	hPro	74.2898	391.571	5.21413	Active	415.083	5.52642	Active	309.831	4.12846	Active	329.137	4.38488	Active	0.792636	Constitutive Epromoter	12.4303	12.553	11.4555	12.4999	12.5213	12.5073	0.27123	0.507478	NA
chr1	-	47779769	47780019	STIL	hPro	40.2339	18.599	0.475313	Inactive	18.0686	0.46245	Inactive	26.1292	0.657934	Inactive	27.4281	0.689435	Inactive	1.43679	NA	11.5056	11.5376	11.846	12.2212	12.1653	12.3003	0.588918	0.000104015	NA
chr1	+	47799268	47799518	CMPK1	hPro	47.6374	42.7777	0.900083	Inactive	48.513	1.018	Inactive	47.6355	0.999961	Inactive	43.9671	0.924537	Inactive	1.00334	NA	13.2474	13.148	13.2369	13.5927	13.4494	13.5646	0.325552	0.00023694	NA
chr1	+	47881543	47881793	FOXE3	hPro	33.9538	24.4267	0.727437	Inactive	22.5239	0.673	Inactive	19.1949	0.57776	Inactive	21.5726	0.645784	Inactive	0.873687	NA	0	0	0	1.28598	1.71874	0.479653	0.781469		NA
chr1	+	47901488	47901738	FOXD2	hPro	1.58281	1.11594	0.81924	Inactive	0.990061	0.770502	Inactive	1.00497	0.776275	Inactive	0.924542	0.745135	Inactive	0.957017	NA	5.47556	5.00721	5.45723	6.5732	6.49774	6.5528	1.2205	1.47e-06	Induced
chr1	+	48688156	48688406	SLC5A9	hPro	19.4022	21.9468	1.12472	Inactive	22.1526	1.13481	Inactive	21.5063	1.10313	Inactive	17.0527	0.884841	Inactive	0.879816	NA	0	0	1.75922	0	0	0	-0.26857		NA
chr1	-	48937830	48938080	SPATA6	hPro	233.234	227.28	0.974581	Inactive	226.353	0.970623	Inactive	260.789	1.11764	Inactive	278.801	1.19454	Inactive	1.18865	NA	1.66664	1.72604	4.14536	3.94343	3.63894	4.21344	0.924968	0.222456	NA
chr1	-	49242591	49242841	BEND5	hPro	46.1567	56.7889	1.22547	Inactive	68.933	1.48299	Inactive	64.0164	1.37873	Inactive	56.1916	1.2128	Inactive	0.956829	NA	0	0	0	0	1.71874	0.479653	0.433947		NA
chr1	-	50489576	50489826	AGBL4	hPro	30.0223	30.3783	1.01148	Inactive	28.588	0.953766	Inactive	23.2147	0.780558	Inactive	26.8117	0.896507	Inactive	0.853363	NA	0	0	0	1.28598	0	1.91106	0.821748		NA
chr1	+	50513485	50513735	ELAVL4	hPro	37.1194	37.322	1.00531	Inactive	38.8599	1.04566	Inactive	42.7111	1.14669	Inactive	44.7889	1.2012	Inactive	1.14477	NA	0	0	0	0	0	0.259669	0.0708063		NA
chr1	+	50569381	50569631	ELAVL4	hPro	25.9376	31.1223	1.19247	Inactive	25.9891	1.00191	Inactive	21.7073	0.842959	Inactive	26.709	1.02864	Inactive	0.852903	NA	0	0	0	0	0	0.259669	0.0708063		NA
chr1	+	50571736	50571986	ELAVL4	hPro	32.1157	36.33	1.12726	Inactive	33.167	1.03175	Inactive	41.8066	1.29264	Inactive	40.5771	1.25551	Inactive	1.18024	NA	0	0	0	0	0	0.259669	0.0708063		NA
chr1	+	50574391	50574641	ELAVL4	hPro	25.1207	14.8792	0.607916	Inactive	16.5835	0.673163	Inactive	15.778	0.642326	Inactive	23.9354	0.954622	Inactive	1.24656	NA	0	0	0	0	0	0.259669	0.0708063		NA
chr1	-	50889069	50889319	DMRTA2	hPro	35.2813	28.3944	0.81018	Inactive	23.6377	0.679074	Inactive	32.159	0.913942	Inactive	26.1953	0.749568	Inactive	1.11701	NA	0	1.10708	0	0.78177	1.71874	1.12646	0.493678		NA
chr1	-	51425886	51426136	FAF1	hPro	108.295	117.546	1.08464	Inactive	118.189	1.09053	Inactive	155.167	1.42886	Inactive	175.457	1.6145	Inactive	1.39914	NA	12.5684	12.5196	12.1431	11.9769	12.0192	12.0051	-0.41811	0.0180633	NA
chr1	+	51435441	51435691	CDKN2C	hPro	131.884	148.172	1.12257	Inactive	142.074	1.07668	Inactive	135.269	1.02547	Inactive	133.75	1.01404	Inactive	0.927366	NA	10.3852	10.2469	11.7975	11.216	11.1955	11.1784	0.18447	0.762267	NA
chr1	+	51567705	51567955	C1orf185	hPro	62.9549	80.2236	1.27001	Inactive	76.111	1.20571	Inactive	94.7684	1.49744	Inactive	86.1878	1.36327	Inactive	1.1555	NA	0	0	0	0.78177	0	0	0.158336		NA
chr1	+	51701744	51701994	RNF11	hPro	32.9326	47.4894	1.42899	Inactive	42.5726	1.28409	Inactive	51.7558	1.55472	Inactive	55.5752	1.66728	Inactive	1.18758	NA	10.1347	10.0219	10.4983	10.4067	10.2743	10.4243	0.142077	0.535186	NA
chr1	-	51763583	51763833	TTC39A	hPro	183.095	185.742	1.01438	Inactive	183.409	1.00171	Inactive	186.622	1.01916	Inactive	193.846	1.0584	Inactive	1.03049	NA	4.57499	5.10721	4.76748	5.23577	5.40077	4.92521	0.290788	0.497521	NA
chr1	-	51787890	51788140	TTC39A	hPro	39.5702	48.3574	1.21659	Inactive	54.0821	1.3577	Inactive	55.0722	1.3821	Inactive	51.8771	1.30335	Inactive	1.04318	NA	4.57499	5.10721	4.76748	5.23577	5.40077	4.92521	0.290788	0.497521	NA
chr1	-	51795824	51796074	TTC39A	hPro	7.25028	11.5314	1.51891	Inactive	10.7669	1.42624	Inactive	9.54719	1.2784	Inactive	9.5536	1.27918	Inactive	0.868406	NA	4.57499	5.10721	4.76748	5.23577	5.40077	4.92521	0.290788	0.497521	NA
chr1	-	51796186	51796436	TTC39A	hPro	12.305	13.5153	1.09097	Inactive	16.5835	1.32157	Inactive	15.577	1.24592	Inactive	15.1008	1.21013	Inactive	1.01804	NA	4.57499	5.10721	4.76748	5.23577	5.40077	4.92521	0.290788	0.497521	NA
chr1	-	51810738	51810988	TTC39A	hPro	71.7369	65.5924	0.915524	Inactive	58.1661	0.813426	Inactive	57.6851	0.806813	Inactive	60.917	0.851246	Inactive	0.958998	NA	4.57499	5.10721	4.76748	5.23577	5.40077	4.92521	0.290788	0.497521	NA
chr1	-	51887743	51887993	EPS15	hPro	191.213	392.191	2.0456	Active	383.277	1.99922	Active	451.733	2.35537	Active	476.961	2.48662	Active	1.19708	Constitutive Epromoter	11.7839	11.8546	12.2115	11.6517	11.5976	11.7045	-0.304095	0.10897	NA
chr1	+	52195285	52195535	OSBPL9	hPro	86.3906	111.47	1.28698	Inactive	113.857	1.31429	Inactive	146.926	1.6927	Inactive	147.105	1.69475	Inactive	1.30223	NA	13.0105	12.9622	13.074	12.7787	12.7625	12.8781	-0.206307	0.0189623	NA
chr1	-	52343662	52343912	NRD1	hPro	59.4829	71.2961	1.19531	Inactive	71.0369	1.19103	Inactive	74.6691	1.25108	Inactive	63.8961	1.07297	Inactive	0.973895	NA	13.8166	13.8248	13.7131	13.9341	13.9027	13.958	0.145419	0.0589214	NA
chr1	-	52344559	52344809	NRD1	hPro	22.0572	25.9146	1.1673	Inactive	23.1427	1.04708	Inactive	29.0436	1.303	Inactive	35.5435	1.58491	Inactive	1.30416	NA	13.8166	13.8248	13.7131	13.9341	13.9027	13.958	0.145419	0.0589214	NA
chr1	-	52456386	52456636	RAB3B	hPro	32.5752	24.0547	0.746226	Inactive	18.0686	0.567937	Inactive	21.1043	0.658352	Inactive	26.709	0.825282	Inactive	1.12896	NA	6.92716	6.90534	7.43239	6.55124	6.53387	6.6831	-0.464736	0.0657407	NA
chr1	-	52499422	52499672	KTI12	hPro	45.6461	42.7777	0.938507	Inactive	43.3152	0.95003	Inactive	47.7359	1.0448	Inactive	56.6025	1.23488	Inactive	1.20712	NA	9.15404	9.31754	9.0833	9.63879	9.55136	9.51032	0.370132	0.00497198	NA
chr1	+	52521656	52521906	BTF3L4	hPro	79.9062	53.937	0.679021	Inactive	51.1119	0.644103	Inactive	53.6653	0.675663	Inactive	60.5061	0.760215	Inactive	1.08522	NA	10.9473	10.9045	10.9005	10.9463	10.8118	10.8668	-0.0386134	0.724396	NA
chr1	-	52521793	52522043	TXNDC12	hPro	79.9062	53.937	0.679021	Inactive	51.1119	0.644103	Inactive	53.6653	0.675663	Inactive	60.5061	0.760215	Inactive	1.08522	NA	11.1166	11.067	12.2726	12.0667	11.9263	11.9949	0.369147	0.429563	NA
chr1	+	52607565	52607815	ZFYVE9	hPro	21.1381	23.3107	1.09814	Inactive	20.2963	0.961975	Inactive	29.1441	1.36164	Inactive	20.9563	0.991788	Inactive	1.14238	NA	8.97857	9.05183	9.37001	9.40012	9.47444	9.3759	0.278946	0.113116	NA
chr1	-	52831827	52832077	CC2D1B	hPro	107.325	92.7469	0.865423	Inactive	88.1154	0.822667	Inactive	136.676	1.27095	Inactive	127.689	1.18799	Inactive	1.45664	NA	10.384	10.5001	10.8095	11.3389	11.3274	11.2713	0.732563	5.12e-06	NA
chr1	+	52870018	52870268	PRPF38A	hPro	64.2313	68.3203	1.06268	Inactive	67.4479	1.04931	Inactive	89.6431	1.38956	Inactive	95.3305	1.47675	Inactive	1.35716	NA	11.9753	12.008	12.2079	12.4517	12.4236	12.494	0.389889	0.000526404	NA
chr1	-	52870093	52870343	ORC1	hPro	67.9586	70.8001	1.04121	Inactive	68.6855	1.01054	Inactive	93.3615	1.36838	Inactive	99.4396	1.45652	Inactive	1.37683	NA	12.2156	12.1972	11.7129	12.2614	12.3457	12.2823	0.23139	0.306098	NA
chr1	+	53067842	53068092	GPX7	hPro	7.65874	10.6634	1.34701	Inactive	8.91055	1.14457	Inactive	8.24073	1.06721	Inactive	9.86178	1.25443	Inactive	0.931796	NA	1.06169	0	0	1.28598	0	1.25122	0.418661		NA
chr1	+	53191930	53192180	ZYG11B	hPro	117.128	147.676	1.2586	Inactive	139.846	1.19232	Inactive	196.27	1.66997	Inactive	203.913	1.73467	Inactive	1.38913	NA	10.5227	10.6128	11.0147	10.7458	10.7896	10.8332	0.0599676	0.814707	NA
chr1	-	53387396	53387646	ECHDC2	hPro	18.2278	9.79546	0.561451	Inactive	8.04425	0.470374	Inactive	9.04471	0.522406	Inactive	8.4236	0.490103	Inactive	0.98128	NA	2.91154	2.15778	0	3.26766	2.97718	2.94578	0.705005	0.34967	NA
chr1	+	53392700	53392950	SCP2	hPro	118.251	101.178	0.856831	Inactive	106.555	0.901921	Inactive	90.6481	0.768531	Inactive	97.4878	0.825887	Inactive	0.906562	NA	11.6978	11.6481	11.8291	11.7571	11.6438	11.7589	-0.00154908	0.991974	NA
chr1	+	53480409	53480659	SCP2	hPro	36.4556	51.0852	1.39059	Inactive	47.6467	1.29878	Inactive	57.7856	1.56947	Inactive	61.3279	1.66405	Inactive	1.20234	NA	11.6978	11.6481	11.8291	11.7571	11.6438	11.7589	-0.00154908	0.991974	NA
chr1	-	53608254	53608504	SLC1A7	hPro	71.3795	79.6036	1.11362	Inactive	79.8237	1.11667	Inactive	108.034	1.50642	Inactive	109.096	1.52109	Inactive	1.35745	NA	4.36265	3.8923	1.75922	1.28598	0	0.479653	-2.40186	0.00126138	NA
chr1	+	53661900	53662150	CPT2	hPro	28.5926	36.33	1.26146	Inactive	30.3206	1.05839	Inactive	30.953	1.07976	Inactive	38.9335	1.34944	Inactive	1.04714	NA	10.2095	10.1967	10.7647	10.0929	10.0711	10.0216	-0.34192	0.170478	NA
chr1	-	53686261	53686511	C1orf123	hPro	22.3125	34.7181	1.53214	Inactive	31.1869	1.38067	Inactive	37.6863	1.65947	Inactive	39.1389	1.72178	Inactive	1.16082	NA	10.2148	10.1824	10.0303	10.3867	10.25	10.3623	0.188392	0.116173	NA
chr1	-	53704232	53704482	MAGOH	hPro	49.2202	39.3058	0.802581	Inactive	40.345	0.823274	Inactive	48.3389	0.982451	Inactive	47.768	0.971083	Inactive	1.20154	NA	10.8264	10.6864	11.1034	11.3093	11.321	11.3175	0.432252	0.00876937	NA
chr1	-	53793771	53794021	LRP8	hPro	47.8927	64.3525	1.33665	Inactive	81.68	1.69105	Inactive	98.7883	2.04097	Inactive	106.322	2.19505	Active	1.39909	NA	10.8546	10.9665	10.2066	9.60721	9.8773	9.71916	-0.947385	0.000452406	NA
chr1	+	53924871	53925121	DMRTB1	hPro	35.6387	42.1577	1.17793	Inactive	38.6124	1.08116	Inactive	27.4356	0.776108	Inactive	29.7908	0.84039	Inactive	0.715553	NA	2.09157	2.48963	1.75922	1.65888	0	1.36605	-0.772109	0.361951	NA
chr1	-	54304175	54304425	NDC1	hPro	26.1929	31.3703	1.1904	Inactive	28.4643	1.08353	Inactive	35.6763	1.34875	Inactive	34.4135	1.30231	Inactive	1.16585	NA	12.0228	12.0249	12.4398	12.5325	12.4946	12.5689	0.352889	0.0648346	NA
chr1	-	54355437	54355687	YIPF1	hPro	10.6201	14.5072	1.33452	Inactive	14.8509	1.36409	Inactive	21.2048	1.9109	Inactive	16.1281	1.47401	Inactive	1.25431	NA	9.38744	9.45674	9.3752	9.55437	9.52916	9.50406	0.117577	0.281973	NA
chr1	+	54359660	54359910	DIO1	hPro	121.366	140.36	1.15522	Inactive	126.604	1.04281	Inactive	133.56	1.09965	Inactive	119.471	0.984514	Inactive	0.948198	NA	1.06169	0	0	0	0	0.259669	-0.22488		NA
chr1	-	54411238	54411488	HSPB11	hPro	621.89	358.712	0.577489	Inactive	331.547	0.533878	Inactive	409.524	0.659063	Inactive	436.384	0.702185	Inactive	1.22484	NA	11.3075	11.2981	11.3045	11.3485	11.1453	11.386	-0.0010991	0.994871	NA
chr1	+	54411798	54412048	LRRC42	hPro	426.541	341.601	0.801329	Inactive	345.16	0.809653	Inactive	468.817	1.09888	Inactive	466.483	1.09342	Inactive	1.36085	NA	10.835	10.7982	10.4175	10.5767	10.45	10.3679	-0.228643	0.265806	NA
chr1	+	54519044	54519294	TCEANC2	hPro	145.363	144.204	0.992081	Inactive	144.673	0.995286	Inactive	179.186	1.23109	Inactive	174.225	1.19719	Inactive	1.22186	NA	9.51084	9.46854	9.68211	9.5405	9.57322	9.54805	0.00468205	0.977301	NA
chr1	-	54519061	54519311	TMEM59	hPro	145.363	144.204	0.992081	Inactive	144.673	0.995286	Inactive	179.186	1.23109	Inactive	174.225	1.19719	Inactive	1.22186	NA	12.0315	12.0313	12.124	12.1528	11.836	11.9565	-0.0723251	0.675674	NA
chr1	-	54519196	54519446	TMEM59	hPro	126.012	112.338	0.892341	Inactive	112.867	0.896506	Inactive	136.173	1.08	Inactive	130.977	1.03909	Inactive	1.18461	NA	12.0315	12.0313	12.124	12.1528	11.836	11.9565	-0.0723251	0.675674	NA
chr1	-	54618629	54618879	CDCP2	hPro	75.2089	124.861	1.65153	Inactive	137.371	1.81568	Active	107.13	1.41886	Inactive	103.446	1.37052	Inactive	0.804505	NA	0	0	0	0.78177	0	1.66414	0.61645		NA
chr1	+	54665639	54665889	MRPL37	hPro	50.803	44.8855	0.885769	Inactive	46.6566	0.919958	Inactive	50.9518	1.00287	Inactive	51.5689	1.01478	Inactive	1.11737	NA	12.9759	12.937	12.0818	12.1494	12.1966	12.1328	-0.537536	0.0990494	NA
chr1	-	54665696	54665946	CYB5RL	hPro	50.803	44.8855	0.885769	Inactive	46.6566	0.919958	Inactive	50.9518	1.00287	Inactive	51.5689	1.01478	Inactive	1.11737	NA	8.5593	8.7799	8.65854	8.47113	8.60089	8.60618	-0.109128	0.523219	NA
chr1	-	54872018	54872268	SSBP3	hPro	48.6586	65.4684	1.33851	Inactive	83.7839	1.70734	Inactive	170.342	3.4504	Active	162.617	3.29484	Active	2.21457	Induced Epromoter	11.5611	11.4927	12.4886	12.6513	12.7269	12.7762	0.75492	0.0356136	NA
chr1	+	55013606	55013856	ACOT11	hPro	39.6212	45.7535	1.15096	Inactive	39.6024	0.999537	Inactive	43.4146	1.09338	Inactive	43.8644	1.10446	Inactive	1.02201	NA	6.40476	6.39394	5.67492	4.62847	4.27291	4.94382	-1.45073	2.35e-05	Repressed
chr1	-	55089150	55089400	FAM151A	hPro	13.7347	15.9951	1.15341	Inactive	16.0885	1.15975	Inactive	15.577	1.12503	Inactive	15.1008	1.09271	Inactive	0.958754	NA	0	0	0	0.78177	0	0	0.158336		NA
chr1	+	55181294	55181544	TTC4	hPro	25.2228	22.6908	0.903443	Inactive	20.5438	0.821567	Inactive	27.2346	1.07672	Inactive	30.4072	1.19771	Inactive	1.3185	NA	5.40327	5.5596	5.60594	5.97394	5.68405	5.61237	0.242469	0.48333	NA
chr1	-	55230176	55230426	PARS2	hPro	55.7046	39.4298	0.71299	Inactive	38.4886	0.696391	Inactive	56.2782	1.01012	Inactive	54.0343	0.970544	Inactive	1.40534	NA	9.19209	9.2204	8.8792	8.81546	8.97394	8.76306	-0.270178	0.132424	NA
chr1	-	55266891	55267141	TTC22	hPro	38.6001	36.33	0.942674	Inactive	34.7759	0.90343	Inactive	42.5101	1.09874	Inactive	37.1871	0.964318	Inactive	1.11752	NA	2.68635	2.48963	2.52865	0.78177	0	1.57145	-1.25271	0.110142	NA
chr1	-	55352871	55353121	DHCR24	hPro	39.5191	32.9822	0.838671	Inactive	34.6521	0.879884	Inactive	34.2694	0.870439	Inactive	32.5644	0.82836	Inactive	0.988504	NA	13.6204	13.6533	12.6795	12.6566	12.7847	12.6249	-0.659822	0.0555214	NA
chr1	+	55464416	55464666	BSND	hPro	21.5977	18.723	0.872788	Inactive	18.3161	0.854782	Inactive	22.4108	1.03598	Inactive	22.5999	1.04435	Inactive	1.2042	NA	0	1.72604	0	0	0	0	-0.280288		NA
chr1	+	55504948	55505198	PCSK9	hPro	13.9389	10.9114	0.797341	Inactive	10.6432	0.779388	Inactive	10.4517	0.766569	Inactive	11.0945	0.809598	Inactive	0.999643	NA	13.2354	13.2939	12.1263	10.7415	10.8975	10.6965	-2.05991	2.37e-09	Repressed
chr1	-	57045207	57045457	PPAP2B	hPro	13.2241	21.0788	1.55221	Inactive	20.7913	1.532	Inactive	18.1899	1.34911	Inactive	22.5999	1.65915	Inactive	0.975375	NA	1.66664	1.10708	0	1.65888	0	2.36213	0.477413		NA
chr1	-	57285319	57285569	C1orf168	hPro	53.9176	51.5812	0.957456	Inactive	46.9041	0.87229	Inactive	47.4345	0.881949	Inactive	43.1453	0.803846	Inactive	0.921327	NA	0	0	0	1.28598	0	0.259669	0.3882		NA
chr1	-	58716161	58716411	DAB1	hPro	29.2564	32.1142	1.09445	Inactive	34.7759	1.18242	Inactive	39.6962	1.34504	Inactive	37.7008	1.27909	Inactive	1.15252	NA	1.06169	0	0	0	0	0.259669	-0.22488		NA
chr1	-	59012421	59012671	OMA1	hPro	38.7022	38.6859	0.999589	Inactive	37.6223	0.9728	Inactive	58.0871	1.48826	Inactive	55.8834	1.43275	Inactive	1.48095	NA	8.82792	8.66153	9.81028	9.74176	9.82723	9.90452	0.599112	0.138976	NA
chr1	-	59043116	59043366	TACSTD2	hPro	46.8205	33.3542	0.718399	Inactive	32.672	0.704133	Inactive	32.7619	0.706013	Inactive	25.2708	0.549363	Inactive	0.882494	NA	1.06169	1.72604	0	0	0	0	-0.843624		NA
chr1	-	59165697	59165947	MYSM1	hPro	93.6409	142.22	1.5133	Inactive	140.589	1.49607	Inactive	142.102	1.51205	Inactive	144.639	1.53886	Inactive	1.01381	NA	11.5297	11.499	11.2147	11.4206	11.5028	11.5633	0.0726116	0.695805	NA
chr1	-	59249735	59249985	JUN	hPro	57.9001	307.503	5.23773	Active	297.018	5.05972	Active	311.238	5.30115	Active	288.457	4.91437	Active	0.992043	Constitutive Epromoter	11.5627	11.6011	9.88497	10.6928	10.701	10.8	-0.422899	0.444463	NA
chr1	+	59762424	59762674	FGGY	hPro	366.19	398.018	1.08668	Inactive	410.504	1.12068	Inactive	378.169	1.03262	Inactive	377.624	1.03114	Inactive	0.934944	NA	7.87519	7.98066	8.31391	8.04571	8.14391	8.09351	0.0419889	0.863685	NA
chr1	+	59775549	59775799	FGGY	hPro	7.7098	5.70369	0.769672	Inactive	7.05419	0.924727	Inactive	8.64272	1.10711	Inactive	6.67725	0.88145	Inactive	1.17361	NA	7.87519	7.98066	8.31391	8.04571	8.14391	8.09351	0.0419889	0.863685	NA
chr1	-	60392373	60392623	CYP2J2	hPro	55.3982	49.5973	0.897144	Inactive	54.8246	0.989829	Inactive	65.7249	1.1831	Inactive	67.3888	1.21261	Inactive	1.2696	NA	0	1.10708	0	1.28598	1.71874	0.670489	0.460673		NA
chr1	+	61542745	61542995	NFIA	hPro	13.4283	15.1272	1.11775	Inactive	12.0045	0.901319	Inactive	12.0596	0.905138	Inactive	16.7445	1.22984	Inactive	1.05741	NA	8.85866	8.79122	9.14538	8.19481	8.00925	8.15868	-0.785526	1.19e-06	NA
chr1	+	61547333	61547583	NFIA	hPro	56.9811	52.0771	0.915421	Inactive	49.9981	0.879564	Inactive	51.4543	0.904679	Inactive	50.8498	0.894253	Inactive	1.0022	NA	8.85866	8.79122	9.14538	8.19481	8.00925	8.15868	-0.785526	1.19e-06	NA
chr1	-	62191045	62191295	TM2D1	hPro	41.7657	35.0901	0.843903	Inactive	31.682	0.764211	Inactive	34.9729	0.841162	Inactive	36.1599	0.868918	Inactive	1.06341	NA	9.62053	9.45199	9.62224	9.67351	9.3981	9.64007	0.0214794	0.915539	NA
chr1	+	62207948	62208198	INADL	hPro	42.3784	52.2011	1.22644	Inactive	56.681	1.32972	Inactive	46.932	1.10497	Inactive	49.8225	1.17161	Inactive	0.890626	NA	0	1.10708	0	0.78177	1.71874	1.12646	0.493678		NA
chr1	-	62785033	62785283	KANK4	hPro	21.1381	21.5748	1.01973	Inactive	26.4841	1.24148	Inactive	29.747	1.38887	Inactive	24.0381	1.131	Inactive	1.11439	NA	1.06169	0	0	0	0	0	-0.23011		NA
chr1	+	62901774	62902024	USP1	hPro	59.8403	68.9402	1.14957	Inactive	67.4479	1.12504	Inactive	91.653	1.52289	Inactive	113.102	1.87543	Inactive	1.49402	NA	11.8606	11.6965	12.1147	12.5181	12.3968	12.5352	0.578969	0.000506459	NA
chr1	+	62902182	62902432	USP1	hPro	92.6708	71.5441	0.774458	Inactive	76.2347	0.824533	Inactive	83.5128	0.902232	Inactive	103.96	1.12052	Inactive	1.26502	NA	11.8606	11.6965	12.1147	12.5181	12.3968	12.5352	0.578969	0.000506459	NA
chr1	-	63153989	63154239	DOCK7	hPro	223.788	315.439	1.40772	Inactive	305.186	1.36211	Inactive	345.005	1.53925	Inactive	348.963	1.55686	Inactive	1.1178	NA	9.5842	9.52387	9.93855	9.76341	9.84171	9.92749	0.158254	0.44974	NA
chr1	+	63249576	63249826	ATG4C	hPro	51.0583	59.6407	1.16486	Inactive	55.4434	1.08423	Inactive	61.504	1.20065	Inactive	67.0806	1.30778	Inactive	1.11531	NA	10.0411	9.96142	9.47528	9.61649	9.53808	9.56054	-0.274831	0.240914	NA
chr1	+	63833060	63833310	ALG6	hPro	67.1417	108.618	1.60868	Inactive	105.442	1.56207	Inactive	126.324	1.86852	Inactive	124.71	1.84483	Inactive	1.17113	NA	8.44241	8.43493	9.7029	9.90651	9.68186	9.82552	0.756434	0.094214	NA
chr1	+	63988771	63989021	EFCAB7	hPro	82.7655	76.6278	0.926728	Inactive	73.6358	0.891009	Inactive	77.5835	0.938137	Inactive	79.5106	0.961143	Inactive	1.04486	NA	8.14276	8.12482	7.63639	8.08063	8.24544	8.1234	0.134907	0.583425	NA
chr1	-	63988894	63989144	ITGB3BP	hPro	76.8938	73.156	0.952014	Inactive	70.7894	0.921632	Inactive	73.6641	0.958537	Inactive	76.3261	0.992712	Inactive	1.04142	NA	10.6305	10.5925	10.3896	10.7674	10.5327	10.7083	0.131035	0.427044	NA
chr1	+	64058746	64058996	PGM1	hPro	69.5414	84.1914	1.20768	Inactive	82.0513	1.17734	Inactive	65.5239	0.943048	Inactive	58.2461	0.839877	Inactive	0.747551	NA	2.09157	0	1.75922	0.78177	0	0.479653	-0.761345		NA
chr1	+	64059279	64059529	PGM1	hPro	113.758	122.629	1.0773	Inactive	114.971	1.01057	Inactive	118.787	1.04382	Inactive	114.54	1.00681	Inactive	0.982166	NA	2.09157	0	1.75922	0.78177	0	0.479653	-0.761345		NA
chr1	+	64088686	64088936	PGM1	hPro	54.3771	81.3395	1.48689	Inactive	72.2745	1.32319	Inactive	68.4383	1.25392	Inactive	69.8543	1.27949	Inactive	0.901542	NA	2.09157	0	1.75922	0.78177	0	0.479653	-0.761345		NA
chr1	+	64669289	64669539	UBE2U	hPro	54.5303	56.7889	1.04067	Inactive	52.4732	0.962955	Inactive	47.2335	0.868598	Inactive	50.1307	0.920771	Inactive	0.893064	NA	0	0	0	0.78177	0	0	0.158336		NA
chr1	+	64936275	64936525	CACHD1	hPro	67.2948	102.79	1.51974	Inactive	98.8824	1.46252	Inactive	101.401	1.4994	Inactive	92.7624	1.37291	Inactive	0.963132	NA	0	0	0	0	0	0.259669	0.0708063		NA
chr1	+	65210577	65210827	RAVER2	hPro	48.6075	137.012	2.78208	Active	169.053	3.42797	Active	206.219	4.17717	Active	208.227	4.21765	Active	1.35181	Constitutive Epromoter	9.9709	10.0676	8.68386	8.96829	9.1472	9.09086	-0.581695	0.197515	NA
chr1	-	65432137	65432387	JAK1	hPro	78.7829	66.8323	0.850211	Inactive	62.9926	0.802084	Inactive	107.632	1.3616	Inactive	108.48	1.37222	Inactive	1.65456	NA	11.8568	11.9582	11.8535	11.827	11.884	11.8912	-0.0239212	0.819755	NA
chr1	+	65613031	65613281	AK4	hPro	80.57	90.1431	1.11736	Inactive	98.7586	1.22298	Inactive	109.943	1.3601	Inactive	103.857	1.28548	Inactive	1.13042	NA	10.8177	10.7497	9.24515	9.20295	9.1296	9.17153	-1.14522	0.0124014	NA
chr1	+	65613312	65613562	AK4	hPro	100.432	98.6986	0.982911	Inactive	112.248	1.11649	Inactive	124.917	1.24139	Inactive	113	1.12391	Inactive	1.12665	NA	10.8177	10.7497	9.24515	9.20295	9.1296	9.17153	-1.14522	0.0124014	NA
chr1	+	65613649	65613899	AK4	hPro	103.955	108.494	1.04325	Inactive	105.07	1.01062	Inactive	131.952	1.26675	Inactive	115.876	1.11358	Inactive	1.15895	NA	10.8177	10.7497	9.24515	9.20295	9.1296	9.17153	-1.14522	0.0124014	NA
chr1	+	65730176	65730426	DNAJC6	hPro	37.0173	45.3815	1.22001	Inactive	41.2113	1.11032	Inactive	44.721	1.20264	Inactive	44.378	1.19361	Inactive	1.02829	NA	12.3885	12.4192	11.2089	11.9078	12.0256	11.9765	-0.125355	0.801768	NA
chr1	+	65775017	65775267	DNAJC6	hPro	8.37356	13.8872	1.58821	Inactive	11.1382	1.29494	Inactive	9.04471	1.0716	Inactive	8.73178	1.03822	Inactive	0.731774	NA	12.3885	12.4192	11.2089	11.9078	12.0256	11.9765	-0.125355	0.801768	NA
chr1	+	65885930	65886180	LEPROT	hPro	833.169	676.755	0.812491	Inactive	660.495	0.792999	Inactive	756.338	0.907895	Inactive	792.538	0.951292	Inactive	1.15802	NA	11.8338	11.7756	11.398	11.4861	11.4577	11.4985	-0.1999	0.308039	NA
chr1	+	65886198	65886448	LEPROT	hPro	741.52	675.639	0.911274	Inactive	667.92	0.900878	Inactive	746.892	1.00723	Inactive	796.133	1.07355	Inactive	1.14824	NA	11.8338	11.7756	11.398	11.4861	11.4577	11.4985	-0.1999	0.308039	NA
chr1	+	65991171	65991421	LEPR	hPro	78.4255	86.5473	1.10226	Inactive	80.195	1.02228	Inactive	99.1903	1.26144	Inactive	106.22	1.34994	Inactive	1.22915	NA	11.6444	11.6319	11.5911	11.3893	11.2589	11.4617	-0.244989	0.0177003	NA
chr1	+	66257992	66258242	PDE4B	hPro	45.544	45.8775	1.00717	Inactive	43.934	0.965409	Inactive	39.8972	0.878678	Inactive	40.4744	0.891079	Inactive	0.897182	NA	1.66664	0	0	1.65888	0	0.839006	0.128445		NA
chr1	+	66258655	66258905	PDE4B	hPro	22.4146	17.359	0.784083	Inactive	17.8211	0.803819	Inactive	20.0993	0.901117	Inactive	22.5999	1.00791	Inactive	1.20223	NA	1.66664	0	0	1.65888	0	0.839006	0.128445		NA
chr1	+	66378727	66378977	PDE4B	hPro	1.73598	1.61191	0.954652	Inactive	2.84643	1.40587	Inactive	2.81391	1.39398	Inactive	2.36272	1.22907	Inactive	1.11122	NA	1.66664	0	0	1.65888	0	0.839006	0.128445		NA
chr1	+	66458098	66458348	PDE4B	hPro	73.0134	87.2912	1.19291	Inactive	85.6403	1.1706	Inactive	100.195	1.36725	Inactive	105.809	1.4431	Inactive	1.18906	NA	1.66664	0	0	1.65888	0	0.839006	0.128445		NA
chr1	+	66797590	66797840	PDE4B	hPro	14.6537	23.0627	1.53719	Inactive	22.5239	1.50277	Inactive	23.1142	1.54048	Inactive	20.9563	1.40263	Inactive	0.96814	NA	1.66664	0	0	1.65888	0	0.839006	0.128445		NA
chr1	+	66819860	66820110	PDE4B	hPro	27.0609	42.2817	1.54242	Inactive	44.1815	1.61012	Inactive	42.6106	1.55414	Inactive	53.2125	1.93196	Inactive	1.10581	NA	1.66664	0	0	1.65888	0	0.839006	0.128445		NA
chr1	+	66999624	66999874	SGIP1	hPro	45.7993	63.1125	1.36995	Inactive	66.4579	1.44143	Inactive	38.5907	0.845968	Inactive	32.6671	0.719393	Inactive	0.556795	NA	2.68635	1.10708	2.52865	1.95492	0	2.18576	-0.29282	0.762329	NA
chr1	+	67390377	67390627	MIER1	hPro	161.599	239.307	1.47791	Inactive	248.753	1.53601	Inactive	241.494	1.49136	Inactive	235.347	1.45356	Inactive	0.977107	NA	10.0306	9.98461	10.8732	11.2355	11.1128	11.2369	0.805503	0.0136041	NA
chr1	-	67390520	67390770	WDR78	hPro	174.16	268.817	1.5404	Inactive	273.999	1.56999	Inactive	282.295	1.61735	Inactive	269.555	1.54462	Inactive	1.01658	NA	5.76238	5.00721	6.181	6.06974	6.17065	5.91548	0.339695	0.425775	NA
chr1	+	67395725	67395975	MIER1	hPro	57.0321	63.6085	1.11332	Inactive	62.6214	1.09631	Inactive	62.8105	1.09957	Inactive	65.5397	1.1466	Inactive	1.01654	NA	10.0306	9.98461	10.8732	11.2355	11.1128	11.2369	0.805503	0.0136041	NA
chr1	-	67520030	67520280	SLC35D1	hPro	79.0382	123.249	1.55237	Inactive	117.941	1.48605	Inactive	103.914	1.3108	Inactive	109.404	1.37939	Inactive	0.88539	NA	9.30055	9.38135	10.3998	10.3782	10.3007	10.3478	0.527222	0.194199	NA
chr1	-	67600604	67600854	C1orf141	hPro	80.57	90.763	1.12496	Inactive	91.9519	1.13954	Inactive	87.6332	1.08659	Inactive	83.7224	1.03865	Inactive	0.938504	NA	0	0	2.52865	1.95492	2.48104	1.12646	0.465769	0.620955	NA
chr1	+	67631968	67632218	IL23R	hPro	55.5514	72.164	1.29376	Inactive	67.6954	1.21474	Inactive	74.6691	1.33806	Inactive	76.4288	1.36918	Inactive	1.07922	NA	10.2526	10.1781	10.1165	10.0238	10.0369	10.1546	-0.108509	0.379873	NA
chr1	+	67772846	67773096	IL12RB2	hPro	21.3424	24.7986	1.15469	Inactive	22.0289	1.03073	Inactive	26.1292	1.21425	Inactive	22.3945	1.04709	Inactive	1.03474	NA	6.7046	6.63078	7.70396	7.33441	7.54389	7.34439	0.312289	0.472854	NA
chr1	-	67896073	67896323	SERBP1	hPro	25.6313	49.9693	1.91389	Active	47.0279	1.80344	Active	65.2224	2.48664	Active	67.1834	2.56027	Active	1.35767	Constitutive Epromoter	14.1394	14.1113	14.0415	14.0805	14.0243	14.1013	-0.0287012	0.752499	NA
chr1	+	68150659	68150909	GADD45A	hPro	309.362	235.959	0.763492	Inactive	244.05	0.789562	Inactive	229.836	0.743764	Inactive	249.626	0.807528	Inactive	0.998865	NA	12.6041	12.5477	10.5451	10.9224	10.8571	10.9391	-1.08368	0.0490691	NA
chr1	-	68299105	68299355	GNG12	hPro	363.076	111.842	0.309941	Inactive	104.699	0.290321	Inactive	124.616	0.345027	Inactive	131.593	0.36419	Inactive	1.18151	NA	8.80706	8.80245	8.16601	8.92412	8.82153	8.96158	0.266998	0.32437	NA
chr1	-	68516410	68516660	DIRAS3	hPro	58.4107	57.4089	0.983138	Inactive	62.7451	1.07296	Inactive	52.3588	0.898135	Inactive	56.808	0.973023	Inactive	0.910055	NA	9.46939	9.44245	9.24515	8.88515	8.69961	8.83273	-0.574736	8.25e-06	NA
chr1	-	68698179	68698429	WLS	hPro	17.9215	12.2753	0.701599	Inactive	12.3758	0.70691	Inactive	8.24073	0.488372	Inactive	6.98543	0.422029	Inactive	0.646358	NA	1.06169	0	0	0	0	0.259669	-0.22488		NA
chr1	-	68698234	68698484	WLS	hPro	17.9215	12.2753	0.701599	Inactive	12.3758	0.70691	Inactive	8.24073	0.488372	Inactive	6.98543	0.422029	Inactive	0.646358	NA	1.06169	0	0	0	0	0.259669	-0.22488		NA
chr1	-	68962854	68963104	DEPDC1	hPro	26.295	28.3944	1.07692	Inactive	26.9792	1.02507	Inactive	31.8575	1.20379	Inactive	32.9753	1.24474	Inactive	1.16487	NA	9.51941	9.47088	10.1772	9.65046	9.49291	9.74558	-0.114727	0.745197	NA
chr1	+	70225657	70225907	LRRC7	hPro	17.6662	17.483	0.990185	Inactive	21.7813	1.22046	Inactive	15.979	0.909612	Inactive	24.3463	1.35787	Inactive	1.02571	NA	4.92405	5.33052	3.02777	4.78721	5.04792	4.63585	0.0216239	0.977592	NA
chr1	+	70671164	70671414	SRSF11	hPro	46.7183	44.8855	0.961591	Inactive	41.8301	0.897561	Inactive	44.1181	0.945509	Inactive	43.6589	0.935886	Inactive	1.01196	NA	13.2103	13.1975	13.1742	12.9683	12.8882	12.9475	-0.257419	8.36e-06	NA
chr1	-	70671311	70671561	LRRC40	hPro	43.5527	38.1899	0.87963	Inactive	37.9936	0.875224	Inactive	42.8116	0.983366	Inactive	39.7553	0.914766	Inactive	1.08165	NA	10.3639	10.2427	10.577	10.3944	10.2955	10.4274	-0.0194833	0.922896	NA
chr1	+	70820292	70820542	HHLA3	hPro	47.9437	80.5956	1.66713	Inactive	80.4425	1.664	Inactive	100.095	2.06554	Inactive	95.7414	1.97659	Inactive	1.21344	NA	7.8951	7.94056	7.61899	8.23669	8.35046	8.23997	0.417196	0.00824531	NA
chr1	-	70820367	70820617	ANKRD13C	hPro	46.6162	78.2397	1.66413	Inactive	78.3386	1.66621	Inactive	97.8838	2.07668	Inactive	93.0705	1.9756	Inactive	1.21678	NA	9.32032	9.30969	10.0104	10.192	9.9626	10.2442	0.541868	0.0667672	NA
chr1	+	70876700	70876950	CTH	hPro	60.9636	38.1899	0.632466	Inactive	38.3649	0.635291	Inactive	43.1131	0.71192	Inactive	42.8371	0.707465	Inactive	1.1196	NA	10.0186	10.0457	8.79649	10.184	10.1371	10.1955	0.414566	0.344229	NA
chr1	-	71513441	71513691	PTGER3	hPro	43.1953	44.6376	1.03263	Inactive	45.2953	1.04752	Inactive	62.2075	1.43019	Inactive	64.4097	1.48001	Inactive	1.39903	NA	10.933	10.8931	10.0946	9.75142	9.67379	9.78964	-0.915919	0.0017403	NA
chr1	-	71546922	71547172	ZRANB2	hPro	44.5228	42.7777	0.961665	Inactive	45.6666	1.02513	Inactive	48.8414	1.09487	Inactive	57.2189	1.2789	Inactive	1.19477	NA	12.7046	12.6406	12.843	12.6049	12.4767	12.5663	-0.178527	0.128038	NA
chr1	+	74663695	74663945	FPGT-TNNI3K	hPro	72.8602	77.1238	1.05773	Inactive	72.7695	0.998772	Inactive	97.8838	1.3388	Inactive	104.473	1.42801	Inactive	1.3454	NA	3.10628	3.18247	3.69218	3.94343	3.88254	3.99887	0.653152	0.228577	NA
chr1	+	74663695	74663945	FPGT	hPro	72.8602	77.1238	1.05773	Inactive	72.7695	0.998772	Inactive	97.8838	1.3388	Inactive	104.473	1.42801	Inactive	1.3454	NA	9.70565	9.68829	9.60908	9.6697	9.60328	9.66727	-0.020366	0.874518	NA
chr1	-	74663821	74664071	LRRIQ3	hPro	63.2102	65.3444	1.03324	Inactive	62.2501	0.985048	Inactive	86.9297	1.3694	Inactive	91.8378	1.44584	Inactive	1.39487	NA	6.32873	6.24823	6.35923	6.13025	5.47697	6.08432	-0.300705	0.292304	NA
chr1	+	74700870	74701120	TNNI3K	hPro	164.05	214.756	1.30722	Inactive	207.17	1.26125	Inactive	247.121	1.50331	Inactive	223.842	1.36227	Inactive	1.11567	NA	0	0	1.75922	1.28598	0	0.479653	0.0611688		NA
chr1	+	75198635	75198885	TYW3	hPro	144.903	172.475	1.18897	Inactive	163.36	1.1265	Inactive	167.026	1.15163	Inactive	184.395	1.27067	Inactive	1.04613	NA	10.7151	10.6276	11.1034	11.4951	11.4002	11.5098	0.633269	0.00075333	NA
chr1	+	75198639	75198889	TYW3	hPro	145.465	173.59	1.19203	Inactive	164.35	1.12894	Inactive	167.428	1.14995	Inactive	184.497	1.26649	Inactive	1.04114	NA	10.7151	10.6276	11.1034	11.4951	11.4002	11.5098	0.633269	0.00075333	NA
chr1	-	75199042	75199292	CRYZ	hPro	42.072	56.0449	1.32441	Inactive	56.8048	1.34205	Inactive	55.4742	1.31116	Inactive	56.6025	1.33735	Inactive	0.993269	NA	11.464	11.3928	11.0147	11.3032	11.1584	11.2109	-0.0787225	0.736329	NA
chr1	+	75593918	75594168	LHX8	hPro	39.3659	42.5297	1.07838	Inactive	41.7063	1.05798	Inactive	31.4555	0.804033	Inactive	31.3317	0.800966	Inactive	0.751278	NA	0	0	0	0	0	0.259669	0.0708063		NA
chr1	+	75600366	75600616	LHX8	hPro	31.7583	45.5055	1.41966	Inactive	43.6864	1.36412	Inactive	33.2644	1.04598	Inactive	35.8517	1.12496	Inactive	0.779851	NA	0	0	0	0	0	0.259669	0.0708063		NA
chr1	-	76076749	76076999	SLC44A5	hPro	139.491	183.758	1.31509	Inactive	187.617	1.34256	Inactive	162.905	1.16666	Inactive	169.191	1.2114	Inactive	0.8948	NA	9.18671	9.29386	9.05122	8.06133	7.83199	8.03288	-1.18013	3.28e-19	Repressed
chr1	+	76189831	76190081	ACADM	hPro	42.3784	79.9756	1.86673	Active	73.3883	1.71487	Inactive	78.287	1.8278	Inactive	76.6342	1.7897	Inactive	1.01002	NA	12.0356	11.977	12.1101	12.0614	11.8936	12.0538	-0.0329503	0.811419	NA
chr1	+	76251678	76251928	RABGGTB	hPro	56.8279	104.278	1.82054	Active	96.7785	1.69085	Inactive	89.0401	1.55704	Inactive	106.939	1.86656	Inactive	0.974995	NA	11.9636	11.9067	11.7613	12.1833	12.0453	12.1561	0.248214	0.0317815	NA
chr1	+	76262355	76262605	MSH4	hPro	40.9998	29.1384	0.717584	Inactive	29.9493	0.736892	Inactive	31.958	0.784718	Inactive	32.4617	0.796711	Inactive	1.08728	NA	2.91154	2.48963	3.39789	3.64476	2.97718	4.01656	0.760219	0.234155	NA
chr1	+	77332985	77333235	ST6GALNAC5	hPro	19.0958	15.8711	0.839534	Inactive	15.3459	0.813399	Inactive	18.8934	0.989928	Inactive	14.279	0.760308	Inactive	1.05887	NA	3.27783	2.48963	0	0.78177	0	0.670489	-1.50354	0.0645389	NA
chr1	-	77685082	77685332	PIGK	hPro	29.0011	39.1819	1.33935	Inactive	40.4687	1.38224	Inactive	40.9022	1.39669	Inactive	45.508	1.55021	Inactive	1.08279	NA	10.1679	10.1239	10.5611	10.7933	10.7689	10.8045	0.490297	0.00696479	NA
chr1	+	77747461	77747711	AK5	hPro	45.9014	51.7052	1.12374	Inactive	52.3495	1.13748	Inactive	58.1876	1.26196	Inactive	60.5061	1.31139	Inactive	1.13803	NA	1.06169	2.75925	0	1.95492	0	1.25122	-0.293326		NA
chr1	+	77748086	77748336	AK5	hPro	86.9523	81.3395	0.936184	Inactive	86.6304	0.99634	Inactive	80.5984	0.927757	Inactive	83.5169	0.96094	Inactive	0.977322	NA	1.06169	2.75925	0	1.95492	0	1.25122	-0.293326		NA
chr1	-	78148293	78148543	ZZZ3	hPro	37.7321	53.0691	1.39598	Inactive	53.3395	1.40296	Inactive	69.6442	1.82392	Inactive	75.7097	1.98052	Inactive	1.35925	NA	10.4838	10.3952	11.2334	11.4883	11.3953	11.545	0.69675	0.02435	NA
chr1	-	78225514	78225764	USP33	hPro	22.0572	24.0547	1.08663	Inactive	21.7813	0.988034	Inactive	28.0386	1.25942	Inactive	33.8999	1.51362	Inactive	1.33662	NA	11.5554	11.4705	11.8802	12.3746	12.262	12.3582	0.680387	3.45e-05	NA
chr1	+	78245108	78245358	FAM73A	hPro	58.666	85.9273	1.4569	Inactive	79.4524	1.34838	Inactive	100.698	1.70445	Inactive	116.184	1.964	Inactive	1.3077	NA	8.1865	8.15434	8.7251	8.67782	8.54887	8.71783	0.285586	0.263879	NA
chr1	+	78353999	78354249	NEXN	hPro	44.7781	103.286	2.27808	Active	102.224	2.25488	Active	135.671	2.98551	Active	126.046	2.77526	Active	1.27086	Constitutive Epromoter	6.00152	5.5596	4.88859	9.42751	9.27009	9.49975	3.68812	9.32e-55	Induced
chr1	-	78444839	78445089	FUBP1	hPro	48.6586	59.5167	1.21865	Inactive	55.4434	1.13663	Inactive	48.8414	1.00368	Inactive	49.5143	1.01723	Inactive	0.858034	NA	12.3451	12.344	12.6266	12.7059	12.741	12.8315	0.314636	0.031965	NA
chr1	+	78470435	78470685	DNAJB4	hPro	90.22	114.322	1.26422	Inactive	103.09	1.14109	Inactive	131.349	1.45088	Inactive	117.828	1.30265	Inactive	1.14477	NA	9.33253	9.30969	10.066	9.91298	9.65341	9.94405	0.227638	0.518301	NA
chr1	+	78510445	78510695	GIPC2	hPro	89.8115	149.908	1.66177	Inactive	147.395	1.6341	Inactive	146.826	1.62783	Inactive	160.87	1.78248	Inactive	1.03472	NA	1.06169	1.72604	3.69218	2.20044	1.71874	1.4724	-0.479428	0.604579	NA
chr1	+	78511388	78511638	GIPC2	hPro	58.4107	59.2688	1.01444	Inactive	58.2899	0.997967	Inactive	68.1368	1.16371	Inactive	66.1561	1.13037	Inactive	1.13997	NA	1.06169	1.72604	3.69218	2.20044	1.71874	1.4724	-0.479428	0.604579	NA
chr1	-	84464783	84465033	TTLL7	hPro	43.4506	55.549	1.27218	Inactive	47.2754	1.08605	Inactive	57.9866	1.32701	Inactive	58.7598	1.34441	Inactive	1.13281	NA	8.69418	8.79122	8.17794	7.98557	7.84642	7.9444	-0.646223	0.00525122	NA
chr1	+	84543457	84543707	PRKACB	hPro	216.691	215.872	0.996238	Inactive	210.759	0.97275	Inactive	280.788	1.29444	Inactive	267.706	1.23435	Inactive	1.28431	NA	8.78233	8.96453	9.93152	9.66331	9.56451	9.7015	0.311496	0.478292	NA
chr1	+	84609730	84609980	PRKACB	hPro	67.6522	105.394	1.54975	Inactive	103.709	1.52521	Inactive	130.746	1.91904	Inactive	137.551	2.01816	Inactive	1.2804	NA	8.78233	8.96453	9.93152	9.66331	9.56451	9.7015	0.311496	0.478292	NA
chr1	+	84630122	84630372	PRKACB	hPro	105.333	141.104	1.33641	Inactive	137.247	1.30013	Inactive	144.514	1.36847	Inactive	153.988	1.45757	Inactive	1.07188	NA	8.78233	8.96453	9.93152	9.66331	9.56451	9.7015	0.311496	0.478292	NA
chr1	+	84763848	84764098	SAMD13	hPro	52.1305	89.3991	1.70145	Inactive	87.4967	1.66565	Inactive	82.7088	1.57553	Inactive	91.016	1.73189	Inactive	0.982275	NA	5.24681	5.28854	5.45723	4.71003	4.71185	5.10956	-0.388781	0.296671	NA
chr1	+	84767088	84767338	SAMD13	hPro	42.6337	69.0642	1.60574	Inactive	68.0667	1.58288	Inactive	90.2461	2.09118	Inactive	89.4751	2.07351	Inactive	1.30612	NA	5.24681	5.28854	5.45723	4.71003	4.71185	5.10956	-0.388781	0.296671	NA
chr1	+	84768133	84768383	SAMD13	hPro	13.0199	17.1111	1.29181	Inactive	17.8211	1.34246	Inactive	10.3512	0.809649	Inactive	12.2245	0.943266	Inactive	0.665427	NA	5.24681	5.28854	5.45723	4.71003	4.71185	5.10956	-0.388781	0.296671	NA
chr1	+	84944719	84944969	RPF1	hPro	46.7694	50.5892	1.07996	Inactive	46.7804	1.00023	Inactive	51.9568	1.10859	Inactive	53.8289	1.14778	Inactive	1.08469	NA	10.6176	10.5707	10.9255	11.1892	11.0346	11.2365	0.443428	0.00905179	NA
chr1	-	84972212	84972462	GNG5	hPro	26.9077	61.7486	2.24843	Active	63.1164	2.29744	Active	65.8254	2.39451	Active	72.5252	2.63458	Active	1.1063	Constitutive Epromoter	11.6609	11.5985	11.9841	12.4353	12.3258	12.4718	0.649275	6.6e-05	NA
chr1	-	85040113	85040363	CTBS	hPro	126.063	53.937	0.43236	Inactive	49.008	0.393569	Inactive	38.1888	0.30842	Inactive	38.1117	0.307813	Inactive	0.74611	NA	9.67528	9.79709	10.0756	10.3609	10.2981	10.3973	0.497661	0.00204787	NA
chr1	-	85156190	85156440	SSX2IP	hPro	143.065	114.818	0.803929	Inactive	114.723	0.803269	Inactive	132.656	0.927748	Inactive	146.078	1.02091	Inactive	1.21246	NA	11.9013	11.8228	12.0802	13.1118	12.9384	13.0982	1.10698	1.65e-20	Induced
chr1	-	85358846	85359096	LPAR3	hPro	72.2985	67.0803	0.928809	Inactive	59.4037	0.824078	Inactive	80.6989	1.11461	Inactive	74.9906	1.03673	Inactive	1.22731	NA	0	0	0	0.78177	0	0	0.158336		NA
chr1	-	85462755	85463005	MCOLN2	hPro	55.2961	33.8501	0.61905	Inactive	36.1372	0.659676	Inactive	37.4853	0.683623	Inactive	36.9817	0.674677	Inactive	1.06223	NA	1.06169	0	0	0.78177	0	0.259669	-0.0661008		NA
chr1	-	85514173	85514423	MCOLN3	hPro	151.541	170.987	1.12748	Inactive	177.345	1.16916	Inactive	167.729	1.10612	Inactive	173.711	1.14534	Inactive	0.980327	NA	2.09157	2.48963	0	2.20044	0	1.25122	-0.344705	0.725364	NA
chr1	+	85527780	85528030	WDR63	hPro	31.2987	19.3429	0.629836	Inactive	20.1725	0.655522	Inactive	29.345	0.939511	Inactive	28.5581	0.915148	Inactive	1.44291	NA	2.09157	2.48963	0	0	1.71874	0.479653	-1.04275		NA
chr1	-	85666678	85666928	SYDE2	hPro	39.2638	47.9854	1.21661	Inactive	48.1417	1.22049	Inactive	56.4792	1.42757	Inactive	62.6634	1.58116	Inactive	1.23455	NA	8.30035	8.25588	7.94645	8.08446	8.39042	8.28445	0.0575288	0.815837	NA
chr1	-	85725305	85725555	C1orf52	hPro	41.6125	30.1303	0.730544	Inactive	26.3604	0.642075	Inactive	31.556	0.764001	Inactive	37.9062	0.913023	Inactive	1.22177	NA	9.53218	9.55519	10.0037	10.3952	10.3215	10.3641	0.645282	0.000759964	NA
chr1	-	85930839	85931089	DDAH1	hPro	10.0585	10.0434	0.998635	Inactive	10.6432	1.05287	Inactive	7.13527	0.735658	Inactive	9.45087	0.945053	Inactive	0.819256	NA	3.10628	2.75925	0	2.75572	1.71874	3.18355	0.189464	0.84047	NA
chr1	-	86043996	86044246	DDAH1	hPro	9.70108	14.1352	1.41436	Inactive	17.2023	1.70098	Inactive	14.371	1.4364	Inactive	18.3881	1.81179	Inactive	1.04264	NA	3.10628	2.75925	0	2.75572	1.71874	3.18355	0.189464	0.84047	NA
chr1	+	86046243	86046493	CYR61	hPro	262.746	261.626	0.995753	Inactive	256.178	0.975097	Inactive	237.574	0.90456	Inactive	242.127	0.921823	Inactive	0.926697	NA	7.10861	7.08776	5.92193	6.52893	6.21583	6.48136	-0.377515	0.390051	NA
chr1	-	86174066	86174316	ZNHIT6	hPro	64.6398	79.8516	1.23175	Inactive	75.3684	1.16345	Inactive	111.652	1.71621	Inactive	117.93	1.81186	Inactive	1.47298	NA	10.6196	10.663	10.6896	11.3477	11.3504	11.3729	0.701897	8.39e-29	NA
chr1	-	86622071	86622321	COL24A1	hPro	13.7347	12.1513	0.892539	Inactive	11.1382	0.823783	Inactive	11.7581	0.865854	Inactive	17.9772	1.28793	Inactive	1.25488	NA	3.10628	2.15778	1.75922	1.65888	1.71874	2.66095	-0.25806	0.782768	NA
chr1	-	86861975	86862225	ODF2L	hPro	50.2414	38.8099	0.776909	Inactive	39.7262	0.794791	Inactive	36.2793	0.727523	Inactive	41.8098	0.835453	Inactive	0.99445	NA	8.93436	8.76083	8.02781	8.52564	8.26707	8.55717	-0.165972	0.66292	NA
chr1	+	86889568	86889818	CLCA2	hPro	58.9213	54.433	0.925097	Inactive	51.4832	0.875869	Inactive	52.0573	0.88545	Inactive	56.4998	0.959589	Inactive	1.02447	NA	3.81234	3.77558	3.02777	1.28598	1.71874	1.83336	-1.88673	0.00241397	NA
chr1	+	86934325	86934575	CLCA1	hPro	55.3982	84.6874	1.51933	Inactive	92.3232	1.65472	Inactive	50.5499	0.914034	Inactive	56.0889	1.01225	Inactive	0.606885	NA	7.59592	7.5543	3.02777	2.41019	2.48104	1.91106	-3.02621	2.34e-05	Repressed
chr1	+	87170052	87170302	SH3GLB1	hPro	184.32	198.885	1.07859	Inactive	206.428	1.1193	Inactive	234.358	1.27001	Inactive	260.207	1.40949	Inactive	1.21912	NA	10.9433	10.9414	11.2089	11.6845	11.6051	11.7642	0.649164	1.02e-06	NA
chr1	-	87380057	87380307	SEP15	hPro	127.952	110.974	0.868339	Inactive	108.412	0.848471	Inactive	129.138	1.0092	Inactive	119.574	0.93503	Inactive	1.13247	NA	11.9374	11.8315	12.4927	12.5183	12.2741	12.4134	0.281412	0.326442	NA
chr1	+	87793950	87794200	LMO4	hPro	68.4692	77.2478	1.12637	Inactive	76.3585	1.11357	Inactive	90.5476	1.31782	Inactive	96.3578	1.40145	Inactive	1.214	NA	9.42215	9.4256	10.0003	10.3029	10.0618	10.1378	0.523203	0.0379569	NA
chr1	+	89149721	89149971	PKN2	hPro	32.9326	34.9661	1.05993	Inactive	36.756	1.11268	Inactive	48.3389	1.45403	Inactive	58.8625	1.76416	Inactive	1.48126	NA	10.1151	10.1209	10.8696	11.2273	11.2165	11.278	0.801634	0.00528343	NA
chr1	-	89357251	89357501	GTF2B	hPro	39.1107	50.5892	1.28617	Inactive	47.2754	1.20355	Inactive	61.906	1.56831	Inactive	61.7388	1.56414	Inactive	1.25815	NA	10.4528	10.4173	10.5381	10.9842	10.8463	10.9231	0.454708	6.22e-07	NA
chr1	-	89458593	89458843	CCBL2	hPro	89.4031	46.0015	0.51991	Inactive	45.0478	0.509361	Inactive	39.8972	0.452387	Inactive	47.0489	0.531496	Inactive	0.955903	NA	10.8134	10.7916	10.9219	10.5929	10.4429	10.5781	-0.293335	0.00455276	NA
chr1	-	89458593	89458843	RBMXL1	hPro	89.4031	46.0015	0.51991	Inactive	45.0478	0.509361	Inactive	39.8972	0.452387	Inactive	47.0489	0.531496	Inactive	0.955903	NA	10.2122	10.181	9.89584	10.6366	10.6525	10.7344	0.562432	4.4e-05	NA
chr1	-	89488499	89488749	GBP3	hPro	78.2724	163.423	2.07415	Active	179.325	2.27475	Active	282.697	3.57876	Active	284.142	3.59699	Active	1.65001	Constitutive Epromoter	5.47556	5.20072	5.10401	9.8626	9.69787	9.78932	4.42879	5.32e-120	Induced
chr1	-	89530993	89531243	GBP1	hPro	35.1792	44.5136	1.258	Inactive	46.5329	1.31382	Inactive	71.1517	1.99429	Inactive	76.2233	2.13447	Inactive	1.60538	NA	4.01998	4.10075	4.4897	11.8772	11.8324	11.9328	7.53565	2.88e-227	Induced
chr1	-	89591792	89592042	GBP2	hPro	70.2051	195.041	2.75319	Active	188.483	2.66109	Active	214.159	3.02168	Active	206.686	2.91673	Active	1.09681	Constitutive Epromoter	9.32766	9.0297	9.74762	10.4526	10.4571	10.5291	1.06265	4.35e-06	Induced
chr1	-	89641673	89641923	GBP7	hPro	109.622	109.982	1.00325	Inactive	118.436	1.07968	Inactive	129.138	1.17642	Inactive	134.675	1.22647	Inactive	1.15361	NA	3.69611	4.10075	1.75922	2.20044	1.71874	1.66414	-1.48891	0.0348001	NA
chr1	-	89664583	89664833	GBP4	hPro	62.6996	66.3364	1.05709	Inactive	63.7352	1.01626	Inactive	65.5239	1.04434	Inactive	67.697	1.07845	Inactive	1.02385	NA	8.85528	8.85373	7.02013	11.6668	11.8022	11.7789	2.91564	8.94e-11	Induced
chr1	+	89990196	89990446	LRRC8B	hPro	68.1118	94.7308	1.38516	Inactive	86.2591	1.26258	Inactive	88.9396	1.30136	Inactive	100.672	1.47112	Inactive	1.04712	NA	9.88392	9.97802	10.9273	11.2282	11.1098	11.2478	0.807763	0.0279415	NA
chr1	+	90024071	90024321	LRRC8B	hPro	18.381	28.0225	1.49747	Inactive	25.6178	1.3734	Inactive	15.8785	0.870879	Inactive	17.9772	0.979165	Inactive	0.64442	NA	9.88392	9.97802	10.9273	11.2282	11.1098	11.2478	0.807763	0.0279415	NA
chr1	+	90098443	90098693	LRRC8C	hPro	255.598	325.234	1.27138	Inactive	337.611	1.31962	Inactive	374.049	1.46162	Inactive	405.155	1.58285	Inactive	1.17502	NA	8.46033	8.44929	10.3105	9.06639	9.04451	9.17054	-0.223065	0.750441	NA
chr1	+	90286372	90286622	LRRC8D	hPro	98.7978	76.0078	0.771638	Inactive	76.8535	0.780112	Inactive	93.06	0.942506	Inactive	88.4478	0.89629	Inactive	1.18498	NA	10.7197	10.7114	10.0499	9.84013	9.9017	9.97067	-0.606931	0.0193585	NA
chr1	+	90287279	90287529	LRRC8D	hPro	19.9127	30.1303	1.48858	Inactive	30.3206	1.49768	Inactive	28.5411	1.41259	Inactive	32.4617	1.60007	Inactive	1.00884	NA	10.7197	10.7114	10.0499	9.84013	9.9017	9.97067	-0.606931	0.0193585	NA
chr1	+	90460477	90460727	ZNF326	hPro	121.11	96.2187	0.796157	Inactive	101.11	0.836213	Inactive	110.044	0.909377	Inactive	122.759	1.0135	Inactive	1.17797	NA	10.4211	10.3563	11.2826	11.2182	11.135	11.296	0.446853	0.21725	NA
chr1	-	91487015	91487265	ZNF644	hPro	121.161	212.276	1.74586	Inactive	197.27	1.62302	Inactive	182	1.49802	Inactive	176.587	1.45371	Inactive	0.876177	NA	10.1009	10.1119	11.3381	11.4951	11.4352	11.5961	0.802916	0.0662578	NA
chr1	-	91487762	91488012	ZNF644	hPro	46.7183	52.0771	1.1123	Inactive	53.2158	1.13616	Inactive	71.8552	1.52678	Inactive	59.1707	1.26096	Inactive	1.23984	NA	10.1009	10.1119	11.3381	11.4951	11.4352	11.5961	0.802916	0.0662578	NA
chr1	-	91870376	91870626	HFM1	hPro	53.8665	62.1206	1.15044	Inactive	64.849	1.20017	Inactive	66.6293	1.23262	Inactive	71.4979	1.32135	Inactive	1.08651	NA	6.79213	6.77458	7.1947	7.57651	7.45247	7.58565	0.648189	0.00084131	NA
chr1	+	91966203	91966453	CDC7	hPro	74.2388	88.9031	1.1949	Inactive	86.2591	1.15976	Inactive	89.4421	1.20207	Inactive	91.2215	1.22572	Inactive	1.03105	NA	11.1828	11.1307	11.2419	11.5656	11.5631	11.6091	0.397209	2.82e-08	NA
chr1	+	91966464	91966714	CDC7	hPro	70.2562	89.2751	1.26691	Inactive	85.3928	1.21243	Inactive	78.9904	1.12257	Inactive	81.4624	1.15727	Inactive	0.919538	NA	11.1828	11.1307	11.2419	11.5656	11.5631	11.6091	0.397209	2.82e-08	NA
chr1	-	92351786	92352036	TGFBR3	hPro	46.8205	70.3041	1.49108	Inactive	71.4082	1.51417	Inactive	67.4333	1.43105	Inactive	72.9361	1.54612	Inactive	0.990656	NA	10.2944	10.3765	10.7387	10.9929	10.9435	11.0794	0.52184	0.00451219	NA
chr1	+	92495332	92495582	EPHX4	hPro	42.9911	46.7454	1.08534	Inactive	50.9881	1.18179	Inactive	54.3687	1.25863	Inactive	55.678	1.2884	Inactive	1.12346	NA	0	1.10708	0	0	0	0	-0.233185		NA
chr1	+	92545661	92545911	BTBD8	hPro	32.5752	42.5297	1.29648	Inactive	39.7262	1.21298	Inactive	45.4245	1.3827	Inactive	39.2417	1.19855	Inactive	1.02861	NA	4.76005	5.2453	4.88859	4.19075	4.57984	3.80895	-0.866938	0.0374388	NA
chr1	+	92632408	92632658	KIAA1107	hPro	175.181	303.907	1.73065	Inactive	288.85	1.64518	Inactive	305.812	1.74146	Inactive	296.675	1.6896	Inactive	1.01636	NA	6.76354	6.59678	7.09755	6.03851	6.17065	6.25422	-0.630296	0.0107506	NA
chr1	+	92683372	92683622	C1orf146	hPro	35.026	41.9097	1.19108	Inactive	43.934	1.24727	Inactive	46.128	1.30817	Inactive	52.1852	1.4763	Inactive	1.14195	NA	1.06169	0	0	0	0	0.259669	-0.22488		NA
chr1	+	92764321	92764571	RPAP2	hPro	178.296	160.199	0.899066	Inactive	147.395	0.827654	Inactive	175.166	0.982543	Inactive	174.533	0.979012	Inactive	1.136	NA	9.29557	9.16637	10.224	10.3852	10.3033	10.4573	0.704417	0.0593916	NA
chr1	-	92764516	92764766	GLMN	hPro	151.592	129.573	0.8557	Inactive	119.55	0.790015	Inactive	151.549	0.999718	Inactive	150.7	0.994154	Inactive	1.21155	NA	9.21603	9.1979	9.57339	10.2502	10.1135	10.1531	0.836296	1.06e-07	NA
chr1	-	92949306	92949556	GFI1	hPro	51.3646	43.3976	0.847855	Inactive	44.5528	0.869916	Inactive	59.4941	1.15525	Inactive	57.6298	1.11965	Inactive	1.32433	NA	5.32716	5.33052	7.90398	6.69837	6.60352	6.66359	-0.0472893	0.959349	NA
chr1	-	92951578	92951828	GFI1	hPro	31.8093	34.5941	1.08488	Inactive	31.4344	0.988573	Inactive	38.6912	1.20975	Inactive	41.3989	1.29228	Inactive	1.2067	NA	5.32716	5.33052	7.90398	6.69837	6.60352	6.66359	-0.0472893	0.959349	NA
chr1	-	92952383	92952633	GFI1	hPro	47.3821	55.177	1.16111	Inactive	53.3395	1.12313	Inactive	78.287	1.63877	Inactive	69.957	1.4666	Inactive	1.35947	NA	5.32716	5.33052	7.90398	6.69837	6.60352	6.66359	-0.0472893	0.959349	NA
chr1	-	93257911	93258161	EVI5	hPro	104.669	156.851	1.49383	Inactive	164.35	1.56479	Inactive	135.872	1.29529	Inactive	139.195	1.32674	Inactive	0.857259	NA	8.80355	8.9274	10.0237	9.90543	9.85605	9.91488	0.49837	0.257511	NA
chr1	+	93297393	93297643	RPL5	hPro	44.4718	44.8855	1.0091	Inactive	47.3992	1.06438	Inactive	49.3439	1.10715	Inactive	45.7135	1.02731	Inactive	1.02941	NA	14.983	14.94	15.1929	15.3134	15.149	15.2125	0.182597	0.204413	NA
chr1	-	93342657	93342907	FAM69A	hPro	138.93	181.402	1.30352	Inactive	171.157	1.23031	Inactive	184.211	1.3236	Inactive	178.231	1.28086	Inactive	1.02787	NA	6.74903	6.83416	6.90999	6.70833	6.60352	6.89872	-0.0432632	0.879285	NA
chr1	-	93427029	93427279	FAM69A	hPro	45.544	55.053	1.2043	Inactive	69.6756	1.51847	Inactive	83.5128	1.81576	Inactive	79.6133	1.73198	Inactive	1.30299	NA	6.74903	6.83416	6.90999	6.70833	6.60352	6.89872	-0.0432632	0.879285	NA
chr1	+	93544591	93544841	MTF2	hPro	37.9363	48.6053	1.27401	Inactive	46.7804	1.22714	Inactive	53.6653	1.40397	Inactive	51.0552	1.33693	Inactive	1.09585	NA	11.3013	11.3093	11.7068	11.8147	11.7075	11.7849	0.316584	0.0959249	NA
chr1	+	93646072	93646322	CCDC18	hPro	123.204	122.133	0.991377	Inactive	117.694	0.955638	Inactive	145.117	1.17643	Inactive	134.264	1.08905	Inactive	1.16356	NA	9.74458	9.63693	10.7882	10.4444	10.3822	10.5759	0.296941	0.51509	NA
chr1	-	93646196	93646446	TMED5	hPro	121.212	119.653	0.987243	Inactive	115.466	0.952983	Inactive	142.102	1.17093	Inactive	132.723	1.09419	Inactive	1.16745	NA	11.5507	11.5565	12.5689	12.7138	12.5995	12.728	0.665695	0.0816313	NA
chr1	+	93811277	93811527	DR1	hPro	102.117	162.927	1.58972	Inactive	150.737	1.4715	Inactive	197.275	1.92282	Inactive	194.462	1.89554	Inactive	1.24733	NA	11.5355	11.5337	12.1718	12.0619	11.9837	12.08	0.257439	0.372766	NA
chr1	+	93913487	93913737	FNBP1L	hPro	69.2861	87.4152	1.25793	Inactive	78.3386	1.1288	Inactive	90.1456	1.29678	Inactive	89.886	1.29309	Inactive	1.08511	NA	9.56154	9.52613	9.19319	9.01517	9.1058	9.25538	-0.30722	0.111253	NA
chr1	-	94079652	94079902	BCAR3	hPro	80.3147	110.974	1.37704	Inactive	109.03	1.35314	Inactive	96.2759	1.19629	Inactive	96.8714	1.20361	Inactive	0.879026	NA	7.84139	7.70554	5.10401	5.92355	5.92074	5.79768	-1.16507	0.0705011	NA
chr1	-	94146876	94147126	BCAR3	hPro	91.0369	83.1994	0.914844	Inactive	92.6945	1.01801	Inactive	114.466	1.25456	Inactive	117.93	1.2922	Inactive	1.31762	NA	7.84139	7.70554	5.10401	5.92355	5.92074	5.79768	-1.16507	0.0705011	NA
chr1	-	94147344	94147594	BCAR3	hPro	101.81	89.3991	0.879283	Inactive	81.9276	0.80661	Inactive	85.2212	0.838646	Inactive	90.8105	0.893011	Inactive	1.02715	NA	7.84139	7.70554	5.10401	5.92355	5.92074	5.79768	-1.16507	0.0705011	NA
chr1	-	94312656	94312906	BCAR3	hPro	47.5353	57.7808	1.21109	Inactive	50.2456	1.05584	Inactive	55.2732	1.15943	Inactive	53.9316	1.13179	Inactive	1.01071	NA	7.84139	7.70554	5.10401	5.92355	5.92074	5.79768	-1.16507	0.0705011	NA
chr1	-	94344712	94344962	DNTTIP2	hPro	53.1517	44.8855	0.847351	Inactive	42.6964	0.806926	Inactive	57.0821	1.07258	Inactive	56.1916	1.05614	Inactive	1.2868	NA	11.3987	11.323	11.8609	12.0771	11.964	12.0981	0.492709	0.0247652	NA
chr1	-	94374962	94375212	GCLM	hPro	298.078	547.554	1.83415	Active	568.543	1.90433	Active	849.8	2.84474	Active	897.114	3.00294	Active	1.56419	Constitutive Epromoter	10.259	10.2372	10.913	11.7565	11.6735	11.7416	1.18793	1.34e-06	Induced
chr1	-	94586655	94586905	ABCA4	hPro	11.5392	13.5153	1.15759	Inactive	12.4995	1.07658	Inactive	7.03477	0.640772	Inactive	8.83451	0.784301	Inactive	0.637851	NA	2.68635	3.64857	0	2.20044	1.71874	1.98479	-0.674851	0.427622	NA
chr1	-	94703257	94703507	ARHGAP29	hPro	129.637	60.7567	0.472735	Inactive	48.7605	0.380907	Inactive	62.71	0.487687	Inactive	62.2525	0.484185	Inactive	1.1385	NA	0	0	0	0.78177	0	1.57145	0.600143		NA
chr1	+	94883732	94883982	ABCD3	hPro	53.0496	61.0047	1.14718	Inactive	57.4235	1.08092	Inactive	65.2224	1.22522	Inactive	75.4015	1.41354	Inactive	1.18431	NA	9.9709	10.0155	10.5792	10.6733	10.5438	10.7131	0.424341	0.0975634	NA
chr1	-	95007363	95007613	F3	hPro	117.996	225.296	1.90171	Active	216.452	1.82739	Active	221.897	1.87315	Inactive	225.075	1.89985	Inactive	1.01177	NA	2.09157	2.48963	0	0.78177	0	0.989881	-0.972463		NA
chr1	-	95391314	95391564	CNN3	hPro	22.0061	16.8631	0.776451	Inactive	20.6675	0.941815	Inactive	16.6825	0.768601	Inactive	23.5245	1.066	Inactive	1.0677	NA	1.06169	1.10708	0	0.78177	0	0.670489	-0.22816		NA
chr1	-	95392729	95392979	CNN3	hPro	17.9725	15.3752	0.863102	Inactive	16.7073	0.933314	Inactive	28.1391	1.53586	Inactive	25.579	1.40092	Inactive	1.6348	NA	1.06169	1.10708	0	0.78177	0	0.670489	-0.22816		NA
chr1	-	95538457	95538707	ALG14	hPro	42.5316	29.8824	0.709425	Inactive	32.0532	0.759292	Inactive	36.4803	0.860991	Inactive	42.7344	1.00466	Inactive	1.27026	NA	7.34889	7.09995	7.35042	7.67119	8.05968	7.75193	0.539688	0.0098352	NA
chr1	+	95582693	95582943	TMEM56	hPro	34.9749	40.5458	1.15486	Inactive	37.2511	1.06327	Inactive	38.2893	1.09213	Inactive	48.898	1.38702	Inactive	1.11768	NA	10.6384	10.6086	9.25645	9.71114	9.52018	9.73694	-0.58607	0.202071	NA
chr1	+	95699510	95699760	RWDD3	hPro	353.477	406.202	1.14874	Inactive	378.451	1.07045	Inactive	497.76	1.40703	Inactive	484.871	1.37067	Inactive	1.25167	NA	7.82765	7.52748	7.41233	7.66609	7.33453	7.41943	-0.121172	0.654619	NA
chr1	+	97186960	97187210	PTBP2	hPro	74.2388	79.3557	1.06801	Inactive	82.5463	1.11042	Inactive	104.919	1.40777	Inactive	106.22	1.42506	Inactive	1.30041	NA	8.53835	8.57686	9.22229	9.36593	9.14136	9.3552	0.476205	0.0950128	NA
chr1	-	98386565	98386815	DPYD	hPro	7.30134	9.1755	1.22577	Inactive	9.6531	1.2833	Inactive	8.54222	1.14948	Inactive	5.85543	0.825822	Inactive	0.787266	NA	1.06169	1.10708	0	0.78177	2.48104	2.36213	0.837169		NA
chr1	-	99470399	99470649	LPPR5	hPro	139.083	149.908	1.07728	Inactive	148.757	1.06906	Inactive	171.246	1.2296	Inactive	164.568	1.18193	Inactive	1.12356	NA	0	1.10708	0	0	0	0.479653	-0.150201		NA
chr1	+	99729647	99729897	LPPR4	hPro	77.4044	106.262	1.36806	Inactive	100.862	1.29919	Inactive	75.7745	0.979212	Inactive	78.8942	1.019	Inactive	0.749167	NA	0	0	0	0	0	1.25122	0.229377		NA
chr1	+	100111230	100111480	PALMD	hPro	36.5577	35.2141	0.964226	Inactive	40.345	1.10084	Inactive	32.3599	0.888231	Inactive	32.2562	0.88547	Inactive	0.858908	NA	8.37785	8.17177	5.45723	6.92875	7.22831	6.99331	-0.597954	0.403954	NA
chr1	+	100315439	100315689	AGL	hPro	59.8403	74.5199	1.24128	Inactive	70.0468	1.16776	Inactive	84.2163	1.40066	Inactive	76.3261	1.27097	Inactive	1.109	NA	10.7244	10.7282	10.9912	11.4484	11.4554	11.5753	0.674204	2.05e-07	NA
chr1	+	100315844	100316094	AGL	hPro	62.6996	93.9869	1.49117	Inactive	84.6502	1.3446	Inactive	92.7585	1.47189	Inactive	81.7706	1.29939	Inactive	0.977258	NA	10.7244	10.7282	10.9912	11.4484	11.4554	11.5753	0.674204	2.05e-07	NA
chr1	+	100316330	100316580	AGL	hPro	239.055	362.06	1.5124	Inactive	345.408	1.44304	Inactive	380.983	1.59123	Inactive	391.492	1.63501	Inactive	1.09163	NA	10.7244	10.7282	10.9912	11.4484	11.4554	11.5753	0.674204	2.05e-07	NA
chr1	+	100326565	100326815	AGL	hPro	112.073	145.32	1.29403	Inactive	147.148	1.3102	Inactive	137.681	1.22647	Inactive	157.172	1.39885	Inactive	1.0081	NA	10.7244	10.7282	10.9912	11.4484	11.4554	11.5753	0.674204	2.05e-07	NA
chr1	+	100435144	100435394	SLC35A3	hPro	67.4991	78.6117	1.16223	Inactive	77.7198	1.14921	Inactive	81.0004	1.1971	Inactive	77.867	1.15136	Inactive	1.01602	NA	9.25763	9.21481	9.75161	10.4098	10.4571	10.45	1.00028	4.33e-07	Induced
chr1	+	100435791	100436041	SLC35A3	hPro	106.916	75.8838	0.712441	Inactive	81.0613	0.760418	Inactive	86.7287	0.812935	Inactive	84.8524	0.795548	Inactive	1.09208	NA	9.25763	9.21481	9.75161	10.4098	10.4571	10.45	1.00028	4.33e-07	Induced
chr1	+	100503588	100503838	HIAT1	hPro	55.5004	101.922	1.82162	Active	95.4171	1.70649	Inactive	115.672	2.06498	Inactive	113.821	2.03222	Inactive	1.1613	NA	10.3639	10.3677	10.9343	11.0755	10.9402	11.1128	0.457299	0.0648346	NA
chr1	+	100598505	100598755	TRMT13	hPro	46.1056	54.805	1.18468	Inactive	49.9981	1.08263	Inactive	62.6095	1.35036	Inactive	70.2652	1.51288	Inactive	1.26284	NA	9.56569	9.51251	10.017	10.6457	10.3921	10.6723	0.850116	7.36e-05	NA
chr1	-	100598601	100598851	SASS6	hPro	46.1056	54.805	1.18468	Inactive	49.9981	1.08263	Inactive	62.6095	1.35036	Inactive	70.2652	1.51288	Inactive	1.26284	NA	10.7151	10.6844	10.7185	10.4533	10.45	10.5183	-0.226361	0.00529935	NA
chr1	-	100643779	100644029	LRRC39	hPro	145.363	197.769	1.35805	Inactive	201.354	1.38255	Inactive	191.949	1.31829	Inactive	209.666	1.43934	Inactive	1.00621	NA	4.70097	5.00721	5.3767	5.46448	5.04792	5.34476	0.32874	0.391563	NA
chr1	-	100715359	100715609	DBT	hPro	118.506	100.558	0.849815	Inactive	93.437	0.790228	Inactive	117.782	0.993942	Inactive	117.109	0.98831	Inactive	1.20866	NA	10.2148	10.1881	9.93152	9.75022	9.764	9.82206	-0.340339	0.0130057	NA
chr1	+	100731513	100731763	RTCA	hPro	23.2826	34.7181	1.47093	Inactive	36.1372	1.52937	Inactive	42.4096	1.78768	Inactive	39.858	1.6826	Inactive	1.15664	NA	10.8495	10.7468	10.9184	11.354	11.3015	11.2494	0.462961	1.07e-06	NA
chr1	+	100817822	100818072	CDC14A	hPro	59.1766	42.6537	0.725426	Inactive	45.0478	0.765211	Inactive	53.6653	0.908415	Inactive	49.4116	0.837728	Inactive	1.17141	NA	10.0003	10.0203	10.6257	10.4892	10.4213	10.5345	0.235788	0.406021	NA
chr1	+	101003527	101003777	GPR88	hPro	22.2104	25.4186	1.13822	Inactive	25.1228	1.12548	Inactive	30.6515	1.36368	Inactive	24.449	1.09645	Inactive	1.08677	NA	0	0	0	0.78177	1.71874	0.479653	0.662126		NA
chr1	+	101184995	101185245	VCAM1	hPro	50.7519	63.8565	1.25322	Inactive	59.7749	1.17435	Inactive	58.7906	1.15533	Inactive	71.087	1.39293	Inactive	1.04972	NA	0	1.10708	0	0.78177	1.71874	0.670489	0.32305		NA
chr1	-	101360685	101360935	EXTL2	hPro	37.8342	46.0015	1.21031	Inactive	44.0577	1.16026	Inactive	67.4333	1.76219	Inactive	68.3134	1.78485	Inactive	1.49628	NA	9.95992	9.91216	10.2914	10.3095	10.3648	10.3569	0.282684	0.0993232	NA
chr1	+	101361431	101361681	SLC30A7	hPro	151.898	147.304	0.969954	Inactive	141.95	0.934937	Inactive	175.467	1.15415	Inactive	185.73	1.22127	Inactive	1.24701	NA	9.26529	9.32275	9.4311	9.96893	9.87025	9.9901	0.615561	1.63e-09	NA
chr1	+	101361433	101361683	SLC30A7	hPro	151.898	147.304	0.969954	Inactive	141.95	0.934937	Inactive	175.467	1.15415	Inactive	185.73	1.22127	Inactive	1.24701	NA	9.26529	9.32275	9.4311	9.96893	9.87025	9.9901	0.615561	1.63e-09	NA
chr1	-	101491312	101491562	DPH5	hPro	42.3784	47.3654	1.11497	Inactive	51.8545	1.21845	Inactive	66.4283	1.55442	Inactive	62.6634	1.46763	Inactive	1.29512	NA	10.7419	10.6318	10.5451	10.3569	10.2391	10.3364	-0.327738	0.00294008	NA
chr1	+	101702104	101702354	S1PR1	hPro	12.7646	4.58775	0.405951	Inactive	2.97018	0.288434	Inactive	4.32136	0.386598	Inactive	2.25999	0.236839	Inactive	0.897825	NA	5.9517	6.13433	9.5368	6.14499	6.34345	6.21645	-1.30102	0.0929773	NA
chr1	-	102312586	102312836	OLFM3	hPro	39.4681	56.1689	1.41269	Inactive	51.3594	1.29384	Inactive	60.5995	1.52217	Inactive	58.9652	1.48179	Inactive	1.10989	NA	1.06169	0	0	0	0	0	-0.23011		NA
chr1	-	102462740	102462990	OLFM3	hPro	32.6773	35.0901	1.07164	Inactive	35.766	1.09171	Inactive	30.8525	0.945815	Inactive	36.3653	1.10951	Inactive	0.950062	NA	1.06169	0	0	0	0	0	-0.23011		NA
chr1	+	104068377	104068627	RNPC3	hPro	46.412	51.9532	1.11687	Inactive	55.1959	1.18527	Inactive	40.3997	0.87319	Inactive	40.3717	0.8726	Inactive	0.758333	NA	9.06605	9.04238	9.03163	9.00713	8.79944	9.04258	-0.0743672	0.635312	NA
chr1	+	104097065	104097315	AMY2B	hPro	170.637	211.904	1.24043	Inactive	210.14	1.23015	Inactive	242.8	1.42044	Inactive	206.584	1.20944	Inactive	1.06447	NA	1.06169	0	1.75922	3.55932	2.97718	3.41454	2.09684	0.00359654	NA
chr1	+	107599066	107599316	PRMT6	hPro	96.7044	126.597	1.30595	Inactive	120.292	1.24142	Inactive	142.806	1.47185	Inactive	131.593	1.35708	Inactive	1.11053	NA	9.74458	9.65975	10.6279	11.0424	11.0627	10.992	0.908975	0.00739497	NA
chr1	+	107682428	107682678	NTNG1	hPro	94.5089	118.29	1.24899	Inactive	113.362	1.1974	Inactive	126.023	1.32996	Inactive	116.184	1.22694	Inactive	1.04517	NA	0	0	0	0	0	0.259669	0.0708063		NA
chr1	+	107682544	107682794	NTNG1	hPro	91.1901	113.578	1.24284	Inactive	108.783	1.19083	Inactive	121.601	1.32987	Inactive	113.821	1.24548	Inactive	1.05821	NA	0	0	0	0	0	0.259669	0.0708063		NA
chr1	-	108231076	108231326	VAV3	hPro	267.801	363.672	1.35666	Inactive	351.967	1.31312	Inactive	344.503	1.28535	Inactive	348.86	1.30156	Inactive	0.968959	NA	1.66664	2.48963	0	0	0	0.479653	-1.15454		NA
chr1	-	108507495	108507745	VAV3	hPro	4.0336	3.7198	0.937659	Inactive	4.70279	1.13294	Inactive	4.42186	1.07713	Inactive	7.19088	1.62724	Inactive	1.30608	NA	1.66664	2.48963	0	0	0	0.479653	-1.15454		NA
chr1	-	108735381	108735631	SLC25A24	hPro	31.4008	28.0225	0.895734	Inactive	27.3504	0.874991	Inactive	21.8078	0.703927	Inactive	25.6817	0.823489	Inactive	0.862594	NA	11.387	11.2968	11.1854	11.0846	11.0565	11.2267	-0.165739	0.211069	NA
chr1	-	108742930	108743180	SLC25A24	hPro	129.075	141.6	1.09629	Inactive	146.282	1.13229	Inactive	162.101	1.2539	Inactive	158.097	1.22312	Inactive	1.11148	NA	11.387	11.2968	11.1854	11.0846	11.0565	11.2267	-0.165739	0.211069	NA
chr1	+	108992703	108992953	NBPF6	hPro	30.8392	44.5136	1.42948	Inactive	38.4886	1.24025	Inactive	14.371	0.48277	Inactive	16.0254	0.534731	Inactive	0.381124	NA	4.20147	4.00029	5.67492	6.15958	5.80725	6.09685	1.17311	0.0218372	NA
chr1	-	109203694	109203944	HENMT1	hPro	77.3533	102.79	1.32464	Inactive	101.234	1.30478	Inactive	132.656	1.70581	Inactive	134.88	1.7342	Inactive	1.30827	NA	0	0	0	0	0	0.259669	0.0708063		NA
chr1	-	109204098	109204348	HENMT1	hPro	69.9499	83.8194	1.19548	Inactive	86.3828	1.23161	Inactive	92.9595	1.32431	Inactive	98.926	1.4084	Inactive	1.12592	NA	0	0	0	0	0	0.259669	0.0708063		NA
chr1	+	109234731	109234981	PRPF38B	hPro	44.7781	30.6263	0.690861	Inactive	33.167	0.746361	Inactive	29.4455	0.665067	Inactive	31.229	0.704027	Inactive	0.952597	NA	11.7853	11.7507	11.9951	12.194	12.1573	12.2183	0.343428	0.00354667	NA
chr1	+	109255355	109255605	FNDC7	hPro	101.095	96.3427	0.953452	Inactive	102.595	1.01469	Inactive	95.7734	0.947876	Inactive	87.9342	0.871093	Inactive	0.924205	NA	1.06169	1.10708	0	1.95492	0	2.90838	0.895625		NA
chr1	+	109289084	109289334	STXBP3	hPro	68.6223	84.4394	1.22718	Inactive	84.279	1.22488	Inactive	90.9495	1.32069	Inactive	88.6533	1.28771	Inactive	1.06376	NA	10.5771	10.5925	11.5295	11.4495	11.2276	11.3724	0.362726	0.355595	NA
chr1	-	109399676	109399926	AKNAD1	hPro	54.6324	53.4411	0.978586	Inactive	59.4037	1.08576	Inactive	56.6802	1.03681	Inactive	56.0889	1.02618	Inactive	0.999341	NA	1.06169	2.15778	1.75922	0	2.97718	1.12646	-0.0876475	0.934951	NA
chr1	+	109419402	109419652	GPSM2	hPro	28.1331	22.8147	0.817445	Inactive	21.5338	0.773478	Inactive	26.8326	0.95536	Inactive	25.3735	0.905276	Inactive	1.16953	NA	9.80194	9.73201	10.9361	10.5493	10.5809	10.639	0.300931	0.527089	NA
chr1	-	109506071	109506321	CLCC1	hPro	30.5329	19.095	0.637271	Inactive	22.5239	0.746011	Inactive	22.7123	0.751986	Inactive	20.9563	0.696298	Inactive	1.04699	NA	11.3106	11.3405	11.2826	11.424	11.4435	11.5321	0.156851	0.068859	NA
chr1	-	109618574	109618824	TAF13	hPro	34.158	26.9065	0.793745	Inactive	23.3902	0.693731	Inactive	41.5052	1.20898	Inactive	43.9671	1.279	Inactive	1.67262	NA	9.98645	9.90175	9.57339	10.5692	10.306	10.4688	0.609633	0.000811062	NA
chr1	+	109633202	109633452	TMEM167B	hPro	116.26	109.238	0.940116	Inactive	120.169	1.03334	Inactive	136.776	1.17496	Inactive	133.339	1.14565	Inactive	1.17592	NA	11.1187	11.1477	11.1899	11.2329	11.1409	11.2703	0.0700996	0.483255	NA
chr1	+	109728970	109729220	KIAA1324	hPro	44.9824	34.0981	0.763294	Inactive	36.8798	0.823789	Inactive	35.2744	0.788876	Inactive	35.1326	0.785792	Inactive	0.992177	NA	4.36265	5.20072	3.02777	4.19075	4.27291	4.25873	-0.250129	0.716867	NA
chr1	+	109792440	109792690	CELSR2	hPro	129.841	151.892	1.16853	Inactive	166.949	1.28361	Inactive	217.776	1.67208	Inactive	203.091	1.55984	Inactive	1.318	NA	11.2397	11.4301	11.548	10.5996	10.8228	10.7396	-0.681982	2.38e-06	NA
chr1	-	109825740	109825990	PSRC1	hPro	72.6049	59.8887	0.827237	Inactive	57.176	0.790382	Inactive	53.3638	0.738589	Inactive	54.7534	0.757469	Inactive	0.924852	NA	9.87559	9.80642	10.4548	10.2296	10.3471	10.2236	0.190618	0.516241	NA
chr1	-	109849613	109849863	MYBPHL	hPro	5.61641	12.1513	1.98768	Active	12.4995	2.04031	Active	11.4566	1.88268	Inactive	11.7109	1.92112	Inactive	0.944343	NA	5.9517	5.98461	3.02777	2.20044	2.48104	2.83053	-2.28459	0.000784149	Repressed
chr1	-	109935929	109936179	SORT1	hPro	50.3945	80.7196	1.59005	Inactive	85.5165	1.68338	Inactive	83.6133	1.64635	Inactive	74.2715	1.46458	Inactive	0.95036	NA	12.4869	12.5196	13.5001	12.935	12.9564	12.9504	0.0293821	0.953246	NA
chr1	-	109940513	109940763	SORT1	hPro	99.6658	73.9	0.744046	Inactive	68.3142	0.688558	Inactive	69.7447	0.702768	Inactive	79.5106	0.799781	Inactive	1.04882	NA	12.4869	12.5196	13.5001	12.935	12.9564	12.9504	0.0293821	0.953246	NA
chr1	-	109969020	109969270	PSMA5	hPro	90.9348	54.805	0.607006	Inactive	51.2357	0.568182	Inactive	48.1379	0.534486	Inactive	53.5207	0.593037	Inactive	0.95944	NA	12.9336	12.9143	12.6525	13.096	13.011	12.9299	0.172324	0.273478	NA
chr1	-	109969031	109969281	PSMA5	hPro	90.9348	54.805	0.607006	Inactive	51.2357	0.568182	Inactive	48.1379	0.534486	Inactive	53.5207	0.593037	Inactive	0.95944	NA	12.9336	12.9143	12.6525	13.096	13.011	12.9299	0.172324	0.273478	NA
chr1	-	109969058	109969308	PSMA5	hPro	90.9348	54.805	0.607006	Inactive	51.2357	0.568182	Inactive	48.1379	0.534486	Inactive	53.5207	0.593037	Inactive	0.95944	NA	12.9336	12.9143	12.6525	13.096	13.011	12.9299	0.172324	0.273478	NA
chr1	+	110008899	110009149	SYPL2	hPro	52.8964	47.3654	0.897377	Inactive	42.9439	0.81534	Inactive	51.5548	0.975108	Inactive	59.5816	1.12404	Inactive	1.22562	NA	4.36265	3.8923	1.75922	2.20044	3.63894	3.18355	-0.594428	0.44687	NA
chr1	+	110036457	110036707	CYB561D1	hPro	18.7384	27.8985	1.46408	Inactive	26.6079	1.39869	Inactive	35.5758	1.85303	Inactive	39.4471	2.04916	Inactive	1.36308	NA	8.55513	8.76849	9.57339	9.31471	9.24306	9.23522	0.226182	0.577858	NA
chr1	+	110036500	110036750	CYB561D1	hPro	18.7384	27.8985	1.46408	Inactive	26.6079	1.39869	Inactive	35.5758	1.85303	Inactive	39.4471	2.04916	Inactive	1.36308	NA	8.55513	8.76849	9.57339	9.31471	9.24306	9.23522	0.226182	0.577858	NA
chr1	-	110052286	110052536	AMIGO1	hPro	22.2104	21.2028	0.956588	Inactive	27.4742	1.22679	Inactive	30.149	1.34203	Inactive	34.5162	1.53018	Inactive	1.31549	NA	5.64188	6.22616	6.66073	6.11536	6.56911	5.91076	-0.0174951	0.97483	NA
chr1	+	110082293	110082543	GPR61	hPro	44.2165	71.6681	1.60711	Inactive	69.9231	1.56852	Inactive	67.6343	1.5179	Inactive	76.9424	1.72376	Inactive	1.02079	NA	0	0	1.75922	0.78177	1.71874	0.479653	0.180847		NA
chr1	+	110090985	110091235	GNAI3	hPro	56.2152	38.1899	0.684956	Inactive	34.1571	0.614471	Inactive	41.2037	0.737631	Inactive	37.1871	0.667429	Inactive	1.08129	NA	12.1638	12.1507	12.6277	12.7283	12.6327	12.6608	0.338333	0.115016	NA
chr1	-	110155655	110155905	GNAT2	hPro	79.3446	74.3959	0.938407	Inactive	71.5319	0.90276	Inactive	81.1009	1.02186	Inactive	81.976	1.03275	Inactive	1.11593	NA	2.91154	3.18247	3.02777	3.03428	2.48104	2.70525	-0.243255	0.744762	NA
chr1	+	110162234	110162484	AMPD2	hPro	98.6446	128.457	1.29919	Inactive	109.154	1.10547	Inactive	142.303	1.43814	Inactive	164.877	1.66469	Inactive	1.29034	NA	11.2851	11.2941	11.0213	10.6859	10.7049	10.5551	-0.556473	4.9e-05	NA
chr1	+	110163002	110163252	AMPD2	hPro	12.7646	11.4074	0.901399	Inactive	12.6233	0.989735	Inactive	10.2507	0.817365	Inactive	9.5536	0.76672	Inactive	0.837638	NA	11.2851	11.2941	11.0213	10.6859	10.7049	10.5551	-0.556473	4.9e-05	NA
chr1	+	110166409	110166659	AMPD2	hPro	148.835	149.908	1.00716	Inactive	145.291	0.976347	Inactive	176.171	1.18244	Inactive	162.308	1.08992	Inactive	1.14563	NA	11.2851	11.2941	11.0213	10.6859	10.7049	10.5551	-0.556473	4.9e-05	NA
chr1	+	110167848	110168098	AMPD2	hPro	76.0769	65.7164	0.865582	Inactive	65.8391	0.867174	Inactive	63.3129	0.834399	Inactive	65.1288	0.857959	Inactive	0.976685	NA	11.2851	11.2941	11.0213	10.6859	10.7049	10.5551	-0.556473	4.9e-05	NA
chr1	+	110198497	110198747	GSTM4	hPro	27.9289	40.4218	1.43185	Inactive	39.2312	1.39069	Inactive	37.1838	1.31992	Inactive	35.8517	1.27387	Inactive	0.918956	NA	10.5152	10.562	10.1502	10.1497	10.189	10.0669	-0.287738	0.121056	NA
chr1	+	110210443	110210693	GSTM2	hPro	10.4669	6.57164	0.660304	Inactive	6.18788	0.626837	Inactive	7.43676	0.735749	Inactive	7.60179	0.750141	Inactive	1.15441	NA	8.47363	8.386	8.15398	7.875	7.7422	7.80506	-0.539246	0.000573086	NA
chr1	+	110230217	110230467	GSTM1	hPro	20.0659	23.3107	1.15403	Inactive	23.514	1.16368	Inactive	22.7123	1.12562	Inactive	16.4363	0.827703	Inactive	0.842782	NA	2.68635	3.64857	3.02777	2.59327	2.48104	3.11952	-0.304876	0.689882	NA
chr1	+	110254663	110254913	GSTM5	hPro	42.7358	50.7132	1.1824	Inactive	51.8545	1.2085	Inactive	41.9071	0.981052	Inactive	38.1117	0.894272	Inactive	0.784361	NA	0	0	0	0	0	0.670489	0.163588		NA
chr1	-	110283610	110283860	GSTM3	hPro	41.4593	47.3654	1.1391	Inactive	43.5627	1.04954	Inactive	56.9816	1.36558	Inactive	43.3507	1.04455	Inactive	1.1012	NA	8.72417	8.69406	8.11727	7.81636	7.43347	7.63084	-0.879153	0.000543371	NA
chr1	-	110306594	110306844	EPS8L3	hPro	16.1344	17.2351	1.06424	Inactive	21.0388	1.28623	Inactive	17.3859	1.07304	Inactive	18.2854	1.12554	Inactive	0.935378	NA	6.52887	6.01067	5.2914	0.78177	0	2.51927	-3.49606	1.05e-08	Repressed
chr1	+	110453032	110453282	CSF1	hPro	36.762	40.9178	1.11005	Inactive	36.756	0.999841	Inactive	26.3301	0.723746	Inactive	26.2981	0.722899	Inactive	0.685648	NA	9.86049	9.8683	7.75264	10.7003	10.744	10.6358	1.07983	0.0540934	NA
chr1	+	110527186	110527436	AHCYL1	hPro	182.023	221.948	1.21814	Inactive	221.155	1.21381	Inactive	278.275	1.5259	Inactive	285.375	1.56469	Inactive	1.27083	NA	13.2525	13.3015	12.7214	12.651	12.608	12.669	-0.462513	0.0435232	NA
chr1	+	110546369	110546619	AHCYL1	hPro	29.8691	49.8453	1.64713	Inactive	47.1517	1.55987	Inactive	56.9816	1.87831	Inactive	51.6716	1.70629	Inactive	1.11774	NA	13.2525	13.3015	12.7214	12.651	12.608	12.669	-0.462513	0.0435232	NA
chr1	+	110577022	110577272	STRIP1	hPro	56.6747	112.462	1.96728	Active	113.981	1.99361	Active	130.746	2.28429	Active	149.262	2.60534	Active	1.23448	Constitutive Epromoter	10.6944	10.6506	10.5611	10.3554	10.4286	10.3722	-0.258374	0.00396947	NA
chr1	+	110654861	110655111	UBL4B	hPro	36.6088	29.6344	0.814554	Inactive	25.6178	0.707755	Inactive	24.9232	0.689285	Inactive	21.7781	0.605659	Inactive	0.850645	NA	0	0	0	0.78177	0	0.479653	0.3393		NA
chr1	+	110692931	110693181	SLC6A17	hPro	56.2152	63.4845	1.12705	Inactive	66.3341	1.17686	Inactive	47.6355	0.850045	Inactive	54.0343	0.961883	Inactive	0.786458	NA	0	0	0	0.78177	0	0.259669	0.268147		NA
chr1	+	110881744	110881994	RBM15	hPro	34.5665	26.7825	0.781142	Inactive	29.7018	0.863222	Inactive	37.8873	1.09337	Inactive	40.3717	1.16322	Inactive	1.37232	NA	10.044	10.1505	9.90305	10.1033	10.143	10.2015	0.108908	0.437347	NA
chr1	-	110933654	110933904	SLC16A4	hPro	6.12699	7.3156	1.16678	Inactive	5.19782	0.869627	Inactive	5.62782	0.929961	Inactive	7.70451	1.22134	Inactive	1.05642	NA	2.09157	3.35512	0	3.64476	2.97718	3.36017	0.756532	0.320617	NA
chr1	-	110950496	110950746	LAMTOR5	hPro	29.5628	29.0144	0.982057	Inactive	26.7317	0.907368	Inactive	30.6515	1.03562	Inactive	24.9626	0.849484	Inactive	0.997714	NA	11.4189	11.4355	11.2603	11.0951	11.044	11.016	-0.323776	0.00113631	NA
chr1	+	110993587	110993837	PROK1	hPro	60.8104	67.0803	1.10144	Inactive	62.7451	1.0313	Inactive	64.7199	1.06325	Inactive	60.7116	0.998402	Inactive	0.966669	NA	0	0	0	0.78177	2.48104	0.839006	0.934422		NA
chr1	+	111413620	111413870	CD53	hPro	14.909	15.7471	1.05268	Inactive	15.2222	1.01969	Inactive	19.3959	1.28204	Inactive	14.5872	0.979772	Inactive	1.09141	NA	11.7392	11.7395	13.1483	12.6026	12.5623	12.5168	0.170265	0.773164	NA
chr1	+	111415521	111415771	CD53	hPro	21.2402	32.3622	1.50009	Inactive	32.9195	1.52514	Inactive	42.6106	1.96089	Inactive	38.5226	1.77708	Inactive	1.2356	NA	11.7392	11.7395	13.1483	12.6026	12.5623	12.5168	0.170265	0.773164	NA
chr1	-	111506516	111506766	LRIF1	hPro	49.016	59.0208	1.20003	Inactive	58.9086	1.19779	Inactive	67.3328	1.36622	Inactive	75.4015	1.52754	Inactive	1.20683	NA	11.2932	11.2795	11.78	12.2778	12.1945	12.3194	0.782449	0.000119491	NA
chr1	+	111682048	111682298	CEPT1	hPro	62.7506	87.1672	1.383	Inactive	90.9619	1.44253	Inactive	78.8899	1.25316	Inactive	80.4351	1.2774	Inactive	0.895608	NA	10.6056	10.6392	10.7941	10.9984	10.9602	11.012	0.31442	0.00152672	NA
chr1	+	111682632	111682882	CEPT1	hPro	134.59	164.787	1.22271	Inactive	160.266	1.18936	Inactive	182.1	1.35039	Inactive	186.963	1.38626	Inactive	1.13457	NA	10.6056	10.6392	10.7941	10.9984	10.9602	11.012	0.31442	0.00152672	NA
chr1	-	111682788	111683038	DRAM2	hPro	146.844	176.566	1.20104	Inactive	172.889	1.17617	Inactive	202.903	1.37918	Inactive	213.98	1.4541	Inactive	1.19185	NA	10.8444	10.801	10.9202	11.0106	10.9113	10.9929	0.123245	0.199843	NA
chr1	-	111743275	111743525	DENND2D	hPro	39.3149	47.2414	1.19661	Inactive	52.7208	1.33253	Inactive	50.4494	1.27619	Inactive	51.5689	1.30396	Inactive	1.02017	NA	5.28754	5.2453	3.93649	4.40181	2.97718	4.40019	-0.741781	0.200597	NA
chr1	-	111747110	111747360	DENND2D	hPro	98.1851	95.5988	0.973925	Inactive	97.6448	0.994553	Inactive	101.401	1.03242	Inactive	106.322	1.08204	Inactive	1.07416	NA	5.28754	5.2453	3.93649	4.40181	2.97718	4.40019	-0.741781	0.200597	NA
chr1	+	111770080	111770330	CHI3L2	hPro	33.6985	39.1819	1.15803	Inactive	36.261	1.07385	Inactive	34.7719	1.03094	Inactive	34.8244	1.03245	Inactive	0.924504	NA	6.30908	6.45215	3.02777	3.80181	5.23511	3.99887	-1.04303	0.172881	NA
chr1	+	111888981	111889231	PIFO	hPro	164.867	162.431	0.985314	Inactive	158.534	0.961819	Inactive	156.875	0.951817	Inactive	155.734	0.944938	Inactive	0.974127	NA	1.06169	0	0	1.65888	0	1.57145	0.624768		NA
chr1	-	111970349	111970599	OVGP1	hPro	7.30134	6.32365	0.882225	Inactive	6.55916	0.910595	Inactive	2.51242	0.423115	Inactive	3.59544	0.553578	Inactive	0.54478	NA	5.43987	5.2453	3.39789	5.44079	5.40077	5.1897	0.30419	0.60759	NA
chr1	-	111991780	111992030	WDR77	hPro	52.9474	57.1609	1.0781	Inactive	60.3937	1.13803	Inactive	58.2881	1.099	Inactive	57.527	1.08489	Inactive	0.98545	NA	10.547	10.5476	10.5405	10.7022	10.695	10.6134	0.121347	0.196023	NA
chr1	-	112046693	112046943	ADORA3	hPro	54.8877	38.4379	0.705663	Inactive	36.5085	0.671141	Inactive	39.2942	0.720985	Inactive	41.8098	0.765997	Inactive	1.08002	NA	4.81682	4.28284	7.09755	5.95734	5.9743	5.83802	0.00784959	0.993677	NA
chr1	+	112162204	112162454	RAP1A	hPro	66.9885	85.3073	1.26944	Inactive	85.269	1.26888	Inactive	105.924	1.57268	Inactive	105.911	1.57249	Inactive	1.23908	NA	11.4303	11.3791	11.432	11.4683	11.2657	11.4541	-0.00998556	0.946992	NA
chr1	-	112281996	112282246	FAM212B	hPro	27.2651	23.3107	0.860096	Inactive	22.7714	0.841016	Inactive	20.7023	0.767813	Inactive	21.059	0.780432	Inactive	0.910137	NA	6.26895	6.64748	4.88859	5.17962	5.80725	5.60654	-0.54145	0.328024	NA
chr1	+	112297989	112298239	DDX20	hPro	92.6708	89.5231	0.966396	Inactive	83.1651	0.89852	Inactive	118.184	1.27237	Inactive	123.272	1.32669	Inactive	1.39366	NA	10.2667	10.1578	10.7667	11.1509	11.0796	11.1726	0.701811	0.00201239	NA
chr1	-	112298369	112298619	FAM212B	hPro	48.7096	59.2688	1.21242	Inactive	53.7108	1.10061	Inactive	76.478	1.55861	Inactive	82.4897	1.67955	Inactive	1.39997	NA	6.26895	6.64748	4.88859	5.17962	5.80725	5.60654	-0.54145	0.328024	NA
chr1	-	112531727	112531977	KCND3	hPro	83.0718	92.4989	1.11213	Inactive	91.5807	1.10121	Inactive	92.3565	1.11044	Inactive	99.8505	1.19958	Inactive	1.04368	NA	0	0	0	0	0	0.259669	0.0708063		NA
chr1	+	112938599	112938849	CTTNBP2NL	hPro	49.935	36.95	0.745067	Inactive	35.8897	0.724251	Inactive	45.123	0.905527	Inactive	56.808	1.13494	Inactive	1.38871	NA	7.628	7.78317	7.65358	8.12591	8.07202	8.16364	0.435492	0.0031237	NA
chr1	+	113008962	113009212	WNT2B	hPro	24.3037	31.7423	1.29397	Inactive	30.8157	1.25735	Inactive	30.551	1.24689	Inactive	30.9208	1.26151	Inactive	0.983175	NA	4.28431	3.77558	3.93649	3.80181	4.27291	4.21344	0.0674449	0.913171	NA
chr1	+	113051169	113051419	WNT2B	hPro	194.685	213.764	1.0975	Inactive	215.586	1.10681	Inactive	243.906	1.25153	Inactive	246.236	1.26344	Inactive	1.14093	NA	4.28431	3.77558	3.93649	3.80181	4.27291	4.21344	0.0674449	0.913171	NA
chr1	+	113161874	113162124	CAPZA1	hPro	61.6784	122.877	1.97639	Active	120.292	1.93515	Active	128.535	2.06666	Inactive	135.805	2.18265	Active	1.08635	Constitutive Epromoter	13.5875	13.553	14.3016	14.2952	14.1918	14.3069	0.394612	0.201282	NA
chr1	-	113161990	113162240	ST7L	hPro	53.0496	100.558	1.87898	Active	96.4072	1.80218	Active	104.919	1.95966	Inactive	112.794	2.10536	Inactive	1.10428	NA	9.11779	9.00074	8.90814	9.19235	9.25393	9.26142	0.2143	0.0937674	NA
chr1	+	113216733	113216983	MOV10	hPro	79.3956	108.246	1.35886	Inactive	104.08	1.30704	Inactive	97.3813	1.22371	Inactive	90.8105	1.14198	Inactive	0.887395	NA	12.3097	12.3913	11.9505	13.0131	13.1694	13.0044	0.821463	2.25e-06	NA
chr1	+	113216894	113217144	MOV10	hPro	82.306	112.586	1.36348	Inactive	108.288	1.31189	Inactive	101.703	1.23284	Inactive	97.1796	1.17854	Inactive	0.901328	NA	12.3097	12.3913	11.9505	13.0131	13.1694	13.0044	0.821463	2.25e-06	NA
chr1	-	113249628	113249878	RHOC	hPro	66.2737	71.4201	1.0765	Inactive	75.6159	1.13887	Inactive	78.7894	1.18604	Inactive	76.2233	1.1479	Inactive	1.05352	NA	11.813	11.8094	11.4543	11.1976	11.2276	11.0938	-0.524992	0.00129407	NA
chr1	-	113249975	113250225	RHOC	hPro	34.8728	39.0579	1.11666	Inactive	37.8698	1.08355	Inactive	41.4047	1.18209	Inactive	41.7071	1.19051	Inactive	1.07835	NA	11.813	11.8094	11.4543	11.1976	11.2276	11.0938	-0.524992	0.00129407	NA
chr1	-	113257900	113258150	PPM1J	hPro	135.049	117.546	0.871348	Inactive	117.075	0.867886	Inactive	155.468	1.15009	Inactive	151.83	1.12335	Inactive	1.30715	NA	8.8654	8.73371	6.88109	8.48278	8.39042	8.40601	0.0223894	0.976145	NA
chr1	+	113262988	113263238	FAM19A3	hPro	123.51	109.734	0.889358	Inactive	110.144	0.892651	Inactive	105.019	0.85149	Inactive	112.383	0.910634	Inactive	0.988841	NA	0	0	0	0.78177	0	0.479653	0.3393		NA
chr1	-	113498635	113498885	SLC16A1	hPro	199.229	170.491	0.856474	Inactive	170.662	0.857328	Inactive	198.481	0.996264	Inactive	224.047	1.12395	Inactive	1.23714	NA	12.8568	12.8756	12.7905	13.3738	13.3471	13.3814	0.524564	1.27e-21	NA
chr1	-	113498925	113499175	SLC16A1	hPro	185.188	164.539	0.889096	Inactive	169.672	0.916665	Inactive	185.617	1.0023	Inactive	204.426	1.10333	Inactive	1.16606	NA	12.8568	12.8756	12.7905	13.3738	13.3471	13.3814	0.524564	1.27e-21	NA
chr1	+	113615591	113615841	LRIG2	hPro	37.3747	27.5265	0.743367	Inactive	23.1427	0.629131	Inactive	36.0783	0.966217	Inactive	34.1053	0.914803	Inactive	1.37051	NA	9.96149	9.94293	10.44	10.5672	10.6024	10.5671	0.442809	0.035438	NA
chr1	+	113933274	113933524	MAGI3	hPro	42.3784	68.8162	1.60947	Inactive	63.9827	1.49804	Inactive	72.3576	1.69111	Inactive	80.7433	1.88442	Inactive	1.15061	NA	9.40143	9.51706	10.0563	9.46175	9.741	9.65955	-0.056494	0.87074	NA
chr1	-	114301727	114301977	PHTF1	hPro	87.7692	87.9112	1.0016	Inactive	87.0016	0.991353	Inactive	121.099	1.37547	Inactive	108.788	1.23678	Inactive	1.31074	NA	10.3204	10.3728	11.1002	11.3733	11.3171	11.3623	0.685621	0.0193585	NA
chr1	-	114355048	114355298	RSBN1	hPro	87.5139	111.718	1.27345	Inactive	114.228	1.30181	Inactive	169.94	1.93122	Inactive	179.053	2.03418	Inactive	1.53981	NA	10.2214	10.1622	10.8585	10.492	10.4286	10.6297	0.0717247	0.840114	NA
chr1	-	114414325	114414575	PTPN22	hPro	16.6961	18.227	1.08651	Inactive	18.9349	1.12651	Inactive	11.0546	0.681201	Inactive	14.3818	0.86922	Inactive	0.700589	NA	8.06874	8.22838	10.082	9.6244	9.55576	9.74226	0.458947	0.485781	NA
chr1	-	114430119	114430369	BCL2L15	hPro	87.4118	134.657	1.53438	Inactive	147.519	1.67985	Inactive	122.707	1.39921	Inactive	123.786	1.41142	Inactive	0.874433	NA	2.91154	2.75925	3.02777	4.30014	3.34567	3.80895	0.976483	0.0997012	NA
chr1	-	114447475	114447725	AP4B1	hPro	399.735	295.104	0.738902	Inactive	299.865	0.750783	Inactive	374.049	0.935903	Inactive	396.628	0.992247	Inactive	1.29433	NA	10.0559	10.0815	9.83686	10.0377	10.1488	10.014	0.0600288	0.711576	NA
chr1	-	114447691	114447941	AP4B1	hPro	350.975	267.577	0.763057	Inactive	273.257	0.779195	Inactive	354.251	1.00931	Inactive	376.391	1.07221	Inactive	1.34966	NA	10.0559	10.0815	9.83686	10.0377	10.1488	10.014	0.0600288	0.711576	NA
chr1	+	114447714	114447964	DCLRE1B	hPro	336.423	254.93	0.758484	Inactive	262.119	0.77979	Inactive	341.287	1.01442	Inactive	364.372	1.08283	Inactive	1.36338	NA	10.1473	10.1461	10.2665	10.5007	10.5657	10.5316	0.347642	6.04e-05	NA
chr1	+	114471795	114472045	HIPK1	hPro	63.108	73.28	1.15867	Inactive	63.2402	1.00206	Inactive	76.7795	1.21326	Inactive	74.477	1.17734	Inactive	1.10638	NA	11.4888	11.592	12.6477	12.2988	12.3827	12.4055	0.330111	0.462451	NA
chr1	+	114493566	114493816	HIPK1	hPro	8.57779	11.7794	1.33427	Inactive	12.3758	1.39654	Inactive	12.0596	1.36353	Inactive	14.279	1.59525	Inactive	1.08348	NA	11.4888	11.592	12.6477	12.2988	12.3827	12.4055	0.330111	0.462451	NA
chr1	+	114521812	114522062	OLFML3	hPro	79.5488	107.626	1.34857	Inactive	110.021	1.37831	Inactive	101.602	1.27379	Inactive	107.966	1.35279	Inactive	0.963218	NA	1.06169	0	1.75922	1.95492	0	1.4724	0.388377		NA
chr1	-	115053731	115053981	TRIM33	hPro	478.263	631.373	1.31947	Inactive	684.504	1.43033	Inactive	960.648	2.00651	Inactive	961.729	2.00877	Inactive	1.46021	NA	11.4016	11.407	12.4268	12.384	12.4415	12.495	0.575926	0.139781	NA
chr1	-	115124215	115124465	BCAS2	hPro	18.2278	20.5829	1.12248	Inactive	17.4498	0.959538	Inactive	19.0944	1.04507	Inactive	19.5181	1.06711	Inactive	1.01448	NA	10.8964	10.8469	10.7726	11.0171	10.8836	11.0152	0.135551	0.205859	NA
chr1	-	115212682	115212932	DENND2C	hPro	126.216	49.3493	0.395778	Inactive	48.2655	0.387259	Inactive	62.6095	0.500012	Inactive	67.2861	0.536773	Inactive	1.32406	NA	4.11358	4.44451	1.75922	3.15569	1.71874	3.11952	-0.81347	0.277305	NA
chr1	-	115238189	115238439	AMPD1	hPro	32.5241	44.5136	1.35764	Inactive	42.0776	1.28497	Inactive	37.2843	1.14199	Inactive	44.9944	1.37198	Inactive	0.951321	NA	0	0	0	0.78177	1.71874	0.989881	0.834931		NA
chr1	-	115259465	115259715	NRAS	hPro	87.8203	85.4313	0.973103	Inactive	78.0911	0.890462	Inactive	96.5774	1.09859	Inactive	112.691	1.28001	Inactive	1.27637	NA	12.1352	12.0647	12.603	12.7489	12.6457	12.7876	0.433442	0.0534109	NA
chr1	-	115300621	115300871	CSDE1	hPro	42.7358	90.1431	2.08395	Active	83.0414	1.92157	Active	155.669	3.58217	Active	168.164	3.86786	Active	1.85994	Constitutive Epromoter	14.4824	14.4936	14.8487	14.7443	14.6994	14.8232	0.136762	0.485855	NA
chr1	-	115323258	115323508	SIKE1	hPro	92.7729	77.1238	0.833117	Inactive	80.3187	0.867188	Inactive	101.401	1.09201	Inactive	94.7142	1.0207	Inactive	1.24255	NA	11.5705	11.5133	11.3045	11.6358	11.5388	11.6569	0.142325	0.320315	NA
chr1	+	115397223	115397473	SYCP1	hPro	54.6324	75.2639	1.37085	Inactive	79.4524	1.44614	Inactive	93.06	1.69074	Inactive	88.3451	1.60599	Inactive	1.1703	NA	0	1.10708	1.75922	0.78177	0	0.479653	-0.384483		NA
chr1	+	116184373	116184623	VANGL1	hPro	90.5774	104.278	1.14961	Inactive	105.194	1.15961	Inactive	117.782	1.29707	Inactive	119.574	1.31663	Inactive	1.13186	NA	9.49571	9.48953	10.1441	10.2192	10.2635	10.2584	0.495659	0.0640988	NA
chr1	+	116185049	116185299	VANGL1	hPro	77.047	61.5006	0.800807	Inactive	62.6214	0.815168	Inactive	77.1815	1.00172	Inactive	75.5042	0.980232	Inactive	1.22648	NA	9.49571	9.48953	10.1441	10.2192	10.2635	10.2584	0.495659	0.0640988	NA
chr1	-	116311376	116311626	CASQ2	hPro	10.4159	17.607	1.62992	Inactive	17.4498	1.61615	Inactive	14.8735	1.39047	Inactive	11.8136	1.12243	Inactive	0.774139	NA	0	0	0	0.78177	0	0.259669	0.268147		NA
chr1	+	116654175	116654425	MAB21L3	hPro	23.5379	30.9983	1.30404	Inactive	32.177	1.35207	Inactive	29.4455	1.24075	Inactive	26.2981	1.11249	Inactive	0.885974	NA	0	0	0	0	0	0.479653	0.132188		NA
chr1	+	116915594	116915844	ATP1A1	hPro	281.127	288.036	1.02449	Inactive	275.361	0.979562	Inactive	337.569	1.20006	Inactive	355.332	1.26302	Inactive	1.22905	NA	14.5699	14.6028	13.8842	13.7605	13.8617	13.7967	-0.564292	0.0379976	NA
chr1	+	116916288	116916538	ATP1A1	hPro	189.324	214.88	1.13428	Inactive	213.729	1.12823	Inactive	216.57	1.14316	Inactive	221.376	1.16841	Inactive	1.02168	NA	14.5699	14.6028	13.8842	13.7605	13.8617	13.7967	-0.564292	0.0379976	NA
chr1	+	116925791	116926041	ATP1A1	hPro	99.9721	159.455	1.5891	Inactive	151.232	1.50766	Inactive	155.066	1.54563	Inactive	150.906	1.50444	Inactive	0.984921	NA	14.5699	14.6028	13.8842	13.7605	13.8617	13.7967	-0.564292	0.0379976	NA
chr1	-	117113665	117113915	CD58	hPro	85.2163	75.6359	0.888879	Inactive	79.2049	0.930275	Inactive	90.2461	1.05834	Inactive	89.0642	1.04463	Inactive	1.15601	NA	9.68484	9.60735	9.49449	9.65175	9.432	9.58186	-0.0358481	0.834517	NA
chr1	-	117209528	117209778	IGSF3	hPro	34.4643	19.3429	0.573616	Inactive	20.6675	0.610967	Inactive	27.7371	0.810311	Inactive	29.8935	0.871115	Inactive	1.41942	NA	10.1151	10.181	9.95598	10.1533	10.306	10.2307	0.133897	0.329029	NA
chr1	-	117210327	117210577	IGSF3	hPro	155.37	97.8306	0.63203	Inactive	100.986	0.65221	Inactive	139.791	0.900371	Inactive	138.887	0.89459	Inactive	1.39768	NA	10.1151	10.181	9.95598	10.1533	10.306	10.2307	0.133897	0.329029	NA
chr1	+	117296885	117297135	CD2	hPro	44.0633	53.0691	1.19985	Inactive	51.9782	1.17564	Inactive	51.0523	1.15509	Inactive	51.2607	1.15972	Inactive	0.974457	NA	1.66664	3.18247	3.02777	3.03428	0	2.66095	-0.152085	0.877448	NA
chr1	+	117452344	117452594	PTGFRN	hPro	213.117	231.371	1.08525	Inactive	221.279	1.03812	Inactive	260.89	1.22312	Inactive	280.239	1.31348	Inactive	1.19461	NA	10.5386	10.6464	10.8933	11.0764	11.138	11.1846	0.433799	0.00402513	NA
chr1	+	117544171	117544421	CD101	hPro	23.64	41.9097	1.74147	Inactive	40.345	1.67796	Inactive	37.5858	1.56598	Inactive	39.6526	1.64986	Inactive	0.940463	NA	1.06169	1.72604	5.9776	4.74914	4.27291	4.79804	0.0865511	0.935821	NA
chr1	+	117602748	117602998	TTF2	hPro	95.1216	48.1094	0.510909	Inactive	44.3052	0.471332	Inactive	70.7497	0.746447	Inactive	68.827	0.726444	Inactive	1.49952	NA	11.7888	11.8122	11.7373	11.7812	11.776	11.8446	0.02159	0.819972	NA
chr1	-	117664361	117664611	TRIM45	hPro	86.697	98.4506	1.13403	Inactive	90.3431	1.04158	Inactive	97.2808	1.12069	Inactive	98.8232	1.13827	Inactive	1.03832	NA	8.51281	8.68195	7.30761	7.10492	7.11363	7.10706	-1.10076	0.00764157	NA
chr1	+	118148403	118148653	FAM46C	hPro	92.2113	68.9402	0.75034	Inactive	75.1209	0.816649	Inactive	92.658	1.00479	Inactive	100.672	1.09077	Inactive	1.33732	NA	9.78426	9.82306	9.5779	10.6169	10.4873	10.5622	0.814726	3.97e-13	NA
chr1	+	118472171	118472421	WDR3	hPro	44.7781	22.6908	0.517514	Inactive	20.5438	0.470614	Inactive	34.8724	0.783615	Inactive	38.6253	0.865595	Inactive	1.66903	NA	12.0209	12.012	12.0193	12.1804	12.1909	12.1998	0.173168	0.00105228	NA
chr1	-	118472252	118472502	GDAP2	hPro	44.7781	22.6908	0.517514	Inactive	20.5438	0.470614	Inactive	34.8724	0.783615	Inactive	38.6253	0.865595	Inactive	1.66903	NA	9.60449	9.48722	9.33846	9.58846	9.68186	9.64292	0.145011	0.305449	NA
chr1	-	119532129	119532379	TBX15	hPro	21.4445	30.2543	1.39251	Inactive	29.4543	1.35687	Inactive	31.958	1.46842	Inactive	32.4617	1.49086	Inactive	1.07634	NA	2.68635	2.98633	3.39789	4.82431	4.57984	4.57747	1.6125	0.000866092	Induced
chr1	-	119683245	119683495	WARS2	hPro	38.3958	47.6134	1.23397	Inactive	49.7506	1.28822	Inactive	58.4891	1.51004	Inactive	61.8416	1.59513	Inactive	1.23114	NA	9.00018	8.88577	9.34906	9.34853	9.27009	9.32712	0.234232	0.243343	NA
chr1	+	119957353	119957603	HSD3B2	hPro	49.1181	51.0852	1.03925	Inactive	45.2953	0.923724	Inactive	48.7409	0.992474	Inactive	43.8644	0.895174	Inactive	0.961627	NA	0	0	0	0.78177	0	0.259669	0.268147		NA
chr1	+	119957542	119957792	HSD3B2	hPro	32.6773	31.1223	0.953826	Inactive	22.6476	0.702182	Inactive	26.8326	0.82645	Inactive	26.5035	0.816678	Inactive	0.992222	NA	0	0	0	0.78177	0	0.259669	0.268147		NA
chr1	-	120190340	120190590	ZNF697	hPro	91.5475	80.9676	0.885681	Inactive	89.9718	0.982974	Inactive	70.9507	0.777446	Inactive	67.697	0.742289	Inactive	0.813277	NA	10.0186	10.0299	8.77309	9.01718	8.792	8.9904	-0.725557	0.0849742	NA
chr1	+	120254218	120254468	PHGDH	hPro	41.8167	44.2656	1.05719	Inactive	48.2655	1.15061	Inactive	56.9816	1.35418	Inactive	71.1897	1.68602	Inactive	1.37702	NA	9.63046	9.5815	10.138	12.9248	12.8991	12.7797	3.008	1.33e-56	Induced
chr1	-	120387453	120387703	NBPF7	hPro	76.5364	78.4877	1.02517	Inactive	74.9971	0.980147	Inactive	48.5399	0.638924	Inactive	53.5207	0.703163	Inactive	0.669265	NA	0	0	0	0	1.71874	0	0.230286		NA
chr1	-	120612267	120612517	NOTCH2	hPro	170.382	218.104	1.27845	Inactive	226.105	1.32514	Inactive	134.364	0.789838	Inactive	127.176	0.747897	Inactive	0.59062	NA	6.80622	7.08776	7.1947	5.85349	6.12401	6.02876	-1.01884	3.65e-06	Repressed
chr1	+	120838804	120839054	FAM72B	hPro	57.1853	38.6859	0.682061	Inactive	36.5085	0.644639	Inactive	29.4455	0.523251	Inactive	32.2562	0.571557	Inactive	0.825211	NA	8.1811	8.13077	9.22229	8.86748	8.89975	9.02084	0.316365	0.472179	NA
chr1	-	120935894	120936144	FCGR1B	hPro	54.275	80.4716	1.47393	Inactive	74.8734	1.37265	Inactive	31.4555	0.587164	Inactive	28.6608	0.536604	Inactive	0.394778	NA	3.43113	3.18247	6.08288	5.6822	5.80725	5.45264	0.621803	0.438014	NA
chr1	-	143913093	143913343	FAM72D	hPro	80.1105	40.9178	0.516799	Inactive	44.429	0.560088	Inactive	38.4902	0.486869	Inactive	42.0153	0.53033	Inactive	0.944574	NA	7.2493	7.20525	7.54722	7.61407	7.50801	7.57822	0.258702	0.175609	NA
chr1	-	143913110	143913360	FAM72C	hPro	80.1105	40.9178	0.516799	Inactive	44.429	0.560088	Inactive	38.4902	0.486869	Inactive	42.0153	0.53033	Inactive	0.944574	NA	6.04968	5.5596	6.75932	6.43612	5.68405	6.41289	0.067799	0.907692	NA
chr1	+	144614758	144615008	NBPF9	hPro	82.1528	65.9644	0.805317	Inactive	66.3341	0.809763	Inactive	38.6912	0.477328	Inactive	34.8244	0.430826	Inactive	0.562297	NA	6.09628	6.18097	7.24093	7.24147	7.06508	7.15974	0.557204	0.184562	NA
chr1	-	144932315	144932565	PDE4DIP	hPro	16.5429	11.4074	0.70726	Inactive	11.0144	0.684858	Inactive	12.3611	0.761624	Inactive	10.9918	0.68357	Inactive	1.03813	NA	12.9539	12.9753	13.2976	12.8114	12.886	12.7944	-0.250151	0.136095	NA
chr1	-	144994983	144995233	PDE4DIP	hPro	143.167	640.549	4.45004	Active	608.64	4.22871	Active	820.958	5.70143	Active	800.037	5.55631	Active	1.29716	Constitutive Epromoter	12.9539	12.9753	13.2976	12.8114	12.886	12.7944	-0.250151	0.136095	NA
chr1	-	144995032	144995282	PDE4DIP	hPro	143.167	640.549	4.45004	Active	608.64	4.22871	Active	820.958	5.70143	Active	800.037	5.55631	Active	1.29716	Constitutive Epromoter	12.9539	12.9753	13.2976	12.8114	12.886	12.7944	-0.250151	0.136095	NA
chr1	-	144997061	144997311	PDE4DIP	hPro	237.268	374.955	1.57787	Inactive	357.66	1.50528	Inactive	375.958	1.58208	Inactive	362.523	1.52569	Inactive	1.00799	NA	12.9539	12.9753	13.2976	12.8114	12.886	12.7944	-0.250151	0.136095	NA
chr1	-	145039945	145040195	PDE4DIP	hPro	244.927	197.645	0.80774	Inactive	192.443	0.786587	Inactive	194.461	0.794793	Inactive	196.927	0.80482	Inactive	1.00332	NA	12.9539	12.9753	13.2976	12.8114	12.886	12.7944	-0.250151	0.136095	NA
chr1	-	145076136	145076386	PDE4DIP	hPro	221.133	293.244	1.32463	Inactive	280.311	1.26641	Inactive	236.569	1.06949	Inactive	227.951	1.03069	Inactive	0.810557	NA	12.9539	12.9753	13.2976	12.8114	12.886	12.7944	-0.250151	0.136095	NA
chr1	+	145096206	145096456	SEC22B	hPro	52.539	37.8179	0.72504	Inactive	38.2411	0.732944	Inactive	58.6901	1.11489	Inactive	58.5543	1.11235	Inactive	1.52762	NA	11.5591	11.5637	11.1795	11.3425	11.283	11.3679	-0.113686	0.573801	NA
chr1	+	145208912	145209162	NOTCH2NL	hPro	411.172	521.019	1.26651	Inactive	499.362	1.21396	Inactive	198.481	0.483975	Inactive	206.481	0.503385	Inactive	0.398053	NA	6.84767	6.97317	7.0722	6.59483	6.66996	6.69413	-0.293385	0.159225	NA
chr1	+	145293170	145293420	NBPF10	hPro	188.916	213.764	1.13084	Inactive	213.729	1.13065	Inactive	105.924	0.563007	Inactive	107.863	0.573217	Inactive	0.502423	NA	9.45605	9.36881	9.18138	8.90693	8.87883	8.93393	-0.436586	0.000748651	NA
chr1	+	145438237	145438487	TXNIP	hPro	70.92	570.369	7.94451	Active	544.039	7.57841	Active	306.616	4.2772	Active	293.799	4.09898	Active	0.539601	Constitutive Epromoter	14.1971	14.1751	13.5268	12.9303	12.9223	12.9447	-1.03765	1.36e-05	Repressed
chr1	+	145470307	145470557	ANKRD34A	hPro	25.1207	23.5587	0.940201	Inactive	23.0189	0.919535	Inactive	24.7222	0.984744	Inactive	24.0381	0.958554	Inactive	1.04493	NA	6.56245	6.47104	6.82149	6.02264	6.38359	6.26165	-0.387679	0.126885	NA
chr1	-	145470337	145470587	POLR3GL	hPro	25.1207	23.5587	0.940201	Inactive	23.0189	0.919535	Inactive	24.7222	0.984744	Inactive	24.0381	0.958554	Inactive	1.04493	NA	10.4438	10.2874	10.2887	10.24	10.1518	10.2006	-0.143154	0.215132	NA
chr1	+	145476866	145477116	LIX1L	hPro	70.7668	72.412	1.02292	Inactive	70.7894	1.00031	Inactive	81.0004	1.1426	Inactive	83.3115	1.1748	Inactive	1.14539	NA	9.38275	9.53288	10.6409	10.1155	10.1224	10.0756	0.129787	0.806705	NA
chr1	+	145507356	145507606	RBM8A	hPro	36.6088	60.8807	1.64538	Inactive	55.3197	1.49751	Inactive	72.9606	1.96658	Inactive	66.1561	1.78565	Inactive	1.19388	NA	11.5238	11.4331	11.9781	12.2551	12.2183	12.3151	0.588936	0.00572044	NA
chr1	+	145515964	145516214	PEX11B	hPro	19.5043	15.1272	0.786528	Inactive	18.6874	0.96016	Inactive	16.783	0.867281	Inactive	13.6627	0.715104	Inactive	0.905935	NA	10.1473	10.1029	9.93504	9.99254	9.94929	9.7832	-0.161441	0.29492	NA
chr1	+	145516359	145516609	PEX11B	hPro	59.8403	54.557	0.913161	Inactive	57.4235	0.960276	Inactive	44.4196	0.746538	Inactive	51.6716	0.865735	Inactive	0.860596	NA	10.1473	10.1029	9.93504	9.99254	9.94929	9.7832	-0.161441	0.29492	NA
chr1	+	145524690	145524940	ITGA10	hPro	32.3199	38.6859	1.19106	Inactive	40.84	1.25571	Inactive	37.1838	1.14598	Inactive	40.1662	1.23548	Inactive	0.97331	NA	3.27783	2.98633	3.02777	3.4685	4.09089	3.24485	0.359447	0.585401	NA
chr1	+	145549008	145549258	ANKRD35	hPro	69.9499	49.1013	0.70615	Inactive	50.7406	0.729255	Inactive	52.0573	0.747814	Inactive	50.8498	0.730795	Inactive	1.0301	NA	5.20489	5.10721	4.76748	5.88895	5.92074	5.80278	0.764886	0.0094999	NA
chr1	+	145575787	145576037	PIAS3	hPro	69.9499	80.0996	1.14305	Inactive	81.4325	1.16184	Inactive	93.3615	1.32997	Inactive	87.1124	1.2419	Inactive	1.11583	NA	9.61853	9.65975	10.4325	10.8856	10.9652	10.9206	0.937294	0.00150685	NA
chr1	-	145589385	145589635	NUDT17	hPro	36.8641	33.8501	0.9204	Inactive	35.6422	0.967729	Inactive	33.3649	0.907585	Inactive	32.6671	0.889156	Inactive	0.951599	NA	7.73496	7.58063	7.45217	7.46934	7.47123	7.67049	-0.0491147	0.843479	NA
chr1	-	145610618	145610868	POLR3C	hPro	149.192	179.666	1.2029	Inactive	177.097	1.1858	Inactive	175.166	1.17294	Inactive	160.357	1.07434	Inactive	0.940797	NA	9.33981	9.36124	10.6037	10.6815	10.8228	10.7702	0.796223	0.0725734	NA
chr1	+	145610789	145611039	RNF115	hPro	158.638	231.371	1.45561	Inactive	227.838	1.43348	Inactive	280.084	1.76076	Inactive	250.962	1.57833	Inactive	1.15576	NA	9.86217	9.75724	11.0063	10.8399	10.9164	10.9104	0.52337	0.244184	NA
chr1	-	145610994	145611244	POLR3C	hPro	99.1552	166.895	1.67635	Inactive	163.608	1.64353	Inactive	219.686	2.20344	Active	196.208	1.96902	Inactive	1.25681	NA	9.33981	9.36124	10.6037	10.6815	10.8228	10.7702	0.796223	0.0725734	NA
chr1	-	145715589	145715839	CD160	hPro	28.2863	46.1255	1.60913	Inactive	44.6765	1.55965	Inactive	41.7061	1.45823	Inactive	40.3717	1.41266	Inactive	0.905991	NA	0	0	0	0.78177	0	0.479653	0.3393		NA
chr1	+	145727465	145727715	PDZK1	hPro	50.2414	64.9724	1.28748	Inactive	64.7252	1.28266	Inactive	72.9606	1.44338	Inactive	71.3952	1.41283	Inactive	1.1113	NA	0	1.10708	2.52865	0	0	1.12646	-0.463499		NA
chr1	-	145827053	145827303	GPR89A	hPro	55.2451	61.9966	1.12004	Inactive	57.0523	1.03213	Inactive	22.8128	0.423376	Inactive	24.3463	0.45064	Inactive	0.406109	NA	7.43299	7.1477	6.79074	7.41566	7.62985	7.24661	0.241151	0.415484	NA
chr1	+	146373656	146373906	NBPF12	hPro	180.134	232.487	1.28903	Inactive	220.289	1.22169	Inactive	130.344	0.725121	Inactive	143.201	0.796101	Inactive	0.605892	NA	5.87358	5.6618	6.47979	6.63714	7.08956	6.64381	0.746968	0.0228267	NA
chr1	-	146644118	146644368	PRKAB2	hPro	15.2154	21.2028	1.36924	Inactive	23.514	1.51177	Inactive	28.9431	1.84658	Inactive	26.709	1.70881	Inactive	1.23408	NA	10.2982	10.4038	9.47528	9.4154	9.34317	9.54425	-0.651349	0.0456351	NA
chr1	-	146697180	146697430	FMO5	hPro	51.9263	74.6439	1.42923	Inactive	69.3043	1.32834	Inactive	65.3229	1.25312	Inactive	55.5752	1.06894	Inactive	0.842067	NA	5.07129	5.62853	6.85159	6.72804	6.63712	6.42618	0.52808	0.350065	NA
chr1	+	146714090	146714340	CHD1L	hPro	48.6075	36.578	0.757506	Inactive	38.4886	0.796021	Inactive	36.1788	0.749459	Inactive	39.1389	0.80913	Inactive	1.00326	NA	11.8492	11.8374	11.4018	11.424	11.3504	11.4488	-0.29899	0.137003	NA
chr1	+	147013070	147013320	BCL9	hPro	18.4831	28.7664	1.52781	Inactive	26.1129	1.39161	Inactive	19.9989	1.0778	Inactive	18.799	1.01621	Inactive	0.717271	NA	8.17569	8.30934	9.44104	8.69544	8.83607	8.79544	0.0217633	0.970742	NA
chr1	-	147142584	147142834	ACP6	hPro	70.6647	78.9837	1.11608	Inactive	77.9673	1.1019	Inactive	118.486	1.66729	Inactive	113.102	1.59216	Inactive	1.46956	NA	7.68247	8.00679	5.3767	5.1507	5.32032	5.56508	-1.6802	0.00580121	NA
chr1	-	147232664	147232914	GJA5	hPro	26.3461	24.7986	0.943411	Inactive	24.504	0.932638	Inactive	23.0138	0.878144	Inactive	25.1681	0.956923	Inactive	0.978155	NA	6.92716	6.80468	0	2.20044	3.34567	2.74823	-1.82611	0.0210929	NA
chr1	+	147374745	147374995	GJA8	hPro	66.3247	79.7276	1.19908	Inactive	80.0712	1.20418	Inactive	58.0871	0.877644	Inactive	49.4116	0.748783	Inactive	0.676758	NA	0	0	0	0.78177	0	0	0.158336		NA
chr1	+	147400305	147400555	GPR89B	hPro	17.3598	15.6231	0.905407	Inactive	13.9846	0.816164	Inactive	11.0546	0.656576	Inactive	9.24542	0.558035	Inactive	0.705525	NA	4.76005	4.72192	3.69218	4.13278	4.09089	4.24379	-0.353383	0.470741	NA
chr1	-	147624419	147624669	NBPF11	hPro	17.2577	14.2592	0.835768	Inactive	14.6034	0.85462	Inactive	8.94421	0.544658	Inactive	8.93724	0.544277	Inactive	0.644192	NA	3.10628	2.98633	2.52865	2.90172	3.34567	2.18576	-0.235499	0.771005	NA
chr1	-	148346706	148346956	NBPF14	hPro	67.3969	67.4523	1.00081	Inactive	63.7352	0.946464	Inactive	23.5162	0.35844	Inactive	27.3253	0.414131	Inactive	0.396745	NA	6.56245	6.29138	7.0464	6.62668	6.53387	6.54976	-0.0548059	0.881491	NA
chr1	-	148346879	148347129	NBPF9	hPro	61.5763	61.8726	1.00474	Inactive	60.5175	0.98308	Inactive	20.9033	0.350025	Inactive	22.7026	0.378779	Inactive	0.366636	NA	6.09628	6.18097	7.24093	7.24147	7.06508	7.15974	0.557204	0.184562	NA
chr1	+	148557987	148558237	NBPF15	hPro	12.2029	9.67147	0.808267	Inactive	13.4896	1.09746	Inactive	2.21093	0.243199	Inactive	2.87635	0.293598	Inactive	0.281676	NA	6.11903	6.15784	7.0722	7.24147	7.04018	7.09045	0.624373	0.082494	NA
chr1	+	149754049	149754299	FCGR1A	hPro	6.17805	10.0434	1.5385	Inactive	10.0244	1.53585	Inactive	5.72831	0.937345	Inactive	5.54725	0.912121	Inactive	0.601581	NA	2.4194	1.10708	1.75922	4.96384	4.83278	4.64725	2.66977	1.49e-06	Induced
chr1	-	149783878	149784128	HIST2H2BF	hPro	21.5466	30.2543	1.38621	Inactive	30.0731	1.37817	Inactive	16.783	0.788722	Inactive	23.1135	1.0695	Inactive	0.6722	NA	4.01998	4.51902	3.39789	3.55932	3.63894	3.6817	-0.462445	0.397578	NA
chr1	-	149785186	149785436	HIST2H3D	hPro	37.3236	46.0015	1.22644	Inactive	47.2754	1.25968	Inactive	31.0535	0.836391	Inactive	36.8789	0.988396	Inactive	0.733991	NA	2.09157	2.48963	0	2.41019	0	0.259669	-0.303763	0.750883	NA
chr1	-	149858182	149858432	HIST2H2BE	hPro	60.402	75.8838	1.25214	Inactive	77.4723	1.27801	Inactive	86.4272	1.42385	Inactive	88.1396	1.45174	Inactive	1.13653	NA	11.2332	11.238	9.00509	9.12146	9.29135	9.15715	-1.36321	0.0163088	NA
chr1	+	149858324	149858574	HIST2H2AC	hPro	60.1467	75.1399	1.2452	Inactive	76.606	1.26918	Inactive	85.8242	1.41993	Inactive	87.8315	1.45276	Inactive	1.14251	NA	2.4194	2.15778	3.93649	3.15569	3.63894	3.18355	0.35045	0.64577	NA
chr1	-	149859416	149859666	HIST2H2AB	hPro	40.8466	41.1657	1.00763	Inactive	43.8102	1.07082	Inactive	38.2893	0.938889	Inactive	46.638	1.1384	Inactive	0.999441	NA	1.66664	1.72604	2.52865	1.65888	0	1.25122	-0.592305	0.508899	NA
chr1	+	149870954	149871204	BOLA1	hPro	78.7319	76.1318	0.967389	Inactive	73.7596	0.937637	Inactive	78.6889	0.999461	Inactive	96.5632	1.22364	Inactive	1.16697	NA	3.10628	2.48963	0	2.41019	2.48104	2.94578	0.171639	0.854021	NA
chr1	-	149878493	149878743	SV2A	hPro	20.8828	24.9226	1.18461	Inactive	26.8554	1.27294	Inactive	20.8028	0.996344	Inactive	20.6481	0.989275	Inactive	0.807968	NA	3.69611	4.19467	3.93649	3.55932	3.34567	3.30366	-0.543106	0.310471	NA
chr1	-	149889384	149889634	SV2A	hPro	37.2215	59.3927	1.58007	Inactive	61.8788	1.64512	Inactive	55.2732	1.47229	Inactive	45.6107	1.21949	Inactive	0.834612	NA	3.69611	4.19467	3.93649	3.55932	3.34567	3.30366	-0.543106	0.310471	NA
chr1	-	149900094	149900344	SF3B4	hPro	20.7297	22.4428	1.07884	Inactive	23.7615	1.13952	Inactive	18.2904	0.887744	Inactive	18.799	0.911149	Inactive	0.810911	NA	10.8143	10.7477	11.3167	11.5806	11.6603	11.6522	0.638208	0.00405061	NA
chr1	-	149908216	149908466	MTMR11	hPro	58.9213	61.9966	1.05132	Inactive	64.7252	1.09686	Inactive	38.0883	0.652327	Inactive	46.5353	0.793296	Inactive	0.672952	NA	5.70339	5.69432	4.4897	6.20248	6.25963	6.1816	0.715319	0.0403146	NA
chr1	-	149908741	149908991	MTMR11	hPro	60.7594	74.2719	1.21879	Inactive	71.6557	1.17643	Inactive	58.8911	0.969749	Inactive	60.8143	1.00089	Inactive	0.822736	NA	5.70339	5.69432	4.4897	6.20248	6.25963	6.1816	0.715319	0.0403146	NA
chr1	-	149982636	149982886	OTUD7B	hPro	23.9463	30.1303	1.24789	Inactive	32.4245	1.33986	Inactive	45.927	1.88112	Inactive	45.7135	1.87256	Inactive	1.45056	NA	9.59438	9.61798	9.50873	9.7658	9.68989	9.77413	0.170256	0.103357	NA
chr1	+	150039149	150039399	VPS45	hPro	37.4768	31.1223	0.834849	Inactive	29.3306	0.788283	Inactive	31.0535	0.83306	Inactive	34.9271	0.933734	Inactive	1.08851	NA	10.3758	10.2993	10.2124	10.437	10.3547	10.3908	0.0944446	0.399917	NA
chr1	+	150039524	150039774	VPS45	hPro	81.0295	104.774	1.28946	Inactive	96.7785	1.19199	Inactive	97.4818	1.20057	Inactive	98.1042	1.20815	Inactive	0.970688	NA	10.3758	10.2993	10.2124	10.437	10.3547	10.3908	0.0944446	0.399917	NA
chr1	+	150121423	150121673	PLEKHO1	hPro	48.0459	67.5763	1.39821	Inactive	66.5816	1.37793	Inactive	58.4891	1.21293	Inactive	62.8688	1.30223	Inactive	0.905991	NA	6.16348	6.06141	7.76851	8.25719	8.39042	8.30528	1.27682	0.0135895	NA
chr1	+	150121891	150122141	PLEKHO1	hPro	213.27	263.61	1.23494	Inactive	290.83	1.36197	Inactive	307.219	1.43846	Inactive	286.916	1.34371	Inactive	1.07134	NA	6.16348	6.06141	7.76851	8.25719	8.39042	8.30528	1.27682	0.0135895	NA
chr1	+	150122575	150122825	PLEKHO1	hPro	30.3797	71.5441	2.31182	Active	109.649	3.52613	Active	153.258	4.91585	Active	142.071	4.55935	Active	1.62304	Constitutive Epromoter	6.16348	6.06141	7.76851	8.25719	8.39042	8.30528	1.27682	0.0135895	NA
chr1	-	150206976	150207226	ANP32E	hPro	61.1678	74.8919	1.22076	Inactive	76.111	1.24037	Inactive	74.1666	1.20909	Inactive	72.1143	1.17608	Inactive	0.969138	NA	12.3987	12.3237	13.0344	12.8934	12.7871	12.9123	0.236547	0.443595	NA
chr1	-	150208454	150208704	ANP32E	hPro	51.6199	48.1094	0.933286	Inactive	51.3594	0.995049	Inactive	51.8563	1.00449	Inactive	57.9379	1.12007	Inactive	1.10176	NA	12.3987	12.3237	13.0344	12.8934	12.7871	12.9123	0.236547	0.443595	NA
chr1	+	150229937	150230187	CA14	hPro	20.117	23.8067	1.17473	Inactive	27.2267	1.33668	Inactive	18.1899	0.908742	Inactive	19.929	0.991097	Inactive	0.756484	NA	2.4194	2.98633	5.2914	3.26766	4.43452	3.36017	-0.230629	0.807689	NA
chr1	-	150241559	150241809	APH1A	hPro	73.7282	81.4635	1.10351	Inactive	76.9773	1.04348	Inactive	90.1456	1.21969	Inactive	92.8651	1.25609	Inactive	1.15314	NA	11.9537	11.9983	11.9207	12.0541	12.1251	11.9132	0.0718311	0.57719	NA
chr1	+	150244486	150244736	C1orf54	hPro	25.8866	26.4106	1.01949	Inactive	23.6377	0.916356	Inactive	21.3053	0.829607	Inactive	20.9563	0.816626	Inactive	0.850395	NA	5.16172	4.78367	6.44071	5.66185	5.32032	5.35869	-0.119861	0.860529	NA
chr1	+	150244982	150245232	C1orf54	hPro	50.4966	58.5248	1.1559	Inactive	51.8545	1.02637	Inactive	55.0722	1.08885	Inactive	46.2271	0.917092	Inactive	0.919202	NA	5.16172	4.78367	6.44071	5.66185	5.32032	5.35869	-0.119861	0.860529	NA
chr1	+	150245001	150245251	C1orf54	hPro	46.0035	55.9209	1.21099	Inactive	49.7506	1.07972	Inactive	52.2583	1.13307	Inactive	44.378	0.965417	Inactive	0.916086	NA	5.16172	4.78367	6.44071	5.66185	5.32032	5.35869	-0.119861	0.860529	NA
chr1	+	150266061	150266311	MRPS21	hPro	26.7545	19.095	0.724027	Inactive	21.1626	0.798523	Inactive	24.1192	0.90505	Inactive	24.0381	0.902128	Inactive	1.18694	NA	11.9063	11.831	11.2575	11.1856	11.0689	11.0241	-0.584871	0.0179028	NA
chr1	+	150293727	150293977	PRPF3	hPro	8.57779	8.30754	0.971784	Inactive	8.78679	1.02182	Inactive	9.54719	1.10121	Inactive	11.3	1.28422	Inactive	1.19654	NA	10.9297	10.9001	11.122	11.4796	11.504	11.5519	0.527036	6.1e-07	NA
chr1	+	150336386	150336636	RPRD2	hPro	27.6225	29.2624	1.05729	Inactive	27.9692	1.01211	Inactive	32.5609	1.17254	Inactive	37.598	1.34852	Inactive	1.21825	NA	10.3899	10.4402	11.1096	10.7494	10.9009	10.9583	0.183488	0.582665	NA
chr1	+	150459639	150459889	TARS2	hPro	20.5254	17.855	0.875942	Inactive	17.9449	0.880118	Inactive	19.9989	0.975541	Inactive	27.9417	1.34454	Inactive	1.32118	NA	10.9062	10.8729	10.4839	9.72469	9.81993	9.77738	-0.98471	2.37e-09	NA
chr1	+	150480286	150480536	ECM1	hPro	8.98626	16.8631	1.78877	Inactive	16.2123	1.7236	Inactive	11.8586	1.28763	Inactive	14.0736	1.50943	Inactive	0.796347	NA	10.8512	10.9699	8.77309	8.77813	9.08768	8.80692	-1.35546	0.0152628	NA
chr1	+	150521644	150521894	ADAMTSL4	hPro	42.072	57.2849	1.3532	Inactive	64.9728	1.53169	Inactive	63.8154	1.50482	Inactive	62.4579	1.4733	Inactive	1.03232	NA	12.6087	12.6723	11.8929	11.3167	11.4518	11.3219	-1.03319	0.000125868	Repressed
chr1	-	150552164	150552414	MCL1	hPro	69.5414	120.273	1.71917	Inactive	122.025	1.74401	Inactive	141.097	2.01438	Inactive	140.325	2.00343	Inactive	1.16015	NA	12.9205	12.9287	13.4621	13.8142	13.7435	13.8062	0.64844	0.00347071	NA
chr1	-	150601559	150601809	ENSA	hPro	136.938	81.8355	0.600527	Inactive	89.4768	0.655924	Inactive	91.9545	0.673886	Inactive	91.6324	0.671551	Inactive	1.07082	NA	12.5792	12.5977	12.6563	12.4755	12.395	12.358	-0.199771	0.0143163	NA
chr1	-	150602048	150602298	ENSA	hPro	55.143	89.8951	1.61899	Inactive	91.5807	1.64902	Inactive	94.7684	1.70579	Inactive	89.0642	1.60419	Inactive	1.01285	NA	12.5792	12.5977	12.6563	12.4755	12.395	12.358	-0.199771	0.0143163	NA
chr1	-	150669622	150669872	GOLPH3L	hPro	35.1792	22.0708	0.637681	Inactive	28.9593	0.828081	Inactive	26.7321	0.766521	Inactive	31.8453	0.90785	Inactive	1.14232	NA	9.87058	9.81199	10.4887	10.2201	10.0494	10.2865	0.10119	0.767648	NA
chr1	-	150693314	150693564	HORMAD1	hPro	50.5477	39.6778	0.789129	Inactive	40.345	0.802073	Inactive	52.2583	1.03318	Inactive	48.6925	0.96401	Inactive	1.25515	NA	0	0	2.52865	1.95492	0	2.46877	0.337714	0.714873	NA
chr1	-	150780867	150781117	CTSK	hPro	58.3596	71.0481	1.21376	Inactive	72.522	1.23859	Inactive	62.2075	1.06482	Inactive	62.7661	1.07423	Inactive	0.872251	NA	6.22768	6.13433	5.74075	5.57744	4.94436	5.3236	-0.709755	0.0191471	NA
chr1	-	150849194	150849444	ARNT	hPro	70.5115	80.0996	1.13408	Inactive	72.522	1.02811	Inactive	114.566	1.61605	Inactive	116.184	1.63867	Inactive	1.50529	NA	11.2076	11.2373	11.5674	10.9458	11.1555	11.0739	-0.281481	0.127748	NA
chr1	+	150898614	150898864	SETDB1	hPro	71.6348	56.5409	0.792195	Inactive	56.186	0.787309	Inactive	60.1975	0.842537	Inactive	68.5188	0.9571	Inactive	1.13937	NA	10.7923	10.901	10.9431	10.9036	11.0456	11.0331	0.115727	0.338449	NA
chr1	-	150947429	150947679	CERS2	hPro	106.865	140.608	1.31283	Inactive	136.01	1.2702	Inactive	166.624	1.55402	Inactive	158.816	1.48163	Inactive	1.17523	NA	12.4654	12.5343	12.5892	13.2998	13.2935	13.2594	0.753414	1.12e-31	NA
chr1	+	150954298	150954548	ANXA9	hPro	72.5028	82.0835	1.13034	Inactive	93.5608	1.28649	Inactive	85.1207	1.17167	Inactive	82.9006	1.14146	Inactive	0.957088	NA	6.62736	6.57947	5.20075	4.5859	4.94436	4.80823	-1.41568	0.00175387	NA
chr1	-	150979223	150979473	FAM63A	hPro	68.6734	102.542	1.48611	Inactive	98.8824	1.43358	Inactive	104.115	1.50868	Inactive	82.2842	1.19535	Inactive	0.926139	NA	8.85528	8.90673	9.48492	8.52282	8.8142	8.72793	-0.402102	0.151399	NA
chr1	-	150979335	150979585	FAM63A	hPro	66.7332	101.674	1.51586	Inactive	96.4072	1.4381	Inactive	102.708	1.53113	Inactive	80.9488	1.20988	Inactive	0.927907	NA	8.85528	8.90673	9.48492	8.52282	8.8142	8.72793	-0.402102	0.151399	NA
chr1	+	150980666	150980916	PRUNE	hPro	64.0271	70.0562	1.09272	Inactive	67.4479	1.05261	Inactive	73.2621	1.14202	Inactive	77.1479	1.20177	Inactive	1.09251	NA	10.6801	10.6722	10.552	9.99051	10.0494	10.0688	-0.601534	3.8e-12	NA
chr1	-	150980804	150981054	FAM63A	hPro	49.4755	55.549	1.12033	Inactive	54.5771	1.10107	Inactive	59.6951	1.20247	Inactive	63.3825	1.27552	Inactive	1.11551	NA	8.85528	8.90673	9.48492	8.52282	8.8142	8.72793	-0.402102	0.151399	NA
chr1	+	151008828	151009078	BNIPL	hPro	28.1331	39.6778	1.39627	Inactive	35.6422	1.25775	Inactive	30.0485	1.06575	Inactive	33.1808	1.17326	Inactive	0.843628	NA	5.32716	5.84675	3.69218	4.24648	2.97718	3.65936	-1.25136	0.0472134	NA
chr1	+	151020058	151020308	C1orf56	hPro	10.8754	8.92751	0.835973	Inactive	9.77685	0.907494	Inactive	11.3561	1.04048	Inactive	13.149	1.19145	Inactive	1.28017	NA	5.24681	5.41099	5.2914	4.74914	4.57984	4.30264	-0.797339	0.0238392	NA
chr1	+	151031950	151032200	MLLT11	hPro	91.4454	118.538	1.29307	Inactive	114.971	1.25448	Inactive	109.943	1.20009	Inactive	122.553	1.3365	Inactive	0.995699	NA	11.6624	11.6496	10.3427	10.0475	9.92569	9.91458	-1.27077	0.00170163	NA
chr1	-	151032075	151032325	CDC42SE1	hPro	73.575	104.526	1.41503	Inactive	100.739	1.36425	Inactive	101.1	1.36909	Inactive	110.842	1.49973	Inactive	1.03221	NA	12.7547	12.7985	12.4638	12.487	12.5314	12.4949	-0.175153	0.275488	NA
chr1	+	151042879	151043129	GABPB2	hPro	70.4094	89.6471	1.2694	Inactive	88.858	1.25835	Inactive	92.055	1.30312	Inactive	91.5296	1.29576	Inactive	1.02814	NA	8.28534	8.52356	8.83468	9.15461	9.23211	9.2267	0.643656	0.00104052	NA
chr1	-	151119090	151119340	SEMA6C	hPro	57.2363	49.2253	0.86244	Inactive	43.3152	0.760955	Inactive	59.4941	1.03877	Inactive	52.6989	0.922086	Inactive	1.20787	NA	7.65938	7.74488	6.47979	5.87133	6.07581	5.87243	-1.3898	0.000452064	Repressed
chr1	+	151128904	151129154	TNFAIP8L2	hPro	21.2913	22.0708	1.03497	Inactive	20.915	0.983119	Inactive	26.3301	1.22604	Inactive	24.449	1.14166	Inactive	1.17324	NA	4.36265	3.18247	5.10401	3.37157	3.63894	3.56636	-0.738352	0.242525	NA
chr1	+	151138297	151138547	SCNM1	hPro	29.8691	33.4782	1.11692	Inactive	36.261	1.20706	Inactive	38.2893	1.27277	Inactive	41.2962	1.37018	Inactive	1.13725	NA	9.69623	9.66386	9.69046	9.86483	9.85248	9.83863	0.167687	0.0663211	NA
chr1	-	151138320	151138570	LYSMD1	hPro	29.8691	33.4782	1.11692	Inactive	36.261	1.20706	Inactive	38.2893	1.27277	Inactive	41.2962	1.37018	Inactive	1.13725	NA	8.73157	8.64083	8.11727	8.28739	8.27776	8.22769	-0.266946	0.285245	NA
chr1	-	151138374	151138624	LYSMD1	hPro	29.8691	33.4782	1.11692	Inactive	36.261	1.20706	Inactive	38.2893	1.27277	Inactive	41.2962	1.37018	Inactive	1.13725	NA	8.73157	8.64083	8.11727	8.28739	8.27776	8.22769	-0.266946	0.285245	NA
chr1	-	151162639	151162889	VPS72	hPro	110.184	104.03	0.94465	Inactive	95.1696	0.864959	Inactive	133.761	1.21205	Inactive	138.065	1.25076	Inactive	1.36097	NA	10.8436	10.8259	10.8228	10.6935	10.5895	10.6833	-0.168265	0.0423606	NA
chr1	+	151170820	151171070	PIP5K1A	hPro	31.2987	31.8663	1.01757	Inactive	32.5483	1.03869	Inactive	34.1689	1.08886	Inactive	39.1389	1.24274	Inactive	1.1339	NA	9.94726	9.97472	10.6707	10.607	10.7207	10.7127	0.432475	0.144886	NA
chr1	+	151226996	151227246	PSMD4	hPro	81.6933	91.135	1.11418	Inactive	92.0757	1.12555	Inactive	88.9396	1.08763	Inactive	87.7287	1.07299	Inactive	0.964676	NA	12.6159	12.5615	12.3798	12.3211	12.1653	12.1922	-0.29341	0.0227417	NA
chr1	+	151253830	151254080	ZNF687	hPro	77.2512	64.4765	0.836748	Inactive	62.9926	0.817784	Inactive	72.7596	0.9426	Inactive	75.4015	0.976362	Inactive	1.15982	NA	10.176	10.1388	10.4959	10.316	10.4286	10.2924	0.0693828	0.737709	NA
chr1	+	151254587	151254837	ZNF687	hPro	137.602	189.834	1.37685	Inactive	189.349	1.37335	Inactive	259.282	1.87791	Inactive	235.245	1.70448	Inactive	1.30259	NA	10.176	10.1388	10.4959	10.316	10.4286	10.2924	0.0693828	0.737709	NA
chr1	-	151300083	151300333	PI4KB	hPro	153.124	193.305	1.26071	Inactive	179.325	1.17	Inactive	180.794	1.17953	Inactive	185.936	1.21289	Inactive	0.984251	NA	11.5211	11.5952	11.5572	11.6446	11.7173	11.6058	0.0944873	0.288997	NA
chr1	-	151300141	151300391	PI4KB	hPro	150.009	188.594	1.25551	Inactive	175.117	1.16627	Inactive	177.276	1.18057	Inactive	181.005	1.20526	Inactive	0.985152	NA	11.5211	11.5952	11.5572	11.6446	11.7173	11.6058	0.0944873	0.288997	NA
chr1	-	151319719	151319969	RFX5	hPro	29.9202	21.5748	0.730099	Inactive	22.1526	0.748786	Inactive	26.2296	0.880641	Inactive	25.7844	0.866243	Inactive	1.18122	NA	10.6463	10.6128	10.8529	10.8862	10.9232	10.9056	0.200537	0.103713	NA
chr1	+	151371840	151372090	PSMB4	hPro	54.9898	48.9773	0.892614	Inactive	45.7903	0.835693	Inactive	44.922	0.820185	Inactive	46.4325	0.847163	Inactive	0.964729	NA	12.7888	12.7555	12.6472	12.4675	12.4005	12.2879	-0.344557	0.0011639	NA
chr1	-	151414631	151414881	POGZ	hPro	28.0821	40.4218	1.42431	Inactive	33.6621	1.19187	Inactive	28.9431	1.02961	Inactive	31.4344	1.11527	Inactive	0.819852	NA	10.5606	10.5675	11.2673	11.2377	11.4316	11.3611	0.493049	0.0934559	NA
chr1	-	151431891	151432141	POGZ	hPro	29.5628	31.8663	1.07537	Inactive	33.5383	1.13008	Inactive	35.7768	1.20332	Inactive	38.9335	1.3066	Inactive	1.13806	NA	10.5606	10.5675	11.2673	11.2377	11.4316	11.3611	0.493049	0.0934559	NA
chr1	+	151483661	151483911	CGN	hPro	168.748	160.075	0.948907	Inactive	150.242	0.89098	Inactive	184.412	1.09228	Inactive	192.202	1.13817	Inactive	1.21227	NA	5.16172	5.05808	1.75922	2.75572	0	1.83336	-1.77875	0.0210971	NA
chr1	+	151512580	151512830	TUFT1	hPro	73.4218	43.1496	0.593235	Inactive	40.5925	0.558875	Inactive	44.2186	0.607599	Inactive	57.4243	0.785043	Inactive	1.20877	NA	8.25485	8.12482	5.20075	6.65784	6.07581	6.56787	-0.970991	0.16421	NA
chr1	+	151512584	151512834	TUFT1	hPro	73.4218	43.1496	0.593235	Inactive	40.5925	0.558875	Inactive	44.2186	0.607599	Inactive	57.4243	0.785043	Inactive	1.20877	NA	8.25485	8.12482	5.20075	6.65784	6.07581	6.56787	-0.970991	0.16421	NA
chr1	+	151584461	151584711	SNX27	hPro	144.393	194.545	1.34494	Inactive	208.408	1.44029	Inactive	208.129	1.43837	Inactive	207.2	1.43198	Inactive	1.03056	NA	9.49788	9.65149	9.77929	9.75142	9.81993	9.75615	0.132434	0.3649	NA
chr1	-	151688742	151688992	CELF3	hPro	84.7057	91.755	1.08225	Inactive	90.3431	1.06578	Inactive	95.4719	1.12562	Inactive	73.4497	0.868667	Inactive	0.928427	NA	0	0	0	0	0	0.670489	0.163588		NA
chr1	-	151689246	151689496	CELF3	hPro	70.8178	93.9869	1.32261	Inactive	95.5409	1.34425	Inactive	88.3366	1.24393	Inactive	87.2151	1.22832	Inactive	0.927028	NA	0	0	0	0	0	0.670489	0.163588		NA
chr1	+	151735244	151735494	OAZ3	hPro	18.1257	22.0708	1.20627	Inactive	24.2565	1.32055	Inactive	26.6316	1.44474	Inactive	17.3608	0.960007	Inactive	0.951686	NA	4.11358	4.19467	3.39789	2.90172	2.48104	3.38761	-0.835666	0.137886	NA
chr1	+	151735755	151736005	OAZ3	hPro	63.6186	82.7035	1.29535	Inactive	81.3088	1.27376	Inactive	87.3317	1.36697	Inactive	87.626	1.37152	Inactive	1.06593	NA	4.11358	4.19467	3.39789	2.90172	2.48104	3.38761	-0.835666	0.137886	NA
chr1	-	151736342	151736592	MRPL9	hPro	46.9226	64.8484	1.37406	Inactive	61.26	1.29918	Inactive	53.6653	1.1407	Inactive	62.8688	1.33275	Inactive	0.925264	NA	10.5647	10.4989	10.7082	10.7409	10.7517	10.7462	0.157524	0.154947	NA
chr1	+	151738930	151739180	OAZ3	hPro	41.3572	33.1062	0.805204	Inactive	31.4344	0.765735	Inactive	27.7371	0.678447	Inactive	30.9208	0.75361	Inactive	0.911592	NA	4.11358	4.19467	3.39789	2.90172	2.48104	3.38761	-0.835666	0.137886	NA
chr1	-	151762960	151763210	TDRKH	hPro	197.136	80.8436	0.413068	Inactive	80.8137	0.412917	Inactive	96.7784	0.493491	Inactive	96.8714	0.493961	Inactive	1.19548	NA	9.73356	9.88952	8.14184	8.48567	8.58376	8.44572	-0.840322	0.0961534	NA
chr1	-	151798503	151798753	RORC	hPro	22.1082	23.1867	1.04667	Inactive	25.8653	1.16259	Inactive	30.149	1.34796	Inactive	20.7508	0.941259	Inactive	1.03619	NA	0	0	1.75922	0.78177	0	0	-0.172486		NA
chr1	-	151804298	151804548	RORC	hPro	20.2701	21.3268	1.04968	Inactive	24.6278	1.20487	Inactive	26.1292	1.27546	Inactive	26.0926	1.27374	Inactive	1.13069	NA	0	0	1.75922	0.78177	0	0	-0.172486		NA
chr1	-	151812983	151813233	C2CD4D	hPro	33.29	32.7342	0.983791	Inactive	30.9394	0.931449	Inactive	32.9629	0.990461	Inactive	29.9962	0.903943	Inactive	0.98912	NA	0	1.10708	0	0.78177	0	0.479653	0.00160303		NA
chr1	-	151826123	151826373	THEM5	hPro	36.4556	33.1062	0.910577	Inactive	31.5582	0.869248	Inactive	27.0336	0.748449	Inactive	31.1262	0.857714	Inactive	0.902428	NA	0	0	0	0	0	0.259669	0.0708063		NA
chr1	-	151882311	151882561	THEM4	hPro	45.544	58.6488	1.28156	Inactive	57.4235	1.25523	Inactive	63.5139	1.38608	Inactive	54.3425	1.18904	Inactive	1.01511	NA	9.93128	9.85577	10.7327	10.8933	10.8606	10.8724	0.621759	0.0562779	NA
chr1	-	151966664	151966914	S100A10	hPro	30.9413	37.9419	1.21917	Inactive	28.9593	0.937949	Inactive	41.5052	1.33073	Inactive	34.3108	1.10549	Inactive	1.12939	NA	5.73318	5.72612	4.76748	3.55932	4.09089	3.80895	-1.67332	3.13e-05	Repressed
chr1	-	152009461	152009711	S100A11	hPro	51.4668	23.9307	0.475171	Inactive	25.3703	0.502609	Inactive	26.0287	0.515158	Inactive	32.9753	0.647558	Inactive	1.18914	NA	11.5813	11.5493	12.5632	12.5468	12.5336	12.4508	0.50293	0.195919	NA
chr1	-	152087880	152088130	TCHH	hPro	44.7271	56.5409	1.25835	Inactive	52.8445	1.17752	Inactive	48.8414	1.08998	Inactive	42.4262	0.949682	Inactive	0.837341	NA	0	0	0	0.78177	0	0.259669	0.268147		NA
chr1	-	152332432	152332682	FLG2	hPro	263.359	307.999	1.16886	Inactive	321.894	1.22142	Inactive	280.486	1.06479	Inactive	281.163	1.06735	Inactive	0.892001	NA	0	0	0	0.78177	0	0	0.158336		NA
chr1	+	152681322	152681572	LCE4A	hPro	13.7857	17.2351	1.23329	Inactive	16.831	1.20596	Inactive	12.7631	0.930839	Inactive	16.6418	1.19317	Inactive	0.87076	NA	0	0	0	0	1.71874	0	0.230286		NA
chr1	+	152974022	152974272	SPRR3	hPro	34.4643	96.0947	2.73782	Active	104.204	2.96648	Active	70.6492	2.02032	Inactive	95.4333	2.71917	Active	0.830863	Constitutive Epromoter	0	0	0	0.78177	0	0.259669	0.268147		NA
chr1	+	153003478	153003728	SPRR1B	hPro	67.2438	70.0562	1.04121	Inactive	64.4777	0.959467	Inactive	57.7856	0.861406	Inactive	58.5543	0.87267	Inactive	0.866744	NA	0	0	0	0.78177	0	0	0.158336		NA
chr1	-	153013544	153013794	SPRR2D	hPro	66.3758	87.2912	1.31043	Inactive	92.447	1.38695	Inactive	80.6989	1.21259	Inactive	79.3051	1.1919	Inactive	0.891414	NA	5.67296	5.6618	2.52865	6.17402	6.66996	6.25048	0.957094	0.151133	NA
chr1	-	153029938	153030188	SPRR2A	hPro	51.7731	64.4765	1.24072	Inactive	62.6214	1.20556	Inactive	61.4035	1.18249	Inactive	56.4998	1.08957	Inactive	0.928778	NA	3.69611	2.98633	0	0.78177	0	1.25122	-1.45265	0.0751719	NA
chr1	-	153044034	153044284	SPRR2B	hPro	99.4615	112.09	1.1257	Inactive	114.352	1.14822	Inactive	98.3863	0.989297	Inactive	87.1124	0.877076	Inactive	0.820772	NA	1.06169	0	0	0	0	0.479653	-0.142537		NA
chr1	-	153066954	153067204	SPRR2E	hPro	86.8502	103.162	1.18568	Inactive	99.8724	1.14823	Inactive	96.2759	1.10729	Inactive	93.3787	1.07431	Inactive	0.934744	NA	1.06169	1.10708	0	0	0	0	-0.659464		NA
chr1	-	153085941	153086191	SPRR2F	hPro	69.8988	118.042	1.67904	Inactive	112.124	1.59557	Inactive	97.0798	1.38338	Inactive	99.2341	1.41376	Inactive	0.85419	NA	3.43113	2.75925	0	0	0	0.839006	-1.45028	0.0725462	NA
chr1	-	153123377	153123627	SPRR2G	hPro	24.8654	17.979	0.73376	Inactive	19.5537	0.794641	Inactive	20.0993	0.815735	Inactive	15.9227	0.65426	Inactive	0.961786	NA	0	0	0	0.78177	0	0	0.158336		NA
chr1	+	153189859	153190109	PRR9	hPro	43.5527	58.5248	1.33605	Inactive	57.6711	1.31689	Inactive	46.2285	1.06006	Inactive	44.7889	1.02775	Inactive	0.786977	NA	2.4194	2.75925	4.32778	2.90172	3.34567	3.6817	0.0753735	0.933317	NA
chr1	-	153283144	153283394	PGLYRP3	hPro	84.3483	72.536	0.861599	Inactive	79.9474	0.948436	Inactive	68.7398	0.81712	Inactive	70.4706	0.837399	Inactive	0.914081	NA	0	1.10708	0	1.28598	2.97718	1.75123	1.10588		NA
chr1	-	153321267	153321517	PGLYRP4	hPro	37.5278	36.578	0.975348	Inactive	36.5085	0.973544	Inactive	41.6056	1.10584	Inactive	35.8517	0.956496	Inactive	1.05821	NA	2.4194	2.15778	3.69218	3.03428	3.88254	3.63666	0.678326	0.327351	NA
chr1	+	153330129	153330379	S100A9	hPro	83.0718	140.732	1.68584	Inactive	144.301	1.7283	Inactive	107.331	1.28855	Inactive	105.5	1.26677	Inactive	0.748454	NA	2.91154	2.98633	1.75922	0.78177	0	1.12646	-1.67353	0.0284638	NA
chr1	-	153363614	153363864	S100A8	hPro	39.3659	51.8292	1.30876	Inactive	46.9041	1.18675	Inactive	45.123	1.14262	Inactive	45.6107	1.1547	Inactive	0.920586	NA	0	1.72604	0	0.78177	0	0.259669	-0.308378		NA
chr1	-	153433087	153433337	S100A7	hPro	72.0432	82.2075	1.13915	Inactive	85.3928	1.18276	Inactive	71.8552	0.997426	Inactive	76.1206	1.05582	Inactive	0.88429	NA	1.66664	1.10708	0	0	0	0.479653	-0.700569		NA
chr1	-	153508667	153508917	S100A6	hPro	32.6262	46.6214	1.4162	Inactive	46.1616	1.40253	Inactive	43.7161	1.3298	Inactive	52.6989	1.59694	Inactive	1.03832	NA	13.2292	13.1945	10.8398	10.2218	10.0618	9.9783	-2.22971	5.81e-05	Repressed
chr1	-	153514191	153514441	S100A5	hPro	44.1654	44.3896	1.00496	Inactive	44.3052	1.0031	Inactive	39.2942	0.892148	Inactive	43.4535	0.984238	Inactive	0.934427	NA	5.07129	5.05808	4.14536	2.90172	4.09089	2.86998	-1.58469	0.00173633	NA
chr1	-	153518232	153518482	S100A4	hPro	42.2763	54.929	1.29237	Inactive	52.2257	1.2299	Inactive	41.3042	0.977537	Inactive	43.5562	1.02958	Inactive	0.795755	NA	12.8226	12.7752	10.8209	8.82235	8.43885	8.50174	-3.27733	1.12e-11	Repressed
chr1	-	153521684	153521934	S100A3	hPro	44.3186	61.5006	1.37914	Inactive	60.6412	1.36017	Inactive	38.2893	0.866957	Inactive	38.2144	0.865305	Inactive	0.632371	NA	5.24681	5.2453	1.75922	1.65888	1.71874	2.18576	-2.09445	0.00433138	NA
chr1	-	153538256	153538506	S100A2	hPro	30.686	38.8099	1.25639	Inactive	37.0035	1.19938	Inactive	27.7371	0.906934	Inactive	27.1199	0.887455	Inactive	0.730684	NA	4.70097	4.6574	3.02777	2.20044	1.71874	1.4724	-2.32523	0.000192698	Repressed
chr1	-	153585464	153585714	S100A16	hPro	87.1565	123.249	1.40941	Inactive	121.654	1.39132	Inactive	110.446	1.26418	Inactive	109.096	1.24887	Inactive	0.897284	NA	9.32032	9.35616	6.66073	6.10031	6.49774	5.88692	-2.16035	0.000368228	Repressed
chr1	-	153588758	153589008	S100A14	hPro	12.5603	15.7471	1.23501	Inactive	13.3658	1.0594	Inactive	13.1651	1.0446	Inactive	13.4572	1.06614	Inactive	0.91995	NA	4.76005	5.20072	0	2.41019	2.48104	1.91106	-1.47684	0.0631757	NA
chr1	-	153599474	153599724	S100A13	hPro	155.575	206.573	1.32571	Inactive	201.477	1.29316	Inactive	199.587	1.28109	Inactive	189.942	1.21949	Inactive	0.954832	NA	10.2175	10.0968	9.79487	9.59519	9.30186	9.36688	-0.612016	0.00160876	NA
chr1	-	153599694	153599944	S100A13	hPro	171.505	224.924	1.30967	Inactive	222.516	1.29571	Inactive	209.134	1.21813	Inactive	211.617	1.23253	Inactive	0.940617	NA	10.2175	10.0968	9.79487	9.59519	9.30186	9.36688	-0.612016	0.00160876	NA
chr1	-	153600067	153600317	S100A13	hPro	62.4443	68.1963	1.09066	Inactive	65.7153	1.05156	Inactive	59.1926	0.948747	Inactive	65.8479	1.05365	Inactive	0.934729	NA	10.2175	10.0968	9.79487	9.59519	9.30186	9.36688	-0.612016	0.00160876	NA
chr1	-	153600665	153600915	S100A13	hPro	46.9736	60.8807	1.28989	Inactive	58.5374	1.24105	Inactive	49.8464	1.05988	Inactive	51.9798	1.10435	Inactive	0.855113	NA	10.2175	10.0968	9.79487	9.59519	9.30186	9.36688	-0.612016	0.00160876	NA
chr1	+	153600672	153600922	S100A1	hPro	46.9736	60.8807	1.28989	Inactive	58.5374	1.24105	Inactive	49.8464	1.05988	Inactive	51.9798	1.10435	Inactive	0.855113	NA	10.2793	10.0846	9.4211	8.36812	8.25629	8.18824	-1.64438	1.16e-09	Repressed
chr1	+	153606257	153606507	CHTOP	hPro	106.661	139.864	1.3084	Inactive	141.703	1.32548	Inactive	166.222	1.55323	Inactive	168.678	1.57604	Inactive	1.18808	NA	11.6854	11.6434	11.4295	11.5229	11.4776	11.4508	-0.1085	0.43869	NA
chr1	-	153606518	153606768	S100A13	hPro	124.072	204.961	1.64674	Inactive	208.037	1.67133	Inactive	239.584	1.92356	Inactive	230.622	1.85191	Inactive	1.13785	NA	10.2175	10.0968	9.79487	9.59519	9.30186	9.36688	-0.612016	0.00160876	NA
chr1	+	153630929	153631179	SNAPIN	hPro	78.5277	80.2236	1.02132	Inactive	80.69	1.02719	Inactive	94.8689	1.20548	Inactive	100.364	1.27457	Inactive	1.21066	NA	8.76441	8.58555	9.65675	9.63619	9.51567	9.5297	0.460594	0.238612	NA
chr1	-	153643454	153643704	ILF2	hPro	25.1717	6.81963	0.298782	Inactive	6.68291	0.293558	Inactive	13.3661	0.548917	Inactive	9.03996	0.383619	Inactive	1.57433	NA	13.5265	13.5179	13.5265	13.4263	13.3754	13.3906	-0.125168	0.0129588	NA
chr1	+	153650963	153651213	NPR1	hPro	82.8165	62.3686	0.75604	Inactive	65.344	0.791539	Inactive	58.8911	0.71455	Inactive	52.0825	0.633318	Inactive	0.870953	NA	1.06169	1.72604	0	1.95492	0	1.57145	0.275735		NA
chr1	+	153700366	153700616	INTS3	hPro	33.9538	35.4621	1.04315	Inactive	36.1372	1.06247	Inactive	39.0932	1.14703	Inactive	43.248	1.2659	Inactive	1.14595	NA	11.2436	11.3191	10.9946	11.0156	11.1083	11.0542	-0.135578	0.401948	NA
chr1	+	153747567	153747817	SLC27A3	hPro	49.8329	57.9048	1.15879	Inactive	60.8888	1.21749	Inactive	65.3229	1.30472	Inactive	62.9716	1.25847	Inactive	1.07865	NA	6.65875	6.75929	6.96611	5.87133	6.02595	5.96187	-0.82795	9.31e-05	NA
chr1	-	153895401	153895651	GATAD2B	hPro	203.825	180.534	0.886288	Inactive	174.003	0.854403	Inactive	191.949	0.942019	Inactive	195.078	0.957295	Inactive	1.09113	NA	9.96621	9.92592	10.7667	10.123	10.3822	10.2755	-0.00717125	0.987399	NA
chr1	-	153919104	153919354	DENND4B	hPro	62.1379	73.28	1.17647	Inactive	64.2302	1.03314	Inactive	90.5476	1.44996	Inactive	83.5169	1.33861	Inactive	1.26202	NA	11.7701	11.8246	11.623	11.7779	12.0056	11.7476	0.101893	0.54915	NA
chr1	-	153931082	153931332	CRTC2	hPro	126.165	162.555	1.28616	Inactive	160.637	1.27108	Inactive	191.547	1.51415	Inactive	172.889	1.36743	Inactive	1.12683	NA	9.93929	9.94462	9.7234	9.48511	9.64104	9.49975	-0.342043	0.0095173	NA
chr1	-	153935794	153936044	SLC39A1	hPro	131.475	172.723	1.31136	Inactive	166.578	1.26498	Inactive	175.568	1.33284	Inactive	182.957	1.38862	Inactive	1.05633	NA	12.1635	12.2067	11.7474	11.8002	11.8531	11.7086	-0.263123	0.204327	NA
chr1	-	153935918	153936168	SLC39A1	hPro	166.961	212.896	1.27349	Inactive	200.487	1.19961	Inactive	221.997	1.32767	Inactive	225.896	1.35089	Inactive	1.08308	NA	12.1635	12.2067	11.7474	11.8002	11.8531	11.7086	-0.263123	0.204327	NA
chr1	-	153936067	153936317	SLC39A1	hPro	129.075	164.291	1.27074	Inactive	155.563	1.20364	Inactive	180.794	1.39761	Inactive	180.388	1.39449	Inactive	1.12841	NA	12.1635	12.2067	11.7474	11.8002	11.8531	11.7086	-0.263123	0.204327	NA
chr1	+	153940114	153940364	CREB3L4	hPro	52.4369	48.1094	0.919017	Inactive	43.1914	0.826983	Inactive	51.6553	0.985373	Inactive	50.2334	0.958764	Inactive	1.11348	NA	9.00934	8.99748	8.50599	8.01395	7.93013	7.83402	-0.926189	7.07e-06	NA
chr1	-	153940158	153940408	SLC39A1	hPro	58.3086	56.5409	0.970195	Inactive	49.9981	0.859877	Inactive	59.1926	1.01491	Inactive	57.2189	0.981627	Inactive	1.09096	NA	12.1635	12.2067	11.7474	11.8002	11.8531	11.7086	-0.263123	0.204327	NA
chr1	+	153940474	153940724	CREB3L4	hPro	58.3596	60.0127	1.02785	Inactive	56.0622	0.961297	Inactive	55.4742	0.951391	Inactive	55.4725	0.951363	Inactive	0.956568	NA	9.00934	8.99748	8.50599	8.01395	7.93013	7.83402	-0.926189	7.07e-06	NA
chr1	-	153940610	153940860	SLC39A1	hPro	46.1567	51.2092	1.10714	Inactive	46.6566	1.0106	Inactive	44.4196	0.963163	Inactive	45.3025	0.981886	Inactive	0.918454	NA	12.1635	12.2067	11.7474	11.8002	11.8531	11.7086	-0.263123	0.204327	NA
chr1	-	153950401	153950651	JTB	hPro	37.0683	36.702	0.990378	Inactive	34.8997	0.943034	Inactive	41.6056	1.11919	Inactive	31.229	0.84661	Inactive	1.01675	NA	12.2709	12.2308	11.7653	11.9894	11.8441	11.7321	-0.243965	0.310408	NA
chr1	-	153957792	153958042	RAB13	hPro	4.13572	31.1223	6.25468	Active	35.0234	7.01428	Active	33.0634	6.63264	Active	36.7762	7.35558	Active	1.05421	Constitutive Epromoter	11.5787	11.5133	10.8114	11.1878	11.1799	11.1386	-0.167998	0.609687	NA
chr1	-	153958803	153959053	RAB13	hPro	17.9215	26.6585	1.46175	Inactive	26.4841	1.45253	Inactive	23.1142	1.27443	Inactive	28.0444	1.53499	Inactive	0.964021	NA	11.5787	11.5133	10.8114	11.1878	11.1799	11.1386	-0.167998	0.609687	NA
chr1	+	153963038	153963288	RPS27	hPro	52.1305	53.0691	1.01767	Inactive	56.8048	1.08798	Inactive	71.5537	1.36558	Inactive	72.3197	1.37999	Inactive	1.30391	NA	13.4368	13.4436	14.2248	14.1295	13.9863	14.0705	0.30011	0.378331	NA
chr1	-	154127542	154127792	NUP210L	hPro	33.9538	39.3058	1.15312	Inactive	46.0378	1.34571	Inactive	36.8823	1.08378	Inactive	40.0635	1.17479	Inactive	0.903853	NA	0	0	0	2.59327	0	1.66414	1.0994		NA
chr1	-	154150647	154150897	TPM3	hPro	35.894	64.9724	1.78816	Inactive	62.7451	1.72779	Inactive	45.123	1.25015	Inactive	42.6316	1.18262	Inactive	0.691924	NA	13.3236	13.3128	14.1042	13.9267	13.871	13.9508	0.275844	0.421467	NA
chr1	-	154155675	154155925	TPM3	hPro	129.075	57.2849	0.448087	Inactive	59.4037	0.464376	Inactive	93.9644	0.730074	Inactive	96.3578	0.748474	Inactive	1.62039	NA	13.3236	13.3128	14.1042	13.9267	13.871	13.9508	0.275844	0.421467	NA
chr1	-	154164561	154164811	TPM3	hPro	20.2191	26.4106	1.29179	Inactive	22.2764	1.09696	Inactive	27.6366	1.34957	Inactive	23.5245	1.15577	Inactive	1.04881	NA	13.3236	13.3128	14.1042	13.9267	13.871	13.9508	0.275844	0.421467	NA
chr1	-	154178791	154179041	C1orf189	hPro	40.9487	37.074	0.907632	Inactive	38.9837	0.953157	Inactive	45.8265	1.11628	Inactive	49.8225	1.21154	Inactive	1.25098	NA	0	0	0	1.28598	0	1.91106	0.821748		NA
chr1	+	154192447	154192697	UBAP2L	hPro	28.4905	38.0659	1.32469	Inactive	31.9295	1.11661	Inactive	29.6465	1.0392	Inactive	30.9208	1.08241	Inactive	0.869046	NA	12.8738	12.9541	12.8607	12.8186	13.0388	12.9677	0.0463811	0.741449	NA
chr1	+	154193124	154193374	UBAP2L	hPro	190.907	196.901	1.03123	Inactive	198.26	1.03832	Inactive	226.419	1.18505	Inactive	240.586	1.25887	Inactive	1.18089	NA	12.8738	12.9541	12.8607	12.8186	13.0388	12.9677	0.0463811	0.741449	NA
chr1	-	154193223	154193473	C1orf43	hPro	189.63	195.165	1.02904	Inactive	196.527	1.03618	Inactive	225.414	1.18771	Inactive	240.689	1.26784	Inactive	1.18901	NA	12.6006	12.639	12.274	12.5416	12.4528	12.4469	-0.0332057	0.87757	NA
chr1	+	154244838	154245088	HAX1	hPro	39.2128	36.826	0.940646	Inactive	27.3504	0.705009	Inactive	45.0225	1.14447	Inactive	46.0216	1.16932	Inactive	1.406	NA	11.7579	11.7085	11.3194	11.8387	11.862	11.8262	0.228904	0.238063	NA
chr1	+	154293391	154293641	AQP10	hPro	13.0199	18.971	1.42448	Inactive	19.43	1.45721	Inactive	11.1551	0.866989	Inactive	12.1218	0.935941	Inactive	0.62565	NA	9.07771	9.04554	5.92193	6.05421	6.25963	6.31979	-1.81196	0.00582192	NA
chr1	+	154297835	154298085	ATP8B2	hPro	178.296	201.613	1.13005	Inactive	200.611	1.12446	Inactive	234.66	1.31436	Inactive	230.519	1.29127	Inactive	1.15574	NA	11.1774	11.3165	10.9742	10.665	10.821	10.6922	-0.436429	0.00397272	NA
chr1	+	154300075	154300325	ATP8B2	hPro	63.5676	65.5924	1.03136	Inactive	61.5075	0.968094	Inactive	62.107	0.977379	Inactive	49.5143	0.782347	Inactive	0.880104	NA	11.1774	11.3165	10.9742	10.665	10.821	10.6922	-0.436429	0.00397272	NA
chr1	+	154377468	154377718	IL6R	hPro	58.717	41.2897	0.708169	Inactive	41.4588	0.711	Inactive	53.3638	0.910357	Inactive	45.0971	0.771926	Inactive	1.1854	NA	3.27783	2.75925	3.93649	4.40181	4.09089	4.37298	0.990502	0.0527345	NA
chr1	+	154474494	154474744	TDRD10	hPro	25.427	33.2302	1.29527	Inactive	30.0731	1.17581	Inactive	29.546	1.15586	Inactive	25.4763	1.00187	Inactive	0.873192	NA	1.06169	2.15778	0	0	0	0	-0.946388		NA
chr1	+	154540056	154540306	CHRNB2	hPro	82.6634	80.2236	0.970838	Inactive	79.9474	0.967537	Inactive	75.2721	0.911654	Inactive	86.9069	1.05072	Inactive	1.01238	NA	0	0	0	0.78177	1.71874	0.989881	0.834931		NA
chr1	-	154580674	154580924	ADAR	hPro	15.5728	27.7745	1.73625	Inactive	24.2565	1.52397	Inactive	90.849	5.54215	Active	80.6406	4.92618	Active	3.21093	Induced Epromoter	13.0445	13.1055	13.157	14.9525	15.0922	15.0257	1.91571	2.48e-141	Induced
chr1	-	154600406	154600656	ADAR	hPro	27.3672	30.5023	1.11052	Inactive	34.5284	1.25245	Inactive	37.9878	1.3744	Inactive	43.3507	1.56345	Inactive	1.24329	NA	13.0445	13.1055	13.157	14.9525	15.0922	15.0257	1.91571	2.48e-141	Induced
chr1	-	154832288	154832538	KCNN3	hPro	20.8318	29.6344	1.4032	Inactive	27.7217	1.31559	Inactive	31.6565	1.49582	Inactive	24.0381	1.14686	Inactive	0.972008	NA	2.68635	2.15778	2.52865	1.95492	0	1.57145	-0.824265	0.304958	NA
chr1	-	154842704	154842954	KCNN3	hPro	49.6287	38.4379	0.778963	Inactive	33.9096	0.689522	Inactive	47.334	0.954676	Inactive	48.5898	0.97948	Inactive	1.31711	NA	2.68635	2.15778	2.52865	1.95492	0	1.57145	-0.824265	0.304958	NA
chr1	-	154909434	154909684	PMVK	hPro	27.6225	39.0579	1.39952	Inactive	37.8698	1.35802	Inactive	33.7669	1.21467	Inactive	36.0571	1.29468	Inactive	0.909997	NA	9.40837	9.26979	9.03819	9.39088	9.18745	9.11774	-0.0169936	0.947222	NA
chr1	-	154928517	154928767	PBXIP1	hPro	43.2974	26.1626	0.613187	Inactive	25.4941	0.598096	Inactive	30.2495	0.705448	Inactive	36.5708	0.848149	Inactive	1.2826	NA	9.72802	9.76683	10.0368	7.90128	7.88889	7.76376	-1.98245	2.24e-43	Repressed
chr1	-	154934208	154934458	PYGO2	hPro	21.904	19.4669	0.893595	Inactive	20.7913	0.951419	Inactive	27.5361	1.2459	Inactive	32.9753	1.48338	Inactive	1.47927	NA	11.2584	11.2531	10.9219	11.0498	11.075	10.9653	-0.125219	0.491633	NA
chr1	-	154943173	154943423	SHC1	hPro	13.6836	22.3188	1.58808	Inactive	19.8012	1.41663	Inactive	27.5361	1.9434	Inactive	28.969	2.04098	Inactive	1.32604	NA	11.261	11.3571	11.5084	11.435	11.5761	11.4833	0.120284	0.394793	NA
chr1	-	154946909	154947159	SHC1	hPro	101.606	50.3412	0.500372	Inactive	50.4931	0.501853	Inactive	74.2671	0.733555	Inactive	76.3261	0.753622	Inactive	1.48387	NA	11.261	11.3571	11.5084	11.435	11.5761	11.4833	0.120284	0.394793	NA
chr1	+	154946917	154947167	CKS1B	hPro	101.606	50.3412	0.500372	Inactive	50.4931	0.501853	Inactive	74.2671	0.733555	Inactive	76.3261	0.753622	Inactive	1.48387	NA	10.898	10.8	10.244	10.4827	10.4452	10.4037	-0.22845	0.399518	NA
chr1	+	154955569	154955819	FLAD1	hPro	66.7842	31.1223	0.473891	Inactive	33.7858	0.513184	Inactive	36.8823	0.558866	Inactive	41.8098	0.63156	Inactive	1.20601	NA	11.0463	11.0631	10.5381	10.6228	10.636	10.5015	-0.312243	0.175479	NA
chr1	+	154965861	154966111	LENEP	hPro	34.3622	52.3251	1.50797	Inactive	52.8445	1.52266	Inactive	54.7707	1.57713	Inactive	51.9798	1.4982	Inactive	1.01475	NA	1.66664	0	0	0	0	0.259669	-0.391409		NA
chr1	+	155006081	155006331	DCST1	hPro	94.0494	119.033	1.26285	Inactive	126.109	1.33729	Inactive	110.446	1.17251	Inactive	109.918	1.16695	Inactive	0.899742	NA	0	1.10708	0	1.65888	0	1.12646	0.472537		NA
chr1	-	155006207	155006457	DCST2	hPro	88.2287	113.95	1.28826	Inactive	116.085	1.31219	Inactive	100.497	1.13749	Inactive	103.96	1.1763	Inactive	0.889767	NA	4.57499	3.77558	3.93649	4.07238	4.09089	3.59018	-0.285766	0.628177	NA
chr1	+	155023547	155023797	ADAM15	hPro	139.338	126.101	0.905678	Inactive	130.069	0.933952	Inactive	169.638	1.21591	Inactive	164.055	1.17612	Inactive	1.30028	NA	11.6226	11.6558	10.6833	10.9214	10.9979	10.7867	-0.459671	0.203994	NA
chr1	+	155036012	155036262	EFNA4	hPro	51.722	42.2817	0.820942	Inactive	44.5528	0.864019	Inactive	50.0474	0.968237	Inactive	50.4389	0.975663	Inactive	1.15368	NA	7.2493	6.98636	7.78421	7.73102	7.75756	7.64086	0.344309	0.249126	NA
chr1	+	155107619	155107869	SLC50A1	hPro	47.4332	62.7406	1.31605	Inactive	63.7352	1.33659	Inactive	62.4085	1.30919	Inactive	60.0952	1.26143	Inactive	0.969083	NA	10.8203	10.8577	11.0589	10.951	10.8283	10.8678	-0.0271741	0.871093	NA
chr1	+	155108087	155108337	SLC50A1	hPro	242.476	202.109	0.834205	Inactive	201.849	0.833138	Inactive	251.543	1.03724	Inactive	257.947	1.06354	Inactive	1.25996	NA	10.8203	10.8577	11.0589	10.951	10.8283	10.8678	-0.0271741	0.871093	NA
chr1	-	155112833	155113083	DPM3	hPro	259.07	190.702	0.737117	Inactive	192.938	0.745715	Inactive	183.306	0.708678	Inactive	189.017	0.730638	Inactive	0.970654	NA	9.01238	9.06432	8.71695	8.44457	8.24544	8.27254	-0.615346	0.0002555	NA
chr1	-	155112946	155113196	DPM3	hPro	248.143	178.426	0.720173	Inactive	181.057	0.730733	Inactive	173.457	0.700228	Inactive	179.772	0.725575	Inactive	0.982699	NA	9.01238	9.06432	8.71695	8.44457	8.24544	8.27254	-0.615346	0.0002555	NA
chr1	-	155145754	155146004	KRTCAP2	hPro	100.891	99.9385	0.990652	Inactive	102.1	1.01187	Inactive	110.848	1.09772	Inactive	111.459	1.10372	Inactive	1.09934	NA	6.87465	6.64748	6.82149	6.84999	6.63712	6.80515	0.00975589	0.973328	NA
chr1	+	155146062	155146312	TRIM46	hPro	122.54	110.354	0.90136	Inactive	114.476	0.934726	Inactive	113.662	0.928137	Inactive	119.882	0.978485	Inactive	1.03842	NA	4.43696	4.89977	3.39789	3.15569	2.48104	2.90838	-1.40103	0.0107331	NA
chr1	+	155147029	155147279	TRIM46	hPro	40.4892	47.3654	1.16573	Inactive	49.008	1.20533	Inactive	59.1926	1.4508	Inactive	45.9189	1.13087	Inactive	1.08883	NA	4.43696	4.89977	3.39789	3.15569	2.48104	2.90838	-1.40103	0.0107331	NA
chr1	-	155177722	155177972	THBS3	hPro	41.0509	53.6891	1.30055	Inactive	51.6069	1.25103	Inactive	41.1032	1.00124	Inactive	32.7699	0.803072	Inactive	0.707138	NA	8.3152	8.11884	8.00119	7.27535	7.13731	7.17163	-0.954202	3.39e-09	NA
chr1	+	155178289	155178539	MTX1	hPro	40.5913	78.8597	1.92011	Active	74.5021	1.81533	Active	72.6591	1.77102	Inactive	69.1352	1.68629	Inactive	0.925545	NA	9.36382	9.35107	9.26765	9.03707	9.22107	8.99431	-0.262021	0.043708	NA
chr1	-	155211016	155211266	GBA	hPro	34.0048	31.7423	0.935366	Inactive	29.3306	0.86647	Inactive	32.159	0.94727	Inactive	33.5917	0.988199	Inactive	1.07416	NA	9.24217	9.39625	9.5824	8.9745	9.1296	9.00708	-0.37094	0.0188362	NA
chr1	-	155211019	155211269	GBA	hPro	34.0048	31.7423	0.935366	Inactive	29.3306	0.86647	Inactive	32.159	0.94727	Inactive	33.5917	0.988199	Inactive	1.07416	NA	9.24217	9.39625	9.5824	8.9745	9.1296	9.00708	-0.37094	0.0188362	NA
chr1	-	155214603	155214853	GBA	hPro	78.6808	82.0835	1.0427	Inactive	84.279	1.07026	Inactive	78.7894	1.00136	Inactive	86.496	1.09808	Inactive	0.993602	NA	9.24217	9.39625	9.5824	8.9745	9.1296	9.00708	-0.37094	0.0188362	NA
chr1	-	155225224	155225474	FAM189B	hPro	70.7157	97.3347	1.37117	Inactive	90.0956	1.27023	Inactive	112.355	1.58062	Inactive	117.314	1.64976	Inactive	1.22298	NA	10.9013	10.9831	10.4911	10.0737	9.98561	9.95556	-0.792358	2.32e-05	NA
chr1	-	155232126	155232376	SCAMP3	hPro	74.2388	71.9161	0.969129	Inactive	64.1065	0.865331	Inactive	81.6033	1.09788	Inactive	84.1333	1.13151	Inactive	1.21528	NA	11.3149	11.4173	11.0573	10.9677	10.98	10.8628	-0.334109	0.0353228	NA
chr1	-	155243270	155243520	CLK2	hPro	210.054	243.523	1.15858	Inactive	233.283	1.11006	Inactive	280.486	1.33372	Inactive	284.759	1.35396	Inactive	1.18471	NA	10.9062	10.9773	10.8622	10.8217	10.7745	10.8327	-0.105433	0.246607	NA
chr1	+	155247017	155247267	HCN3	hPro	175.181	118.538	0.678495	Inactive	133.782	0.76502	Inactive	141.901	0.811103	Inactive	137.449	0.785834	Inactive	1.10628	NA	8.67512	8.81729	8.54336	8.55904	8.61782	8.51347	-0.137899	0.389748	NA
chr1	-	155270742	155270992	PKLR	hPro	55.0919	78.9837	1.42594	Inactive	82.9176	1.49607	Inactive	81.4024	1.46906	Inactive	78.4833	1.41702	Inactive	0.987702	NA	13.0985	13.1263	8.66703	8.73495	8.97394	8.73329	-2.52999	0.00031614	Repressed
chr1	-	155271175	155271425	PKLR	hPro	29.818	79.8516	2.62352	Active	81.3088	2.6708	Active	60.1975	1.98577	Inactive	51.5689	1.70579	Inactive	0.697267	NA	13.0985	13.1263	8.66703	8.73495	8.97394	8.73329	-2.52999	0.00031614	Repressed
chr1	+	155278338	155278588	FDPS	hPro	134.181	128.209	0.955822	Inactive	132.049	0.984229	Inactive	173.96	1.29426	Inactive	178.642	1.3289	Inactive	1.35211	NA	14.1374	14.1173	12.2572	11.9753	11.9951	11.8634	-1.56644	0.00179778	NA
chr1	+	155278504	155278754	FDPS	hPro	126.778	123.497	0.974323	Inactive	129.203	1.01898	Inactive	165.719	1.30476	Inactive	168.472	1.3263	Inactive	1.31995	NA	14.1374	14.1173	12.2572	11.9753	11.9951	11.8634	-1.56644	0.00179778	NA
chr1	+	155290439	155290689	RUSC1	hPro	60.0956	42.2817	0.708426	Inactive	41.9538	0.703059	Inactive	53.3638	0.889815	Inactive	57.1161	0.951232	Inactive	1.30433	NA	11.3758	11.3983	10.6896	11.3473	11.3542	11.2374	0.118186	0.721216	NA
chr1	+	155293527	155293777	RUSC1	hPro	158.485	136.021	0.859147	Inactive	136.01	0.859078	Inactive	153.459	0.968486	Inactive	153.474	0.96858	Inactive	1.12737	NA	11.3758	11.3983	10.6896	11.3473	11.3542	11.2374	0.118186	0.721216	NA
chr1	-	155293888	155294138	RUSC1-AS1	hPro	170.79	174.582	1.02207	Inactive	174.251	1.02015	Inactive	214.259	1.25304	Inactive	206.173	1.20597	Inactive	1.20408	NA	4.57499	4.58987	4.88859	6.36236	6.25963	6.58871	1.74639	2.97e-09	Induced
chr1	+	155293985	155294235	RUSC1	hPro	149.09	151.892	1.01867	Inactive	148.014	0.992831	Inactive	191.547	1.28288	Inactive	183.573	1.22975	Inactive	1.24913	NA	11.3758	11.3983	10.6896	11.3473	11.3542	11.2374	0.118186	0.721216	NA
chr1	-	155532274	155532524	ASH1L	hPro	321.923	527.219	1.63574	Inactive	516.069	1.60121	Inactive	495.147	1.53643	Inactive	496.993	1.54214	Inactive	0.951068	NA	10.4234	10.5707	11.442	11.1622	11.3854	11.3827	0.407224	0.296244	NA
chr1	+	155579760	155580010	MSTO1	hPro	70.7157	76.3798	1.07898	Inactive	72.522	1.02519	Inactive	77.081	1.08876	Inactive	82.4897	1.16418	Inactive	1.0707	NA	8.34445	8.35582	8.2247	8.43561	8.30937	8.508	0.120346	0.462491	NA
chr1	-	155658397	155658647	YY1AP1	hPro	105.486	72.164	0.687076	Inactive	74.1308	0.705546	Inactive	94.6679	0.898408	Inactive	87.8315	0.834208	Inactive	1.24414	NA	10.2449	10.3461	10.5634	10.4332	10.4019	10.4909	0.0586098	0.74183	NA
chr1	-	155658465	155658715	YY1AP1	hPro	120.549	87.2912	0.726384	Inactive	84.0314	0.699565	Inactive	106.627	0.885462	Inactive	96.2551	0.800131	Inactive	1.18209	NA	10.2449	10.3461	10.5634	10.4332	10.4019	10.4909	0.0586098	0.74183	NA
chr1	-	155658515	155658765	YY1AP1	hPro	115.851	83.3234	0.721632	Inactive	80.195	0.694859	Inactive	100.497	0.868602	Inactive	89.7833	0.776915	Inactive	1.16169	NA	10.2449	10.3461	10.5634	10.4332	10.4019	10.4909	0.0586098	0.74183	NA
chr1	-	155658518	155658768	YY1AP1	hPro	115.8	83.3234	0.721947	Inactive	80.195	0.695163	Inactive	100.296	0.86726	Inactive	89.5778	0.775495	Inactive	1.15923	NA	10.2449	10.3461	10.5634	10.4332	10.4019	10.4909	0.0586098	0.74183	NA
chr1	+	155658681	155658931	DAP3	hPro	53.5601	56.5409	1.05463	Inactive	55.8147	1.04132	Inactive	64.0164	1.19165	Inactive	59.2734	1.10472	Inactive	1.09562	NA	13.0659	13.0255	12.4199	12.4364	12.4367	12.439	-0.418664	0.100233	NA
chr1	+	155658684	155658934	DAP3	hPro	53.5601	56.5409	1.05463	Inactive	55.8147	1.04132	Inactive	64.0164	1.19165	Inactive	59.2734	1.10472	Inactive	1.09562	NA	13.0659	13.0255	12.4199	12.4364	12.4367	12.439	-0.418664	0.100233	NA
chr1	-	155658714	155658964	YY1AP1	hPro	50.5988	55.053	1.08632	Inactive	54.4534	1.0747	Inactive	62.71	1.23472	Inactive	57.527	1.13427	Inactive	1.09623	NA	10.2449	10.3461	10.5634	10.4332	10.4019	10.4909	0.0586098	0.74183	NA
chr1	-	155658769	155659019	YY1AP1	hPro	48.7096	53.4411	1.09518	Inactive	53.2158	1.09065	Inactive	61.2025	1.25132	Inactive	54.548	1.11745	Inactive	1.08369	NA	10.2449	10.3461	10.5634	10.4332	10.4019	10.4909	0.0586098	0.74183	NA
chr1	-	155658773	155659023	YY1AP1	hPro	48.5054	53.1931	1.09469	Inactive	52.8445	1.08765	Inactive	59.7956	1.22806	Inactive	53.7261	1.10546	Inactive	1.06927	NA	10.2449	10.3461	10.5634	10.4332	10.4019	10.4909	0.0586098	0.74183	NA
chr1	-	155827036	155827286	GON4L	hPro	2.85926	4.58775	1.44788	Inactive	4.084	1.31735	Inactive	6.2308	1.87362	Inactive	6.8827	2.04254	Inactive	1.41622	NA	10.9119	10.9773	10.9413	10.7214	11.0092	10.8539	-0.08191	0.595255	NA
chr1	+	155829059	155829309	SYT11	hPro	71.9922	35.5861	0.501233	Inactive	31.3107	0.44266	Inactive	37.7868	0.531383	Inactive	48.0762	0.672349	Inactive	1.27528	NA	6.44132	6.61388	6.27286	5.70227	5.61828	5.26562	-0.95065	0.000634127	NA
chr1	-	155829141	155829391	GON4L	hPro	77.3023	35.5861	0.467242	Inactive	31.3107	0.41264	Inactive	38.3898	0.503048	Inactive	49.1034	0.639871	Inactive	1.29895	NA	10.9119	10.9773	10.9413	10.7214	11.0092	10.8539	-0.08191	0.595255	NA
chr1	-	155880656	155880906	RIT1	hPro	13.6326	17.731	1.28009	Inactive	15.9647	1.15938	Inactive	13.1651	0.968051	Inactive	14.279	1.04418	Inactive	0.824864	NA	9.95044	9.93615	9.98003	9.98437	9.72547	9.89798	-0.0709051	0.63176	NA
chr1	-	155881143	155881393	RIT1	hPro	82.4081	93.7389	1.13585	Inactive	87.3729	1.05952	Inactive	109.139	1.32048	Inactive	102.11	1.23621	Inactive	1.16458	NA	9.95044	9.93615	9.98003	9.98437	9.72547	9.89798	-0.0709051	0.63176	NA
chr1	-	155904183	155904433	KIAA0907	hPro	68.6734	55.301	0.80807	Inactive	57.176	0.834981	Inactive	69.1418	1.00672	Inactive	70.5734	1.02727	Inactive	1.23794	NA	11.7332	11.7727	11.2949	11.2411	11.2303	11.2948	-0.356324	0.077544	NA
chr1	+	155911279	155911529	RXFP4	hPro	51.6199	51.4572	0.996908	Inactive	52.3495	1.01387	Inactive	53.1628	1.02932	Inactive	48.3844	0.938512	Inactive	0.978645	NA	1.06169	0	0	0	0	0.259669	-0.22488		NA
chr1	-	155947916	155948166	ARHGEF2	hPro	135.662	164.911	1.21402	Inactive	154.945	1.1411	Inactive	171.347	1.26112	Inactive	173.917	1.27992	Inactive	1.07894	NA	12.1744	12.2148	13.1738	12.4929	12.6027	12.5603	-0.0435574	0.928362	NA
chr1	-	155948286	155948536	ARHGEF2	hPro	98.3893	133.913	1.35742	Inactive	135.02	1.36856	Inactive	158.282	1.60261	Inactive	168.369	1.7041	Inactive	1.21303	NA	12.1744	12.2148	13.1738	12.4929	12.6027	12.5603	-0.0435574	0.928362	NA
chr1	-	155990708	155990958	SSR2	hPro	63.4655	61.8726	0.975291	Inactive	59.8987	0.944671	Inactive	60.499	0.953983	Inactive	60.917	0.960467	Inactive	0.997129	NA	12.301	12.2664	12.4933	12.9385	12.8913	12.8493	0.535063	6.54e-07	NA
chr1	+	156024316	156024566	LAMTOR2	hPro	57.4916	69.8082	1.21057	Inactive	68.0667	1.1808	Inactive	88.0351	1.52219	Inactive	91.5296	1.58193	Inactive	1.29805	NA	10.2705	10.2441	10.4548	10.1146	10.1459	10.0407	-0.222586	0.0704339	NA
chr1	+	156030765	156031015	RAB25	hPro	72.9623	93.1189	1.27253	Inactive	88.858	1.21492	Inactive	103.612	1.4144	Inactive	96.0496	1.31215	Inactive	1.09612	NA	2.4194	0	3.02777	1.65888	0	1.75123	-0.484393	0.60784	NA
chr1	+	156052136	156052386	LMNA	hPro	3.16561	5.08372	1.46046	Inactive	7.3017	1.99291	Active	5.32633	1.5187	Inactive	4.51998	1.32513	Inactive	0.823494	NA	13.1331	13.1527	13.3624	13.2291	13.2212	13.0986	-0.0350642	0.831115	NA
chr1	+	156084260	156084510	LMNA	hPro	86.8502	131.557	1.5089	Inactive	125.738	1.44266	Inactive	139.992	1.60491	Inactive	137.859	1.58063	Inactive	1.07928	NA	13.1331	13.1527	13.3624	13.2291	13.2212	13.0986	-0.0350642	0.831115	NA
chr1	+	156095707	156095957	LMNA	hPro	18.9426	32.2382	1.66669	Inactive	29.7018	1.53951	Inactive	31.4555	1.62745	Inactive	29.8935	1.54912	Inactive	0.990757	NA	13.1331	13.1527	13.3624	13.2291	13.2212	13.0986	-0.0350642	0.831115	NA
chr1	+	156119534	156119784	SEMA4A	hPro	12.9688	6.44765	0.533163	Inactive	4.45528	0.390533	Inactive	6.1303	0.510445	Inactive	8.4236	0.674618	Inactive	1.28296	NA	7.0857	7.171	5.3767	5.51073	4.71185	5.01594	-1.42824	0.00786948	NA
chr1	+	156123121	156123371	SEMA4A	hPro	41.3062	51.4572	1.23994	Inactive	50.1218	1.20838	Inactive	45.123	1.09022	Inactive	43.0426	1.04104	Inactive	0.870501	NA	7.0857	7.171	5.3767	5.51073	4.71185	5.01594	-1.42824	0.00786948	NA
chr1	+	156123168	156123418	SEMA4A	hPro	41.3062	51.4572	1.23994	Inactive	50.1218	1.20838	Inactive	45.123	1.09022	Inactive	43.0426	1.04104	Inactive	0.870501	NA	7.0857	7.171	5.3767	5.51073	4.71185	5.01594	-1.42824	0.00786948	NA
chr1	+	156163522	156163772	SLC25A44	hPro	43.808	66.2124	1.50001	Inactive	63.6114	1.44196	Inactive	87.4322	1.97358	Inactive	84.8524	1.91601	Inactive	1.3221	NA	9.70377	9.66591	9.86296	9.76461	9.88781	9.85193	0.0926115	0.499164	NA
chr1	+	156182578	156182828	PMF1	hPro	76.0258	69.4362	0.914449	Inactive	71.9032	0.946478	Inactive	88.4371	1.16113	Inactive	88.9615	1.16794	Inactive	1.25157	NA	8.74626	8.68195	8.92947	8.81085	8.67555	8.66063	-0.0598372	0.744786	NA
chr1	+	156211750	156212000	BGLAP	hPro	91.0369	108.866	1.19372	Inactive	112.001	1.22778	Inactive	102.306	1.12244	Inactive	99.4396	1.0913	Inactive	0.914203	NA	2.09157	2.75925	1.75922	1.28598	0	1.12646	-1.14256	0.160172	NA
chr1	-	156217858	156218108	PAQR6	hPro	87.8713	111.966	1.27112	Inactive	107.793	1.22416	Inactive	107.029	1.21557	Inactive	102.83	1.16832	Inactive	0.955357	NA	4.76005	5.05808	5.5335	5.99036	5.86511	5.84299	0.798832	0.0112558	NA
chr1	-	156252570	156252820	SMG5	hPro	72.7581	80.0996	1.09953	Inactive	80.8137	1.10922	Inactive	118.184	1.61588	Inactive	109.507	1.49824	Inactive	1.4099	NA	12.2433	12.2768	12.011	12.3818	12.4837	12.3264	0.212764	0.14101	NA
chr1	+	156253869	156254119	TMEM79	hPro	19.249	18.475	0.961776	Inactive	19.0587	0.990602	Inactive	16.9839	0.888138	Inactive	18.3881	0.957484	Inactive	0.94532	NA	9.12624	9.1042	8.06683	8.49433	8.87179	8.50017	-0.20904	0.640347	NA
chr1	+	156308030	156308280	TSACC	hPro	99.2063	86.1753	0.869958	Inactive	81.5563	0.823863	Inactive	91.653	0.924623	Inactive	105.192	1.05973	Inactive	1.17153	NA	5.07129	4.28284	3.93649	4.30014	3.34567	4.06836	-0.488745	0.383902	NA
chr1	-	156308156	156308406	CCT3	hPro	109.98	97.9546	0.891644	Inactive	92.447	0.842017	Inactive	101.703	0.925419	Inactive	115.568	1.05035	Inactive	1.13965	NA	14.422	14.3829	14.0396	14.1171	14.1214	14.0449	-0.194825	0.281188	NA
chr1	+	156308182	156308432	TSACC	hPro	115.8	101.178	0.874812	Inactive	95.7884	0.828668	Inactive	106.225	0.918022	Inactive	121.32	1.04726	Inactive	1.15369	NA	5.07129	4.28284	3.93649	4.30014	3.34567	4.06836	-0.488745	0.383902	NA
chr1	+	156308492	156308742	TSACC	hPro	55.7046	47.6134	0.85731	Inactive	47.2754	0.851349	Inactive	66.5288	1.19089	Inactive	72.8333	1.30207	Inactive	1.45901	NA	5.07129	4.28284	3.93649	4.30014	3.34567	4.06836	-0.488745	0.383902	NA
chr1	+	156338779	156339029	RHBG	hPro	62.4953	68.8162	1.09955	Inactive	68.5617	1.09554	Inactive	83.1108	1.32468	Inactive	77.5588	1.23724	Inactive	1.16711	NA	0	0	0	0	0	0.259669	0.0708063		NA
chr1	-	156399134	156399384	C1orf61	hPro	25.8355	29.1384	1.12308	Inactive	30.6919	1.18097	Inactive	25.3252	0.980984	Inactive	25.0654	0.971303	Inactive	0.847329	NA	7.45104	7.68141	5.74075	5.81715	5.86511	5.66379	-1.24984	0.0170361	NA
chr1	-	156460341	156460591	MEF2D	hPro	161.242	251.954	1.55912	Inactive	245.04	1.5165	Inactive	253.754	1.57021	Inactive	250.037	1.5473	Inactive	1.01362	NA	9.11497	9.24805	10.0237	9.21347	9.34317	9.30075	-0.21877	0.566309	NA
chr1	-	156542346	156542596	IQGAP3	hPro	102.168	92.2509	0.903874	Inactive	89.9718	0.881783	Inactive	113.36	1.10848	Inactive	116.492	1.13884	Inactive	1.25854	NA	11.4021	11.4173	10.3024	9.69496	9.8773	9.709	-1.28641	0.000305207	Repressed
chr1	+	156561357	156561607	APOA1BP	hPro	63.2102	71.5441	1.12979	Inactive	75.3684	1.18935	Inactive	81.0004	1.27706	Inactive	78.997	1.24586	Inactive	1.08787	NA	11.4206	11.3152	10.886	10.5007	10.5393	10.434	-0.724138	0.000267361	NA
chr1	-	156571229	156571479	GPATCH4	hPro	59.6871	39.9258	0.674374	Inactive	37.2511	0.6303	Inactive	44.5201	0.750079	Inactive	44.6862	0.752816	Inactive	1.15193	NA	10.346	10.3242	11.232	11.7237	11.7213	11.6637	0.959463	0.00343229	NA
chr1	+	156588885	156589135	HAPLN2	hPro	101.81	108.37	1.06381	Inactive	118.065	1.15811	Inactive	88.5376	0.870904	Inactive	90.0915	0.886018	Inactive	0.790724	NA	6.45926	6.433	5.92193	5.02886	4.71185	4.74598	-1.45666	2.56e-07	Repressed
chr1	+	156611539	156611789	BCAN	hPro	32.6262	23.8067	0.737719	Inactive	25.9891	0.802621	Inactive	26.9331	0.830695	Inactive	25.579	0.790425	Inactive	1.05244	NA	2.68635	3.50929	3.02777	2.41019	2.48104	2.12184	-0.805458	0.239	NA
chr1	-	156647139	156647389	NES	hPro	42.072	38.3139	0.912748	Inactive	40.0975	0.954158	Inactive	41.5052	0.986841	Inactive	39.6526	0.943829	Inactive	1.03415	NA	10.313	10.3753	9.85184	10.4556	10.4117	10.3362	0.195086	0.402854	NA
chr1	-	156675409	156675659	CRABP2	hPro	110.082	107.254	0.974541	Inactive	107.422	0.976054	Inactive	104.316	0.948092	Inactive	95.3305	0.867202	Inactive	0.930636	NA	5.16172	5.2453	5.20075	6.20248	6.21583	6.27641	1.02536	7.99e-05	Induced
chr1	-	156675558	156675808	CRABP2	hPro	108.703	106.138	0.976619	Inactive	105.813	0.973656	Inactive	99.8938	0.9197	Inactive	95.4333	0.87904	Inactive	0.9223	NA	5.16172	5.2453	5.20075	6.20248	6.21583	6.27641	1.02536	7.99e-05	Induced
chr1	-	156697655	156697905	ISG20L2	hPro	37.9363	49.4733	1.2963	Inactive	42.6964	1.12225	Inactive	37.3848	0.985836	Inactive	36.1599	0.954377	Inactive	0.802219	NA	11.6807	11.6728	11.5457	11.7136	11.8405	11.7686	0.135919	0.191844	NA
chr1	+	156698062	156698312	RRNAD1	hPro	71.6348	63.6085	0.889498	Inactive	54.2058	0.760046	Inactive	58.9916	0.825935	Inactive	55.9861	0.784556	Inactive	0.976325	NA	10.5088	10.5184	10.0003	10.0699	10.1576	9.91163	-0.312478	0.193214	NA
chr1	-	156698181	156698431	ISG20L2	hPro	78.8851	68.1963	0.866198	Inactive	59.4037	0.756132	Inactive	70.4482	0.894387	Inactive	64.6152	0.82137	Inactive	1.05759	NA	11.6807	11.6728	11.5457	11.7136	11.8405	11.7686	0.135919	0.191844	NA
chr1	-	156710873	156711123	MRPL24	hPro	81.8464	90.0191	1.09865	Inactive	86.3828	1.05476	Inactive	88.8391	1.08441	Inactive	83.8251	1.02388	Inactive	0.979049	NA	10.4893	10.439	10.0756	9.92797	10.0337	9.95756	-0.374897	0.0357058	NA
chr1	-	156721493	156721743	HDGF	hPro	20.9339	27.8985	1.31753	Inactive	26.6079	1.25869	Inactive	18.3909	0.884061	Inactive	17.2581	0.832415	Inactive	0.666279	NA	13.8322	13.8011	13.6018	13.2608	13.3807	13.2743	-0.440839	0.000158394	NA
chr1	-	156721974	156722224	HDGF	hPro	93.3346	98.0786	1.05029	Inactive	94.4271	1.01158	Inactive	85.9247	0.921451	Inactive	82.0788	0.880682	Inactive	0.874028	NA	13.8322	13.8011	13.6018	13.2608	13.3807	13.2743	-0.440839	0.000158394	NA
chr1	-	156722190	156722440	HDGF	hPro	102.066	105.89	1.0371	Inactive	100.12	0.981119	Inactive	91.854	0.900918	Inactive	92.4542	0.906741	Inactive	0.895669	NA	13.8322	13.8011	13.6018	13.2608	13.3807	13.2743	-0.440839	0.000158394	NA
chr1	+	156737073	156737323	PRCC	hPro	61.7295	74.1479	1.19797	Inactive	67.4479	1.09116	Inactive	62.6095	1.01403	Inactive	76.737	1.23924	Inactive	0.984336	NA	11.0916	11.034	11.1018	11.1214	11.0689	11.0967	0.0233153	0.805422	NA
chr1	+	156785341	156785591	NTRK1	hPro	40.0808	40.1738	1.00226	Inactive	36.1372	0.904004	Inactive	44.0176	1.09583	Inactive	35.8517	0.897054	Inactive	1.04544	NA	10.7095	10.7982	9.56887	9.69621	9.83087	9.63686	-0.688481	0.0898039	NA
chr1	-	156785889	156786139	SH2D2A	hPro	72.4517	92.127	1.26787	Inactive	90.9619	1.25201	Inactive	80.6989	1.11228	Inactive	81.5651	1.12407	Inactive	0.887487	NA	10.4038	10.332	8.99838	7.75524	7.87487	7.72798	-2.07698	1.72e-07	Repressed
chr1	-	156786590	156786840	SH2D2A	hPro	81.0806	89.2751	1.09983	Inactive	81.68	1.0073	Inactive	74.1666	0.915766	Inactive	69.957	0.86448	Inactive	0.844864	NA	10.4038	10.332	8.99838	7.75524	7.87487	7.72798	-2.07698	1.72e-07	Repressed
chr1	-	156828662	156828912	INSRR	hPro	40.7445	55.7969	1.36058	Inactive	51.4832	1.25725	Inactive	47.334	1.15785	Inactive	53.6234	1.30852	Inactive	0.942142	NA	5.28754	5.37132	4.63527	4.74914	5.32032	4.60111	-0.352046	0.414575	NA
chr1	+	156830470	156830720	NTRK1	hPro	2.75715	1.23993	0.596178	Inactive	2.22764	0.859066	Inactive	2.91441	1.04186	Inactive	1.23272	0.594259	Inactive	1.12429	NA	10.7095	10.7982	9.56887	9.69621	9.83087	9.63686	-0.688481	0.0898039	NA
chr1	+	156863322	156863572	PEAR1	hPro	133.671	199.753	1.49069	Inactive	195.537	1.45939	Inactive	221.294	1.65064	Inactive	223.123	1.66423	Inactive	1.12366	NA	9.429	9.38882	9.39578	9.5405	9.48831	9.50798	0.10903	0.302648	NA
chr1	+	156890223	156890473	LRRC71	hPro	130.148	122.009	0.93794	Inactive	119.921	0.922019	Inactive	148.333	1.13866	Inactive	140.941	1.0823	Inactive	1.19409	NA	4.36265	5.20072	3.02777	3.03428	2.48104	2.12184	-1.63719	0.0134356	NA
chr1	-	157015112	157015362	ARHGEF11	hPro	59.4318	70.8001	1.18812	Inactive	80.4425	1.34768	Inactive	80.3974	1.34693	Inactive	73.7579	1.23706	Inactive	1.01901	NA	9.84009	9.82122	10.6082	10.6483	10.873	10.7845	0.61193	0.0501594	NA
chr1	-	157108127	157108377	ETV3	hPro	143.729	148.668	1.03413	Inactive	142.569	0.991985	Inactive	217.776	1.51163	Inactive	209.152	1.45204	Inactive	1.46273	NA	9.08639	9.13117	9.71113	9.7099	9.70976	9.75779	0.387106	0.133361	NA
chr1	-	157108333	157108583	ETV3	hPro	133.211	140.36	1.05327	Inactive	134.153	1.00702	Inactive	203.204	1.52151	Inactive	189.428	1.41887	Inactive	1.42717	NA	9.08639	9.13117	9.71113	9.7099	9.70976	9.75779	0.387106	0.133361	NA
chr1	-	157670597	157670847	FCRL3	hPro	26.4482	32.3622	1.21546	Inactive	31.0632	1.16813	Inactive	38.1888	1.42774	Inactive	36.1599	1.35382	Inactive	1.16696	NA	0	0	0	0	0	0.259669	0.0708063		NA
chr1	-	157789890	157790140	FCRL1	hPro	38.9064	64.6005	1.64386	Inactive	58.9086	1.50123	Inactive	74.3676	1.88861	Inactive	66.9779	1.70343	Inactive	1.14211	NA	0	0	0	0	0	0.839006	0.186015		NA
chr1	-	157811584	157811834	CD5L	hPro	21.5977	22.0708	1.02094	Inactive	23.7615	1.09575	Inactive	23.6167	1.08935	Inactive	15.1008	0.712497	Inactive	0.851255	NA	0	0	0	0.78177	2.48104	0.989881	0.981667		NA
chr1	+	157962862	157963112	KIRREL	hPro	19.5553	19.7149	1.00776	Inactive	17.0786	0.87951	Inactive	10.1502	0.542449	Inactive	8.21815	0.448456	Inactive	0.525045	NA	6.65875	6.56196	3.02777	4.74914	3.88254	4.33119	-1.26751	0.0866107	NA
chr1	+	158149536	158149786	CD1D	hPro	46.0546	50.8372	1.10164	Inactive	42.9439	0.933892	Inactive	54.4692	1.17883	Inactive	43.6589	0.949087	Inactive	1.04538	NA	6.11903	6.22616	3.02777	4.62847	4.71185	4.74598	-0.790852	0.275474	NA
chr1	-	158656456	158656706	SPTA1	hPro	76.8938	276.381	3.56102	Active	279.197	3.59717	Active	355.055	4.57103	Active	339.101	4.36621	Active	1.24854	Constitutive Epromoter	12.2026	12.2711	9.33846	10.6116	10.7363	10.7098	-0.842214	0.220479	NA
chr1	-	158687855	158688105	OR6K3	hPro	76.3321	68.6922	0.901207	Inactive	65.344	0.85791	Inactive	68.9408	0.904421	Inactive	77.0451	1.00922	Inactive	1.08784	NA	1.66664	1.10708	0	0	0	0.479653	-0.700569		NA
chr1	-	158736422	158736672	OR6N1	hPro	79.0382	75.1399	0.951295	Inactive	75.3684	0.954149	Inactive	65.9259	0.836174	Inactive	75.0933	0.950712	Inactive	0.93778	NA	1.06169	0	0	0	0	0.259669	-0.22488		NA
chr1	+	158800967	158801217	MNDA	hPro	144.138	180.658	1.25162	Inactive	182.79	1.26631	Inactive	248.528	1.71925	Inactive	241.408	1.67019	Inactive	1.34612	NA	3.27783	2.98633	6.75932	6.5732	6.07581	6.51596	0.677936	0.431292	NA
chr1	+	158901136	158901386	PYHIN1	hPro	7.81192	11.7794	1.45024	Inactive	11.2619	1.39151	Inactive	16.18	1.94963	Inactive	15.7172	1.89711	Inactive	1.35365	NA	0	1.10708	1.75922	1.28598	2.48104	1.25122	0.476325		NA
chr1	+	158979481	158979731	IFI16	hPro	39.1107	80.3476	2.02808	Active	83.0414	2.09524	Active	117.079	2.94383	Active	112.589	2.83189	Active	1.40075	Constitutive Epromoter	7.52103	7.60649	7.43239	12.227	12.2734	12.3013	4.71012	0	Induced
chr1	-	159046597	159046847	AIM2	hPro	52.3858	33.9741	0.65512	Inactive	33.0433	0.637685	Inactive	34.7719	0.670064	Inactive	38.2144	0.734547	Inactive	1.08648	NA	4.97482	5.2453	4.63527	7.5211	7.88889	7.51274	2.54855	4.76e-23	Induced
chr1	+	159141213	159141463	CADM3	hPro	43.5527	55.301	1.26369	Inactive	59.7749	1.36411	Inactive	74.2671	1.68939	Inactive	63.8961	1.45661	Inactive	1.1972	NA	6.64314	6.01067	0	2.20044	1.71874	2.46877	-1.94613	0.0133922	NA
chr1	+	159259303	159259553	FCER1A	hPro	74.3409	110.23	1.47636	Inactive	109.154	1.46207	Inactive	116.978	1.56592	Inactive	107.35	1.43813	Inactive	1.02233	NA	5.36571	5.93104	1.75922	3.03428	1.71874	3.63666	-1.39896	0.0759835	NA
chr1	+	159750558	159750808	DUSP23	hPro	73.7282	52.8211	0.720225	Inactive	51.1119	0.697353	Inactive	50.6504	0.691177	Inactive	61.6361	0.838186	Inactive	1.07886	NA	8.41509	8.52808	8.02781	7.80712	7.97023	7.62797	-0.55254	0.0147416	NA
chr1	-	159832397	159832647	VSIG8	hPro	35.6387	46.2495	1.28961	Inactive	43.0677	1.20276	Inactive	28.4406	0.803538	Inactive	33.7971	0.949736	Inactive	0.703457	NA	1.06169	0	0	1.28598	0	0.259669	0.10375		NA
chr1	-	159893457	159893707	TAGLN2	hPro	13.8879	17.2351	1.22483	Inactive	22.7714	1.59669	Inactive	15.8785	1.13371	Inactive	18.6963	1.32297	Inactive	0.870694	NA	13.9744	13.9416	13.7782	13.5211	13.5251	13.4142	-0.411856	9.15e-05	NA
chr1	-	159894291	159894541	TAGLN2	hPro	77.5575	470.678	6.00424	Active	443.3	5.65573	Active	527.105	6.72253	Active	541.165	6.90151	Active	1.16845	Constitutive Epromoter	13.9744	13.9416	13.7782	13.5211	13.5251	13.4142	-0.411856	9.15e-05	NA
chr1	-	159895282	159895532	TAGLN2	hPro	40.6935	30.9983	0.767465	Inactive	33.6621	0.831355	Inactive	38.9927	0.959207	Inactive	36.1599	0.891264	Inactive	1.1574	NA	13.9744	13.9416	13.7782	13.5211	13.5251	13.4142	-0.411856	9.15e-05	NA
chr1	-	159915336	159915586	IGSF9	hPro	165.991	92.6229	0.560646	Inactive	97.3973	0.589237	Inactive	113.863	0.687839	Inactive	115.773	0.699277	Inactive	1.20631	NA	4.28431	4.51902	4.4897	5.12119	4.43452	4.97129	0.504453	0.226633	NA
chr1	-	159923994	159924244	SLAMF9	hPro	65.8141	79.1077	1.19896	Inactive	76.4822	1.15967	Inactive	57.3836	0.873822	Inactive	62.5607	0.951307	Inactive	0.773808	NA	1.06169	2.15778	0	0.78177	0	0.479653	-0.736476		NA
chr1	-	160001733	160001983	PIGM	hPro	37.4768	26.5345	0.715613	Inactive	24.8753	0.672491	Inactive	27.9381	0.752092	Inactive	30.9208	0.829612	Inactive	1.13947	NA	8.648	8.69807	9.34906	9.54745	9.46978	9.57814	0.591958	0.0291628	NA
chr1	+	160051159	160051409	KCNJ9	hPro	49.9861	42.5297	0.853756	Inactive	43.3152	0.869162	Inactive	41.9071	0.841545	Inactive	43.0426	0.863816	Inactive	0.989809	NA	0	0	0	1.28598	0	0.259669	0.3882		NA
chr1	+	160085319	160085569	ATP1A2	hPro	20.7297	29.8824	1.42121	Inactive	34.2809	1.62363	Inactive	22.7123	1.09124	Inactive	25.0654	1.19953	Inactive	0.752346	NA	2.91154	2.98633	0	0.78177	0	0.989881	-1.41689	0.0829684	NA
chr1	+	160121151	160121401	ATP1A4	hPro	92.824	107.998	1.16173	Inactive	103.833	1.11734	Inactive	97.1803	1.04643	Inactive	110.02	1.18328	Inactive	0.978344	NA	1.06169	0	1.75922	1.28598	0	0.670489	-0.124108		NA
chr1	+	160147000	160147250	ATP1A4	hPro	65.2525	105.022	1.60027	Inactive	107.298	1.63463	Inactive	98.9893	1.50922	Inactive	101.289	1.54393	Inactive	0.943814	NA	1.06169	0	1.75922	1.28598	0	0.670489	-0.124108		NA
chr1	+	160160084	160160334	CASQ1	hPro	13.2752	9.79546	0.756239	Inactive	14.1084	1.05837	Inactive	9.54719	0.738847	Inactive	11.1972	0.854433	Inactive	0.878031	NA	0	1.10708	0	0.78177	1.71874	0.839006	0.385362		NA
chr1	+	160174908	160175158	PEA15	hPro	345.001	540.61	1.56534	Inactive	524.732	1.51945	Inactive	594.237	1.72033	Inactive	605.986	1.75429	Inactive	1.12637	NA	11.2844	11.3217	10.4125	10.5479	10.6422	10.5772	-0.455577	0.177592	NA
chr1	-	160232300	160232550	DCAF8	hPro	70.4094	130.441	1.84067	Active	133.534	1.88398	Active	180.191	2.53736	Active	174.122	2.45237	Active	1.33965	Constitutive Epromoter	11.9939	12.0281	11.8938	11.3639	11.4506	11.3489	-0.587999	5.09e-13	NA
chr1	-	160254891	160255141	PEX19	hPro	87.8203	87.1672	0.992647	Inactive	74.2546	0.847268	Inactive	101.2	1.15064	Inactive	99.2341	1.1285	Inactive	1.23872	NA	10.6551	10.6844	10.9343	10.8562	10.7952	10.8213	0.0660936	0.687601	NA
chr1	+	160312862	160313112	NCSTN	hPro	187.333	211.904	1.13047	Inactive	217.442	1.15987	Inactive	202.4	1.08	Inactive	206.378	1.10112	Inactive	0.952317	NA	11.3001	11.3488	11.8413	11.2716	11.4256	11.3467	-0.164038	0.529927	NA
chr1	-	160313304	160313554	COPA	hPro	113.707	115.562	1.01617	Inactive	109.649	0.964623	Inactive	85.0202	0.749912	Inactive	96.8714	0.85323	Inactive	0.809343	NA	13.6467	13.7386	13.1319	13.4093	13.5226	13.485	-0.0556368	0.853741	NA
chr1	+	160370163	160370413	VANGL2	hPro	47.0247	69.6842	1.47183	Inactive	63.8589	1.35053	Inactive	58.7906	1.245	Inactive	63.8961	1.35131	Inactive	0.919904	NA	10.787	10.9123	10.6896	10.0208	10.1633	10.0979	-0.707243	1.25e-10	NA
chr1	-	160493002	160493252	SLAMF6	hPro	35.2813	38.4379	1.087	Inactive	43.8102	1.23508	Inactive	50.5499	1.42084	Inactive	54.2398	1.52254	Inactive	1.26756	NA	8.21845	8.29351	11.284	10.7403	10.7952	10.8105	0.557359	0.493596	NA
chr1	-	160617051	160617301	SLAMF1	hPro	10.1606	8.30754	0.833964	Inactive	7.17794	0.732751	Inactive	5.72831	0.602863	Inactive	8.4236	0.844363	Inactive	0.923733	NA	2.09157	3.18247	5.80371	4.24648	3.88254	4.40019	-0.176461	0.859769	NA
chr1	+	160765663	160765913	LY9	hPro	41.2551	32.9822	0.804215	Inactive	33.5383	0.817376	Inactive	24.2197	0.596844	Inactive	23.1135	0.570665	Inactive	0.719977	NA	0	0	0	0.78177	1.71874	0	0.400889		NA
chr1	-	160832642	160832892	CD244	hPro	49.5776	61.6246	1.23819	Inactive	61.26	1.23098	Inactive	46.0275	0.929809	Inactive	54.9589	1.1064	Inactive	0.824653	NA	1.66664	1.10708	1.75922	0.78177	1.71874	1.25122	-0.272677		NA
chr1	-	160924539	160924789	ITLN2	hPro	67.4991	54.681	0.812872	Inactive	47.5229	0.708373	Inactive	59.8961	0.889006	Inactive	53.6234	0.797432	Inactive	1.10859	NA	0	0	0	0.78177	0	0	0.158336		NA
chr1	-	160991083	160991333	F11R	hPro	73.6771	30.7503	0.425168	Inactive	32.7958	0.452559	Inactive	41.7061	0.571877	Inactive	44.7889	0.613159	Inactive	1.35012	NA	12.7001	12.6976	11.8581	12.1185	12.1185	12.0466	-0.360689	0.276278	NA
chr1	-	161008724	161008974	TSTD1	hPro	126.778	84.8114	0.671566	Inactive	78.7099	0.623816	Inactive	78.287	0.620506	Inactive	77.5588	0.614807	Inactive	0.953628	NA	0	1.10708	0	1.95492	0	1.57145	0.695683		NA
chr1	-	161014677	161014927	USF1	hPro	45.7993	66.7083	1.44678	Inactive	70.7894	1.53398	Inactive	104.818	2.2611	Active	106.836	2.30422	Active	1.5316	NA	10.6146	10.7065	10.4325	12.0516	12.0569	11.9719	1.42449	7.67e-41	Induced
chr1	-	161015719	161015969	USF1	hPro	49.2202	67.3283	1.36057	Inactive	66.3341	1.34078	Inactive	73.0611	1.47473	Inactive	68.1079	1.3761	Inactive	1.05533	NA	10.6146	10.7065	10.4325	12.0516	12.0569	11.9719	1.42449	7.67e-41	Induced
chr1	-	161039710	161039960	ARHGAP30	hPro	60.0445	71.4201	1.18635	Inactive	73.3883	1.21859	Inactive	67.4333	1.12104	Inactive	74.8879	1.24316	Inactive	0.983058	NA	6.40476	5.98461	3.93649	2.59327	1.71874	2.94578	-2.58697	4.08e-05	Repressed
chr1	-	161059335	161059585	PVRL4	hPro	32.5752	37.322	1.14138	Inactive	44.429	1.35305	Inactive	35.0734	1.07441	Inactive	30.8181	0.947667	Inactive	0.810635	NA	5.54441	5.28854	3.02777	1.95492	3.34567	2.3057	-2.02607	0.00242455	NA
chr1	+	161087661	161087911	NIT1	hPro	259.938	216.616	0.833976	Inactive	223.383	0.859909	Inactive	267.422	1.02868	Inactive	283.629	1.09079	Inactive	1.25125	NA	10.3992	10.4112	9.85556	9.57492	9.45101	9.34648	-0.771632	0.000652343	NA
chr1	+	161087706	161087956	NIT1	hPro	266.626	223.312	0.838155	Inactive	231.427	0.868477	Inactive	275.864	1.03452	Inactive	293.388	1.1	Inactive	1.25072	NA	10.3992	10.4112	9.85556	9.57492	9.45101	9.34648	-0.771632	0.000652343	NA
chr1	+	161087707	161087957	NIT1	hPro	266.473	223.312	0.838634	Inactive	231.427	0.868974	Inactive	275.864	1.03511	Inactive	293.388	1.10063	Inactive	1.25072	NA	10.3992	10.4112	9.85556	9.57492	9.45101	9.34648	-0.771632	0.000652343	NA
chr1	-	161087816	161088066	PFDN2	hPro	235.174	188.346	0.801722	Inactive	199.497	0.848938	Inactive	245.514	1.04378	Inactive	252.194	1.07207	Inactive	1.28182	NA	10.9958	10.9682	10.6452	10.7084	10.6729	10.6299	-0.209713	0.213427	NA
chr1	-	161102428	161102678	DEDD	hPro	277.349	580.66	2.08968	Active	567.058	2.04081	Active	604.99	2.17709	Inactive	611.841	2.2017	Active	1.06011	Constitutive Epromoter	9.87559	9.95808	9.81028	10.4287	10.3921	10.3604	0.503713	2.24e-08	NA
chr1	+	161123333	161123583	UFC1	hPro	25.0696	29.8824	1.18461	Inactive	27.9692	1.11123	Inactive	30.0485	1.19098	Inactive	26.709	1.06289	Inactive	0.98172	NA	12.1002	12.0851	11.5549	11.4621	11.4471	11.4028	-0.489175	0.0267209	NA
chr1	+	161129053	161129303	USP21	hPro	144.138	204.589	1.41651	Inactive	196.032	1.35755	Inactive	222.098	1.53714	Inactive	210.487	1.45714	Inactive	1.07939	NA	10.3069	10.2821	9.7556	9.6697	9.91888	9.66727	-0.379294	0.126105	NA
chr1	+	161135980	161136230	PPOX	hPro	34.2091	24.9226	0.736247	Inactive	25.9891	0.766538	Inactive	26.0287	0.767662	Inactive	26.0926	0.769477	Inactive	1.02286	NA	11.4833	11.5303	9.3752	9.40166	9.34825	9.22907	-1.50011	0.00620122	NA
chr1	-	161147708	161147958	B4GALT3	hPro	22.1082	28.2705	1.26667	Inactive	24.6278	1.10903	Inactive	28.1391	1.26099	Inactive	22.2917	1.00794	Inactive	0.955053	NA	10.8898	10.9405	10.4572	10.7839	10.9198	10.7707	0.0426592	0.87305	NA
chr1	-	161168795	161169045	ADAMTS4	hPro	61.6274	60.8807	0.988077	Inactive	64.354	1.04354	Inactive	60.3985	0.980378	Inactive	64.8206	1.05099	Inactive	0.999877	NA	6.7046	6.98636	4.4897	4.93021	5.04792	4.51663	-1.32929	0.0310623	NA
chr1	+	161168904	161169154	NDUFS2	hPro	61.5763	60.8807	0.988884	Inactive	64.354	1.04439	Inactive	60.3985	0.981178	Inactive	64.8206	1.05185	Inactive	0.999877	NA	12.2089	12.1826	11.7898	11.6977	11.7378	11.6557	-0.37251	0.04093	NA
chr1	+	161171736	161171986	NDUFS2	hPro	27.7247	38.0659	1.36001	Inactive	35.5184	1.27132	Inactive	42.1081	1.50073	Inactive	33.489	1.20067	Inactive	1.02663	NA	12.2089	12.1826	11.7898	11.6977	11.7378	11.6557	-0.37251	0.04093	NA
chr1	+	161184886	161185136	FCER1G	hPro	59.4829	66.5844	1.11741	Inactive	61.7551	1.03757	Inactive	64.0164	1.07496	Inactive	65.5397	1.10014	Inactive	1.00933	NA	2.09157	2.15778	3.39789	1.95492	3.34567	2.46877	-0.00952379	0.992303	NA
chr1	-	161193368	161193618	APOA2	hPro	51.9263	49.8453	0.960681	Inactive	53.9583	1.03839	Inactive	36.6813	0.711958	Inactive	40.8853	0.791389	Inactive	0.752022	NA	2.68635	2.15778	1.75922	1.28598	0	0.839006	-1.29047	0.110157	NA
chr1	+	161195528	161195778	TOMM40L	hPro	18.8405	21.5748	1.13781	Inactive	19.43	1.02971	Inactive	20.1998	1.06851	Inactive	25.3735	1.32928	Inactive	1.10623	NA	10.4517	10.4521	10.2124	10.2502	10.1604	10.133	-0.198291	0.155258	NA
chr1	-	161207950	161208200	NR1I3	hPro	31.1966	24.3027	0.785881	Inactive	22.6476	0.734475	Inactive	21.1043	0.686541	Inactive	27.7363	0.892526	Inactive	1.03862	NA	0	0	0	0.78177	0	0	0.158336		NA
chr1	+	161228316	161228566	PCP4L1	hPro	93.4367	76.3798	0.819383	Inactive	76.606	0.821778	Inactive	74.9706	0.804461	Inactive	66.2588	0.71221	Inactive	0.924145	NA	1.06169	0	0	0	0	0	-0.23011		NA
chr1	-	161279712	161279962	MPZ	hPro	41.3062	63.4845	1.52423	Inactive	62.0026	1.4892	Inactive	53.8663	1.29689	Inactive	54.7534	1.31785	Inactive	0.867693	NA	9.57806	9.69634	8.37737	7.88381	8.17855	7.86242	-1.25584	0.00195608	NA
chr1	+	161283965	161284215	SDHC	hPro	17.4619	24.7986	1.3974	Inactive	25.2466	1.42166	Inactive	28.5411	1.60011	Inactive	26.9144	1.512	Inactive	1.10395	NA	10.313	10.302	9.79874	9.75142	9.87378	9.54272	-0.42714	0.0783612	NA
chr1	+	161475004	161475254	FCGR2A	hPro	7.50557	10.0434	1.29837	Inactive	7.17794	0.961481	Inactive	6.1303	0.838309	Inactive	9.03996	1.1804	Inactive	0.893292	NA	11.597	11.5664	10.4024	11.0449	11.0658	11.1052	-0.200292	0.669289	NA
chr1	+	161494129	161494379	HSPA6	hPro	27.3672	32.7342	1.1892	Inactive	35.5184	1.28735	Inactive	36.0783	1.30708	Inactive	29.7908	1.08544	Inactive	0.966072	NA	7.65938	7.34494	6.47979	6.74748	6.56911	6.73477	-0.540553	0.165727	NA
chr1	-	161519768	161520018	FCGR3A	hPro	62.6996	62.3686	0.994804	Inactive	63.1164	1.00654	Inactive	44.6206	0.716183	Inactive	46.2271	0.741403	Inactive	0.728303	NA	3.27783	3.35512	0	1.95492	2.97718	1.91106	-0.609386	0.464859	NA
chr1	-	161520363	161520613	FCGR3A	hPro	20.8318	38.3139	1.80076	Inactive	35.3947	1.66705	Inactive	4.22086	0.23914	Inactive	6.67725	0.351654	Inactive	0.170365	NA	3.27783	3.35512	0	1.95492	2.97718	1.91106	-0.609386	0.464859	NA
chr1	-	161600787	161601037	FCGR3B	hPro	44.3697	47.7374	1.07423	Inactive	49.7506	1.1186	Inactive	46.2285	1.04097	Inactive	44.4807	1.00245	Inactive	0.931863	NA	4.57499	4.00029	1.75922	2.41019	2.97718	2.98225	-0.949554	0.188156	NA
chr1	-	161601202	161601452	FCGR3B	hPro	48.9649	57.9048	1.17892	Inactive	52.7208	1.07517	Inactive	33.8674	0.697838	Inactive	37.4953	0.770447	Inactive	0.651386	NA	4.57499	4.00029	1.75922	2.41019	2.97718	2.98225	-0.949554	0.188156	NA
chr1	-	161601703	161601953	FCGR3B	hPro	6.22911	3.7198	0.652888	Inactive	4.20776	0.720387	Inactive	0.803974	0.249543	Inactive	0.616361	0.223591	Inactive	0.344529	NA	4.57499	4.00029	1.75922	2.41019	2.97718	2.98225	-0.949554	0.188156	NA
chr1	+	161676561	161676811	FCRLA	hPro	34.5154	43.5216	1.25359	Inactive	42.5726	1.22686	Inactive	36.0783	1.04401	Inactive	44.4807	1.28059	Inactive	0.937167	NA	5.76238	5.41099	6.0312	7.50976	7.31391	7.39766	1.6814	1.91e-14	Induced
chr1	+	161691133	161691383	FCRLB	hPro	16.6961	27.5265	1.61202	Inactive	23.0189	1.3573	Inactive	28.1391	1.64664	Inactive	22.0863	1.3046	Inactive	0.99391	NA	7.51247	7.24969	6.35923	7.35357	7.52606	7.30894	0.237906	0.566309	NA
chr1	+	161692242	161692492	FCRLB	hPro	5.46324	6.07567	1.09476	Inactive	7.54922	1.32275	Inactive	4.92434	0.916621	Inactive	6.36907	1.14015	Inactive	0.850784	NA	7.51247	7.24969	6.35923	7.35357	7.52606	7.30894	0.237906	0.566309	NA
chr1	+	161719357	161719607	DUSP12	hPro	42.5826	54.433	1.27191	Inactive	56.5572	1.32065	Inactive	69.6442	1.62093	Inactive	65.1288	1.51732	Inactive	1.21049	NA	9.48917	9.54631	9.92445	10.2322	10.2087	10.1737	0.539746	0.00225581	NA
chr1	+	161735833	161736083	ATF6	hPro	57.2363	94.4828	1.63958	Inactive	94.3033	1.63649	Inactive	116.677	2.02068	Inactive	105.706	1.83229	Inactive	1.1761	NA	11.3375	11.3172	11.7692	11.6319	11.5976	11.7395	0.167648	0.460847	NA
chr1	-	161994205	161994455	OLFML2B	hPro	45.3398	51.7052	1.13736	Inactive	52.7208	1.15928	Inactive	49.5449	1.09074	Inactive	53.5207	1.17654	Inactive	0.987217	NA	1.06169	0	0	0	0	0	-0.23011		NA
chr1	+	162332572	162332822	NOS1AP	hPro	50.1903	71.2961	1.4123	Inactive	74.8734	1.48218	Inactive	61.2025	1.21512	Inactive	64.307	1.27577	Inactive	0.860565	NA	6.54576	6.39394	3.69218	4.30014	3.88254	4.529	-1.38027	0.0386041	NA
chr1	-	162346594	162346844	C1orf111	hPro	50.2924	43.7696	0.872831	Inactive	46.5329	0.926705	Inactive	50.5499	1.00502	Inactive	44.7889	0.892703	Inactive	1.05456	NA	2.68635	3.18247	0	0	0	0.259669	-1.7808	0.0239154	NA
chr1	+	162348495	162348745	C1orf226	hPro	13.9389	13.8872	0.996539	Inactive	14.8509	1.06105	Inactive	10.1502	0.746387	Inactive	7.70451	0.582674	Inactive	0.645932	NA	8.07457	7.85685	5.00032	5.4167	5.47697	5.16612	-1.67272	0.0105239	NA
chr1	+	162351319	162351569	C1orf226	hPro	26.8056	32.8582	1.21768	Inactive	34.8997	1.2911	Inactive	32.2595	1.19614	Inactive	37.8035	1.39553	Inactive	1.03304	NA	8.07457	7.85685	5.00032	5.4167	5.47697	5.16612	-1.67272	0.0105239	NA
chr1	-	162381878	162382128	SH2D1B	hPro	41.6125	61.6246	1.46963	Inactive	61.1363	1.45817	Inactive	47.2335	1.13191	Inactive	54.3425	1.29874	Inactive	0.830196	NA	9.86554	9.86294	7.14694	8.45643	8.60938	8.45791	-0.711237	0.296962	NA
chr1	+	162467394	162467644	UHMK1	hPro	21.9551	23.4347	1.06446	Inactive	26.7317	1.20808	Inactive	26.9331	1.21686	Inactive	25.579	1.15787	Inactive	1.04497	NA	12.911	12.9486	12.6146	13.2768	13.2642	13.3367	0.455733	0.00170738	NA
chr1	+	162531095	162531345	UAP1	hPro	187.588	154.124	0.822555	Inactive	149.871	0.800003	Inactive	188.431	1.00447	Inactive	199.496	1.06314	Inactive	1.27429	NA	13.4974	13.4483	12.2705	12.2566	12.2231	12.2311	-0.874192	0.0262894	NA
chr1	+	162602027	162602277	DDR2	hPro	17.5641	14.5072	0.835333	Inactive	14.8509	0.853847	Inactive	16.783	0.957924	Inactive	18.9017	1.07205	Inactive	1.20175	NA	6.14142	6.15784	5.74075	6.62668	6.21583	6.31623	0.349485	0.235535	NA
chr1	+	162760291	162760541	HSD17B7	hPro	48.148	30.9983	0.65106	Inactive	25.3703	0.536549	Inactive	12.5621	0.275944	Inactive	12.3272	0.271165	Inactive	0.460681	NA	9.15404	9.27248	8.04093	7.60344	7.54389	7.64513	-1.24278	0.00100953	NA
chr1	-	163172913	163173163	RGS5	hPro	9.5479	6.07567	0.670813	Inactive	5.69285	0.63452	Inactive	7.03477	0.761741	Inactive	9.5536	1.00054	Inactive	1.35006	NA	2.4194	1.10708	4.4897	4.89576	5.32032	5.37935	1.54998	0.0292158	NA
chr1	+	163291522	163291772	NUF2	hPro	54.326	48.3574	0.892119	Inactive	46.0378	0.850193	Inactive	70.5487	1.29322	Inactive	72.217	1.32337	Inactive	1.50179	NA	11.1201	11.0011	11.2348	10.8618	10.6587	10.8422	-0.322516	0.0183176	NA
chr1	-	163291531	163291781	RGS5	hPro	54.326	48.3574	0.892119	Inactive	46.0378	0.850193	Inactive	70.5487	1.29322	Inactive	72.217	1.32337	Inactive	1.50179	NA	2.4194	1.10708	4.4897	4.89576	5.32032	5.37935	1.54998	0.0292158	NA
chr1	+	164528396	164528646	PBX1	hPro	51.2625	71.4201	1.3857	Inactive	60.27	1.17235	Inactive	49.2434	0.961366	Inactive	49.4116	0.964585	Inactive	0.752898	NA	7.43299	7.33466	5.20075	4.89576	4.83278	4.80823	-1.80976	0.00133907	NA
chr1	-	165394171	165394421	RXRG	hPro	24.4569	36.206	1.46153	Inactive	33.6621	1.3616	Inactive	37.7868	1.52363	Inactive	29.1744	1.18531	Inactive	0.959552	NA	0	0	0	1.95492	0	0.839006	0.725058		NA
chr1	-	165414542	165414792	RXRG	hPro	49.2202	54.185	1.09886	Inactive	46.9041	0.953881	Inactive	50.6504	1.02848	Inactive	56.1916	1.13882	Inactive	1.05581	NA	0	0	0	1.95492	0	0.839006	0.725058		NA
chr1	+	165599909	165600159	MGST3	hPro	46.6673	60.1367	1.28257	Inactive	62.7451	1.33729	Inactive	77.081	1.63804	Inactive	74.2715	1.5791	Inactive	1.22798	NA	10.7067	10.6475	10.0563	10.1876	10.143	10.0711	-0.358929	0.169122	NA
chr1	-	165667850	165668100	ALDH9A1	hPro	142.299	129.573	0.911193	Inactive	126.852	0.892204	Inactive	162.101	1.13819	Inactive	150.7	1.05863	Inactive	1.21815	NA	10.4662	10.562	10.9361	10.951	10.7479	10.8945	0.199765	0.372519	NA
chr1	-	165738109	165738359	TMCO1	hPro	42.7358	25.0466	0.595544	Inactive	27.3504	0.64822	Inactive	27.3351	0.64787	Inactive	27.6335	0.654692	Inactive	1.04727	NA	12.2264	12.1565	12.5275	12.9193	12.739	12.8426	0.518623	0.00168741	NA
chr1	+	165796531	165796781	UCK2	hPro	32.0135	26.7825	0.84155	Inactive	22.6476	0.716301	Inactive	31.757	0.99223	Inactive	31.4344	0.982459	Inactive	1.26757	NA	11.1144	11.1681	11.5284	11.432	11.4833	11.4408	0.170222	0.389074	NA
chr1	+	166808523	166808773	POGK	hPro	33.2389	41.7857	1.24962	Inactive	44.8003	1.33767	Inactive	57.2831	1.70225	Inactive	61.0198	1.81138	Inactive	1.35804	NA	10.5802	10.5838	11.9798	12.3279	12.3329	12.394	1.03579	0.0263305	NA
chr1	-	166845604	166845854	TADA1	hPro	72.0943	66.5844	0.924619	Inactive	74.5021	1.03294	Inactive	80.6989	1.11772	Inactive	81.0515	1.12254	Inactive	1.14442	NA	9.6462	9.65975	9.93855	9.78827	9.77913	9.70321	0.00882172	0.965214	NA
chr1	+	166958125	166958375	MAEL	hPro	99.7168	439.184	4.37051	Active	427.088	4.25041	Active	358.974	3.57412	Active	402.689	4.00816	Active	0.87952	Constitutive Epromoter	0	1.72604	0	0	3.34567	0.989881	0.452828	0.585332	NA
chr1	+	167189865	167190115	POU2F1	hPro	38.8554	29.7584	0.77175	Inactive	27.9692	0.726858	Inactive	31.4555	0.814331	Inactive	31.4344	0.813802	Inactive	1.08643	NA	9.92484	10.1209	11.0701	10.5304	10.699	10.6512	0.157431	0.741543	NA
chr1	+	167298080	167298330	POU2F1	hPro	33.2389	38.4379	1.15184	Inactive	39.2312	1.17501	Inactive	39.0932	1.17098	Inactive	37.3926	1.12132	Inactive	0.985147	NA	9.92484	10.1209	11.0701	10.5304	10.699	10.6512	0.157431	0.741543	NA
chr1	-	167487797	167488047	CD247	hPro	18.5342	19.5909	1.05409	Inactive	17.5736	0.950825	Inactive	20.8028	1.11613	Inactive	23.2163	1.23969	Inactive	1.17502	NA	1.66664	2.75925	0	0.78177	0	0.989881	-0.922348		NA
chr1	-	167523006	167523256	CREG1	hPro	24.7633	14.2592	0.592284	Inactive	12.0045	0.504768	Inactive	16.18	0.66684	Inactive	17.5663	0.720649	Inactive	1.26474	NA	12.4915	12.4039	12.9035	13.629	13.5256	13.5669	0.943194	4.16e-07	NA
chr1	+	167599273	167599523	RCSD1	hPro	19.4022	17.607	0.912009	Inactive	13.2421	0.698067	Inactive	13.0646	0.689367	Inactive	14.1763	0.743856	Inactive	0.890158	NA	11.5323	11.5019	12.9258	11.4807	11.5142	11.4774	-0.596316	0.235554	NA
chr1	+	167690986	167691236	MPZL1	hPro	134.947	131.309	0.97324	Inactive	129.698	0.961389	Inactive	151.851	1.12434	Inactive	178.539	1.32065	Inactive	1.26381	NA	11.9314	11.9227	11.3954	11.1731	11.2025	11.2617	-0.548419	0.0115963	NA
chr1	-	167883414	167883664	ADCY10	hPro	45.6461	52.9451	1.15648	Inactive	52.9683	1.15697	Inactive	33.9679	0.749643	Inactive	42.0153	0.922163	Inactive	0.722646	NA	2.68635	1.72604	2.52865	3.87436	4.09089	4.01656	1.53081	0.00905903	NA
chr1	+	167905596	167905846	DCAF6	hPro	40.1829	65.2204	1.60796	Inactive	65.344	1.61096	Inactive	66.6293	1.64217	Inactive	61.3279	1.51344	Inactive	0.980333	NA	11.464	11.407	11.9488	11.5646	11.5761	11.672	-0.0200896	0.947363	NA
chr1	-	167906257	167906507	MPC2	hPro	89.2499	145.072	1.61853	Inactive	139.722	1.55925	Inactive	132.053	1.47427	Inactive	132.415	1.47828	Inactive	0.929127	NA	11.9386	11.8315	11.9644	11.8488	11.7015	11.785	-0.129164	0.230944	NA
chr1	-	168105624	168105874	GPR161	hPro	216.794	274.397	1.26448	Inactive	290.954	1.34051	Inactive	337.971	1.55638	Inactive	328.829	1.51441	Inactive	1.17881	NA	5.73318	5.81753	4.76748	6.66808	6.42266	6.50661	0.94173	0.00224041	NA
chr1	-	168105895	168106145	GPR161	hPro	317.072	429.264	1.35273	Inactive	488.471	1.53887	Inactive	544.19	1.71405	Inactive	528.016	1.6632	Inactive	1.16795	NA	5.73318	5.81753	4.76748	6.66808	6.42266	6.50661	0.94173	0.00224041	NA
chr1	-	168106761	168107011	GPR161	hPro	42.1741	57.9048	1.36436	Inactive	63.3639	1.4908	Inactive	48.3389	1.14279	Inactive	46.9462	1.11053	Inactive	0.789212	NA	5.73318	5.81753	4.76748	6.66808	6.42266	6.50661	0.94173	0.00224041	NA
chr1	-	168106855	168107105	GPR161	hPro	42.1741	57.9048	1.36436	Inactive	63.3639	1.4908	Inactive	48.3389	1.14279	Inactive	46.9462	1.11053	Inactive	0.789212	NA	5.73318	5.81753	4.76748	6.66808	6.42266	6.50661	0.94173	0.00224041	NA
chr1	+	168147882	168148132	TIPRL	hPro	29.4606	49.1013	1.64479	Inactive	45.4191	1.52391	Inactive	54.5697	1.82431	Inactive	52.4934	1.75615	Inactive	1.12995	NA	11.1556	11.1037	11.6618	11.929	11.8049	11.9461	0.555765	0.0147257	NA
chr1	+	168195054	168195304	SFT2D2	hPro	64.1803	57.1609	0.892308	Inactive	59.8987	0.934311	Inactive	83.8143	1.30123	Inactive	83.2088	1.29194	Inactive	1.41965	NA	11.0938	11.0923	11.5365	12.2175	12.1753	12.1932	0.927828	1.68e-07	NA
chr1	+	168250077	168250327	TBX19	hPro	24.7633	21.0788	0.856986	Inactive	24.009	0.970722	Inactive	21.4058	0.869679	Inactive	26.0926	1.0516	Inactive	1.05119	NA	7.46886	7.2928	7.28573	6.82275	7.04018	6.87468	-0.467312	0.0109237	NA
chr1	+	168545510	168545760	XCL1	hPro	11.1307	15.3752	1.3499	Inactive	15.9647	1.39849	Inactive	14.4715	1.2754	Inactive	12.5327	1.11557	Inactive	0.869955	NA	0	1.10708	0	0	0	0.479653	-0.150201		NA
chr1	+	169336993	169337243	BLZF1	hPro	66.3247	40.9178	0.622621	Inactive	39.6024	0.603083	Inactive	58.4891	0.883615	Inactive	59.8898	0.90442	Inactive	1.45878	NA	10.1895	10.168	10.4767	12.4067	12.3571	12.4288	2.10339	2.04e-69	Induced
chr1	-	169337151	169337401	NME7	hPro	67.2438	42.0337	0.630588	Inactive	40.9638	0.61491	Inactive	60.901	0.907057	Inactive	60.1979	0.896754	Inactive	1.44826	NA	9.79842	9.82856	9.01177	9.59116	9.41757	9.5718	-0.0647692	0.868974	NA
chr1	-	169396662	169396912	CCDC181	hPro	78.3234	79.8516	1.01927	Inactive	81.0613	1.03452	Inactive	102.205	1.30107	Inactive	95.9469	1.22217	Inactive	1.22858	NA	7.28996	7.23871	4.63527	5.53331	5.23511	5.54694	-1.10718	0.088117	NA
chr1	-	169429857	169430107	CCDC181	hPro	49.5776	59.5167	1.19651	Inactive	61.0125	1.22609	Inactive	52.9618	1.06691	Inactive	52.288	1.05359	Inactive	0.8753	NA	7.28996	7.23871	4.63527	5.53331	5.23511	5.54694	-1.10718	0.088117	NA
chr1	-	169455158	169455408	SLC19A2	hPro	156.289	100.311	0.644107	Inactive	102.595	0.658628	Inactive	119.089	0.763493	Inactive	118.444	0.759392	Inactive	1.16899	NA	10.4154	10.2847	10.1592	9.96893	9.72547	9.92749	-0.40536	0.00611221	NA
chr1	-	169555719	169555969	F5	hPro	43.4506	48.9773	1.12433	Inactive	40.9638	0.944055	Inactive	36.6813	0.847712	Inactive	44.6862	1.0278	Inactive	0.906749	NA	3.81234	4.10075	3.02777	1.65888	3.34567	2.90838	-0.953217	0.155677	NA
chr1	-	169599327	169599577	SELP	hPro	103.699	132.549	1.27555	Inactive	125.862	1.21168	Inactive	118.184	1.13835	Inactive	109.815	1.05842	Inactive	0.883215	NA	2.91154	2.98633	0	0.78177	0	0.259669	-1.66189	0.0384684	NA
chr1	-	169764011	169764261	METTL18	hPro	31.3498	29.6344	0.946973	Inactive	30.1969	0.964361	Inactive	26.1292	0.83862	Inactive	25.2708	0.812085	Inactive	0.86364	NA	8.09766	8.23944	8.2247	8.67274	8.55767	8.53817	0.404687	0.00427005	NA
chr1	+	169764349	169764599	C1orf112	hPro	42.94	47.8614	1.112	Inactive	46.2854	1.07614	Inactive	46.0275	1.07027	Inactive	35.6462	0.834005	Inactive	0.87027	NA	10.8521	10.8121	10.6665	10.9149	10.7783	10.8674	0.0746924	0.57001	NA
chr1	-	169863050	169863300	SCYL3	hPro	50.7009	59.1448	1.16332	Inactive	65.4678	1.28562	Inactive	74.2671	1.45582	Inactive	76.1206	1.49167	Inactive	1.20357	NA	8.37785	8.53258	9.24515	9.05278	8.91353	9.0656	0.245048	0.492045	NA
chr1	-	170043829	170044079	KIFAP3	hPro	42.2763	43.8936	1.03737	Inactive	39.1074	0.926775	Inactive	46.4295	1.09597	Inactive	40.988	0.970231	Inactive	1.05196	NA	10.7132	10.6139	10.2383	10.4029	10.3007	10.3563	-0.182419	0.389819	NA
chr1	+	170114987	170115237	METTL11B	hPro	23.9463	17.979	0.760794	Inactive	19.43	0.818959	Inactive	13.1651	0.567824	Inactive	10.0672	0.443641	Inactive	0.640267	NA	1.66664	1.72604	0	1.95492	2.48104	2.05494	0.572648	0.516872	NA
chr1	+	170501062	170501312	GORAB	hPro	23.9974	35.2141	1.44871	Inactive	28.093	1.16384	Inactive	35.1739	1.44711	Inactive	35.2353	1.44956	Inactive	1.10875	NA	8.19723	8.24494	8.78093	8.99701	8.76945	8.94782	0.484557	0.0494619	NA
chr1	+	171059817	171060067	FMO3	hPro	59.0234	80.8436	1.36353	Inactive	77.8436	1.31355	Inactive	77.282	1.30419	Inactive	78.7915	1.32934	Inactive	0.983734	NA	0	0	0	0	0	0.259669	0.0708063		NA
chr1	+	171283121	171283371	FMO4	hPro	27.4694	24.0547	0.880057	Inactive	24.009	0.878452	Inactive	25.9282	0.945865	Inactive	28.7635	1.04546	Inactive	1.13239	NA	2.09157	2.75925	4.14536	3.94343	2.97718	3.44098	0.383205	0.62656	NA
chr1	+	171454465	171454715	PRRC2C	hPro	37.63	60.3847	1.58904	Inactive	60.3937	1.58928	Inactive	77.3825	2.02906	Inactive	71.3952	1.87407	Inactive	1.22805	NA	13.3838	13.5019	14.1032	13.8534	14.1245	14.1357	0.333932	0.276379	NA
chr1	-	171711329	171711579	VAMP4	hPro	36.762	41.6617	1.12975	Inactive	42.5726	1.15387	Inactive	52.6603	1.42101	Inactive	49.0007	1.3241	Inactive	1.20209	NA	10.2718	10.1881	10.017	10.0037	9.93247	9.98786	-0.190258	0.141535	NA
chr1	+	171750560	171750810	METTL13	hPro	89.5562	61.3766	0.688816	Inactive	63.2402	0.709396	Inactive	82.7088	0.924385	Inactive	94.8169	1.05809	Inactive	1.41787	NA	11.5818	11.6124	11.0876	11.2742	11.3554	11.2181	-0.162614	0.511293	NA
chr1	+	171810417	171810667	DNM3	hPro	46.9736	46.0015	0.979737	Inactive	40.9638	0.874727	Inactive	64.8204	1.37201	Inactive	58.0407	1.23069	Inactive	1.40348	NA	4.76005	5.15472	3.02777	4.78721	4.27291	5.01594	0.126304	0.86104	NA
chr1	+	172389627	172389877	C1orf105	hPro	250.645	312.215	1.24467	Inactive	304.691	1.21477	Inactive	322.796	1.28672	Inactive	353.791	1.40989	Inactive	1.09643	NA	2.68635	1.72604	0	0.78177	0	0.259669	-1.1974		NA
chr1	-	172413180	172413430	PIGC	hPro	40.8977	49.3493	1.20172	Inactive	46.0378	1.12268	Inactive	49.8464	1.21358	Inactive	45.9189	1.11984	Inactive	1.00388	NA	10.8873	10.8305	11.0063	10.9149	10.8373	10.8596	-0.0333223	0.794125	NA
chr1	+	172421832	172422082	C1orf105	hPro	73.1155	90.2671	1.23142	Inactive	85.5165	1.16732	Inactive	90.2461	1.23113	Inactive	86.496	1.18054	Inactive	1.00539	NA	2.68635	1.72604	0	0.78177	0	0.259669	-1.1974		NA
chr1	+	172501288	172501538	SUCO	hPro	78.0681	90.1431	1.15272	Inactive	89.1055	1.13959	Inactive	82.9098	1.06123	Inactive	82.0788	1.05072	Inactive	0.921324	NA	10.4382	10.416	11.0279	11.2674	11.1842	11.3015	0.584785	0.018158	NA
chr1	+	172502057	172502307	SUCO	hPro	188.048	241.291	1.28164	Inactive	243.926	1.29558	Inactive	288.325	1.53043	Inactive	299.962	1.59199	Inactive	1.21155	NA	10.4382	10.416	11.0279	11.2674	11.1842	11.3015	0.584785	0.018158	NA
chr1	+	172627947	172628197	FASLG	hPro	48.7096	54.805	1.12262	Inactive	54.8246	1.12301	Inactive	64.8204	1.3241	Inactive	68.6215	1.40056	Inactive	1.21332	NA	2.4194	2.48963	0	1.95492	3.63894	1.83336	0.292049	0.762439	NA
chr1	-	173020053	173020303	TNFSF18	hPro	29.1543	51.5812	1.74374	Inactive	49.9981	1.69124	Inactive	53.3638	1.80285	Inactive	51.2607	1.73311	Inactive	1.0294	NA	0	0	0	0	0	0.259669	0.0708063		NA
chr1	-	173174647	173174897	TNFSF4	hPro	53.5601	63.9805	1.19099	Inactive	63.9827	1.19103	Inactive	61.705	1.14928	Inactive	61.5334	1.14614	Inactive	0.963645	NA	3.69611	4.28284	4.88859	4.82431	4.94436	4.92521	0.598047	0.182426	NA
chr1	-	173176402	173176652	TNFSF4	hPro	40.1829	45.0095	1.1172	Inactive	42.4489	1.05502	Inactive	39.6962	0.988182	Inactive	41.3989	1.02953	Inactive	0.928869	NA	3.69611	4.28284	4.88859	4.82431	4.94436	4.92521	0.598047	0.182426	NA
chr1	+	173446285	173446535	PRDX6	hPro	40.3871	28.5184	0.713227	Inactive	29.4543	0.73584	Inactive	15.0745	0.388394	Inactive	15.9227	0.408888	Inactive	0.550204	NA	14.1871	14.1787	13.344	14.0233	13.9359	13.9151	0.00486207	0.991121	NA
chr1	-	173572183	173572433	SLC9C2	hPro	63.5165	47.1174	0.745815	Inactive	49.7506	0.78663	Inactive	55.5747	0.876903	Inactive	60.4034	0.951747	Inactive	1.19329	NA	3.10628	2.75925	5.10401	9.19412	8.93395	9.14915	4.49927	2.9e-21	Induced
chr1	-	173638951	173639201	ANKRD45	hPro	60.6062	63.7325	1.05075	Inactive	63.7352	1.05079	Inactive	55.3737	0.915065	Inactive	56.4998	0.933344	Inactive	0.879551	NA	3.10628	3.18247	3.69218	8.56453	8.67555	8.67532	5.17462	3.98e-62	Induced
chr1	+	173683879	173684129	KLHL20	hPro	31.0945	26.5345	0.85792	Inactive	25.6178	0.829357	Inactive	42.6106	1.35882	Inactive	43.7616	1.39468	Inactive	1.63192	NA	9.68674	9.7123	10.1652	11.4398	11.4903	11.5224	1.5944	4.29e-20	Induced
chr1	-	173793220	173793470	CENPL	hPro	119.323	193.057	1.6128	Inactive	194.671	1.62621	Inactive	179.085	1.49668	Inactive	165.904	1.38713	Inactive	0.890336	NA	10.3278	10.2673	10.4251	10.7921	10.7479	10.8261	0.454787	2.88e-07	NA
chr1	+	173793596	173793846	DARS2	hPro	128.207	172.847	1.34549	Inactive	167.444	1.30368	Inactive	217.274	1.68934	Inactive	209.46	1.62886	Inactive	1.25254	NA	11.6959	11.6753	11.8553	11.5766	11.54	11.6405	-0.153153	0.173411	NA
chr1	-	173793727	173793977	CENPL	hPro	106.712	136.145	1.27326	Inactive	127.347	1.19158	Inactive	175.367	1.63739	Inactive	162.206	1.51521	Inactive	1.27903	NA	10.3278	10.2673	10.4251	10.7921	10.7479	10.8261	0.454787	2.88e-07	NA
chr1	-	173886466	173886716	SERPINC1	hPro	15.1643	22.8147	1.47329	Inactive	21.7813	1.40936	Inactive	20.9033	1.35504	Inactive	14.6899	0.970651	Inactive	0.80679	NA	2.91154	2.98633	3.93649	6.17402	6.30215	6.19331	2.88915	6.85e-15	Induced
chr1	-	173962160	173962410	RC3H1	hPro	40.5403	38.4379	0.949389	Inactive	37.0035	0.914859	Inactive	31.6565	0.78614	Inactive	32.359	0.803051	Inactive	0.852457	NA	9.67336	9.71429	10.5172	10.5367	10.6045	10.5501	0.523044	0.110056	NA
chr1	+	174128351	174128601	RABGAP1L	hPro	142.351	155.859	1.09423	Inactive	168.063	1.17936	Inactive	227.927	1.59697	Inactive	201.447	1.41225	Inactive	1.32355	NA	11.1059	11.1007	10.6257	10.8954	10.9096	10.9568	-0.0421761	0.874363	NA
chr1	+	174417011	174417261	GPR52	hPro	46.1056	51.7052	1.11887	Inactive	51.1119	1.10628	Inactive	25.5262	0.563122	Inactive	30.6126	0.671101	Inactive	0.554669	NA	0	0	0	0	0	1.36605	0.237749		NA
chr1	+	174843323	174843573	RABGAP1L	hPro	14.7558	19.7149	1.31475	Inactive	20.0487	1.33593	Inactive	26.8326	1.7665	Inactive	25.3735	1.67389	Inactive	1.29793	NA	11.1059	11.1007	10.6257	10.8954	10.9096	10.9568	-0.0421761	0.874363	NA
chr1	+	174844455	174844705	RABGAP1L	hPro	55.3982	97.0867	1.73918	Inactive	87.2491	1.56475	Inactive	108.737	1.94575	Inactive	108.171	1.93572	Inactive	1.1748	NA	11.1059	11.1007	10.6257	10.8954	10.9096	10.9568	-0.0421761	0.874363	NA
chr1	+	174933704	174933954	RABGAP1L	hPro	78.7319	136.269	1.72163	Inactive	139.846	1.76649	Inactive	117.481	1.48599	Inactive	130.463	1.64881	Inactive	0.898707	NA	11.1059	11.1007	10.6257	10.8954	10.9096	10.9568	-0.0421761	0.874363	NA
chr1	+	174968370	174968620	CACYBP	hPro	53.3559	63.3605	1.18406	Inactive	62.0026	1.15908	Inactive	83.7138	1.5585	Inactive	89.6805	1.66827	Inactive	1.37712	NA	12.3934	12.3603	12.6266	12.8351	12.7087	12.8231	0.324694	0.0167699	NA
chr1	+	174968691	174968941	CACYBP	hPro	153.737	112.214	0.731654	Inactive	110.763	0.722277	Inactive	132.153	0.860512	Inactive	138.27	0.900043	Inactive	1.21089	NA	12.3934	12.3603	12.6266	12.8351	12.7087	12.8231	0.324694	0.0167699	NA
chr1	-	174992541	174992791	MRPS14	hPro	25.9887	28.5184	1.09373	Inactive	28.8355	1.10548	Inactive	44.2186	1.67546	Inactive	37.1871	1.41493	Inactive	1.40523	NA	10.0618	10.0123	10.4251	10.2426	10.1254	10.2112	0.0228083	0.924999	NA
chr1	+	175036793	175037043	TNN	hPro	23.4868	37.074	1.55488	Inactive	33.4146	1.40543	Inactive	30.149	1.27207	Inactive	34.8244	1.46301	Inactive	0.923916	NA	0	0	0	0	0	0.479653	0.132188		NA
chr1	-	175161899	175162149	KIAA0040	hPro	61.0147	87.2912	1.42371	Inactive	84.0314	1.37115	Inactive	88.1356	1.43733	Inactive	83.9278	1.36948	Inactive	1.00427	NA	9.62649	9.80642	10.5949	10.8291	10.8712	10.8801	0.75501	0.023458	NA
chr1	-	175162179	175162429	KIAA0040	hPro	59.1255	106.386	1.78603	Inactive	103.585	1.73944	Inactive	98.7883	1.65967	Inactive	96.4605	1.62095	Inactive	0.930546	NA	9.62649	9.80642	10.5949	10.8291	10.8712	10.8801	0.75501	0.023458	NA
chr1	-	176176330	176176580	RFWD2	hPro	26.9077	15.8711	0.604532	Inactive	16.5835	0.630059	Inactive	20.0993	0.756039	Inactive	22.189	0.830918	Inactive	1.28541	NA	11.1855	11.1565	11.5515	11.5574	11.4196	11.4697	0.175121	0.380942	NA
chr1	+	176432106	176432356	PAPPA2	hPro	32.0135	39.9258	1.23967	Inactive	36.8798	1.1474	Inactive	38.2893	1.1901	Inactive	30.3044	0.94823	Inactive	0.895795	NA	1.06169	2.15778	1.75922	2.59327	1.71874	2.61525	0.676512	0.417822	NA
chr1	-	177939000	177939250	SEC16B	hPro	74.9536	75.8838	1.01225	Inactive	67.0766	0.896292	Inactive	71.2522	0.951268	Inactive	76.0179	1.01401	Inactive	1.02973	NA	0	0	1.75922	1.28598	1.71874	0.839006	0.445029		NA
chr1	+	178062663	178062913	RASAL2	hPro	258.406	349.537	1.35131	Inactive	330.557	1.27814	Inactive	366.512	1.41674	Inactive	386.664	1.49443	Inactive	1.10714	NA	5.28754	5.5596	5.9776	6.15958	5.61828	6.36881	0.520697	0.165153	NA
chr1	+	178310405	178310655	RASAL2	hPro	78.4255	87.2912	1.11162	Inactive	83.6602	1.06591	Inactive	84.5178	1.0767	Inactive	79.9215	1.01884	Inactive	0.962347	NA	5.28754	5.5596	5.9776	6.15958	5.61828	6.36881	0.520697	0.165153	NA
chr1	+	178482011	178482261	TEX35	hPro	42.072	46.6214	1.10562	Inactive	42.5726	1.01162	Inactive	46.8315	1.1105	Inactive	43.248	1.0273	Inactive	1.00971	NA	0	0	0	0	0	0.479653	0.132188		NA
chr1	+	178694081	178694331	RALGPS2	hPro	167.573	174.458	1.04084	Inactive	169.672	1.01245	Inactive	194.863	1.16189	Inactive	193.024	1.15098	Inactive	1.12642	NA	7.52103	7.79821	6.47979	5.79862	5.9743	6.22789	-1.27023	0.0021258	NA
chr1	-	178840165	178840415	ANGPTL1	hPro	38.6511	46.6214	1.20101	Inactive	45.5428	1.17381	Inactive	43.3141	1.1176	Inactive	40.2689	1.0408	Inactive	0.90887	NA	0	0	0	2.41019	2.48104	2.05494	1.78629	0.0246616	NA
chr1	+	179050911	179051161	TOR3A	hPro	50.0371	55.7969	1.11286	Inactive	53.2158	1.06228	Inactive	60.3985	1.20302	Inactive	59.787	1.19104	Inactive	1.10064	NA	11.7497	11.7898	11.3579	11.9541	11.9582	11.848	0.269691	0.165478	NA
chr1	-	179112174	179112424	ABL2	hPro	89.7605	184.998	2.04933	Active	172.766	1.91456	Active	180.693	2.0019	Inactive	193.743	2.14568	Inactive	1.04634	NA	9.95519	10.0219	10.8585	10.8829	11.1158	11.039	0.64732	0.0580907	NA
chr1	+	179262648	179262898	SOAT1	hPro	48.6075	49.8453	1.02495	Inactive	50.3694	1.03552	Inactive	54.4692	1.11816	Inactive	61.8416	1.26678	Inactive	1.15747	NA	10.4015	10.4185	11.0637	11.41	11.416	11.4568	0.74762	0.00358835	NA
chr1	+	179334654	179334904	AXDND1	hPro	12.1519	20.0869	1.60333	Inactive	19.8012	1.58161	Inactive	22.9133	1.81824	Inactive	19.3126	1.54446	Inactive	1.05581	NA	4.11358	3.77558	1.75922	2.90172	0	2.3057	-1.01666	0.193552	NA
chr1	+	179560547	179560797	TDRD5	hPro	44.5228	34.2221	0.773724	Inactive	30.1969	0.685303	Inactive	34.8724	0.78801	Inactive	33.5917	0.759876	Inactive	1.0609	NA	4.76005	4.51902	3.39789	3.15569	3.63894	3.44098	-0.971576	0.0620271	NA
chr1	+	179560556	179560806	TDRD5	hPro	44.6249	34.2221	0.771993	Inactive	30.1969	0.683769	Inactive	34.8724	0.786246	Inactive	33.6944	0.760427	Inactive	1.06245	NA	4.76005	4.51902	3.39789	3.15569	3.63894	3.44098	-0.971576	0.0620271	NA
chr1	+	179560788	179561038	TDRD5	hPro	42.7868	42.1577	0.985633	Inactive	35.3947	0.83118	Inactive	38.3898	0.899582	Inactive	38.6253	0.90496	Inactive	0.993246	NA	4.76005	4.51902	3.39789	3.15569	3.63894	3.44098	-0.971576	0.0620271	NA
chr1	+	179712097	179712347	FAM163A	hPro	85.2673	84.4394	0.990403	Inactive	79.8237	0.936898	Inactive	86.7287	1.01694	Inactive	85.366	1.00114	Inactive	1.0471	NA	1.06169	0	0	0	0	0.259669	-0.22488		NA
chr1	-	179846891	179847141	TOR1AIP2	hPro	49.9861	36.95	0.744321	Inactive	33.4146	0.67498	Inactive	34.7719	0.701601	Inactive	37.7008	0.759046	Inactive	1.02913	NA	11.3155	11.2875	11.5072	11.519	11.5761	11.5519	0.177587	0.133324	NA
chr1	+	179850976	179851226	TOR1AIP1	hPro	64.3845	65.3444	1.01468	Inactive	63.4877	0.986284	Inactive	71.7547	1.11272	Inactive	67.7997	1.05223	Inactive	1.08195	NA	10.6236	10.5989	11.5977	12.0626	11.987	12.0746	0.968628	0.0064717	NA
chr1	+	179923707	179923957	CEP350	hPro	54.7855	89.5231	1.6227	Inactive	81.185	1.47323	Inactive	113.963	2.0608	Inactive	128.511	2.32159	Active	1.41553	NA	11.4171	11.407	12.359	12.1271	12.258	12.2967	0.407132	0.2893	NA
chr1	+	180123767	180124017	QSOX1	hPro	161.038	173.59	1.07746	Inactive	162.37	1.00822	Inactive	212.45	1.31728	Inactive	210.59	1.3058	Inactive	1.25766	NA	11.1754	11.2242	10.6812	10.6656	10.6045	10.5216	-0.443008	0.0462064	NA
chr1	+	180199232	180199482	LHX4	hPro	13.3262	15.1272	1.12571	Inactive	13.7371	1.02868	Inactive	21.4058	1.56397	Inactive	20.5454	1.50392	Inactive	1.42401	NA	2.68635	1.10708	0	0.78177	2.48104	0.259669	-0.329107	0.733384	NA
chr1	-	180471972	180472222	ACBD6	hPro	91.956	96.4667	1.04853	Inactive	96.1597	1.04522	Inactive	98.8888	1.07458	Inactive	97.796	1.06283	Inactive	1.02085	NA	10.7364	10.7736	11.003	11.3138	11.2358	11.2879	0.439861	0.000368588	NA
chr1	+	180600945	180601195	XPR1	hPro	53.0496	65.5924	1.23206	Inactive	63.2402	1.18854	Inactive	54.0672	1.01883	Inactive	53.9316	1.01632	Inactive	0.84076	NA	11.879	11.9269	12.2395	11.9472	11.9271	12.0566	-0.0431989	0.840476	NA
chr1	+	180882112	180882362	KIAA1614	hPro	62.189	99.6905	1.59348	Inactive	93.437	1.49452	Inactive	111.149	1.77482	Inactive	93.3787	1.49359	Inactive	1.05842	NA	2.4194	2.15778	3.69218	4.86048	5.04792	4.64725	1.95111	0.000127905	Induced
chr1	-	180992207	180992457	STX6	hPro	22.4656	20.9549	0.935621	Inactive	25.6178	1.13433	Inactive	28.9431	1.27604	Inactive	32.9753	1.44788	Inactive	1.31593	NA	9.99416	9.99117	9.94205	9.52368	9.55576	9.56993	-0.427261	2.82e-07	NA
chr1	+	181002360	181002610	MR1	hPro	44.4207	78.3637	1.7473	Inactive	81.185	1.80942	Active	69.9457	1.56197	Inactive	69.5461	1.55317	Inactive	0.875846	NA	10.3532	10.302	10.5588	9.88362	10.0955	9.98982	-0.414007	0.0035958	NA
chr1	+	181057437	181057687	IER5	hPro	70.7157	86.5473	1.22076	Inactive	80.69	1.13908	Inactive	88.9396	1.25411	Inactive	85.4687	1.20572	Inactive	1.04237	NA	11.4177	11.364	11.4918	11.5636	11.5466	11.4547	0.0969032	0.35023	NA
chr1	-	182360489	182360739	GLUL	hPro	46.8715	58.8968	1.2512	Inactive	56.186	1.19457	Inactive	76.7795	1.62476	Inactive	80.2297	1.69683	Inactive	1.35809	NA	16.4752	16.4882	14.9039	14.1899	14.2909	14.2475	-1.69665	0.000129983	Repressed
chr1	-	182361291	182361541	GLUL	hPro	106.508	192.809	1.80274	Inactive	195.042	1.82351	Active	207.526	1.93963	Inactive	187.579	1.75409	Inactive	1.01861	NA	16.4752	16.4882	14.9039	14.1899	14.2909	14.2475	-1.69665	0.000129983	Repressed
chr1	-	182369701	182369951	TEDDM1	hPro	57.3895	83.5714	1.4484	Inactive	78.4623	1.3609	Inactive	63.6144	1.10661	Inactive	61.8416	1.07625	Inactive	0.777011	NA	0	0	0	0	0	0.259669	0.0708063		NA
chr1	+	182419055	182419305	RGSL1	hPro	55.9088	60.7567	1.08519	Inactive	58.2899	1.04184	Inactive	53.6653	0.960577	Inactive	59.8898	1.06995	Inactive	0.954633	NA	0	0	0	0	0	0.479653	0.132188		NA
chr1	-	182558344	182558594	RNASEL	hPro	70.2051	65.9644	0.940444	Inactive	65.5916	0.935208	Inactive	79.9954	1.13749	Inactive	81.7706	1.16243	Inactive	1.2262	NA	9.25249	9.20356	9.42611	9.88472	9.8489	9.94347	0.607894	3.51e-08	NA
chr1	-	182573498	182573748	RGS16	hPro	86.5438	65.0964	0.755009	Inactive	68.1905	0.790353	Inactive	59.3936	0.689867	Inactive	66.567	0.771808	Inactive	0.945846	NA	6.96532	6.97317	5.2914	5.46448	4.83278	5.19747	-1.25718	0.0149611	NA
chr1	+	182758383	182758633	NPL	hPro	59.3808	58.5248	0.985823	Inactive	54.7009	0.922494	Inactive	47.133	0.797157	Inactive	48.7953	0.824688	Inactive	0.849882	NA	10.0749	10.1358	9.77144	10.0436	9.98887	10.0129	0.00683716	0.975542	NA
chr1	+	182808238	182808488	DHX9	hPro	231.856	232.487	1.00271	Inactive	225.734	0.973709	Inactive	269.03	1.15964	Inactive	269.042	1.1597	Inactive	1.17351	NA	13.1148	13.1129	14.1168	14.2524	14.2978	14.3038	0.712481	0.0562291	NA
chr1	-	182922503	182922753	SHCBP1L	hPro	65.5078	91.011	1.38346	Inactive	88.1154	1.33992	Inactive	83.2113	1.26619	Inactive	89.2696	1.35728	Inactive	0.96331	NA	0	0	0	0	1.71874	0	0.230286		NA
chr1	+	182992394	182992644	LAMC1	hPro	39.1107	52.0771	1.32327	Inactive	53.8346	1.36708	Inactive	45.927	1.16994	Inactive	51.6716	1.31316	Inactive	0.922964	NA	6.24847	5.41099	0	3.26766	2.97718	3.21453	-1.30776	0.108949	NA
chr1	-	183273959	183274209	NMNAT2	hPro	33.29	40.0498	1.19714	Inactive	44.1815	1.31763	Inactive	64.4184	1.9078	Inactive	56.6025	1.67986	Inactive	1.42664	NA	0	0	0	0.78177	0	0.259669	0.268147		NA
chr1	-	183387584	183387834	NMNAT2	hPro	67.2438	88.7791	1.31556	Inactive	87.0016	1.28952	Inactive	87.7336	1.30024	Inactive	76.4288	1.13459	Inactive	0.934648	NA	0	0	0	0.78177	0	0.259669	0.268147		NA
chr1	+	183441305	183441555	SMG7	hPro	69.8477	100.187	1.42823	Inactive	97.521	1.3906	Inactive	121.4	1.72765	Inactive	116.698	1.66128	Inactive	1.20225	NA	11.7941	11.8694	12.3398	12.6614	12.8176	12.8281	0.735161	0.000663488	NA
chr1	-	183560006	183560256	NCF2	hPro	7.04604	9.54748	1.31089	Inactive	9.28182	1.27787	Inactive	11.0546	1.4982	Inactive	10.889	1.47762	Inactive	1.14952	NA	5.92612	6.03626	7.43239	5.62026	5.80725	5.54084	-0.863429	0.100316	NA
chr1	+	183774014	183774264	RGL1	hPro	63.8739	74.1479	1.15837	Inactive	74.9971	1.17146	Inactive	75.674	1.18189	Inactive	73.6552	1.15077	Inactive	1.00122	NA	1.66664	1.72604	2.52865	3.55932	4.27291	3.80895	1.75564	0.0053939	NA
chr1	-	184006854	184007104	COLGALT2	hPro	4.2889	6.81963	1.4785	Inactive	4.57903	1.05486	Inactive	5.52732	1.23415	Inactive	6.57452	1.43215	Inactive	1.05248	NA	10.6335	10.7698	10.1831	9.92156	10.0618	10.0134	-0.543643	0.0141391	NA
chr1	+	184020584	184020834	TSEN15	hPro	6.63758	10.4154	1.49464	Inactive	10.3956	1.49204	Inactive	5.92931	0.907265	Inactive	4.72544	0.749641	Inactive	0.554765	NA	10.6609	10.6308	11.2219	12.099	11.9237	12.1146	1.15851	2.77e-07	Induced
chr1	+	184355949	184356199	C1orf21	hPro	52.4879	53.5651	1.02014	Inactive	52.102	0.992785	Inactive	38.6912	0.742059	Inactive	45.6107	0.871425	Inactive	0.801562	NA	1.66664	0	2.52865	0.78177	0	1.66414	-0.308755		NA
chr1	-	184723991	184724241	EDEM3	hPro	124.633	101.674	0.817253	Inactive	106.308	0.854139	Inactive	122.506	0.98307	Inactive	111.664	0.896771	Inactive	1.12472	NA	11.5018	11.5532	11.8747	11.8384	11.845	11.8998	0.208848	0.235171	NA
chr1	-	184943668	184943918	FAM129A	hPro	21.9551	13.6393	0.637736	Inactive	15.4697	0.717475	Inactive	19.6974	0.901647	Inactive	17.0527	0.786435	Inactive	1.24562	NA	10.0822	10.1549	11.0829	10.5402	10.5679	10.6014	0.0539147	0.909887	NA
chr1	+	185014350	185014600	RNF2	hPro	29.2053	29.1384	0.997785	Inactive	31.5582	1.0779	Inactive	39.2942	1.33401	Inactive	39.0362	1.32547	Inactive	1.28126	NA	10.0764	10.0907	10.8171	10.8607	10.701	10.8628	0.427771	0.16601	NA
chr1	+	185125991	185126241	SWT1	hPro	143.014	97.3347	0.682813	Inactive	92.8182	0.651452	Inactive	124.917	0.874339	Inactive	131.079	0.917126	Inactive	1.34266	NA	8.27525	8.24494	6.93832	7.90993	7.87487	7.90696	-0.0489723	0.930013	NA
chr1	-	185126066	185126316	TRMT1L	hPro	146.537	95.7228	0.655583	Inactive	92.942	0.636735	Inactive	125.42	0.85687	Inactive	129.539	0.884788	Inactive	1.3477	NA	10.9639	11.034	11.3234	10.9171	10.81	10.8968	-0.233265	0.169737	NA
chr1	+	185126090	185126340	SWT1	hPro	143.882	90.763	0.633364	Inactive	88.858	0.620215	Inactive	120.194	0.836501	Inactive	124.505	0.866257	Inactive	1.35832	NA	8.27525	8.24494	6.93832	7.90993	7.87487	7.90696	-0.0489723	0.930013	NA
chr1	-	185126180	185126430	TRMT1L	hPro	135.917	82.8275	0.61225	Inactive	82.6701	0.611101	Inactive	109.24	0.805159	Inactive	111.253	0.819862	Inactive	1.32834	NA	10.9639	11.034	11.3234	10.9171	10.81	10.8968	-0.233265	0.169737	NA
chr1	-	185286411	185286661	IVNS1ABP	hPro	431.289	195.909	0.455503	Inactive	192.072	0.446627	Inactive	250.639	0.582108	Inactive	267.501	0.621115	Inactive	1.33376	NA	12.7732	12.7747	12.3372	12.2553	12.2085	12.241	-0.402542	0.033828	NA
chr1	+	185703482	185703732	HMCN1	hPro	18.0746	20.8309	1.1445	Inactive	21.6576	1.18784	Inactive	26.4306	1.43807	Inactive	24.8599	1.35572	Inactive	1.19785	NA	6.28916	6.35379	4.4897	5.28982	5.61828	5.47839	-0.452151	0.436669	NA
chr1	+	186265204	186265454	PRG4	hPro	304.358	373.468	1.22632	Inactive	375.109	1.2317	Inactive	351.437	1.15418	Inactive	336.533	1.10537	Inactive	0.919253	NA	1.06169	2.15778	0	0.78177	0	0.259669	-0.802195		NA
chr1	-	186344407	186344657	TPR	hPro	63.5676	66.0884	1.03904	Inactive	63.3639	0.996845	Inactive	48.8414	0.771926	Inactive	48.7953	0.771212	Inactive	0.757968	NA	13.8709	13.9062	14.0492	13.8117	13.8472	13.9258	-0.0806991	0.502527	NA
chr1	+	186344689	186344939	C1orf27	hPro	54.0707	53.0691	0.981812	Inactive	49.9981	0.926048	Inactive	41.2037	0.766355	Inactive	41.2962	0.768035	Inactive	0.804246	NA	10.7781	10.7321	10.8152	11.007	10.8712	10.9521	0.174949	0.0617768	NA
chr1	-	186649509	186649759	PTGS2	hPro	47.4332	59.6407	1.25205	Inactive	61.26	1.28548	Inactive	53.2633	1.12037	Inactive	57.0134	1.1978	Inactive	0.913556	NA	1.06169	1.10708	2.52865	1.95492	0	0.989881	-0.234526		NA
chr1	-	190446709	190446959	BRINP3	hPro	31.8604	49.4733	1.53599	Inactive	51.7307	1.60469	Inactive	36.1788	1.13142	Inactive	32.2562	1.01204	Inactive	0.682483	NA	8.6558	8.44452	8.74929	8.24697	8.25629	8.1366	-0.40456	0.0110508	NA
chr1	+	192127391	192127641	RGS18	hPro	192.745	238.191	1.23457	Inactive	250.362	1.29739	Inactive	215.365	1.11675	Inactive	252.708	1.30949	Inactive	0.958251	NA	2.4194	2.98633	5.74075	3.03428	1.71874	2.78996	-1.15213	0.159017	NA
chr1	+	192544656	192544906	RGS1	hPro	38.8554	68.3203	1.7393	Inactive	58.1661	1.48452	Inactive	68.6393	1.7473	Inactive	59.9925	1.53034	Inactive	1.0167	NA	2.91154	3.18247	1.75922	3.15569	2.48104	2.74823	0.0219647	0.980268	NA
chr1	+	192605067	192605317	RGS13	hPro	221.338	304.155	1.37248	Inactive	284.148	1.2825	Inactive	341.287	1.53949	Inactive	351.326	1.58464	Inactive	1.17671	NA	2.4194	0	0	1.28598	1.71874	1.91106	0.188425		NA
chr1	+	192777968	192778218	RGS2	hPro	54.3771	33.8501	0.629323	Inactive	33.4146	0.621459	Inactive	37.6863	0.698597	Inactive	35.8517	0.665468	Inactive	1.09057	NA	6.83398	6.68032	4.63527	5.12119	5.23511	5.12595	-1.03912	0.0747076	NA
chr1	+	193028351	193028601	TROVE2	hPro	199.229	221.7	1.11223	Inactive	230.437	1.15586	Inactive	215.465	1.08109	Inactive	215.624	1.08188	Inactive	0.953653	NA	11.4234	11.4331	11.464	11.6549	11.5355	11.6895	0.192578	0.0344897	NA
chr1	-	193028473	193028723	UCHL5	hPro	187.69	204.589	1.08956	Inactive	213.234	1.13538	Inactive	206.018	1.09713	Inactive	204.324	1.08816	Inactive	0.982181	NA	12.5945	12.551	12.4361	12.4145	12.2355	12.4147	-0.169473	0.172504	NA
chr1	+	193028803	193029053	TROVE2	hPro	51.2115	54.681	1.06645	Inactive	62.4976	1.21616	Inactive	61.2025	1.19136	Inactive	60.7116	1.18195	Inactive	1.03973	NA	11.4234	11.4331	11.464	11.6549	11.5355	11.6895	0.192578	0.0344897	NA
chr1	-	193074558	193074808	GLRX2	hPro	415.104	305.767	0.737236	Inactive	314.344	0.757849	Inactive	350.231	0.844094	Inactive	342.8	0.826236	Inactive	1.11721	NA	9.84692	9.70434	9.82932	10.1831	10.0179	10.0906	0.309141	0.00763515	NA
chr1	-	193075137	193075387	GLRX2	hPro	117.945	181.898	1.53767	Inactive	186.008	1.57222	Inactive	196.572	1.66104	Inactive	179.156	1.51462	Inactive	1.02115	NA	9.84692	9.70434	9.82932	10.1831	10.0179	10.0906	0.309141	0.00763515	NA
chr1	-	193075194	193075444	GLRX2	hPro	117.945	181.898	1.53767	Inactive	186.008	1.57222	Inactive	196.572	1.66104	Inactive	179.156	1.51462	Inactive	1.02115	NA	9.84692	9.70434	9.82932	10.1831	10.0179	10.0906	0.309141	0.00763515	NA
chr1	+	193090887	193091137	CDC73	hPro	288.428	466.834	1.61641	Inactive	472.878	1.63729	Inactive	581.876	2.01389	Inactive	599	2.07305	Inactive	1.25609	NA	10.9394	10.9149	11.3194	11.9162	11.959	11.9878	0.876949	5.95e-08	NA
chr1	-	196577511	196577761	KCNT2	hPro	45.3908	61.7486	1.35261	Inactive	61.8788	1.35542	Inactive	47.334	1.04189	Inactive	41.6044	0.91838	Inactive	0.723874	NA	6.87465	7.08776	5.2914	5.97394	5.74696	5.92488	-0.665954	0.210092	NA
chr1	+	196620807	196621057	CFH	hPro	63.3123	77.3718	1.21861	Inactive	81.5563	1.28368	Inactive	86.9297	1.36723	Inactive	78.3806	1.2343	Inactive	1.03966	NA	12.198	12.2099	13.8622	13.5961	13.5152	13.6128	0.518029	0.371281	NA
chr1	+	196743729	196743979	CFHR3	hPro	222.053	281.837	1.26803	Inactive	287.613	1.29392	Inactive	319.58	1.43724	Inactive	313.111	1.40823	Inactive	1.11067	NA	5.32716	5.59448	5.60594	4.89576	4.94436	5.10956	-0.477576	0.145232	NA
chr1	+	196788660	196788910	CFHR1	hPro	15.9302	14.5072	0.915949	Inactive	11.8807	0.760812	Inactive	3.1154	0.24308	Inactive	4.41725	0.319976	Inactive	0.3358	NA	1.66664	1.10708	1.75922	1.28598	0	1.66414	-0.114954		NA
chr1	+	196856943	196857193	CFHR4	hPro	191.162	254.558	1.32991	Inactive	249.619	1.30421	Inactive	259.684	1.35658	Inactive	254.454	1.32937	Inactive	1.01968	NA	2.4194	2.15778	0	1.28598	1.71874	0	-0.5357		NA
chr1	+	196946466	196946716	CFHR5	hPro	104.516	154.248	1.47132	Inactive	147.89	1.41107	Inactive	143.409	1.3686	Inactive	149.776	1.42894	Inactive	0.970563	NA	0	1.10708	0	0	0	0.259669	-0.232956		NA
chr1	-	197036347	197036597	F13B	hPro	37.4768	58.1528	1.53736	Inactive	65.0965	1.71783	Inactive	68.4383	1.80468	Inactive	70.1624	1.84949	Inactive	1.12257	NA	1.06169	1.72604	2.52865	3.26766	2.97718	2.83053	1.143	0.119576	NA
chr1	-	197115774	197116024	ASPM	hPro	43.0932	63.7325	1.46808	Inactive	54.3296	1.25483	Inactive	65.7249	1.51327	Inactive	65.7452	1.51373	Inactive	1.11168	NA	11.8156	11.7931	12.8602	11.9464	12.0816	12.1312	-0.179784	0.702812	NA
chr1	-	197169622	197169872	ZBTB41	hPro	23.8442	22.0708	0.928619	Inactive	20.915	0.882097	Inactive	22.0088	0.926124	Inactive	23.9354	1.00367	Inactive	1.06576	NA	9.27038	9.26979	10.4024	10.4666	10.3847	10.4589	0.642607	0.124586	NA
chr1	+	197170391	197170641	CRB1	hPro	31.4008	21.8228	0.70439	Inactive	23.2664	0.748944	Inactive	21.6068	0.697724	Inactive	20.1345	0.652283	Inactive	0.928903	NA	4.57499	3.8923	3.39789	3.26766	3.34567	2.51927	-1.03893	0.0823813	NA
chr1	+	197237133	197237383	CRB1	hPro	71.7369	93.4909	1.29908	Inactive	96.4072	1.33917	Inactive	82.9098	1.15361	Inactive	100.981	1.40205	Inactive	0.968695	NA	4.57499	3.8923	3.39789	3.26766	3.34567	2.51927	-1.03893	0.0823813	NA
chr1	-	197744573	197744823	DENND1B	hPro	55.194	78.2397	1.41011	Inactive	74.8734	1.3502	Inactive	106.426	1.9117	Inactive	93.7896	1.68683	Inactive	1.30367	NA	9.13184	9.21761	10.8152	10.2079	10.1919	10.2114	0.229784	0.720098	NA
chr1	+	197871481	197871731	C1orf53	hPro	55.0408	89.1511	1.60867	Inactive	94.1796	1.6984	Inactive	93.06	1.67842	Inactive	95.4333	1.72077	Inactive	1.02786	NA	4.01998	4.51902	5.60594	5.20797	4.94436	5.12595	0.30161	0.603938	NA
chr1	+	197881434	197881684	LHX9	hPro	32.1157	25.0466	0.786533	Inactive	24.504	0.770148	Inactive	23.1142	0.72818	Inactive	19.7236	0.625794	Inactive	0.869782	NA	2.09157	2.15778	0	0	0	1.12646	-0.756695		NA
chr1	+	197886316	197886566	LHX9	hPro	36.2514	47.3654	1.29835	Inactive	43.0677	1.18298	Inactive	29.8475	0.82809	Inactive	29.2772	0.81278	Inactive	0.661286	NA	2.09157	2.15778	0	0	0	1.12646	-0.756695		NA
chr1	+	198125907	198126157	NEK7	hPro	58.717	79.4796	1.34768	Inactive	69.428	1.17936	Inactive	102.406	1.7316	Inactive	101.494	1.71633	Inactive	1.36441	NA	10.2577	10.2136	11.2867	11.5335	11.3643	11.5491	0.761171	0.0501594	NA
chr1	+	198607897	198608147	PTPRC	hPro	41.153	52.9451	1.27975	Inactive	61.7551	1.48875	Inactive	58.3886	1.40888	Inactive	50.7471	1.2276	Inactive	0.952318	NA	12.6051	12.6068	14.0625	12.8479	12.8768	12.9281	-0.343749	0.536679	NA
chr1	+	199996529	199996779	NR5A2	hPro	96.347	154.496	1.59734	Inactive	159.152	1.64517	Inactive	146.223	1.51235	Inactive	140.017	1.4486	Inactive	0.913169	NA	6.87465	6.86306	4.14536	3.15569	4.27291	3.33219	-2.19041	0.000786272	Repressed
chr1	+	200011752	200012002	NR5A2	hPro	31.4519	38.3139	1.21145	Inactive	36.1372	1.14438	Inactive	33.4654	1.06205	Inactive	36.0571	1.14191	Inactive	0.935533	NA	6.87465	6.86306	4.14536	3.15569	4.27291	3.33219	-2.19041	0.000786272	Repressed
chr1	-	200379136	200379386	ZNF281	hPro	161.753	130.689	0.809134	Inactive	128.955	0.79848	Inactive	160.192	0.990409	Inactive	157.378	0.973119	Inactive	1.22139	NA	9.95202	9.90001	10.9219	10.7904	10.7536	10.8232	0.428584	0.27803	NA
chr1	-	200589812	200590062	KIF14	hPro	113.349	84.4394	0.747181	Inactive	81.8038	0.724132	Inactive	108.838	0.960551	Inactive	105.603	0.93226	Inactive	1.28648	NA	10.9911	11.0474	12.2823	11.9094	11.9271	12.0246	0.352791	0.476513	NA
chr1	-	200639076	200639326	DDX59	hPro	37.0683	41.0418	1.10438	Inactive	36.3847	0.982043	Inactive	45.6255	1.22479	Inactive	43.6589	1.17313	Inactive	1.14929	NA	9.51513	9.48489	10.1165	10.122	10.0772	10.1413	0.375332	0.156435	NA
chr1	+	200860426	200860676	C1orf106	hPro	33.3411	45.6295	1.35783	Inactive	46.2854	1.37693	Inactive	56.7807	1.68255	Inactive	49.4116	1.46797	Inactive	1.15202	NA	1.06169	1.10708	0	0	0	0	-0.659464		NA
chr1	+	200863748	200863998	C1orf106	hPro	31.0945	42.5297	1.3563	Inactive	45.7903	1.45789	Inactive	25.6267	0.829634	Inactive	21.2645	0.693717	Inactive	0.541311	NA	1.06169	1.10708	0	0	0	0	-0.659464		NA
chr1	-	201084450	201084700	ASCL5	hPro	78.1192	91.631	1.17078	Inactive	87.7442	1.12165	Inactive	81.9048	1.04785	Inactive	93.3787	1.19287	Inactive	0.977441	NA	0	0	0	1.28598	0	0.670489	0.524228		NA
chr1	-	201123633	201123883	TMEM9	hPro	69.3882	72.536	1.04472	Inactive	77.2248	1.11133	Inactive	83.3118	1.19781	Inactive	87.8315	1.26202	Inactive	1.1409	NA	11.8381	11.9024	10.3186	10.3625	10.2955	10.0945	-1.13865	0.0142689	NA
chr1	-	201140660	201140910	TMEM9	hPro	19.9127	40.2978	1.97477	Active	41.5826	2.03621	Active	38.9927	1.91236	Inactive	36.9817	1.8162	Inactive	0.92959	NA	11.8381	11.9024	10.3186	10.3625	10.2955	10.0945	-1.13865	0.0142689	NA
chr1	+	201159752	201160002	IGFN1	hPro	15.8281	13.2673	0.847826	Inactive	13.3658	0.853679	Inactive	15.8785	1.00299	Inactive	17.5663	1.10329	Inactive	1.2379	NA	1.06169	1.72604	0	0	0	0.479653	-0.703491		NA
chr1	+	201252379	201252629	PKP1	hPro	46.0546	56.1689	1.21495	Inactive	54.0821	1.1706	Inactive	51.4543	1.11475	Inactive	48.6925	1.05606	Inactive	0.909986	NA	0	1.10708	0	0	0	0	-0.233185		NA
chr1	-	201368619	201368869	LAD1	hPro	79.8041	63.2365	0.794966	Inactive	67.6954	0.850147	Inactive	90.7486	1.13544	Inactive	89.1669	1.11587	Inactive	1.36849	NA	0	0	0	0.78177	0	0	0.158336		NA
chr1	-	201438249	201438499	PHLDA3	hPro	471.932	382.519	0.810939	Inactive	390.208	0.827197	Inactive	425.001	0.900766	Inactive	397.656	0.842946	Inactive	1.06445	NA	3.69611	3.64857	4.88859	3.15569	2.48104	2.98225	-1.04989	0.0729543	NA
chr1	-	201465651	201465901	CSRP1	hPro	75.0557	87.9112	1.16903	Inactive	92.447	1.22867	Inactive	79.0909	1.05306	Inactive	77.6615	1.03426	Inactive	0.870553	NA	8.7499	8.69406	10.5565	10.5949	10.7246	10.6295	0.892205	0.124413	NA
chr1	-	201475917	201476167	CSRP1	hPro	82.6123	101.178	1.22205	Inactive	112.372	1.35592	Inactive	129.239	1.55765	Inactive	145.153	1.74798	Inactive	1.28226	NA	8.7499	8.69406	10.5565	10.5949	10.7246	10.6295	0.892205	0.124413	NA
chr1	-	201476337	201476587	CSRP1	hPro	54.8877	67.7003	1.22926	Inactive	71.2844	1.29339	Inactive	89.3416	1.61648	Inactive	106.939	1.93136	Inactive	1.4064	NA	8.7499	8.69406	10.5565	10.5949	10.7246	10.6295	0.892205	0.124413	NA
chr1	+	201617249	201617499	NAV1	hPro	69.8477	71.5441	1.02394	Inactive	74.1308	1.06046	Inactive	81.9048	1.17018	Inactive	84.9551	1.21324	Inactive	1.14346	NA	11.2332	11.3172	10.6257	9.58576	10.0525	9.86785	-1.20427	7.91e-06	Repressed
chr1	+	201708762	201709012	NAV1	hPro	116.311	188.098	1.61194	Inactive	185.76	1.59201	Inactive	213.154	1.82552	Inactive	214.391	1.83607	Inactive	1.14284	NA	11.2332	11.3172	10.6257	9.58576	10.0525	9.86785	-1.20427	7.91e-06	Repressed
chr1	+	201798087	201798337	IPO9	hPro	67.8054	90.763	1.33366	Inactive	90.4668	1.32935	Inactive	104.014	1.52625	Inactive	100.056	1.46872	Inactive	1.12465	NA	12.3923	12.4617	12.3772	12.4302	12.5486	12.4942	0.078519	0.394762	NA
chr1	+	201857604	201857854	SHISA4	hPro	59.9935	63.8565	1.06333	Inactive	63.7352	1.06135	Inactive	62.509	1.04124	Inactive	74.5797	1.23914	Inactive	1.07328	NA	5.92612	6.13433	6.35923	4.99672	5.86511	5.23573	-0.788587	0.0179338	NA
chr1	-	201915666	201915916	LMOD1	hPro	43.2464	34.5941	0.804452	Inactive	34.2809	0.797373	Inactive	36.1788	0.840267	Inactive	39.0362	0.904846	Inactive	1.08945	NA	7.97832	8.11884	5.10401	3.26766	1.71874	3.27456	-3.3834	1.54e-07	Repressed
chr1	+	201924418	201924668	TIMM17A	hPro	69.5924	58.4008	0.841462	Inactive	54.0821	0.780284	Inactive	58.5896	0.844136	Inactive	65.0261	0.935315	Inactive	1.09724	NA	12.4896	12.4493	12.0905	12.2737	12.1199	12.1738	-0.162124	0.416239	NA
chr1	+	201951565	201951815	RNPEP	hPro	104.669	95.3508	0.911817	Inactive	106.927	1.02137	Inactive	128.033	1.22111	Inactive	146.591	1.39673	Inactive	1.35416	NA	12.0493	12.06	12.6477	12.253	12.2539	12.1939	-0.0445466	0.891357	NA
chr1	+	201979489	201979739	ELF3	hPro	140.768	162.555	1.15368	Inactive	146.158	1.03802	Inactive	145.017	1.02997	Inactive	152.96	1.086	Inactive	0.965447	NA	3.43113	3.50929	2.52865	2.20044	2.48104	2.24698	-0.984961	0.127622	NA
chr1	+	202091828	202092078	GPR37L1	hPro	56.3684	62.2446	1.10243	Inactive	62.1263	1.10037	Inactive	70.8502	1.25244	Inactive	65.437	1.15808	Inactive	1.0943	NA	0	0	0	1.65888	0	0	0.249741		NA
chr1	-	202113821	202114071	ARL8A	hPro	109.622	138.624	1.26217	Inactive	136.876	1.24637	Inactive	143.811	1.30906	Inactive	153.371	1.39548	Inactive	1.07813	NA	9.41986	9.26709	10.0563	9.82648	9.82723	9.87574	0.219438	0.502527	NA
chr1	-	202129069	202129319	PTPN7	hPro	21.036	49.3493	2.28487	Active	42.9439	1.99419	Active	47.535	2.20253	Active	43.4535	2.01731	Inactive	0.986163	Constitutive Epromoter	11.9091	11.9528	12.9894	12.4999	12.5732	12.4888	0.137262	0.775756	NA
chr1	-	202130666	202130916	PTPN7	hPro	28.899	35.0901	1.20707	Inactive	36.261	1.24623	Inactive	34.5709	1.1897	Inactive	34.3108	1.181	Inactive	0.966335	NA	11.9091	11.9528	12.9894	12.4999	12.5732	12.4888	0.137262	0.775756	NA
chr1	+	202162917	202163167	LGR6	hPro	63.5165	53.3171	0.84191	Inactive	57.2998	0.903642	Inactive	79.8949	1.25386	Inactive	65.9506	1.03773	Inactive	1.31282	NA	7.03875	6.80468	4.4897	3.80181	3.88254	3.88794	-2.1787	0.00028571	Repressed
chr1	+	202172704	202172954	LGR6	hPro	15.5217	17.731	1.13372	Inactive	22.8952	1.44629	Inactive	20.3003	1.28923	Inactive	24.8599	1.56521	Inactive	1.10637	NA	7.03875	6.80468	4.4897	3.80181	3.88254	3.88794	-2.1787	0.00028571	Repressed
chr1	+	202183082	202183332	LGR6	hPro	87.2586	89.3991	1.02425	Inactive	90.0956	1.03214	Inactive	83.3118	0.955281	Inactive	85.8797	0.984377	Inactive	0.943231	NA	7.03875	6.80468	4.4897	3.80181	3.88254	3.88794	-2.1787	0.00028571	Repressed
chr1	-	202311044	202311294	UBE2T	hPro	41.0509	24.1787	0.598767	Inactive	19.8012	0.494667	Inactive	30.6515	0.752695	Inactive	34.7217	0.849487	Inactive	1.46528	NA	11.3038	11.2674	10.9656	10.6935	10.5723	10.6279	-0.551009	0.000210308	NA
chr1	+	202317629	202317879	PPP1R12B	hPro	90.7816	134.533	1.47669	Inactive	128.337	1.40918	Inactive	179.286	1.96429	Inactive	170.629	1.86997	Inactive	1.32863	NA	10.1264	10.1269	9.88497	9.6244	9.89824	9.86693	-0.253605	0.14454	NA
chr1	+	202431670	202431920	PPP1R12B	hPro	27.7757	27.2785	0.982722	Inactive	24.7515	0.894904	Inactive	23.7172	0.858961	Inactive	16.8472	0.620218	Inactive	0.787792	NA	10.1264	10.1269	9.88497	9.6244	9.89824	9.86693	-0.253605	0.14454	NA
chr1	+	202509041	202509291	PPP1R12B	hPro	36.6088	42.4057	1.15414	Inactive	39.4787	1.07631	Inactive	19.8984	0.555678	Inactive	27.839	0.766815	Inactive	0.592928	NA	10.1264	10.1269	9.88497	9.6244	9.89824	9.86693	-0.253605	0.14454	NA
chr1	-	202612531	202612781	SYT2	hPro	48.148	42.4057	0.883163	Inactive	37.4986	0.78332	Inactive	34.9729	0.73193	Inactive	40.988	0.854318	Inactive	0.951854	NA	0	1.10708	0	0	0	0	-0.233185		NA
chr1	-	202679501	202679751	SYT2	hPro	62.1379	78.2397	1.25503	Inactive	73.3883	1.17819	Inactive	92.055	1.47384	Inactive	93.4814	1.49643	Inactive	1.22072	NA	0	1.10708	0	0	0	0	-0.233185		NA
chr1	-	202777499	202777749	KDM5B	hPro	56.3684	92.7469	1.63412	Inactive	89.4768	1.57712	Inactive	108.637	1.9111	Inactive	108.788	1.91374	Inactive	1.19108	NA	12.3376	12.4137	12.5005	11.7018	11.8432	11.7748	-0.642403	2.89e-12	NA
chr1	-	202858335	202858585	RABIF	hPro	54.6834	50.5892	0.926474	Inactive	47.5229	0.871407	Inactive	57.6851	1.05391	Inactive	52.0825	0.953291	Inactive	1.11642	NA	9.3301	9.24531	9.69046	10.0747	9.99212	10.0142	0.595198	0.000684648	NA
chr1	-	202896350	202896600	KLHL12	hPro	32.2688	35.71	1.10344	Inactive	35.5184	1.09768	Inactive	39.7967	1.22628	Inactive	41.0907	1.26517	Inactive	1.1319	NA	11.42	11.3321	11.0924	11.1431	11.1053	11.1306	-0.16289	0.289259	NA
chr1	-	202897722	202897972	KLHL12	hPro	18.8916	18.227	0.966589	Inactive	19.43	1.02707	Inactive	19.7979	1.04556	Inactive	22.3945	1.1761	Inactive	1.11437	NA	11.42	11.3321	11.0924	11.1431	11.1053	11.1306	-0.16289	0.289259	NA
chr1	-	202927062	202927312	ADIPOR1	hPro	105.895	113.702	1.07303	Inactive	119.921	1.13121	Inactive	138.987	1.30957	Inactive	143.818	1.35477	Inactive	1.20873	NA	12.3756	12.4319	11.9781	11.9412	11.959	11.9869	-0.309952	0.108103	NA
chr1	-	202927474	202927724	ADIPOR1	hPro	314.928	297.584	0.945101	Inactive	292.068	0.927642	Inactive	320.384	1.01727	Inactive	311.981	0.990672	Inactive	1.07219	NA	12.3756	12.4319	11.9781	11.9412	11.959	11.9869	-0.309952	0.108103	NA
chr1	-	202927650	202927900	ADIPOR1	hPro	230.222	235.711	1.02374	Inactive	225.734	0.98059	Inactive	232.449	1.00963	Inactive	223.842	0.972407	Inactive	0.988879	NA	12.3756	12.4319	11.9781	11.9412	11.959	11.9869	-0.309952	0.108103	NA
chr1	+	202976333	202976583	TMEM183A	hPro	117.689	143.212	1.21504	Inactive	128.089	1.08762	Inactive	166.624	1.4123	Inactive	161.384	1.36815	Inactive	1.20749	NA	10.398	10.4628	10.5219	10.6016	10.3822	10.5318	0.0547626	0.708533	NA
chr1	+	202995448	202995698	PPFIA4	hPro	34.7707	31.6183	0.911872	Inactive	37.7461	1.08318	Inactive	29.747	0.859558	Inactive	38.8308	1.1135	Inactive	0.988978	NA	8.46478	8.55931	5.10401	4.96384	5.14455	5.22055	-2.16241	0.00121918	NA
chr1	+	203020110	203020360	PPFIA4	hPro	49.5776	55.549	1.11806	Inactive	58.1661	1.16981	Inactive	57.7856	1.16229	Inactive	56.6025	1.13889	Inactive	1.00582	NA	8.46478	8.55931	5.10401	4.96384	5.14455	5.22055	-2.16241	0.00121918	NA
chr1	-	203198810	203199060	CHIT1	hPro	10.3648	8.67952	0.851711	Inactive	11.3857	1.08983	Inactive	10.4517	1.00765	Inactive	9.86178	0.955739	Inactive	1.01125	NA	3.43113	0	0	0.78177	0	0.479653	-0.748455		NA
chr1	+	203274463	203274713	BTG2	hPro	48.0969	64.4765	1.33362	Inactive	59.1562	1.22525	Inactive	60.1975	1.24646	Inactive	60.1979	1.24647	Inactive	0.974232	NA	11.4772	11.5354	9.53216	9.69496	9.7941	9.60104	-1.21553	0.0231312	NA
chr1	-	203320507	203320757	FMOD	hPro	32.5241	24.1787	0.751063	Inactive	25.4941	0.7903	Inactive	22.7123	0.707321	Inactive	20.4426	0.639617	Inactive	0.873862	NA	0	0	0	1.65888	0	1.83336	0.929448		NA
chr1	+	203595714	203595964	ATP2B4	hPro	14.9601	19.7149	1.29792	Inactive	20.7913	1.36536	Inactive	45.726	2.92768	Active	47.4598	3.03631	Active	2.23934	Induced Epromoter	10.779	10.9515	12.5598	11.9668	12.1472	12.1052	0.354215	0.569466	NA
chr1	+	203734083	203734333	LAX1	hPro	47.5353	62.8646	1.31584	Inactive	62.2501	1.30318	Inactive	55.5747	1.16564	Inactive	56.397	1.18258	Inactive	0.896605	NA	0	0	0	0	0	0.670489	0.163588		NA
chr1	+	203738565	203738815	LAX1	hPro	31.4008	37.8179	1.19805	Inactive	36.6323	1.16146	Inactive	18.5919	0.604673	Inactive	22.2917	0.718862	Inactive	0.560935	NA	0	0	0	0	0	0.670489	0.163588		NA
chr1	+	203764550	203764800	ZC3H11A	hPro	42.4294	74.3959	1.73606	Inactive	69.5518	1.62452	Inactive	97.6828	2.27226	Active	107.35	2.49485	Active	1.41854	NA	12.4183	12.3823	12.4516	12.7048	12.7293	12.766	0.317189	1.3e-07	NA
chr1	+	203766450	203766700	ZBED6	hPro	95.7343	111.718	1.16523	Inactive	106.308	1.10931	Inactive	98.8888	1.03261	Inactive	111.048	1.15831	Inactive	0.963235	NA	7.15338	7.09995	8.65	8.6419	8.76945	8.8806	0.851326	0.0982324	NA
chr1	+	203830512	203830762	SNRPE	hPro	78.9872	66.5844	0.84494	Inactive	65.0965	0.826338	Inactive	72.6591	0.920886	Inactive	83.6197	1.05792	Inactive	1.184	NA	10.9111	10.8923	10.63	10.824	10.7207	10.5376	-0.120863	0.541656	NA
chr1	-	204121260	204121510	ETNK2	hPro	32.6262	47.1174	1.43095	Inactive	48.513	1.47245	Inactive	58.0871	1.75717	Inactive	50.7471	1.53889	Inactive	1.13524	NA	1.06169	1.72604	0	0.78177	0	1.12646	-0.252254		NA
chr1	-	204135415	204135665	REN	hPro	36.7109	26.7825	0.736723	Inactive	29.4543	0.807573	Inactive	27.8376	0.764702	Inactive	27.6335	0.75929	Inactive	0.986852	NA	6.79213	6.87729	7.02013	6.00659	5.47697	5.90127	-0.999811	3.45e-06	NA
chr1	-	204165569	204165819	KISS1	hPro	23.9463	31.2463	1.29263	Inactive	31.4344	1.30017	Inactive	25.7272	1.07139	Inactive	17.4636	0.740134	Inactive	0.698675	NA	1.06169	1.10708	1.75922	0.78177	0	0	-0.822433		NA
chr1	-	204329007	204329257	PLEKHA6	hPro	82.4591	85.8033	1.04007	Inactive	90.9619	1.10188	Inactive	86.3267	1.04634	Inactive	89.886	1.08899	Inactive	0.996909	NA	1.66664	1.10708	1.75922	3.15569	3.34567	3.05251	1.48801	0.0364611	NA
chr1	-	204380895	204381145	PPP1R15B	hPro	28.2352	102.79	3.55017	Active	92.0757	3.18369	Active	126.123	4.34829	Active	112.178	3.87129	Active	1.22063	Constitutive Epromoter	11.3448	11.3571	11.4543	11.6168	11.6209	11.637	0.242205	0.00100786	NA
chr1	-	204459424	204459674	PIK3C2B	hPro	60.7083	98.2026	1.60761	Inactive	91.7044	1.5023	Inactive	82.3068	1.35001	Inactive	95.4333	1.56273	Inactive	0.9366	NA	7.06241	6.90534	7.17102	6.49482	6.34345	6.43935	-0.588813	0.00277041	NA
chr1	+	204485306	204485556	MDM4	hPro	79.0893	138.624	1.74335	Inactive	141.455	1.7787	Active	173.558	2.17954	Inactive	184.395	2.31485	Active	1.27607	Constitutive Epromoter	10.1692	10.1149	10.3132	10.3466	10.3723	10.2937	0.138664	0.238055	NA
chr1	-	204654431	204654681	LRRN2	hPro	113.656	125.605	1.10422	Inactive	116.951	1.02874	Inactive	150.042	1.31735	Inactive	165.39	1.45121	Inactive	1.29799	NA	1.06169	1.10708	0	1.28598	2.48104	1.12646	0.495688		NA
chr1	-	204654547	204654797	LRRN2	hPro	114.881	128.829	1.12036	Inactive	120.292	1.04669	Inactive	148.233	1.28781	Inactive	156.658	1.36052	Inactive	1.22208	NA	1.06169	1.10708	0	1.28598	2.48104	1.12646	0.495688		NA
chr1	+	204797581	204797831	NFASC	hPro	32.371	26.5345	0.825103	Inactive	25.6178	0.797633	Inactive	28.6416	0.888244	Inactive	21.6754	0.679494	Inactive	0.966109	NA	1.66664	1.10708	0	1.65888	1.71874	1.4724	0.32413		NA
chr1	+	204913153	204913403	NFASC	hPro	24.3548	13.8872	0.587155	Inactive	12.9946	0.551951	Inactive	11.6576	0.499219	Inactive	10.0672	0.436493	Inactive	0.821445	NA	1.66664	1.10708	0	1.65888	1.71874	1.4724	0.32413		NA
chr1	-	205091100	205091350	RBBP5	hPro	52.1816	60.5087	1.15658	Inactive	53.3395	1.02177	Inactive	65.9259	1.25844	Inactive	60.7116	1.16039	Inactive	1.1104	NA	10.7038	10.7708	11.1435	11.2402	11.2723	11.3365	0.396126	0.0341174	NA
chr1	-	205180677	205180927	DSTYK	hPro	65.5588	77.4958	1.17935	Inactive	75.9872	1.15668	Inactive	104.718	1.58834	Inactive	103.96	1.57695	Inactive	1.35499	NA	9.76275	9.94631	10.0003	9.91942	9.9758	9.92457	0.0359843	0.819469	NA
chr1	+	205196837	205197087	TMCC2	hPro	128.361	136.765	1.06497	Inactive	152.222	1.18445	Inactive	171.95	1.33696	Inactive	165.288	1.28546	Inactive	1.16582	NA	7.18606	7.12403	7.65358	7.78377	7.77275	7.65222	0.413811	0.0675977	NA
chr1	+	205197858	205198108	TMCC2	hPro	14.6027	14.3832	0.985932	Inactive	12.4995	0.865203	Inactive	10.6527	0.746839	Inactive	11.4027	0.794907	Inactive	0.832865	NA	7.18606	7.12403	7.65358	7.78377	7.77275	7.65222	0.413811	0.0675977	NA
chr1	+	205215423	205215673	TMCC2	hPro	22.7209	22.0708	0.972594	Inactive	20.5438	0.90822	Inactive	17.6874	0.787803	Inactive	13.8681	0.626793	Inactive	0.752119	NA	7.18606	7.12403	7.65358	7.78377	7.77275	7.65222	0.413811	0.0675977	NA
chr1	+	205225128	205225378	TMCC2	hPro	32.2688	39.4298	1.21525	Inactive	38.8599	1.19812	Inactive	30.953	0.960449	Inactive	38.3171	1.1818	Inactive	0.887662	NA	7.18606	7.12403	7.65358	7.78377	7.77275	7.65222	0.413811	0.0675977	NA
chr1	-	205290869	205291119	NUAK2	hPro	54.4792	34.5941	0.641576	Inactive	32.9195	0.611391	Inactive	46.329	0.853094	Inactive	51.0552	0.938283	Inactive	1.42971	NA	4.11358	4.10075	5.2914	5.17962	5.86511	5.30932	0.849136	0.0796372	NA
chr1	-	205326078	205326328	KLHDC8A	hPro	45.6461	41.4137	0.909266	Inactive	43.6864	0.957988	Inactive	46.731	1.02326	Inactive	48.3844	1.0587	Inactive	1.11499	NA	2.09157	1.72604	0	1.28598	1.71874	2.12184	0.138347	0.894579	NA
chr1	-	205326168	205326418	KLHDC8A	hPro	48.3011	42.6537	0.885451	Inactive	45.4191	0.941543	Inactive	48.3389	1.00077	Inactive	49.2062	1.01836	Inactive	1.10516	NA	2.09157	1.72604	0	1.28598	1.71874	2.12184	0.138347	0.894579	NA
chr1	-	205391164	205391414	LEMD1	hPro	105.742	136.641	1.28947	Inactive	125.985	1.18964	Inactive	137.58	1.29827	Inactive	140.222	1.32302	Inactive	1.05735	NA	1.06169	0	0	2.90172	1.71874	2.61525	1.6386	0.0404211	NA
chr1	+	205473483	205473733	CDK18	hPro	17.6662	13.5153	0.777625	Inactive	14.6034	0.835917	Inactive	7.43676	0.451981	Inactive	8.01269	0.482835	Inactive	0.579356	NA	5.5104	5.28854	4.32778	4.5859	4.43452	4.81835	-0.498389	0.266517	NA
chr1	+	205537911	205538161	MFSD4	hPro	14.858	16.7391	1.11862	Inactive	15.5935	1.04638	Inactive	22.6118	1.48895	Inactive	21.059	1.39103	Inactive	1.33025	NA	4.36265	4.6574	3.93649	3.72542	3.34567	3.82911	-0.646892	0.173009	NA
chr1	-	205719322	205719572	NUCKS1	hPro	75.7194	101.674	1.33831	Inactive	92.0757	1.2132	Inactive	133.56	1.75392	Inactive	117.52	1.54485	Inactive	1.29288	NA	13.4218	13.3868	14.6186	14.0674	14.0487	14.1463	0.145827	0.784771	NA
chr1	-	205782274	205782524	SLC41A1	hPro	52.59	39.1819	0.749802	Inactive	43.8102	0.836167	Inactive	61.102	1.15884	Inactive	58.8625	1.11705	Inactive	1.43501	NA	10.6628	10.7292	9.22229	9.07604	9.17606	9.05815	-1.13998	0.010529	NA
chr1	-	205912538	205912788	SLC26A9	hPro	48.9649	58.1528	1.18389	Inactive	54.8246	1.11728	Inactive	53.8663	1.0981	Inactive	58.7598	1.19604	Inactive	0.996945	NA	4.43696	3.77558	0	0	1.71874	0.839006	-1.66141	0.0385561	NA
chr1	+	206138239	206138489	FAM72C	hPro	56.1641	32.8582	0.592298	Inactive	30.5681	0.552236	Inactive	21.4058	0.391956	Inactive	25.4763	0.463163	Inactive	0.747132	NA	6.04968	5.5596	6.75932	6.43612	5.68405	6.41289	0.067799	0.907692	NA
chr1	+	206138710	206138960	FAM72A	hPro	2.29762	1.61191	0.792059	Inactive	2.22764	0.978779	Inactive	0.30149	0.394676	Inactive	0.410907	0.427856	Inactive	0.464487	NA	7.86177	7.73709	8.7652	8.65997	8.46715	8.75847	0.428082	0.280205	NA
chr1	+	206317258	206317508	CTSE	hPro	64.9972	83.5714	1.28144	Inactive	92.3232	1.41405	Inactive	76.1765	1.16939	Inactive	79.716	1.22302	Inactive	0.887562	NA	7.45104	7.42463	2.52865	2.20044	2.48104	2.18576	-2.84885	9.15e-05	Repressed
chr1	+	206643385	206643635	IKBKE	hPro	41.2551	51.9532	1.25318	Inactive	56.4335	1.35921	Inactive	50.3489	1.21521	Inactive	51.7743	1.24895	Inactive	0.943259	NA	7.95322	7.8853	9.28981	9.28508	9.55576	9.23334	0.761929	0.116918	NA
chr1	+	206680662	206680912	RASSF5	hPro	90.6285	78.6117	0.868853	Inactive	79.4524	0.878028	Inactive	88.2361	0.97389	Inactive	84.9551	0.938083	Inactive	1.09451	NA	11.6488	11.685	12.8275	12.6353	12.6611	12.6352	0.446299	0.317329	NA
chr1	+	206730291	206730541	RASSF5	hPro	240.485	332.674	1.38176	Inactive	321.151	1.33404	Inactive	527.708	2.1894	Active	536.44	2.22556	Active	1.62566	NA	11.6488	11.685	12.8275	12.6353	12.6611	12.6352	0.446299	0.317329	NA
chr1	-	206785854	206786104	EIF2D	hPro	4.39101	4.46376	1.01349	Inactive	5.44534	1.19557	Inactive	8.54222	1.77002	Inactive	9.45087	1.93857	Inactive	1.67881	NA	11.572	11.585	11.5167	11.2871	11.3171	11.3193	-0.252396	0.000109736	NA
chr1	+	206808680	206808930	DYRK3	hPro	23.5379	34.0981	1.43036	Inactive	36.261	1.51851	Inactive	38.5907	1.61345	Inactive	52.6989	2.18841	Active	1.28926	NA	10.4119	10.3281	9.60908	10.3913	10.3623	10.4436	0.229858	0.477797	NA
chr1	-	206945789	206946039	IL10	hPro	81.0295	119.529	1.46934	Inactive	112.496	1.3836	Inactive	123.41	1.51665	Inactive	128.922	1.58384	Inactive	1.08677	NA	1.06169	1.10708	1.75922	2.41019	1.71874	2.78996	1.06818	0.189378	NA
chr1	+	206972014	206972264	IL19	hPro	64.9461	56.0449	0.865023	Inactive	58.7849	0.906572	Inactive	45.2235	0.700928	Inactive	45.9189	0.711473	Inactive	0.797249	NA	0	0	0	0.78177	0	0.670489	0.395006		NA
chr1	+	207038953	207039203	IL20	hPro	29.767	57.6568	1.90648	Active	54.5771	1.80639	Active	46.4295	1.54157	Inactive	48.898	1.6218	Inactive	0.852002	NA	0	0	0	0	0	0.479653	0.132188		NA
chr1	+	207070587	207070837	IL24	hPro	35.2302	48.6053	1.36917	Inactive	49.6268	1.39736	Inactive	41.6056	1.17597	Inactive	42.3235	1.19578	Inactive	0.857301	NA	1.06169	1.10708	0	1.65888	0	1.36605	0.339392		NA
chr1	-	207119761	207120011	PIGR	hPro	7.76086	15.9951	1.93989	Active	16.5835	2.00705	Active	13.969	1.70862	Inactive	12.2245	1.5095	Inactive	0.815345	NA	2.91154	3.35512	4.14536	0.78177	0	1.25122	-2.31025	0.000776341	Repressed
chr1	-	207143920	207144170	FCAMR	hPro	38.6001	64.1045	1.64405	Inactive	61.0125	1.56597	Inactive	58.0871	1.49209	Inactive	55.678	1.43126	Inactive	0.910697	NA	1.06169	1.10708	2.52865	2.41019	2.48104	1.25122	0.342103	0.72424	NA
chr1	-	207206051	207206301	C1orf116	hPro	66.9885	69.9322	1.0433	Inactive	69.1805	1.03224	Inactive	51.9568	0.778908	Inactive	54.4452	0.815509	Inactive	0.768194	NA	10.4015	10.5564	6.69435	7.22769	7.59608	7.325	-1.85334	0.00800187	NA
chr1	-	207224372	207224622	YOD1	hPro	27.4694	31.4943	1.14138	Inactive	29.4543	1.06972	Inactive	30.149	1.09412	Inactive	31.0235	1.12484	Inactive	1.00356	NA	12.7577	12.7471	12.0983	12.5565	12.5224	12.6272	0.00313392	0.993332	NA
chr1	-	207226275	207226525	YOD1	hPro	124.276	91.135	0.735456	Inactive	93.5608	0.75482	Inactive	120.697	0.971431	Inactive	129.23	1.03954	Inactive	1.3494	NA	12.7577	12.7471	12.0983	12.5565	12.5224	12.6272	0.00313392	0.993332	NA
chr1	+	207226419	207226669	PFKFB2	hPro	116.362	84.3154	0.726942	Inactive	87.7442	0.756158	Inactive	108.034	0.92904	Inactive	118.341	1.01686	Inactive	1.31205	NA	11.3764	11.3872	10.6686	10.3168	10.3673	10.2883	-0.833551	0.0015269	NA
chr1	+	207277406	207277656	C4BPA	hPro	51.2115	73.404	1.42505	Inactive	67.8192	1.31809	Inactive	76.5785	1.48585	Inactive	67.5943	1.31378	Inactive	1.02059	NA	2.68635	1.72604	6.181	1.65888	3.34567	2.66095	-1.14797	0.171555	NA
chr1	+	207494616	207494866	CD55	hPro	45.9525	56.2929	1.22023	Inactive	56.4335	1.22323	Inactive	53.6653	1.16427	Inactive	51.4662	1.11743	Inactive	0.9338	NA	11.7442	11.696	11.6044	11.4665	11.3755	11.4544	-0.248821	0.00525122	NA
chr1	+	207627444	207627694	CR2	hPro	70.7157	61.0047	0.86459	Inactive	60.8888	0.862974	Inactive	57.9866	0.822506	Inactive	62.3552	0.883422	Inactive	0.987476	NA	7.2493	7.46288	2.52865	3.37157	4.09089	3.51751	-2.02364	0.00706849	NA
chr1	+	207669272	207669522	CR1	hPro	40.9998	49.2253	1.19585	Inactive	53.8346	1.30559	Inactive	26.6316	0.657898	Inactive	24.5517	0.608377	Inactive	0.506219	NA	6.16348	6.20374	3.02777	4.07238	4.27291	4.46603	-1.11185	0.116918	NA
chr1	+	207818257	207818507	CR1L	hPro	26.7035	17.359	0.662696	Inactive	17.5736	0.670442	Inactive	18.6924	0.710827	Inactive	18.9017	0.718382	Inactive	1.07206	NA	9.23437	9.45674	6.44071	7.90128	7.77275	8.03938	-0.754764	0.281931	NA
chr1	+	207925182	207925432	CD46	hPro	52.3347	45.3815	0.869631	Inactive	43.6864	0.837849	Inactive	79.2919	1.50543	Inactive	72.6279	1.38049	Inactive	1.69017	NA	13.3042	13.2887	13.0804	12.5582	12.4598	12.5136	-0.713181	1.68e-11	NA
chr1	-	208084633	208084883	CD34	hPro	57.4406	66.5844	1.15646	Inactive	65.7153	1.14159	Inactive	60.3985	1.05061	Inactive	56.1916	0.978628	Inactive	0.883026	NA	0	2.15778	0	0.78177	0	0.839006	-0.302051		NA
chr1	+	209601967	209602217	MIR205HG	hPro	75.7705	98.2026	1.2922	Inactive	103.214	1.35747	Inactive	89.6431	1.1807	Inactive	91.5296	1.20528	Inactive	0.900481	NA	0	0	0	0	0	0.259669	0.0708063		NA
chr1	+	209756844	209757094	CAMK1G	hPro	44.4718	65.4684	1.46175	Inactive	64.6015	1.44269	Inactive	67.9358	1.51601	Inactive	64.6152	1.44299	Inactive	1.01879	NA	0	0	0	0	0	0.259669	0.0708063		NA
chr1	-	209824629	209824879	LAMB3	hPro	95.5811	161.811	1.68574	Inactive	160.019	1.66719	Inactive	163.81	1.70644	Inactive	161.178	1.67919	Inactive	1.00975	NA	8.03325	8.11884	7.60138	7.15674	7.25019	6.94564	-0.836793	0.000196524	NA
chr1	-	209825624	209825874	LAMB3	hPro	88.9435	80.7196	0.908566	Inactive	73.3883	0.827056	Inactive	70.7497	0.79772	Inactive	70.2652	0.792333	Inactive	0.916129	NA	8.03325	8.11884	7.60138	7.15674	7.25019	6.94564	-0.836793	0.000196524	NA
chr1	-	209825770	209826020	LAMB3	hPro	70.92	65.8404	0.929372	Inactive	57.5473	0.814061	Inactive	55.6752	0.788031	Inactive	55.7807	0.789498	Inactive	0.904841	NA	8.03325	8.11884	7.60138	7.15674	7.25019	6.94564	-0.836793	0.000196524	NA
chr1	+	209848469	209848719	G0S2	hPro	40.8977	80.3476	1.94158	Active	79.8237	1.92907	Active	68.6393	1.66213	Inactive	68.3134	1.65435	Inactive	0.856827	NA	7.4055	7.12403	7.86022	6.43612	6.25963	6.22789	-1.13211	3.44e-05	Repressed
chr1	+	209859324	209859574	HSD11B1	hPro	19.7596	14.3832	0.741016	Inactive	14.6034	0.751623	Inactive	18.2904	0.929228	Inactive	19.4154	0.98342	Inactive	1.28139	NA	1.06169	1.72604	0	2.41019	1.71874	2.24698	0.870763	0.30479	NA
chr1	+	209877935	209878185	HSD11B1	hPro	44.7271	55.177	1.22853	Inactive	53.9583	1.20188	Inactive	41.6056	0.931736	Inactive	48.898	1.09121	Inactive	0.832351	NA	1.06169	1.72604	0	2.41019	1.71874	2.24698	0.870763	0.30479	NA
chr1	+	209929176	209929426	TRAF3IP3	hPro	26.4482	23.8067	0.903764	Inactive	20.42	0.780379	Inactive	24.1192	0.915149	Inactive	28.3526	1.06938	Inactive	1.17836	NA	3.43113	2.98633	6.40055	3.64476	3.63894	3.44098	-1.00772	0.21502	NA
chr1	+	209941632	209941882	TRAF3IP3	hPro	53.2538	64.1045	1.2	Inactive	62.0026	1.16126	Inactive	56.8812	1.06686	Inactive	49.3089	0.927288	Inactive	0.844529	NA	3.43113	2.98633	6.40055	3.64476	3.63894	3.44098	-1.00772	0.21502	NA
chr1	-	209957840	209958090	C1orf74	hPro	60.453	60.0127	0.992835	Inactive	57.9186	0.958759	Inactive	77.3825	1.27549	Inactive	73.9633	1.21985	Inactive	1.27861	NA	8.08038	8.04512	7.84533	7.76957	7.77275	7.83028	-0.210875	0.195782	NA
chr1	-	209979470	209979720	IRF6	hPro	75.4131	46.6214	0.62321	Inactive	47.5229	0.635008	Inactive	59.5946	0.792987	Inactive	74.6824	0.990438	Inactive	1.41742	NA	7.75688	8.01968	5.60594	5.81715	5.80725	5.92019	-1.35887	0.0206859	NA
chr1	+	210001111	210001361	DIEXF	hPro	24.3548	20.9549	0.865907	Inactive	21.6576	0.893622	Inactive	31.556	1.28402	Inactive	38.4198	1.55473	Inactive	1.61336	NA	9.93449	10.0968	10.2721	10.4985	10.6172	10.6264	0.47523	0.00111041	NA
chr1	+	210405994	210406244	SERTAD4	hPro	122.029	116.43	0.95449	Inactive	116.951	0.958725	Inactive	141.097	1.15499	Inactive	133.648	1.09444	Inactive	1.17573	NA	0	0	0	0	0	0.839006	0.186015		NA
chr1	+	210501395	210501645	HHAT	hPro	52.1816	46.4975	0.893119	Inactive	45.2953	0.870513	Inactive	48.8414	0.937193	Inactive	48.2816	0.926666	Inactive	1.05683	NA	2.68635	2.15778	3.02777	1.65888	0	1.25122	-1.24004	0.106498	NA
chr1	+	210502049	210502299	HHAT	hPro	45.8503	46.6214	1.01646	Inactive	50.8644	1.10702	Inactive	52.9618	1.15179	Inactive	49.1034	1.06944	Inactive	1.04603	NA	2.68635	2.15778	3.02777	1.65888	0	1.25122	-1.24004	0.106498	NA
chr1	+	210502439	210502689	HHAT	hPro	31.554	32.8582	1.04006	Inactive	29.2068	0.927898	Inactive	43.8166	1.37668	Inactive	36.1599	1.14148	Inactive	1.27958	NA	2.68635	2.15778	3.02777	1.65888	0	1.25122	-1.24004	0.106498	NA
chr1	-	211307407	211307657	KCNH1	hPro	22.0061	24.6746	1.11599	Inactive	24.6278	1.11396	Inactive	28.6416	1.28842	Inactive	25.6817	1.15977	Inactive	1.09787	NA	0	1.10708	0	0	0	0.479653	-0.150201		NA
chr1	+	211499756	211500006	TRAF5	hPro	145.363	158.215	1.08781	Inactive	184.275	1.26586	Inactive	243.805	1.67259	Inactive	230.519	1.58181	Inactive	1.38269	NA	7.84139	7.75262	8.80421	8.8939	8.65929	8.89382	0.584609	0.134951	NA
chr1	+	211499947	211500197	TRAF5	hPro	156.443	165.407	1.05693	Inactive	203.581	1.2994	Inactive	286.416	1.82552	Inactive	270.172	1.72235	Inactive	1.50568	NA	7.84139	7.75262	8.80421	8.8939	8.65929	8.89382	0.584609	0.134951	NA
chr1	+	211519505	211519755	TRAF5	hPro	36.7109	38.9339	1.05895	Inactive	36.3847	0.99135	Inactive	35.0734	0.956578	Inactive	27.4281	0.753843	Inactive	0.83423	NA	7.84139	7.75262	8.80421	8.8939	8.65929	8.89382	0.584609	0.134951	NA
chr1	-	211752049	211752299	SLC30A1	hPro	259.019	348.669	1.34478	Inactive	339.096	1.30797	Inactive	377.667	1.45631	Inactive	349.169	1.34671	Inactive	1.05664	NA	8.4514	8.47759	10.0466	10.4504	10.3215	10.4043	1.06217	0.0378115	NA
chr1	-	211848922	211849172	NEK2	hPro	57.6448	63.1125	1.09323	Inactive	62.9926	1.09119	Inactive	62.2075	1.0778	Inactive	61.4307	1.06456	Inactive	0.980743	NA	10.9046	10.9157	11.3207	10.6618	10.5482	10.672	-0.421318	0.026917	NA
chr1	+	212208694	212208944	DTL	hPro	217.457	272.537	1.25213	Inactive	278.95	1.28149	Inactive	278.376	1.27886	Inactive	283.218	1.30102	Inactive	1.01826	NA	12.2355	12.2755	11.6176	11.965	11.9457	11.9927	-0.103131	0.739515	NA
chr1	-	212208952	212209202	INTS7	hPro	178.908	243.027	1.3564	Inactive	249.867	1.39442	Inactive	243.202	1.35737	Inactive	245.106	1.36795	Inactive	0.990733	NA	10.9904	10.9814	11.2089	11.8066	11.7703	11.8381	0.742293	1.67e-12	NA
chr1	+	212458678	212458928	PPP2R5A	hPro	25.4781	35.958	1.3958	Inactive	37.6223	1.45865	Inactive	31.757	1.23714	Inactive	35.9544	1.39566	Inactive	0.922349	NA	11.4871	11.3909	12.3029	11.6845	11.622	11.6539	-0.127066	0.757253	NA
chr1	+	212474947	212475197	PPP2R5A	hPro	218.683	261.998	1.19717	Inactive	271.772	1.24166	Inactive	308.022	1.40667	Inactive	316.193	1.44387	Inactive	1.16881	NA	11.4871	11.3909	12.3029	11.6845	11.622	11.6539	-0.127066	0.757253	NA
chr1	-	212588193	212588443	TMEM206	hPro	71.9411	61.2526	0.853464	Inactive	61.7551	0.860353	Inactive	84.7187	1.17518	Inactive	85.5715	1.18687	Inactive	1.37824	NA	9.33739	9.36376	9.63528	9.75503	9.66973	9.75417	0.286993	0.0508839	NA
chr1	-	212588217	212588467	TMEM206	hPro	70.1541	59.7647	0.853987	Inactive	60.5175	0.864567	Inactive	83.8143	1.19198	Inactive	85.366	1.21379	Inactive	1.39988	NA	9.33739	9.36376	9.63528	9.75503	9.66973	9.75417	0.286993	0.0508839	NA
chr1	+	212606028	212606278	NENF	hPro	26.6524	43.2736	1.60108	Inactive	49.7506	1.83531	Active	61.4035	2.25671	Active	45.508	1.68188	Inactive	1.14614	Constitutive Epromoter	11.0337	11.0908	9.94903	10.2271	10.2254	10.0603	-0.5713	0.14807	NA
chr1	+	212738475	212738725	ATF3	hPro	40.5913	40.4218	0.995925	Inactive	46.7804	1.14881	Inactive	33.0634	0.819003	Inactive	26.4008	0.658811	Inactive	0.689044	NA	9.03049	9.11625	7.14694	8.7734	8.72327	8.68572	0.04841	0.946398	NA
chr1	+	212781769	212782019	ATF3	hPro	183.708	385.495	2.09246	Active	370.035	2.00877	Active	353.447	1.91896	Inactive	358.722	1.94752	Inactive	0.94276	NA	9.03049	9.11625	7.14694	8.7734	8.72327	8.68572	0.04841	0.946398	NA
chr1	+	212797588	212797838	FAM71A	hPro	71.839	71.6681	0.997654	Inactive	66.9529	0.932919	Inactive	57.0821	0.797404	Inactive	62.2525	0.868388	Inactive	0.862848	NA	0	1.10708	0	0.78177	0	0	-0.0860861		NA
chr1	-	212873277	212873527	BATF3	hPro	378.955	191.198	0.505844	Inactive	204.324	0.54039	Inactive	257.975	0.681594	Inactive	268.014	0.708015	Inactive	1.3282	NA	4.81682	5.20072	3.02777	4.40181	4.71185	4.49155	-0.147661	0.829123	NA
chr1	+	212964969	212965219	TATDN3	hPro	57.9512	57.5328	0.992903	Inactive	61.5075	1.06033	Inactive	57.7856	0.997191	Inactive	67.9025	1.16881	Inactive	1.05492	NA	9.7354	9.61161	9.97662	9.70245	9.29661	9.56016	-0.237818	0.28502	NA
chr1	-	212965089	212965339	NSL1	hPro	56.1641	55.425	0.987071	Inactive	59.7749	1.06317	Inactive	55.7757	0.993206	Inactive	66.7725	1.18558	Inactive	1.0627	NA	10.9144	10.846	11.041	10.8371	10.703	10.808	-0.144337	0.236883	NA
chr1	+	213031396	213031646	FLVCR1	hPro	175.589	137.136	0.782246	Inactive	142.445	0.81231	Inactive	181.899	1.03573	Inactive	179.361	1.02136	Inactive	1.29007	NA	9.81419	9.83587	9.89945	10.1117	10.172	10.1804	0.308015	0.000591592	NA
chr1	+	213123661	213123911	VASH2	hPro	87.4118	72.908	0.835952	Inactive	65.4678	0.751798	Inactive	70.4482	0.80813	Inactive	72.5252	0.831622	Inactive	1.03275	NA	5.02386	5.48721	1.75922	0.78177	0	1.12646	-2.69564	0.000283503	Repressed
chr1	-	213188801	213189051	ANGEL2	hPro	162.519	122.133	0.75302	Inactive	116.332	0.717544	Inactive	84.6183	0.523598	Inactive	92.3514	0.57089	Inactive	0.744265	NA	9.87058	9.72219	10.2354	10.5199	10.397	10.5924	0.544834	0.00777584	NA
chr1	-	213189167	213189417	ANGEL2	hPro	51.8242	48.9773	0.946106	Inactive	48.3892	0.934973	Inactive	63.0115	1.21178	Inactive	56.808	1.09435	Inactive	1.22596	NA	9.87058	9.72219	10.2354	10.5199	10.397	10.5924	0.544834	0.00777584	NA
chr1	+	213224374	213224624	RPS6KC1	hPro	39.417	48.1094	1.21507	Inactive	43.3152	1.09645	Inactive	59.0921	1.4868	Inactive	57.6298	1.45062	Inactive	1.27078	NA	10.9217	10.959	11.6066	11.9462	11.9755	12.0065	0.757888	0.00369264	NA
chr1	+	214161077	214161327	PROX1	hPro	64.2824	61.6246	0.959288	Inactive	60.0225	0.934747	Inactive	47.7359	0.74654	Inactive	46.8434	0.732868	Inactive	0.781088	NA	5.61012	5.4496	2.52865	3.87436	4.27291	3.88794	-0.873263	0.220008	NA
chr1	+	214161643	214161893	PROX1	hPro	35.945	32.7342	0.913092	Inactive	32.7958	0.91476	Inactive	19.4964	0.554781	Inactive	20.0317	0.569271	Inactive	0.614958	NA	5.61012	5.4496	2.52865	3.87436	4.27291	3.88794	-0.873263	0.220008	NA
chr1	+	214454364	214454614	SMYD2	hPro	16.3897	25.4186	1.51921	Inactive	25.7416	1.53778	Inactive	18.3909	1.11508	Inactive	19.7236	1.19172	Inactive	0.754596	NA	10.4393	10.3915	10.2969	10.8079	10.7402	10.8247	0.412191	2.52e-06	NA
chr1	+	214776331	214776581	CENPF	hPro	66.8353	48.3574	0.727606	Inactive	46.1616	0.695237	Inactive	54.3687	0.816223	Inactive	59.1707	0.887012	Inactive	1.19706	NA	12.4621	12.4508	13.464	12.631	12.7127	12.7296	-0.172598	0.702812	NA
chr1	+	215178684	215178934	KCNK2	hPro	35.7408	40.0498	1.11728	Inactive	39.1074	1.09163	Inactive	48.5399	1.34836	Inactive	42.2207	1.17637	Inactive	1.14297	NA	0	1.72604	0	1.28598	0	0.839006	0.00133519		NA
chr1	+	215256359	215256609	KCNK2	hPro	21.2913	18.227	0.862534	Inactive	19.43	0.916501	Inactive	16.582	0.788738	Inactive	17.7717	0.842109	Inactive	0.916703	NA	0	1.72604	0	1.28598	0	0.839006	0.00133519		NA
chr1	+	215740534	215740784	KCTD3	hPro	69.4393	110.602	1.58437	Inactive	116.58	1.66924	Inactive	136.977	1.95881	Inactive	146.283	2.09092	Inactive	1.24469	NA	11.459	11.4457	11.4069	11.2624	11.2843	11.3316	-0.143797	0.0623886	NA
chr1	-	216596688	216596938	USH2A	hPro	41.5614	27.5265	0.670243	Inactive	32.4245	0.785324	Inactive	30.4505	0.738944	Inactive	39.3444	0.947911	Inactive	1.1589	NA	3.69611	4.10075	0	0	1.71874	1.12646	-1.49624	0.0658259	NA
chr1	-	216896764	216897014	ESRRG	hPro	23.691	23.9307	1.00971	Inactive	23.1427	0.977794	Inactive	24.2197	1.02141	Inactive	23.4217	0.989093	Inactive	1.01157	NA	0	0	1.75922	0	0	0.670489	-0.182812		NA
chr1	-	216978659	216978909	ESRRG	hPro	81.489	75.5119	0.927541	Inactive	79.6999	0.978311	Inactive	62.4085	0.76869	Inactive	53.3152	0.658454	Inactive	0.748822	NA	0	0	1.75922	0	0	0.670489	-0.182812		NA
chr1	-	217112965	217113215	ESRRG	hPro	120.498	140.856	1.16756	Inactive	140.217	1.1623	Inactive	172.854	1.43092	Inactive	176.279	1.45911	Inactive	1.24043	NA	0	0	1.75922	0	0	0.670489	-0.182812		NA
chr1	-	217250262	217250512	ESRRG	hPro	13.6836	18.351	1.31786	Inactive	19.0587	1.36606	Inactive	16.582	1.19739	Inactive	13.149	0.963592	Inactive	0.805157	NA	0	0	1.75922	0	0	0.670489	-0.182812		NA
chr1	-	217262937	217263187	ESRRG	hPro	66.6821	77.3718	1.15794	Inactive	82.7939	1.23805	Inactive	74.0661	1.1091	Inactive	83.6197	1.25025	Inactive	0.984708	NA	0	0	1.75922	0	0	0.670489	-0.182812		NA
chr1	-	217263146	217263396	ESRRG	hPro	54.275	68.0723	1.24961	Inactive	72.0269	1.32116	Inactive	69.1418	1.26896	Inactive	72.8333	1.33574	Inactive	1.0132	NA	0	0	1.75922	0	0	0.670489	-0.182812		NA
chr1	-	217311047	217311297	ESRRG	hPro	57.2874	58.2768	1.01697	Inactive	63.9827	1.11487	Inactive	64.3179	1.12062	Inactive	63.5879	1.10809	Inactive	1.04544	NA	0	0	1.75922	0	0	0.670489	-0.182812		NA
chr1	-	217804394	217804644	GPATCH2	hPro	91.9049	80.9676	0.882274	Inactive	84.5265	0.920581	Inactive	105.622	1.14765	Inactive	98.4123	1.07004	Inactive	1.2301	NA	2.4194	2.75925	2.52865	2.75572	0	2.74823	-0.0597087	0.950338	NA
chr1	+	217804465	217804715	SPATA17	hPro	91.9049	80.9676	0.882274	Inactive	84.5265	0.920581	Inactive	105.622	1.14765	Inactive	98.4123	1.07004	Inactive	1.2301	NA	0	0	0	1.28598	0	0.670489	0.524228		NA
chr1	+	218458428	218458678	RRP15	hPro	15.2664	17.1111	1.11341	Inactive	14.9747	0.982067	Inactive	16.783	1.09324	Inactive	16.3336	1.06561	Inactive	1.03024	NA	10.3106	10.3563	10.577	11.2415	11.1656	11.2822	0.813608	3.85e-12	NA
chr1	+	218518475	218518725	TGFB2	hPro	10.1606	20.8309	1.95607	Active	20.42	1.91925	Active	24.1192	2.2507	Active	25.0654	2.33548	Active	1.18343	Constitutive Epromoter	3.43113	2.48963	3.39789	3.37157	2.97718	3.96284	0.428313	0.545188	NA
chr1	+	219346972	219347222	LYPLAL1	hPro	90.8327	134.905	1.47992	Inactive	127.965	1.40435	Inactive	165.217	1.81	Inactive	145.256	1.59264	Inactive	1.17972	NA	10.2781	10.0877	9.35957	9.96996	9.84531	9.84699	-0.0717595	0.858779	NA
chr1	+	219347312	219347562	LYPLAL1	hPro	70.5115	88.7791	1.25545	Inactive	89.4768	1.26521	Inactive	75.0711	1.06376	Inactive	80.5379	1.14021	Inactive	0.874363	NA	10.2781	10.0877	9.35957	9.96996	9.84531	9.84699	-0.0717595	0.858779	NA
chr1	-	220101943	220102193	SLC30A10	hPro	58.666	61.1287	1.04127	Inactive	62.9926	1.07251	Inactive	56.9816	0.97177	Inactive	61.9443	1.05494	Inactive	0.958806	NA	9.37568	9.48257	5.9776	7.59273	7.86072	7.72125	-0.891565	0.22656	NA
chr1	-	220219950	220220200	EPRS	hPro	36.2514	35.958	0.992124	Inactive	34.7759	0.960391	Inactive	49.3439	1.35146	Inactive	49.7198	1.36155	Inactive	1.3895	NA	14.3018	14.3069	13.5134	13.7449	13.743	13.8153	-0.306529	0.34181	NA
chr1	-	220263145	220263395	BPNT1	hPro	24.1506	23.5587	0.976466	Inactive	26.2366	1.08294	Inactive	19.7979	0.826935	Inactive	22.0863	0.917922	Inactive	0.847262	NA	11.8898	11.8246	10.8897	10.5458	10.45	10.4387	-1.06977	0.00109852	NA
chr1	+	220267254	220267504	IARS2	hPro	90.5263	98.3266	1.08522	Inactive	101.729	1.1224	Inactive	141.097	1.55253	Inactive	149.673	1.64623	Inactive	1.44896	NA	12.7168	12.6792	12.8402	12.5613	12.5397	12.5743	-0.185971	0.0382518	NA
chr1	-	220445793	220446043	RAB3GAP2	hPro	32.0135	38.9339	1.20962	Inactive	39.4787	1.22613	Inactive	43.6156	1.35144	Inactive	41.6044	1.29051	Inactive	1.08466	NA	11.6081	11.6314	11.519	11.2871	11.3287	11.3721	-0.257993	0.00180985	NA
chr1	+	220701324	220701574	MARK1	hPro	16.6961	15.4992	0.932364	Inactive	19.43	1.15449	Inactive	17.1849	1.02762	Inactive	17.0527	1.02015	Inactive	0.981272	NA	0	0	1.75922	0	0	0	-0.26857		NA
chr1	+	220863427	220863677	C1orf115	hPro	66.1205	50.7132	0.770453	Inactive	51.6069	0.783768	Inactive	53.2633	0.808446	Inactive	50.028	0.760245	Inactive	1.00931	NA	0	0	0	0	0	0.259669	0.0708063		NA
chr1	+	220921475	220921725	MARC2	hPro	34.2091	39.8018	1.15884	Inactive	36.0135	1.05125	Inactive	42.5101	1.23576	Inactive	39.9607	1.16336	Inactive	1.08553	NA	1.06169	0	0	0	0	0.259669	-0.22488		NA
chr1	+	221052542	221052792	HLX	hPro	43.0421	23.1867	0.549172	Inactive	23.3902	0.553793	Inactive	32.7619	0.766582	Inactive	31.0235	0.727111	Inactive	1.35425	NA	6.76354	6.47104	9.5779	7.51544	7.5615	7.50022	-0.577435	0.475362	NA
chr1	-	221915468	221915718	DUSP10	hPro	79.0382	117.422	1.47957	Inactive	108.659	1.37008	Inactive	163.81	2.05914	Inactive	164.671	2.0699	Inactive	1.44896	NA	7.6516	7.68949	8.41818	7.84823	7.67908	7.85752	-0.138519	0.708734	NA
chr1	-	222763225	222763475	TAF1A	hPro	28.9501	23.5587	0.819987	Inactive	26.4841	0.917663	Inactive	26.9331	0.932655	Inactive	26.2981	0.911453	Inactive	1.06126	NA	8.48243	8.52808	9.06414	9.2343	9.1472	9.30345	0.518496	0.0285276	NA
chr1	+	222817444	222817694	MIA3	hPro	75.7705	87.4152	1.15168	Inactive	84.6502	1.11567	Inactive	118.787	1.56033	Inactive	117.417	1.54248	Inactive	1.36847	NA	11.7923	11.808	11.7936	11.8284	11.8593	11.9541	0.0852659	0.35134	NA
chr1	+	222885694	222885944	BROX	hPro	140.666	150.652	1.07049	Inactive	149.375	1.06148	Inactive	249.031	1.76493	Inactive	250.551	1.77566	Inactive	1.66072	NA	10.5227	10.5342	10.981	11.2169	11.1306	11.2813	0.511812	0.010841	NA
chr1	-	222885814	222886064	AIDA	hPro	135.1	142.344	1.05323	Inactive	141.826	1.04942	Inactive	241.393	1.78099	Inactive	240.689	1.77582	Inactive	1.69159	NA	9.66565	9.69634	9.53216	10.207	10.2337	10.2179	0.575106	9.75e-11	NA
chr1	+	222886462	222886712	BROX	hPro	32.9326	34.4701	1.04531	Inactive	30.8157	0.937615	Inactive	44.5201	1.34149	Inactive	47.6653	1.43418	Inactive	1.39978	NA	10.5227	10.5342	10.981	11.2169	11.1306	11.2813	0.511812	0.010841	NA
chr1	+	222910357	222910607	FAM177B	hPro	1.42963	1.61191	1.07502	Inactive	1.23758	0.920955	Inactive	0.502484	0.6184	Inactive	0.205454	0.496147	Inactive	0.558396	NA	1.06169	0	0	0	1.71874	0.989881	0.274177		NA
chr1	+	222988230	222988480	DISP1	hPro	44.0633	43.2736	0.982476	Inactive	38.7361	0.881784	Inactive	44.4196	1.00791	Inactive	42.9398	0.975068	Inactive	1.06368	NA	2.68635	0	1.75922	3.55932	4.09089	3.49245	1.53173	0.0299477	NA
chr1	-	223316574	223316824	TLR5	hPro	160.017	127.961	0.800915	Inactive	129.327	0.809399	Inactive	163.91	1.02418	Inactive	169.602	1.05953	Inactive	1.29397	NA	6.83398	6.84868	6.08288	6.42408	5.61828	6.22028	-0.467464	0.226759	NA
chr1	-	223853386	223853636	CAPN8	hPro	55.8578	58.6488	1.04909	Inactive	68.6855	1.22561	Inactive	60.7	1.08516	Inactive	59.4789	1.06369	Inactive	0.944675	NA	0	0	0	0.78177	0	0.670489	0.395006		NA
chr1	+	223889094	223889344	CAPN2	hPro	64.9972	94.4828	1.44677	Inactive	95.9122	1.46843	Inactive	93.261	1.42826	Inactive	89.2696	1.36778	Inactive	0.959124	NA	12.9985	13.0133	11.6964	12.7068	12.7568	12.7383	0.0440866	0.937304	NA
chr1	+	223899918	223900168	CAPN2	hPro	42.7868	63.6085	1.47552	Inactive	59.6512	1.38515	Inactive	63.2124	1.46648	Inactive	70.9843	1.64397	Inactive	1.08731	NA	12.9985	13.0133	11.6964	12.7068	12.7568	12.7383	0.0440866	0.937304	NA
chr1	-	224033624	224033874	TP53BP2	hPro	6.84181	8.30754	1.18691	Inactive	10.2719	1.43741	Inactive	5.52732	0.832374	Inactive	6.77997	0.992114	Inactive	0.695223	NA	11.3069	11.3126	11.4506	11.6018	11.6856	11.6975	0.305654	0.00123254	NA
[truncated: 16,160 more rows]
