# Supplementary material for: Epromoters function as a hub to recruit key transcription factors required for the inflammatory response
Source: Nat Commun. 2021 Nov 18;12:6660. doi: 10.1038/s41467-021-26861-0 (PMC8602369; doi:10.1038/s41467-021-26861-0)
Supplement: Supplementary file 4 — Supplementary Dataset 2 [file 41467_2021_26861_MOESM4_ESM.xlsx]

## Sheet: Feuil1
Supplementary Data 2 Data summary of the group list. Data shown the three sets of IFNa-response loci in K562 cells presented in figure 1E. Information includes the promoter coordinates , the gene name and the set.
chr	TSS strand	start	end	associated gene	promoter type
chr1	+	948646	948896	ISG15	Induced epromoter and gene
chr1	+	1266525	1266775	TAS1R3	Induced gene
chr1	+	2487603	2487853	TNFRSF14	Induced gene
chr1	-	8877649	8877899	RERE	Induced gene
chr1	-	10856683	10856933	CASZ1	Induced gene
chr1	+	15478827	15479077	TMEM51	Induced gene
chr1	+	15480028	15480278	TMEM51	Induced gene
chr1	-	17380615	17380865	SDHB	Induced Epromoter
chr1	-	21606133	21606383	ECE1	Induced gene
chr1	-	21616716	21616966	ECE1	Induced gene
chr1	-	21616932	21617182	ECE1	Induced gene
chr1	-	21671984	21672234	ECE1	Induced gene
chr1	+	25664588	25664838	TMEM50A	Induced gene
chr1	+	26503780	26504030	CNKSR1	Induced gene
chr1	-	27998674	27998924	IFI6	Induced epromoter and gene
chr1	+	28052289	28052539	FAM76A	Induced gene
chr1	-	31712684	31712934	NKAIN1	Induced gene
chr1	-	33430364	33430614	RNF19B	Induced gene
chr1	-	35658693	35658943	SFPQ	Induced gene
chr1	+	36554252	36554502	ADPRHL2	Induced gene
chr1	+	46269084	46269334	MAST2	Induced Epromoter
chr1	-	46598330	46598580	PIK3R3	Induced gene
chr1	-	46598417	46598667	PIK3R3	Induced gene
chr1	-	46598658	46598908	PIK3R3	Induced gene
chr1	-	46642117	46642367	PIK3R3	Induced gene
chr1	+	46859738	46859988	FAAH	Induced gene
chr1	-	47080755	47081005	MOB3C	Induced gene
chr1	-	47082513	47082763	MOB3C	Induced gene
chr1	+	47901488	47901738	FOXD2	Induced gene
chr1	-	54872018	54872268	SSBP3	Induced Epromoter
chr1	+	78353999	78354249	NEXN	Induced gene
chr1	-	85156190	85156440	SSX2IP	Induced gene
chr1	-	89488499	89488749	GBP3	Induced gene
chr1	-	89530993	89531243	GBP1	Induced gene
chr1	-	89591792	89592042	GBP2	Induced gene
chr1	-	89664583	89664833	GBP4	Induced gene
chr1	-	94374962	94375212	GCLM	Induced gene
chr1	+	100435144	100435394	SLC35A3	Induced gene
chr1	+	100435791	100436041	SLC35A3	Induced gene
chr1	-	119532129	119532379	TBX15	Induced gene
chr1	+	120254218	120254468	PHGDH	Induced gene
chr1	+	149754049	149754299	FCGR1A	Induced gene
chr1	-	154580674	154580924	ADAR	Induced epromoter and gene
chr1	-	154600406	154600656	ADAR	Induced gene
chr1	-	155293888	155294138	RUSC1-AS1	Induced gene
chr1	-	156675409	156675659	CRABP2	Induced gene
chr1	-	156675558	156675808	CRABP2	Induced gene
chr1	+	158979481	158979731	IFI16	Induced gene
chr1	-	159046597	159046847	AIM2	Induced gene
chr1	-	161014677	161014927	USF1	Induced gene
chr1	-	161015719	161015969	USF1	Induced gene
chr1	+	161676561	161676811	FCRLA	Induced gene
chr1	+	169336993	169337243	BLZF1	Induced gene
chr1	-	173572183	173572433	SLC9C2	Induced gene
chr1	-	173638951	173639201	ANKRD45	Induced gene
chr1	+	173683879	173684129	KLHL20	Induced gene
chr1	-	173886466	173886716	SERPINC1	Induced gene
chr1	+	180882112	180882362	KIAA1614	Induced gene
chr1	+	184020584	184020834	TSEN15	Induced gene
chr1	+	203595714	203595964	ATP2B4	Induced Epromoter
chr1	+	228337214	228337464	GJC2	Induced gene
chr1	+	236686538	236686788	LGALS8	Induced gene
chr1	+	236686826	236687076	LGALS8	Induced gene
chr1	+	241695233	241695483	KMO	Induced gene
chr1	+	248020300	248020550	TRIM58	Induced gene
chr10	+	5726600	5726850	FAM208B	Induced gene
chr10	+	25464089	25464339	GPR158	Induced gene
chr10	+	27443552	27443802	MASTL	Induced gene
chr10	-	43134235	43134485	ZNF33B	Induced gene
chr10	+	47746649	47746899	ANXA8L1	Induced Epromoter
chr10	-	81205333	81205583	ZCCHC24	Induced gene
chr10	+	91061505	91061755	IFIT2	Induced gene
chr10	+	91087375	91087625	IFIT3	Induced epromoter and gene
chr10	+	91092035	91092285	IFIT3	Induced epromoter and gene
chr10	+	91152102	91152352	IFIT1	Induced epromoter and gene
chr10	+	91174124	91174374	IFIT5	Induced epromoter and gene
chr10	+	92979707	92979957	PCGF5	Induced gene
chr10	+	92980158	92980408	PCGF5	Induced gene
chr10	+	97802958	97803208	CCNJ	Induced gene
chr10	-	98480229	98480479	PIK3AP1	Induced gene
chr10	+	102495265	102495515	PAX2	Induced gene
chr10	+	102505267	102505517	PAX2	Induced gene
chr10	+	115438720	115438970	CASP7	Induced gene
chr10	+	115439227	115439477	CASP7	Induced gene
chr10	+	115468903	115469153	CASP7	Induced gene
chr10	+	120966996	120967246	GRK5	Induced gene
chr10	+	135340666	135340916	CYP2E1	Induced gene
chr11	-	320864	321114	IFITM3	Induced gene
chr11	-	615678	615928	IRF7	Induced epromoter and gene
chr11	-	615949	616199	IRF7	Induced epromoter and gene
chr11	-	4414876	4415126	TRIM21	Induced gene
chr11	+	5646006	5646256	TRIM34	Induced Epromoter
chr11	-	5706289	5706539	TRIM5	Induced gene
chr11	+	5710616	5710866	TRIM22	Induced gene
chr11	-	18062285	18062535	TPH1	Induced gene
chr11	-	34379505	34379755	ABTB2	Induced gene
chr11	-	45928783	45929033	C11orf94	Induced gene
chr11	-	57335130	57335380	UBE2L6	Induced gene
chr11	-	57335753	57336003	UBE2L6	Induced gene
chr11	+	58910117	58910367	FAM111A	Induced gene
chr11	+	58912051	58912301	FAM111A	Induced gene
chr11	-	59436461	59436711	PATL1	Induced gene
chr11	+	63304072	63304322	RARRES3	Induced gene
chr11	-	63330805	63331055	HRASLS2	Induced gene
chr11	-	64757699	64757949	BATF2	Induced gene
chr11	-	64764467	64764717	BATF2	Induced gene
chr11	-	65363417	65363667	KCNK7	Induced gene
chr11	-	65667947	65668197	FOSL1	Induced gene
chr11	+	67070718	67070968	SSH3	Induced gene
chr11	-	67141598	67141848	CLCF1	Induced gene
chr11	+	93861893	93862143	PANX1	Induced gene
chr11	+	94276816	94277066	FUT4	Induced gene
chr11	+	94822773	94823023	ENDOD1	Induced gene
chr11	-	102826413	102826663	MMP13	Induced gene
chr11	-	104827372	104827622	CASP4	Induced gene
chr11	-	104839275	104839525	CASP4	Induced gene
chr11	-	104893845	104894095	CASP5	Induced gene
chr11	-	104905834	104906084	CASP1	Induced gene
chr11	-	104916001	104916251	CARD16	Induced gene
chr11	+	117049738	117049988	SIDT2	Induced gene
chr11	+	117069839	117070089	TAGLN	Induced gene
chr11	+	117198370	117198620	CEP164	Induced gene
chr12	-	3982564	3982814	PARP11	Induced gene
chr12	+	6881469	6881719	LAG3	Induced gene
chr12	-	8218905	8219155	C3AR1	Induced gene
chr12	-	10022408	10022658	CLEC2B	Induced gene
chr12	+	12223677	12223927	BCL2L14	Induced gene
chr12	+	12224201	12224451	BCL2L14	Induced gene
chr12	+	21590337	21590587	PYROXD1	Induced gene
chr12	+	27932986	27933236	KLHL42	Induced gene
chr12	-	48152131	48152381	RAPGEF3	Induced gene
chr12	-	48152194	48152444	RAPGEF3	Induced gene
chr12	-	48152839	48153089	RAPGEF3	Induced gene
chr12	-	50677303	50677553	LIMA1	Induced gene
chr12	+	52301001	52301251	ACVRL1	Induced gene
chr12	+	52305912	52306162	ACVRL1	Induced gene
chr12	+	54402689	54402939	HOXC8	Induced gene
chr12	-	56753987	56754237	STAT2	Induced gene
chr12	-	57634425	57634675	NDUFA4L2	Induced gene
chr12	-	95611190	95611440	FGD6	Induced gene
chr12	-	96794316	96794566	CDK17	Induced gene
chr12	+	105501291	105501541	KIAA1033	Induced gene
chr12	+	113344538	113344788	OAS1	Induced epromoter and gene
chr12	+	113376037	113376287	OAS3	Induced epromoter and gene
chr12	+	113416073	113416323	OAS2	Induced epromoter and gene
chr12	-	121476995	121477245	OASL	Induced gene
chr12	-	125473617	125473867	DHX37	Induced gene
chr13	-	31736108	31736358	HSPH1	Induced gene
chr13	-	31736475	31736725	HSPH1	Induced gene
chr13	+	32889416	32889666	BRCA2	Induced gene
chr13	-	37494359	37494609	SMAD9	Induced Epromoter
chr13	-	43566357	43566607	EPSTI1	Induced epromoter and gene
chr13	-	45992540	45992790	SLC25A30	Induced gene
chr13	+	50070327	50070577	PHF11	Induced gene
chr13	+	95253903	95254153	GPR180	Induced gene
chr13	+	108921776	108922026	TNFSF13B	Induced gene
chr14	-	24615805	24616055	PSME2	Induced gene
chr14	+	24630221	24630471	IRF9	Induced epromoter and gene
chr14	+	24641033	24641283	REC8	Induced gene
chr14	-	24711830	24712080	TINF2	Induced gene
chr14	-	35344803	35345053	BAZ1A	Induced gene
chr14	-	53417765	53418015	FERMT2	Induced gene
chr14	+	58666632	58666882	ACTR10	Induced Epromoter
chr14	-	64194763	64195013	SGPP1	Induced Epromoter
chr14	+	64932016	64932266	AKAP5	Induced gene
chr14	-	67981971	67982221	TMEM229B	Induced gene
chr14	-	70883757	70884007	SYNJ2BP	Induced gene
chr14	-	75078984	75079234	LTBP2	Induced gene
chr14	+	94576878	94577128	IFI27	Induced epromoter and gene
chr14	+	94576960	94577210	IFI27	Induced epromoter and gene
chr14	-	100841877	100842127	WARS	Induced gene
chr14	-	100842630	100842880	WARS	Induced gene
chr15	+	34260888	34261138	CHRM5	Induced gene
chr15	-	40074989	40075239	FSIP1	Induced gene
chr15	+	41061958	41062208	C15orf62	Induced gene
chr15	-	42186225	42186475	SPTBN5	Induced gene
chr15	-	42264705	42264955	EHD4	Induced gene
chr15	+	43425521	43425771	TMEM62	Induced gene
chr15	-	44969036	44969286	PATL2	Induced gene
chr15	+	45003484	45003734	B2M	Induced gene
chr15	+	45028359	45028609	TRIM69	Induced gene
chr15	+	50474192	50474442	SLC27A2	Induced gene
chr15	+	51633512	51633762	GLDN	Induced gene
chr15	-	52030270	52030520	LYSMD2	Induced gene
chr15	-	52043600	52043850	LYSMD2	Induced gene
chr15	-	52821197	52821447	MYO5A	Induced gene
chr15	+	58723974	58724224	LIPC	Induced gene
chr15	+	62939309	62939559	TLN2	Induced gene
chr15	+	63481527	63481777	RAB8B	Induced gene
chr15	+	65203900	65204150	ANKDD1A	Induced gene
chr15	+	74286813	74287063	PML	Induced gene
chr15	-	75249725	75249975	RPP25	Induced gene
chr15	+	75494020	75494270	C15orf39	Induced gene
chr15	-	81282169	81282419	MESDC2	Induced gene
chr15	+	81293094	81293344	MESDC1	Induced gene
chr15	-	81616474	81616724	STARD5	Induced gene
chr15	+	83776123	83776373	TM6SF1	Induced gene
chr15	+	89178667	89178917	ISG20	Induced gene
chr15	+	89181773	89182023	ISG20	Induced gene
chr15	+	96868956	96869206	NR2F2	Induced gene
chr15	+	96873910	96874160	NR2F2	Induced gene
chr15	+	96875593	96875843	NR2F2	Induced gene
chr15	+	96876368	96876618	NR2F2	Induced gene
chr16	-	1020934	1021184	LMF1	Induced gene
chr16	-	2059772	2060022	ZNF598	Induced Epromoter
chr16	-	4166136	4166386	ADCY9	Induced Epromoter
chr16	+	8768243	8768493	ABAT	Induced gene
chr16	+	8806625	8806875	ABAT	Induced gene
chr16	+	8814372	8814622	ABAT	Induced gene
chr16	-	11349989	11350239	SOCS1	Induced gene
chr16	-	20702528	20702778	ACSM1	Induced gene
chr16	-	47177886	47178136	NETO2	Induced Epromoter
chr16	-	48644070	48644320	N4BP1	Induced gene
chr16	+	50582040	50582290	NKD1	Induced gene
chr16	-	55909232	55909482	CES5A	Induced gene
chr16	-	55989893	55990143	CES5A	Induced gene
chr16	+	56642277	56642527	MT2A	Induced gene
chr16	+	56659384	56659634	MT1E	Induced gene
chr16	+	56716181	56716431	MT1X	Induced gene
chr16	+	57050785	57051035	NLRC5	Induced gene
chr16	-	67224057	67224307	EXOC3L1	Induced gene
chr16	-	72206014	72206264	PMFBP1	Induced gene
chr16	-	72206299	72206549	PMFBP1	Induced gene
chr16	-	74734739	74734989	MLKL	Induced gene
chr17	-	4167092	4167342	ANKFY1	Induced gene
chr17	-	4167224	4167474	ANKFY1	Induced gene
chr17	-	5095128	5095378	ZNF594	Induced gene
chr17	+	6658955	6659205	XAF1	Induced epromoter and gene
chr17	+	25957973	25958223	LGALS9	Induced gene
chr17	+	26698482	26698732	SARM1	Induced gene
chr17	+	33569885	33570135	SLFN5	Induced gene
chr17	-	33760145	33760395	SLFN12	Induced gene
chr17	-	33814708	33814958	SLFN12L	Induced gene
chr17	+	40118558	40118808	CNP	Induced gene
chr17	-	40264701	40264951	DHX58	Induced epromoter and gene
chr17	+	41158541	41158791	IFI35	Induced gene
chr17	-	45928466	45928716	SP6	Induced gene
chr17	-	45933190	45933440	SP6	Induced gene
chr17	+	53045925	53046175	STXBP4	Induced gene
chr17	-	54991359	54991609	TRIM25	Induced epromoter and gene
chr17	-	55980700	55980950	CUEDC1	Induced gene
chr17	-	56406102	56406352	BZRAP1	Induced gene
chr17	-	56494881	56495131	RNF43	Induced gene
chr17	-	56605358	56605608	SEPT4	Induced gene
chr17	-	56606778	56607028	SEPT4	Induced gene
chr17	-	56609395	56609645	SEPT4	Induced gene
chr17	-	56769366	56769616	TEX14	Induced gene
chr17	+	60558273	60558523	TLK2	Induced gene
chr17	+	65373196	65373446	PITPNC1	Induced gene
chr17	-	74303711	74303961	QRICH2	Induced gene
chr17	-	74733443	74733693	SRSF2	Induced gene
chr17	-	76976011	76976261	LGALS3BP	Induced gene
chr18	+	2655685	2655935	SMCHD1	Induced gene
chr18	+	59992319	59992569	TNFRSF11A	Induced gene
chr18	+	66382290	66382540	CCDC102B	Induced gene
chr18	+	66465116	66465366	CCDC102B	Induced gene
chr19	+	2475922	2476172	GADD45B	Induced gene
chr19	-	3062321	3062571	AES	Induced Epromoter
chr19	-	3557532	3557782	MFSD12	Induced gene
chr19	+	10196605	10196855	C19orf66	Induced gene
chr19	-	13030036	13030286	SYCE2	Induced gene
chr19	+	16178116	16178366	TPM4	Induced gene
chr19	+	16186934	16187184	TPM4	Induced gene
chr19	+	16244637	16244887	HSH2D	Induced gene
chr19	+	17516294	17516544	MVB12A	Induced Epromoter
chr19	-	17516407	17516657	BST2	Induced epromoter and gene
chr19	-	40931882	40932132	SERTAD1	Induced gene
chr19	-	42569907	42570157	GRIK5	Induced gene
chr19	-	42569917	42570167	GRIK5	Induced gene
chr19	-	43032611	43032861	CEACAM1	Induced gene
chr19	-	44304131	44304381	LYPD5	Induced gene
chr19	-	44306563	44306813	LYPD5	Induced gene
chr19	-	44324758	44325008	LYPD5	Induced gene
chr19	-	45579638	45579888	ZNF296	Induced gene
chr19	-	47217527	47217777	PRKD2	Induced gene
chr19	+	47812903	47813153	C5AR1	Induced gene
chr19	+	48948829	48949079	GRWD1	Induced gene
chr19	-	50400097	50400347	IL4I1	Induced gene
chr19	+	50431758	50432008	ATF5	Induced gene
chr19	+	50432199	50432449	ATF5	Induced gene
chr19	-	50432746	50432996	IL4I1	Induced gene
chr19	+	50433260	50433510	ATF5	Induced gene
chr19	-	52150082	52150332	SIGLEC14	Induced gene
chr19	-	52255100	52255350	FPR1	Induced gene
chr2	-	7005900	7006150	CMPK2	Induced epromoter and gene
chr2	+	7017595	7017845	RSAD2	Induced epromoter and gene
chr2	+	7057322	7057572	RNF144A	Induced gene
chr2	+	17934976	17935226	GEN1	Induced gene
chr2	+	17935213	17935463	GEN1	Induced gene
chr2	-	26700860	26701110	OTOF	Induced gene
chr2	-	26781516	26781766	OTOF	Induced gene
chr2	+	26986941	26987191	SLC35F6	Induced Epromoter
chr2	+	28615578	28615828	FOSL2	Induced gene
chr2	-	37374915	37375165	EIF2AK2	Induced gene
chr2	-	37384140	37384390	EIF2AK2	Induced epromoter and gene
chr2	+	38152261	38152511	RMDN2	Induced gene
chr2	+	38155701	38155951	RMDN2	Induced gene
chr2	+	38177386	38177636	RMDN2	Induced gene
chr2	+	45878842	45879092	PRKCE	Induced gene
chr2	-	54087120	54087370	GPR75	Induced gene
chr2	-	55920995	55921245	PNPT1	Induced epromoter and gene
chr2	+	71295207	71295457	NAGK	Induced gene
chr2	-	120980934	120981184	TMEM185B	Induced gene
chr2	+	121010213	121010463	RALB	Induced gene
chr2	-	152146380	152146630	NMI	Induced epromoter and gene
chr2	-	163175168	163175418	IFIH1	Induced gene
chr2	+	163200382	163200632	GCA	Induced gene
chr2	-	175712296	175712546	CHN1	Induced gene
chr2	-	175869931	175870181	CHN1	Induced gene
chr2	-	175870057	175870307	CHN1	Induced gene
chr2	+	183580567	183580817	DNAJC10	Induced gene
chr2	-	191878926	191879176	STAT1	Induced gene
chr2	+	201170403	201170653	SPATS2L	Induced gene
chr2	+	201170784	201171034	SPATS2L	Induced gene
chr2	+	201171155	201171405	SPATS2L	Induced gene
chr2	+	201173472	201173722	SPATS2L	Induced gene
chr2	+	202097965	202098215	CASP8	Induced gene
chr2	+	202122553	202122803	CASP8	Induced gene
chr2	+	202125022	202125272	CASP8	Induced gene
chr2	+	203240849	203241099	BMPR2	Induced gene
chr2	-	227663456	227663706	IRS1	Induced gene
chr2	-	231084777	231085027	SP110	Induced gene
chr2	-	231090394	231090644	SP110	Induced gene
chr2	+	231191693	231191943	SP140L	Induced gene
chr2	+	231280670	231280920	SP100	Induced epromoter and gene
chr2	+	231281270	231281520	SP100	Induced gene
chr2	-	235405643	235405893	ARL4C	Induced gene
chr2	-	235405647	235405897	ARL4C	Induced gene
chr20	-	3687725	3687975	SIGLEC1	Induced gene
chr20	+	11871170	11871420	BTBD3	Induced gene
chr20	+	11872940	11873190	BTBD3	Induced gene
chr20	+	11898312	11898562	BTBD3	Induced gene
chr20	-	17662878	17663128	RRBP1	Induced gene
chr20	-	35580196	35580446	SAMHD1	Induced gene
chr20	-	35724353	35724603	RBL1	Induced gene
chr20	-	47894706	47894956	ZNFX1	Induced gene
chr20	-	56195582	56195832	ZBP1	Induced gene
chr20	-	58507159	58507409	SYCP2	Induced gene
chr20	-	62199057	62199307	HELZ2	Induced gene
chr20	-	62205542	62205792	HELZ2	Induced gene
chr20	-	62711274	62711524	RGS19	Induced Epromoter
chr21	-	16437076	16437326	NRIP1	Induced gene
chr21	-	33957795	33958045	TCP10L	Induced gene
chr21	+	35014583	35014833	ITSN1	Induced gene
chr21	+	40177030	40177280	ETS2	Induced gene
chr21	+	42733749	42733999	MX2	Induced epromoter and gene
chr21	+	42792284	42792534	MX1	Induced epromoter and gene
chr21	+	42797757	42798007	MX1	Induced epromoter and gene
chr21	+	42803776	42804026	MX1	Induced gene
chr22	-	17602163	17602413	CECR6	Induced gene
chr22	-	17602207	17602457	CECR6	Induced gene
chr22	-	19137746	19137996	GSC2	Induced Epromoter
chr22	-	19419169	19419419	HIRA	Induced gene
chr22	+	29875980	29876230	NEFH	Induced gene
chr22	+	36044223	36044473	APOL6	Induced gene
chr22	-	36556927	36557177	APOL3	Induced gene
chr22	-	36562175	36562425	APOL3	Induced gene
chr22	-	36635639	36635889	APOL2	Induced gene
chr22	-	36635950	36636200	APOL2	Induced gene
chr22	+	36648916	36649166	APOL1	Induced gene
chr22	+	39416917	39417167	APOBEC3D	Induced gene
chr22	+	39436472	39436722	APOBEC3F	Induced gene
chr22	+	39472809	39473059	APOBEC3G	Induced gene
chr22	-	50963983	50964233	SCO2	Induced gene
chr22	-	50963984	50964234	SCO2	Induced gene
chr22	-	50964524	50964774	SCO2	Induced gene
chr22	-	50964818	50965068	SCO2	Induced gene
chr3	+	4534831	4535081	ITPR1	Induced gene
chr3	-	14581800	14582050	GRIP2	Induced gene
chr3	-	17741462	17741712	TBC1D5	Induced Epromoter
chr3	-	28390568	28390818	AZI2	Induced gene
chr3	+	38179768	38180018	MYD88	Induced gene
chr3	+	38537562	38537812	EXOG	Induced gene
chr3	+	39148951	39149201	TTC21A	Induced gene
chr3	+	40547329	40547579	ZNF620	Induced gene
chr3	+	40547401	40547651	ZNF620	Induced gene
chr3	+	44690032	44690282	ZNF35	Induced gene
chr3	+	46448520	46448770	CCRL2	Induced gene
chr3	+	46448848	46449098	CCRL2	Induced gene
chr3	+	46539284	46539534	RTP3	Induced gene
chr3	-	48514692	48514942	SHISA5	Induced epromoter and gene
chr3	-	48541433	48541683	SHISA5	Induced gene
chr3	-	48541632	48541882	SHISA5	Induced gene
chr3	-	48542197	48542447	SHISA5	Induced gene
chr3	-	48542209	48542459	SHISA5	Induced gene
chr3	-	48632543	48632793	COL7A1	Induced gene
chr3	-	48936376	48936626	SLC25A20	Induced Epromoter
chr3	+	49840486	49840736	FAM212A	Induced gene
chr3	-	52931547	52931797	TMEM110	Induced gene
chr3	-	53381604	53381854	DCP1A	Induced gene
chr3	+	57261564	57261814	APPL1	Induced gene
chr3	+	58318416	58318666	PXK	Induced gene
chr3	+	58477622	58477872	KCTD6	Induced gene
chr3	+	63850032	63850282	ATXN7	Induced gene
chr3	+	63883874	63884124	ATXN7	Induced gene
chr3	+	63953219	63953469	ATXN7	Induced gene
chr3	+	69788385	69788635	MITF	Induced gene
chr3	+	69812506	69812756	MITF	Induced gene
chr3	+	69812761	69813011	MITF	Induced gene
chr3	+	69915174	69915424	MITF	Induced gene
chr3	+	69985550	69985800	MITF	Induced gene
chr3	-	108248119	108248369	MYH15	Induced gene
chr3	+	113251017	113251267	SIDT1	Induced gene
chr3	+	119187584	119187834	POGLUT1	Induced gene
chr3	-	119278431	119278681	CD80	Induced gene
chr3	+	122043810	122044060	CSTA	Induced gene
chr3	+	122282984	122283234	DTX3L	Induced epromoter and gene
chr3	-	122283097	122283347	PARP9	Induced epromoter and gene
chr3	-	122283144	122283394	PARP9	Induced epromoter and gene
chr3	-	122283473	122283723	PARP9	Induced gene
chr3	+	122399471	122399721	PARP14	Induced epromoter and gene
chr3	-	134093377	134093627	AMOTL2	Induced gene
chr3	-	134094209	134094459	AMOTL2	Induced gene
chr3	+	136676506	136676756	IL20RB	Induced gene
chr3	-	142166854	142167104	XRN1	Induced gene
chr3	-	146262578	146262828	PLSCR1	Induced epromoter and gene
chr3	-	172241215	172241465	TNFSF10	Induced gene
chr3	-	172241247	172241497	TNFSF10	Induced gene
chr3	-	172428958	172429208	NCEH1	Induced gene
chr3	-	182880617	182880867	LAMP3	Induced gene
chr3	+	187085967	187086217	RTP4	Induced epromoter and gene
chr3	+	195447552	195447802	MUC20	Induced gene
chr3	-	197463747	197463997	KIAA0226	Induced gene
chr3	-	197476520	197476770	KIAA0226	Induced gene
chr4	-	2243841	2244091	POLN	Induced gene
chr4	+	15004097	15004347	CPEB2	Induced gene
chr4	+	17578726	17578976	LAP3	Induced gene
chr4	+	47487209	47487459	ATP10D	Induced gene
chr4	-	76944639	76944889	CXCL10	Induced gene
chr4	-	76957300	76957550	CXCL11	Induced gene
chr4	-	77135002	77135252	SCARB2	Induced gene
chr4	-	89205933	89206183	PPM1K	Induced gene
chr4	+	89299690	89299940	HERC6	Induced gene
chr4	+	89378067	89378317	HERC5	Induced epromoter and gene
chr4	-	89444902	89445152	PYURF	Induced gene
chr4	+	115519410	115519660	UGT8	Induced gene
chr4	+	119771642	119771892	SYNPO2	Induced gene
chr4	+	119809795	119810045	SYNPO2	Induced gene
chr4	+	122722271	122722521	EXOSC9	Induced gene
chr4	-	141348765	141349015	CLGN	Induced gene
chr4	+	144434415	144434665	SMARCA5	Induced gene
chr4	-	146095846	146096096	OTUD4	Induced gene
chr4	-	146100782	146101032	OTUD4	Induced gene
chr4	-	169239908	169240158	DDX60	Induced gene
chr4	-	169401615	169401865	DDX60L	Induced epromoter and gene
chr5	+	304090	304340	AHRR	Induced gene
chr5	-	851051	851301	ZDHHC11	Induced gene
chr5	+	10564234	10564484	ANKRD33B	Induced gene
chr5	-	39074460	39074710	RICTOR	Induced gene
chr5	-	43040397	43040647	ANXA2R	Induced gene
chr5	-	64777654	64777904	ADAMTS6	Induced gene
chr5	-	78281716	78281966	ARSB	Induced gene
chr5	-	96149798	96150048	ERAP1	Induced gene
chr5	+	96211443	96211693	ERAP2	Induced gene
chr5	-	131826415	131826665	IRF1	Induced gene
chr5	+	154393059	154393309	KIF4B	Induced gene
chr5	+	156692889	156693139	CYFIP2	Induced gene
chr5	+	156696151	156696401	h1	Induced gene
chr6	+	3076857	3077107	RIPK1	Induced gene
chr6	-	10838738	10838988	MAK	Induced gene
chr6	+	16238610	16238860	GMPR	Induced gene
chr6	+	25962716	25962966	TRIM38	Induced gene
chr6	+	26402264	26402514	BTN3A1	Induced gene
chr6	+	26457931	26458181	BTN2A1	Induced gene
chr6	-	26659930	26660180	ZNF322	Induced Epromoter
chr6	+	29794555	29794805	HLA-G	Induced Epromoter
chr6	-	30080817	30081067	TRIM31	Induced gene
chr6	-	30181221	30181471	TRIM26	Induced gene
chr6	+	30456982	30457232	HLA-E	Induced gene
chr6	-	31239863	31240113	HLA-C	Induced gene
chr6	-	31324939	31325189	HLA-B	Induced gene
chr6	-	31648100	31648350	LY6G5C	Induced gene
chr6	+	31783090	31783340	HSPA1A	Induced gene
chr6	+	31795311	31795561	HSPA1B	Induced gene
chr6	+	31868575	31868825	C2	Induced gene
chr6	+	31895053	31895303	C2	Induced gene
chr6	+	31913520	31913770	CFB	Induced gene
chr6	-	32784775	32785025	HLA-DOB	Induced gene
chr6	-	32806497	32806747	TAP2	Induced epromoter and gene
chr6	-	32806550	32806800	TAP2	Induced epromoter and gene
chr6	-	32811766	32812016	PSMB8	Induced gene
chr6	-	32812662	32812912	PSMB8	Induced gene
chr6	-	32820514	32820764	TAP1	Induced gene
chr6	-	32821698	32821948	TAP1	Induced gene
chr6	+	32821737	32821987	PSMB9	Induced gene
chr6	-	33548020	33548270	BAK1	Induced gene
chr6	-	36355518	36355768	ETV7	Induced gene
chr6	-	36355527	36355777	ETV7	Induced gene
chr6	+	36561889	36562139	SRSF3	Induced gene
chr6	+	36973222	36973472	FGD2	Induced gene
chr6	+	37400706	37400956	CMTR1	Induced Epromoter
chr6	+	47445324	47445574	CD2AP	Induced gene
chr6	-	82462378	82462628	FAM46A	Induced gene
chr6	+	84743219	84743469	MRAP2	Induced gene
chr6	-	108395891	108396141	OSTM1	Induced gene
chr6	-	110736703	110736953	DDO	Induced gene
chr6	+	116782332	116782582	FAM26F	Induced gene
chr6	+	117002166	117002416	KPNA5	Induced gene
chr6	+	126102106	126102356	NCOA7	Induced gene
chr6	+	126111708	126111958	NCOA7	Induced gene
chr6	+	126240169	126240419	NCOA7	Induced gene
chr6	+	143929116	143929366	PHACTR2	Induced gene
chr6	+	143998901	143999151	PHACTR2	Induced gene
chr6	+	144164307	144164557	LTV1	Induced gene
chr6	+	168228114	168228364	MLLT4	Induced gene
chr7	-	25219767	25220017	C7orf31	Induced gene
chr7	+	64126260	64126510	ZNF107	Induced gene
chr7	-	64451364	64451614	ZNF117	Induced gene
chr7	-	92747286	92747536	SAMD9	Induced epromoter and gene
chr7	-	92777651	92777901	SAMD9L	Induced gene
chr7	+	99775146	99775396	STAG3	Induced gene
chr7	+	99775165	99775415	STAG3	Induced gene
chr7	+	99970867	99971117	PILRA	Induced gene
chr7	+	100728519	100728769	TRIM56	Induced gene
chr7	+	100770169	100770419	SERPINE1	Induced gene
chr7	-	105925588	105925838	NAMPT	Induced gene
chr7	+	107300879	107301129	SLC26A4	Induced gene
chr7	+	128312119	128312369	FAM71F2	Induced gene
chr7	+	128312137	128312387	FAM71F2	Induced gene
chr7	+	128577790	128578040	IRF5	Induced gene
chr7	+	128578070	128578320	IRF5	Induced gene
chr7	+	128580523	128580773	IRF5	Induced gene
chr7	+	129142119	129142369	SMKR1	Induced gene
chr7	+	134463963	134464213	CALD1	Induced gene
chr7	+	134575950	134576200	CALD1	Induced gene
chr7	+	134832565	134832815	TMEM140	Induced gene
chr7	-	138794415	138794665	ZC3HAV1	Induced gene
chr7	-	139763471	139763721	PARP12	Induced gene
chr7	+	143078159	143078409	ZYX	Induced gene
chr7	+	149472930	149473180	SSPO	Induced gene
chr7	+	150382593	150382843	GIMAP2	Induced gene
chr7	-	150945699	150945949	SMARCD3	Induced gene
chr7	-	150974181	150974431	SMARCD3	Induced gene
chr7	+	151038646	151038896	NUB1	Induced gene
chr7	-	151433350	151433600	PRKAG2	Induced gene
chr7	-	151511907	151512157	PRKAG2	Induced gene
chr7	-	151574266	151574516	PRKAG2	Induced gene
chr8	-	8751081	8751331	MFHAS1	Induced Epromoter
chr8	+	21900063	21900313	FGF17	Induced gene
chr8	+	26148806	26149056	PPP2R2A	Induced gene
chr8	+	26150531	26150781	PPP2R2A	Induced gene
chr8	+	39771127	39771377	IDO1	Induced gene
chr8	+	67341062	67341312	RRS1	Induced gene
chr8	-	67525434	67525684	MYBL1	Induced gene
chr8	-	90996849	90997099	NBN	Induced gene
chr8	-	105479227	105479477	DPYS	Induced gene
chr8	-	124054613	124054863	DERL1	Induced gene
chr8	-	124286677	124286927	ZHX1	Induced gene
chr8	+	132916155	132916405	EFR3A	Induced gene
chr8	+	145064025	145064275	GRINA	Induced gene
chr9	+	5450302	5450552	CD274	Induced gene
chr9	-	15250148	15250398	TTC39B	Induced gene
chr9	-	15307308	15307558	TTC39B	Induced gene
chr9	+	26946836	26947086	IFT74	Induced gene
chr9	+	26947109	26947359	IFT74	Induced gene
chr9	+	26956170	26956420	IFT74	Induced gene
chr9	-	32526272	32526522	DDX58	Induced epromoter and gene
chr9	+	33025008	33025258	DNAJA1	Induced gene
chr9	+	33264676	33264926	CHMP5	Induced gene
chr9	-	37034426	37034676	PAX5	Induced gene
chr9	+	100174101	100174351	TDRD7	Induced epromoter and gene
chr9	-	100881585	100881835	TRIM14	Induced epromoter and gene
chr9	+	101705794	101706044	COL15A1	Induced gene
chr9	-	126030793	126031043	STRBP	Induced Epromoter
chr9	-	126030805	126031055	STRBP	Induced Epromoter
chr9	+	132565231	132565481	TOR1B	Induced gene
chr9	+	133319893	133320143	ASS1	Induced gene
chr9	-	140196653	140196903	NRARP	Induced Epromoter
