# Supplementary material for: Epromoters function as a hub to recruit key transcription factors required for the inflammatory response
Source: Nat Commun. 2021 Nov 18;12:6660. doi: 10.1038/s41467-021-26861-0 (PMC8602369; doi:10.1038/s41467-021-26861-0)
Supplement: Supplementary file 5 — Supplementary Dataset 3 [file 41467_2021_26861_MOESM5_ESM.xlsx]

## Sheet: Index
Supplementary Data 3 Gene ontology enrichment. Data shown is the gene ontology of biological process for the promoter set in figure 1E and cluster and unclustered genes.
Index	Group
Sheet 1	Induced gene
Sheet 2	Induced gene & Epromoter
Sheet 3	Induced Epromoter
Sheet 4	Induced genes clustered
Sheet 5	Induced genes unclustered

## Sheet: Sheet 1
# GREAT version 4.0.4	Species assembly: hg19	Association rule: Basal+extension: 5000 bp upstream, 1000 bp downstream, 1000000 bp max extension, curated regulatory domains included
# Ontology summary statistics are provided in the footer.
#
# Ontology	ID	Desc	Rank	HyperP	HyperBonfP	HyperFdrQ	RegionFoldEnrich	ExpFgRegions	FgRegionsHit	BgRegionsHit	FgSetTermCov	TermCov	NumFgGenesHit	NumBgGenesHit	TotalGenes	FgRegionNames	BgRegionNames	FgGeneNames	BgGeneNames
GO Biological Process	GO:0034340	response to type I interferon	1	2.5018e-19	3.22807e-15	3.22807e-15	11.3767	2.10958	24	76	0.0481928	0.31579	19	48	66	ADAR,C19orf66,GBP2,HLA-B,HLA-C,IFI35,IFIT2,IFITM3,IRF1,IRF5,IRF5,IRF5,ISG20,ISG20,MX1,MYD88,OASL,PSMB8,PSMB8,SAMHD1,SP100,STAT1,STAT2,TRIM56	ACAA1,ADAR,ADAR,APOF,BCL2L12,BST2,C19orf66,C1orf74,EGR1,ETF1,GBP2,HLA-A,HLA-B,HLA-C,HLA-F,HLA-G,IFI27,IFI27,IFI35,IFI6,IFIT1,IFIT2,IFIT3,IFIT3,IFITM1,IFITM2,IFITM3,IFNAR1,IFNAR2,IKBKE,IP6K2,IRF1,IRF3,IRF5,IRF5,IRF5,IRF6,IRF7,IRF7,IRF9,ISG15,ISG20,ISG20,JAK1,KCNN3,KCP,MICA,MICA,MVB12A,MX1,MX1,MX1,MX2,MYD88,OAS1,OAS2,OAS3,OASL,PSMB8,PSMB8,RNASEL,RSAD2,SAMHD1,SHMT2,SHMT2,SHMT2,SHMT2,SP100,SP100,STAT…	ADAR,C19orf66,GBP2,HLA-B,IFI35,IFIT2,IFITM3,IRF1,IRF5,ISG20,MX1,MYD88,OASL,PSMB8,SAMHD1,SP100,STAT1,STAT2,TRIM56	ADAR,BST2,C19orf66,EGR1,GBP2,HLA-B,HLA-F,HLA-G,IFI27,IFI35,IFI6,IFIT1,IFIT2,IFIT3,IFITM1,IFITM2,IFITM3,IFNAR1,IFNAR2,IKBKE,IP6K2,IRF1,IRF3,IRF5,IRF6,IRF7,IRF9,ISG15,ISG20,JAK1,MX1,MX2,MYD88,OAS1,OAS2,OAS3,OASL,PSMB8,RNASEL,RSAD2,SAMHD1,SHMT2,SP100,STAT1,STAT2,TRIM56,TYK2,XAF1
GO Biological Process	GO:0060337	type I interferon signaling pathway	2	6.31097e-18	8.14305e-14	4.07152e-14	11.4866	1.91528	22	69	0.0441767	0.318841	17	44	61	ADAR,GBP2,HLA-B,HLA-C,IFI35,IFIT2,IFITM3,IRF1,IRF5,IRF5,IRF5,ISG20,ISG20,MX1,MYD88,OASL,PSMB8,PSMB8,SAMHD1,SP100,STAT1,STAT2	ACAA1,ADAR,ADAR,APOF,BCL2L12,BST2,C1orf74,EGR1,ETF1,GBP2,HLA-A,HLA-B,HLA-C,HLA-F,HLA-G,IFI27,IFI27,IFI35,IFI6,IFIT1,IFIT2,IFIT3,IFIT3,IFITM1,IFITM2,IFITM3,IFNAR1,IFNAR2,IP6K2,IRF1,IRF3,IRF5,IRF5,IRF5,IRF6,IRF7,IRF7,IRF9,ISG15,ISG20,ISG20,JAK1,KCNN3,KCP,MICA,MICA,MVB12A,MX1,MX1,MX1,MX2,MYD88,OAS1,OAS2,OAS3,OASL,PSMB8,PSMB8,RNASEL,RSAD2,SAMHD1,SP100,SP100,STAT1,STAT2,TLDC2,TRAF3IP3,TYK2,XAF1	ADAR,GBP2,HLA-B,IFI35,IFIT2,IFITM3,IRF1,IRF5,ISG20,MX1,MYD88,OASL,PSMB8,SAMHD1,SP100,STAT1,STAT2	ADAR,BST2,EGR1,GBP2,HLA-B,HLA-F,HLA-G,IFI27,IFI35,IFI6,IFIT1,IFIT2,IFIT3,IFITM1,IFITM2,IFITM3,IFNAR1,IFNAR2,IP6K2,IRF1,IRF3,IRF5,IRF6,IRF7,IRF9,ISG15,ISG20,JAK1,MX1,MX2,MYD88,OAS1,OAS2,OAS3,OASL,PSMB8,RNASEL,RSAD2,SAMHD1,SP100,STAT1,STAT2,TYK2,XAF1
GO Biological Process	GO:0051607	defense response to virus	3	1.25529e-16	1.6197e-12	5.39901e-13	5.94431	5.55153	33	200	0.0662651	0.165	29	144	177	ADAR,APOBEC3D,APOBEC3F,APOBEC3G,C19orf66,CXCL10,DDX60,EIF2AK2,FAM111A,FAM111A,GBP1,GBP3,IFI16,IFIH1,IFIT2,IFITM3,IRF1,IRF5,IRF5,IRF5,ISG20,ISG20,MX1,NLRC5,OASL,PML,SAMHD1,STAT1,STAT2,TRIM22,TRIM5,TRIM56,ZC3HAV1	ABCC9,ABCF3,ADAR,ADAR,ADARB1,AGBL4,AGBL5,AHCY,AIMP1,AIMP1,AIMP1,ALDH3B1,APOBEC3A,APOBEC3B,APOBEC3C,APOBEC3D,APOBEC3F,APOBEC3G,APOBEC3H,APOF,ART3,ATG7,AZU1,BCKDHA,BCL2,BCL2L12,BECN1,BNIP3L,BST2,C17orf85,C19orf66,CAMKK1,CARD9,CD207,CD40,CD86,CD86,CD8A,CD8A,CNOT7,CRCP,CXCL10,CXCL9,DDIT4,DDX17,DDX41,DDX58,DDX60,DHX58,DMBT1,DNAJC3,DZANK1,EIF2AK2,EIF2AK2,EIF2AK4,ELAVL4,ELMOD2,EXOC1,EXOSC4,EXOSC5,F2RL1,…	ADAR,APOBEC3D,APOBEC3F,APOBEC3G,C19orf66,CXCL10,DDX60,EIF2AK2,FAM111A,GBP1,GBP3,IFI16,IFIH1,IFIT2,IFITM3,IRF1,IRF5,ISG20,MX1,NLRC5,OASL,PML,SAMHD1,STAT1,STAT2,TRIM22,TRIM5,TRIM56,ZC3HAV1	ABCC9,ABCF3,ADAR,ADARB1,AGBL4,AGBL5,AIMP1,APOBEC3A,APOBEC3B,APOBEC3C,APOBEC3D,APOBEC3F,APOBEC3G,APOBEC3H,ATG7,AZU1,BCL2,BECN1,BNIP3L,BST2,C17orf85,C19orf66,CARD9,CD207,CD40,CD86,CD8A,CNOT7,CRCP,CXCL10,CXCL9,DDIT4,DDX17,DDX41,DDX58,DDX60,DHX58,DMBT1,DNAJC3,EIF2AK2,EIF2AK4,ELMOD2,EXOC1,EXOSC4,EXOSC5,F2RL1,FADD,FAM111A,FCN3,GBP1,GBP3,GPAM,HERC5,HYAL2,IFI16,IFIH1,IFIT1,IFIT1B,IFIT2,IFIT3,IFIT5,IFITM1…
GO Biological Process	GO:0060333	interferon-gamma-mediated signaling pathway	4	2.04096e-16	2.63346e-12	6.58364e-13	10.6556	1.97079	21	71	0.0421687	0.295775	18	54	64	B2M,FCGR1A,GBP1,GBP2,HLA-B,HLA-C,IRF1,IRF5,IRF5,IRF5,MT2A,OASL,PML,SP100,STAT1,TRIM21,TRIM22,TRIM26,TRIM31,TRIM38,TRIM5	B2M,BCL2L12,C1orf74,CAMK2A,CAMK2D,CD44,CIITA,FCGR1A,FCGR1B,GBP1,GBP2,HCK,HLA-A,HLA-B,HLA-C,HLA-DPA1,HLA-DPA1,HLA-DPB1,HLA-DQA1,HLA-DQB1,HLA-F,HLA-G,ICAM1,IFI30,IFNG,IFNGR1,IFNGR2,IRF1,IRF3,IRF5,IRF5,IRF5,IRF6,IRF7,IRF7,IRF9,JAK1,JAK2,KCP,MICA,MICA,MT2A,NCAM1,NMI,OAS1,OAS2,OAS3,OASL,PML,PRKCD,PTAFR,PTAFR,RCL1,SP100,SP100,STAT1,STOML1,STOML1,TRAF3IP3,TRIM21,TRIM22,TRIM25,TRIM26,TRIM31,TRIM34,TRIM38…	B2M,FCGR1A,GBP1,GBP2,HLA-B,IRF1,IRF5,MT2A,OASL,PML,SP100,STAT1,TRIM21,TRIM22,TRIM26,TRIM31,TRIM38,TRIM5	B2M,CAMK2A,CAMK2D,CD44,CIITA,FCGR1A,FCGR1B,GBP1,GBP2,HCK,HLA-B,HLA-DPA1,HLA-DPB1,HLA-DQA1,HLA-DQA2,HLA-F,HLA-G,ICAM1,IFI30,IFNG,IFNGR1,IFNGR2,IRF1,IRF3,IRF5,IRF6,IRF7,IRF9,JAK1,JAK2,MT2A,NCAM1,NMI,OAS1,OAS2,OAS3,OASL,PML,PRKCD,PTAFR,SP100,STAT1,TRIM21,TRIM22,TRIM25,TRIM26,TRIM31,TRIM34,TRIM38,TRIM5,TRIM62,TRIM68,TRIM8,VCAM1
GO Biological Process	GO:0045087	innate immune response	5	1.23313e-14	1.59111e-10	3.18222e-11	3.11868	18.5976	58	670	0.116466	0.0865672	52	461	626	ADAR,AIM2,APOBEC3D,APOBEC3F,APOBEC3G,APOL1,B2M,C19orf66,C2,CASP1,CASP4,CASP4,CFB,DDX60,EIF2AK2,FCGR1A,GBP1,GBP2,HLA-B,HLA-C,IFI16,IFI35,IFIH1,IFIT2,IFITM3,IRF1,IRF5,IRF5,IRF5,ISG20,ISG20,LGALS9,MT2A,MX1,MYD88,NLRC5,NUB1,OASL,PML,PSMB8,PSMB8,SAMHD1,SARM1,SFPQ,SIGLEC14,SMARCD3,SP100,STAT1,STAT2,TRIM21,TRIM22,TRIM26,TRIM31,TRIM38,TRIM5,TRIM56,ZBP1,ZC3HAV1	ABL1,ABL1,ABL2,ACAA1,ADAM15,ADAMTS13,ADAR,ADAR,ADARB1,AGER,AHCY,AIF1,AIF1,AIF1,AIM1L,AIM2,AKAP7,AKAP8,AKIRIN2,ALDH3B1,ALS2CL,ANKHD1,ANKHD1-EIF4EBP3,ANKRD17,AP3S1,APOA4,APOBEC3A,APOBEC3B,APOBEC3C,APOBEC3D,APOBEC3F,APOBEC3G,APOBEC3H,APOF,APOL1,APP,APP,ARG1,ARG2,ARHGEF2,ARHGEF2,ARID5A,ASIC2,ASTN2,ASTN2,ATG12,ATG5,ATG5,ATP1A1,AXL,B2M,BCL2L12,BLK,BST2,C19orf66,C1QBP,C1QC,C1RL,C1S,C1orf106,C1orf106,C1o…	ADAR,AIM2,APOBEC3D,APOBEC3F,APOBEC3G,APOL1,B2M,C19orf66,C2,CASP1,CASP4,CFB,DDX60,EIF2AK2,FCGR1A,GBP1,GBP2,HLA-B,IFI16,IFI35,IFIH1,IFIT2,IFITM3,IRF1,IRF5,ISG20,LGALS9,MT2A,MX1,MYD88,NLRC5,NOS2,NUB1,OASL,PML,PSMB8,SAMHD1,SARM1,SFPQ,SIGLEC14,SP100,STAT1,STAT2,TRIM21,TRIM22,TRIM26,TRIM31,TRIM38,TRIM5,TRIM56,ZBP1,ZC3HAV1	ABL1,ABL2,ADAM15,ADAMTS13,ADAR,ADARB1,AGER,AIF1,AIM2,AKAP8,AKIRIN2,ANKHD1,ANKHD1-EIF4EBP3,ANKRD17,APOA4,APOBEC3A,APOBEC3B,APOBEC3C,APOBEC3D,APOBEC3F,APOBEC3G,APOBEC3H,APOL1,APP,AQP4,ARG1,ARG2,ARHGEF2,ARID5A,ATG12,ATG5,AXL,B2M,BLK,BST2,C19orf66,C1QBP,C1QC,C1R,C1RL,C1orf106,C2,C3,C4BPA,C5,C8G,C9,CACTIN,CALCOCO2,CAMK2A,CAMK2D,CAMP,CAPZA1,CAPZA2,CARD9,CASP1,CASP4,CCL1,CCL2,CCL20,CCL22,CCL24,CCL25,CCL…
GO Biological Process	GO:0098542	defense response to other organism	6	2.04018e-14	2.63244e-10	4.3874e-11	3.82886	11.4917	44	414	0.0883534	0.10628	37	293	415	ADAR,APOBEC3D,APOBEC3F,APOBEC3G,BATF2,BATF2,C19orf66,C5AR1,CECR6,CECR6,CXCL10,DDX60,EIF2AK2,FAM111A,FAM111A,GBP1,GBP3,IFI16,IFIH1,IFIT2,IFITM3,IRF1,IRF5,IRF5,IRF5,ISG20,ISG20,LGALS8,LGALS8,LGALS9,MX1,MYD88,NLRC5,OASL,PML,SAMHD1,SERPINE1,STAT1,STAT2,TNFRSF14,TRIM22,TRIM5,TRIM56,ZC3HAV1	ABCC9,ABCF3,ACAA1,ACP5,ACP5,ACP5,ADAM17,ADAMTS5,ADAR,ADAR,ADARB1,AGBL4,AGBL5,AHCY,AIMP1,AIMP1,AIMP1,AKAP7,ALDH3B1,ANKRD17,ANXA3,APOBEC3A,APOBEC3B,APOBEC3C,APOBEC3D,APOBEC3F,APOBEC3G,APOBEC3H,APOF,ARG1,ART3,ATG16L1,ATG7,AZU1,BATF2,BATF2,BCKDHA,BCL2,BCL2L12,BCL3,BECN1,BNIP3L,BST2,C10orf99,C11orf21,C12orf42,C17orf85,C19orf66,C1orf141,C5AR1,C5orf22,CALCOCO2,CAMKK1,CAMP,CARD9,CCDC3,CCDC88B,CCL20,CD160…	ADAR,APOBEC3D,APOBEC3F,APOBEC3G,BATF2,C19orf66,C5AR1,CXCL10,DDX60,EIF2AK2,FAM111A,GBP1,GBP3,IFI16,IFIH1,IFIT2,IFITM3,IL17RA,IRF1,IRF5,ISG20,LGALS8,MX1,MYD88,NLRC5,NOS2,OASL,PML,SAMHD1,SERPINE1,STAT1,STAT2,TNFRSF14,TRIM22,TRIM5,TRIM56,ZC3HAV1	ABCC9,ABCF3,ACP5,ADAM17,ADAMTS5,ADAR,ADARB1,AGBL4,AGBL5,AIMP1,ANKRD17,ANXA3,APOBEC3A,APOBEC3B,APOBEC3C,APOBEC3D,APOBEC3F,APOBEC3G,APOBEC3H,ARG1,ATG16L1,ATG7,AZU1,BATF2,BCL2,BCL3,BECN1,BNIP3L,BST2,C10orf99,C17orf85,C19orf66,C5AR1,CALCOCO2,CAMP,CARD9,CCDC88B,CCL20,CD160,CD207,CD4,CD40,CD86,CD8A,CEBPB,CEBPE,CLEC4D,CLEC7A,CNOT7,COCH,COTL1,CRCP,CXCL10,CXCL9,DDIT4,DDX17,DDX41,DDX58,DDX60,DEFA5,DEFB108B…
GO Biological Process	GO:0009615	response to virus	7	2.39055e-14	3.08453e-10	4.40647e-11	4.34601	8.74366	38	315	0.0763052	0.120635	33	210	261	ADAR,APOBEC3D,APOBEC3F,APOBEC3G,C19orf66,CXCL10,DDX60,EIF2AK2,FAM111A,FAM111A,FOSL1,GBP1,GBP3,IFI16,IFIH1,IFIT2,IFITM3,IRF1,IRF5,IRF5,IRF5,ISG20,ISG20,KIAA1614,LGALS8,LGALS8,LGALS9,MX1,NLRC5,OASL,PML,SAMHD1,STAT1,STAT2,TRIM22,TRIM5,TRIM56,ZC3HAV1	ABCC9,ABCF3,ACTA2,ADAR,ADAR,ADARB1,AGBL4,AGBL5,AHCY,AIMP1,AIMP1,AIMP1,ALDH3B1,AP1S1,APOB,APOBEC3A,APOBEC3B,APOBEC3C,APOBEC3D,APOBEC3F,APOBEC3G,APOBEC3H,APOF,ARF1,ARF1,ART3,ATG7,AXL,AZU1,BAD,BANF1,BATF3,BCKDHA,BCL2,BCL2L1,BCL2L11,BCL2L12,BCL3,BECN1,BNIP3L,BST2,BTBD17,C17orf85,C19orf66,CAMKK1,CARD9,CCDC130,CCL22,CCL5,CCT5,CD207,CD40,CD86,CD86,CD8A,CD8A,CDK6,CFL1,CHRM2,CHRM2,CHRM2,CHRM2,CHRM2,CHUK,C…	ADAR,APOBEC3D,APOBEC3F,APOBEC3G,C19orf66,CXCL10,DDX60,EIF2AK2,FAM111A,FOSL1,GBP1,GBP3,IFI16,IFIH1,IFIT2,IFITM3,IRF1,IRF5,ISG20,LGALS8,LGALS9,MX1,NLRC5,OASL,PML,SAMHD1,STAT1,STAT2,TRIM22,TRIM5,TRIM56,XPR1,ZC3HAV1	ABCC9,ABCF3,ACTA2,ADAR,ADARB1,AGBL4,AGBL5,AIMP1,AP1S1,APOB,APOBEC3A,APOBEC3B,APOBEC3C,APOBEC3D,APOBEC3F,APOBEC3G,APOBEC3H,ARF1,ATG7,AZU1,BAD,BANF1,BATF3,BCL2,BCL2L1,BCL2L11,BCL3,BECN1,BNIP3L,BST2,BTBD17,C17orf85,C19orf66,CARD9,CCDC130,CCL22,CCL5,CCT5,CD207,CD40,CD86,CD8A,CDK6,CFL1,CHRM2,CHUK,CLU,CNOT7,CRCP,CREBZF,CXCL10,CXCL9,CXCR4,CYP1A1,DCLK1,DDIT4,DDX1,DDX17,DDX21,DDX41,DDX58,DDX60,DHX36,DHX58…
GO Biological Process	GO:0034341	response to interferon-gamma	8	2.74292e-14	3.53919e-10	4.42399e-11	6.19557	4.35795	27	157	0.0542169	0.171975	24	108	142	B2M,C19orf66,CASP1,FCGR1A,GBP1,GBP2,HLA-B,HLA-C,IFITM3,IRF1,IRF5,IRF5,IRF5,LGALS9,MT2A,NUB1,OASL,PML,SMARCD3,SP100,STAT1,TRIM21,TRIM22,TRIM26,TRIM31,TRIM38,TRIM5	ADAMTS13,AIF1,AIF1,AIF1,ALS2CL,ASIC2,ATP1A1,B2M,BCL2L12,BST2,C19orf66,C1orf141,C1orf74,C9orf170,CALCOCO2,CAMK2A,CAMK2D,CASP1,CCL1,CCL2,CCL20,CCL22,CCL24,CCL25,CCL26,CCL3,CCL3L1,CCL4L1,CCL4L2,CCL5,CD40,CD44,CD58,CD86,CD86,CIITA,CLDN1,CRYGN,CX3CL1,CXCL16,CYP27B1,DAPK1,DAPK1,DAPK1,DAPK3,EDN1,EPRS,FBN3,FCGR1A,FCGR1B,GAPDH,GAPDH,GAPDH,GBP1,GBP2,GCH1,HCK,HLA-A,HLA-B,HLA-C,HLA-DPA1,HLA-DPA1,HLA-DPB1,HLA…	B2M,C19orf66,CASP1,FCGR1A,GBP1,GBP2,HLA-B,IFITM3,IRF1,IRF5,LGALS9,MT2A,NOS2,NUB1,OASL,PML,SP100,STAT1,TRIM21,TRIM22,TRIM26,TRIM31,TRIM38,TRIM5	ADAMTS13,AIF1,AQP4,B2M,BST2,C19orf66,CALCOCO2,CAMK2A,CAMK2D,CASP1,CCL1,CCL2,CCL20,CCL22,CCL24,CCL25,CCL26,CCL3,CCL3L1,CCL4L2,CCL5,CD40,CD44,CD58,CD86,CIITA,CLDN1,CX3CL1,CXCL16,CYP27B1,DAPK1,DAPK3,EDN1,EPRS,FCGR1A,FCGR1B,GAPDH,GBP1,GBP2,GCH1,HCK,HLA-B,HLA-DPA1,HLA-DPB1,HLA-DQA1,HLA-DQA2,HLA-F,HLA-G,ICAM1,IFI30,IFITM1,IFITM2,IFITM3,IFNG,IFNGR1,IFNGR2,IL12B,IL12RB1,IL23R,IRF1,IRF3,IRF5,IRF6,IRF7,IRF…
GO Biological Process	GO:0048525	negative regulation of viral process	9	3.05673e-13	3.9441e-09	4.38233e-10	6.79181	3.38643	23	122	0.0461847	0.188525	20	78	89	ADAR,APOBEC3D,APOBEC3F,APOBEC3G,C19orf66,EIF2AK2,FAM111A,FAM111A,GRINA,IFI16,IFITM3,ISG20,ISG20,MX1,OASL,PML,STAT1,TRIM21,TRIM22,TRIM26,TRIM31,TRIM5,ZC3HAV1	ADAR,ADAR,ANXA6,APOBEC3A,APOBEC3C,APOBEC3D,APOBEC3F,APOBEC3G,APOBEC3H,ASTN2,ASTN2,BANF1,BST2,BTBD17,C19orf66,C1orf127,CCL3,CCL5,CCNK,CD8A,EIF1AD,EIF2AK2,EIF2AK2,EIF2AK4,FAM111A,FAM111A,FCN3,GRINA,GSN,GSN,GSN,GSN,HDAC1,IFI16,IFIT1,IFIT5,IFITM1,IFITM2,IFITM3,IFNL3,IFNL4,ILF3,INPP5K,ISG15,ISG20,ISG20,JUN,KCNMB3,KCNMB3,KCNN3,LCK,LTA,LTA,LTF,LTF,MAVS,MVB12A,MX1,MX1,MX1,OAS1,OAS3,OASL,PACRG,PACRG,PARK2…	ADAR,APOBEC3D,APOBEC3F,APOBEC3G,C19orf66,EIF2AK2,FAM111A,IFI16,IFITM3,ISG20,MX1,OASL,PARP10,PML,STAT1,TRIM21,TRIM26,TRIM31,TRIM5,ZC3HAV1	ADAR,APOBEC3A,APOBEC3C,APOBEC3D,APOBEC3F,APOBEC3G,APOBEC3H,BANF1,BST2,BTBD17,C19orf66,CCL3,CCL5,CCNK,CHMP3,EIF2AK2,EIF2AK4,FAM111A,FCN3,GSN,HDAC1,IFI16,IFIT1,IFIT5,IFITM1,IFITM2,IFITM3,IFNL3,ILF3,INPP5K,ISG15,ISG20,JUN,LTF,MAVS,MX1,OAS1,OAS3,OASL,PARK2,PARP10,PLSCR1,PML,POU2F3,PROX1,PTX3,REST,RNASEL,RSAD2,SNX3,SRPK1,SRPK2,STAT1,TARDBP,TFAP4,TNF,TNIP1,TRIM10,TRIM11,TRIM14,TRIM15,TRIM21,TRIM25,TRIM…
GO Biological Process	GO:0019221	cytokine-mediated signaling pathway	10	4.06144e-13	5.24047e-09	5.24047e-10	2.90862	19.5969	57	706	0.114458	0.0807365	47	437	543	ADAR,AIM2,ATXN7,ATXN7,B2M,CCRL2,CCRL2,CEACAM1,CECR6,CECR6,CLCF1,CXCL10,CXCL11,FCGR1A,GBP1,GBP2,GPR75,HLA-B,HLA-C,IFI35,IFIT2,IFITM3,IFT74,IL20RB,IRF1,IRF5,IRF5,IRF5,IRS1,ISG20,ISG20,MT2A,MX1,MYD88,OASL,PML,PSMB8,PSMB8,PSMB9,PSME2,RIPK1,SAMHD1,SOCS1,SP100,STAT1,STAT2,TAP1,TAP1,TNFRSF11A,TNFRSF14,TNFSF13B,TRIM21,TRIM22,TRIM26,TRIM31,TRIM38,TRIM5	ACAA1,ACAT2,ACKR3,ACKR4,ACSL1,ACSL1,ACSL1,ACSL1,ACTA2,ACTA2,ADAM17,ADAR,ADAR,ADIPOQ,ADIPOR1,ADIPOR1,ADIPOR1,ADIPOR2,AIM2,AIP,AIP,AKT1,ANKRD55,ANXA2,APOF,ARF1,ARF1,ART3,ASIC2,ASPN,ATXN7,ATXN7,B2M,BAD,BAG4,BBS2,BBS4,BCL2L12,BIRC2,BIRC2,BIRC3,BOLA2B,BRWD1,BST2,C12orf79,C16orf96,C1orf141,C1orf74,CA1,CA1,CAMK2A,CAMK2D,CANX,CAPZA1,CARD14,CARD14,CBX3,CBY3,CCDC138,CCDC144A,CCDC152,CCL1,CCL2,CCL20,CCL22,C…	ADAR,AIM2,B2M,CCRL2,CEACAM1,CLCF1,CXCL10,CXCL11,FCGR1A,GBP1,GBP2,GPR75,HLA-B,IFI35,IFIT2,IFITM3,IL17RA,IL20RB,IRF1,IRF5,IRS1,ISG20,LRRC19,MT2A,MX1,MYD88,OASL,PML,PSMB8,PSMB9,PSMD6,PSME2,RIPK1,SAMHD1,SOCS1,SP100,STAT1,STAT2,TNFRSF11A,TNFRSF14,TNFSF13B,TRIM21,TRIM22,TRIM26,TRIM31,TRIM38,TRIM5	ACKR2,ACKR3,ACKR4,ACSL1,ADAM17,ADAR,ADIPOQ,ADIPOR1,ADIPOR2,AIM2,AIP,AKT1,ANXA2,ARF1,ASPN,B2M,BAD,BAG4,BBS2,BBS4,BIRC2,BIRC3,BOLA2B,BRWD1,BST2,CA1,CAMK2A,CAMK2D,CANX,CAPZA1,CARD14,CCL1,CCL2,CCL20,CCL22,CCL24,CCL25,CCL26,CCL3,CCL3L1,CCL4L2,CCL5,CCR1,CCR10,CCR3,CCR4,CCR7,CCR8,CCR9,CCRL2,CD300LF,CD4,CD40,CD44,CD70,CD74,CDC42,CDIP1,CEACAM1,CEBPA,CFL1,CHAD,CHUK,CIB1,CIITA,CISH,CLCF1,CLDN18,CMKLR1,CNN2,…
GO Biological Process	GO:0071346	cellular response to interferon-gamma	11	6.24294e-13	8.05526e-09	7.32296e-10	6.57619	3.49746	23	126	0.0461847	0.18254	21	89	121	B2M,CASP1,FCGR1A,GBP1,GBP2,HLA-B,HLA-C,IRF1,IRF5,IRF5,IRF5,LGALS9,MT2A,OASL,PML,SP100,STAT1,TRIM21,TRIM22,TRIM26,TRIM31,TRIM38,TRIM5	ADAMTS13,AIF1,AIF1,AIF1,ALS2CL,ASIC2,ATP1A1,B2M,BCL2L12,C1orf74,C9orf170,CAMK2A,CAMK2D,CASP1,CCL1,CCL2,CCL20,CCL22,CCL24,CCL25,CCL26,CCL3,CCL3L1,CCL4L1,CCL4L2,CCL5,CD44,CD58,CIITA,CLDN1,CX3CL1,DAPK1,DAPK1,DAPK1,DAPK3,EDN1,EPRS,FBN3,FCGR1A,FCGR1B,GAPDH,GAPDH,GAPDH,GBP1,GBP2,HCK,HLA-A,HLA-B,HLA-C,HLA-DPA1,HLA-DPA1,HLA-DPB1,HLA-DQA1,HLA-DQB1,HLA-F,HLA-G,ICAM1,IFI30,IFNG,IFNGR1,IFNGR2,IL12B,IL12RB1,I…	B2M,CASP1,FCGR1A,GBP1,GBP2,HLA-B,IRF1,IRF5,LGALS9,MT2A,NOS2,OASL,PML,SP100,STAT1,TRIM21,TRIM22,TRIM26,TRIM31,TRIM38,TRIM5	ADAMTS13,AIF1,AQP4,B2M,CAMK2A,CAMK2D,CASP1,CCL1,CCL2,CCL20,CCL22,CCL24,CCL25,CCL26,CCL3,CCL3L1,CCL4L2,CCL5,CD44,CD58,CIITA,CLDN1,CX3CL1,DAPK1,DAPK3,EDN1,EPRS,FCGR1A,FCGR1B,GAPDH,GBP1,GBP2,HCK,HLA-B,HLA-DPA1,HLA-DPB1,HLA-DQA1,HLA-DQA2,HLA-F,HLA-G,ICAM1,IFI30,IFNG,IFNGR1,IFNGR2,IL12B,IL12RB1,IRF1,IRF3,IRF5,IRF6,IRF7,IRF9,JAK1,JAK2,LGALS9,MT2A,NCAM1,NMI,NOS2,OAS1,OAS2,OAS3,OASL,PDE12,PML,PRKCD,PTAFR…
GO Biological Process	GO:0034097	response to cytokine	12	1.8271e-12	2.3575e-08	1.96458e-09	2.34291	32.8651	77	1184	0.154618	0.0650338	65	732	899	ADAR,AIM2,ATXN7,ATXN7,B2M,C19orf66,CASP1,CASP8,CASP8,CASP8,CCRL2,CCRL2,CD274,CEACAM1,CECR6,CECR6,CLCF1,CXCL10,CXCL11,EIF2AK2,FCGR1A,FOSL1,FSIP1,GBP1,GBP2,GCLM,GPR75,HLA-B,HLA-C,IFI35,IFIT2,IFITM3,IFT74,IL20RB,IRF1,IRF5,IRF5,IRF5,IRS1,ISG20,ISG20,KLHL20,LAMP3,LGALS9,LIPC,MT1X,MT2A,MX1,MYD88,NEFH,NUB1,OASL,PML,PSMB8,PSMB8,PSMB9,PSME2,RIPK1,SAMHD1,SMARCD3,SOCS1,SP100,STAT1,STAT2,TAP1,TAP1,TEX14,TNFR…	AANAT,AANAT,ABCC2,ABCD4,ABCG4,ABCG4,ACAA1,ACAT2,ACKR3,ACKR4,ACP5,ACP5,ACP5,ACSL1,ACSL1,ACSL1,ACSL1,ACTA2,ACTA2,ACTRT3,ADAM10,ADAM17,ADAM23,ADAM9,ADAMTS13,ADAR,ADAR,ADIPOQ,ADIPOR1,ADIPOR1,ADIPOR1,ADIPOR2,ADK,AES,AES,AFF3,AFF3,AIF1,AIF1,AIF1,AIM2,AIP,AIP,AKAP6,AKAP7,AKT1,ALAD,ALDH1A2,ALDH1A2,ALOX15,ALS2CL,ANKRD55,ANXA2,APOB,APOF,ARAP1,ARF1,ARF1,ARG1,ARHGEF2,ARHGEF2,ARID5B,ARID5B,ART3,ASIC2,ASPN,AST…	ADAM10,ADAR,AIM2,B2M,C19orf66,CASP1,CASP8,CCRL2,CD274,CEACAM1,CLCF1,CXCL10,CXCL11,EIF2AK2,FCGR1A,FOSL1,GBP1,GBP2,GCLM,GPR75,HLA-B,IFI35,IFIT2,IFITM3,IL17RA,IL20RB,IRF1,IRF5,IRS1,ISG20,KLHL20,LAMP3,LGALS9,LRRC19,MT1X,MT2A,MX1,MYD88,NEFH,NOS2,NUB1,OASL,PML,PSMB8,PSMB9,PSMD6,PSME2,RIPK1,SAMHD1,SOCS1,SP100,STAT1,STAT2,TEX14,THBS1,TNFRSF11A,TNFRSF14,TNFSF13B,TRIM21,TRIM22,TRIM26,TRIM31,TRIM38,TRIM5,TR…	AANAT,ABCC2,ABCD4,ABCG4,ACKR2,ACKR3,ACKR4,ACP5,ACSL1,ADAM10,ADAM17,ADAM23,ADAM9,ADAMTS13,ADAR,ADIPOQ,ADIPOR1,ADIPOR2,AES,AFF3,AIF1,AIM2,AIP,AKAP6,AKT1,ALAD,ALDH1A2,ALOX15,ANXA2,APOB,AQP4,ARF1,ARG1,ARHGEF2,ARID5B,ASPN,AXL,B2M,BAD,BAG4,BBS2,BBS4,BCAT2,BCL2,BCL2L1,BCLAF1,BIRC2,BIRC3,BOLA2B,BRCA1,BRWD1,BSPRY,BST2,C19orf66,CA1,CACTIN,CACYBP,CALCA,CALCOCO2,CAMK2A,CAMK2D,CANX,CAPZA1,CARD14,CASP1,CASP8,C…
GO Biological Process	GO:1903901	negative regulation of viral life cycle	13	2.16975e-12	2.79963e-08	2.15356e-09	6.5502	3.35868	22	121	0.0441767	0.181818	19	77	87	ADAR,APOBEC3D,APOBEC3F,APOBEC3G,C19orf66,EIF2AK2,FAM111A,FAM111A,GRINA,IFI16,IFITM3,ISG20,ISG20,MX1,OASL,PML,TRIM21,TRIM22,TRIM26,TRIM31,TRIM5,ZC3HAV1	ADAR,ADAR,ANXA6,APOBEC3A,APOBEC3C,APOBEC3D,APOBEC3F,APOBEC3G,APOBEC3H,ASTN2,ASTN2,BANF1,BST2,BTBD17,C19orf66,C1orf127,CCL3,CCL5,CCNK,CD8A,EIF1AD,EIF2AK2,EIF2AK2,EIF2AK4,FAM111A,FAM111A,FCN3,GRINA,GSN,GSN,GSN,GSN,HDAC1,IFI16,IFIT1,IFIT5,IFITM1,IFITM2,IFITM3,IFNL3,IFNL4,ILF3,INPP5K,ISG15,ISG20,ISG20,JUN,KCNMB3,KCNMB3,KCNN3,LCK,LTA,LTA,LTF,LTF,MAVS,MVB12A,MX1,MX1,MX1,OAS1,OAS3,OASL,PACRG,PACRG,PARK2…	ADAR,APOBEC3D,APOBEC3F,APOBEC3G,C19orf66,EIF2AK2,FAM111A,IFI16,IFITM3,ISG20,MX1,OASL,PARP10,PML,TRIM21,TRIM26,TRIM31,TRIM5,ZC3HAV1	ADAR,APOBEC3A,APOBEC3C,APOBEC3D,APOBEC3F,APOBEC3G,APOBEC3H,BANF1,BST2,BTBD17,C19orf66,CCL3,CCL5,CCNK,CHMP3,EIF2AK2,EIF2AK4,FAM111A,FCN3,GSN,HDAC1,IFI16,IFIT1,IFIT5,IFITM1,IFITM2,IFITM3,IFNL3,ILF3,INPP5K,ISG15,ISG20,JUN,LTF,MAVS,MX1,OAS1,OAS3,OASL,PARK2,PARP10,PLSCR1,PML,POU2F3,PROX1,PTX3,REST,RNASEL,RSAD2,SNX3,SRPK1,SRPK2,TARDBP,TFAP4,TNF,TNIP1,TRIM10,TRIM11,TRIM14,TRIM15,TRIM21,TRIM25,TRIM26,TRI…
GO Biological Process	GO:0051707	response to other organism	14	4.12104e-12	5.31738e-08	3.79812e-09	2.55901	25.0096	64	901	0.128514	0.0710322	54	576	771	ADAR,APOBEC3D,APOBEC3F,APOBEC3G,B2M,BAK1,BATF2,BATF2,C19orf66,C5AR1,CARD16,CASP1,CASP8,CASP8,CASP8,CD80,CECR6,CECR6,CNP,CXCL10,CXCL11,DDX60,EIF2AK2,ERAP1,FAM111A,FAM111A,FOSL1,GBP1,GBP3,IDO1,IFI16,IFIH1,IFIT2,IFITM3,IFT74,IFT74,IFT74,IRF1,IRF5,IRF5,IRF5,ISG20,ISG20,KIAA1614,LGALS8,LGALS8,LGALS9,MX1,MYD88,NLRC5,OASL,PHACTR2,PML,PRKCE,SAMHD1,SERPINE1,STAT1,STAT2,TNFRSF11A,TNFRSF14,TRIM22,TRIM5,TRIM…	AATK,ABCA1,ABCC2,ABCC8,ABCC9,ABCF3,ABL1,ABL1,ABR,ABR,ACAA1,ACP5,ACP5,ACP5,ACTA2,ACTA2,ADAM17,ADAM9,ADAMTS13,ADAMTS5,ADAR,ADAR,ADARB1,ADH5,ADM,AGBL4,AGBL5,AGPAT1,AGPAT1,AHCY,AIMP1,AIMP1,AIMP1,AKAP7,AKAP8,AKIRIN2,AKT1,ALAD,ALDH3B1,AMD1,ANKRD17,ANKRD18B,ANXA3,ANXA6,AP1S1,APOB,APOBEC3A,APOBEC3B,APOBEC3C,APOBEC3D,APOBEC3F,APOBEC3G,APOBEC3H,APOF,ARF1,ARF1,ARG1,ARHGAP22,ART3,ASIC2,ATG16L1,ATG5,ATG5,ATG7…	ADAR,APOBEC3D,APOBEC3F,APOBEC3G,B2M,BAK1,BATF2,C19orf66,C5AR1,CARD16,CASP1,CASP8,CD80,CNP,CXCL10,CXCL11,DDX60,EIF2AK2,ERAP1,FAM111A,FOSL1,FUCA2,GBP1,GBP3,IDO1,IFI16,IFIH1,IFIT2,IFITM3,IL17RA,IRF1,IRF5,ISG20,LGALS8,LGALS9,MX1,MYD88,NLRC5,NOS2,OASL,PLAA,PML,PRKCE,SAMHD1,SERPINE1,STAT1,STAT2,TNFRSF11A,TNFRSF14,TRIM22,TRIM5,TRIM56,XPR1,ZC3HAV1	ABCA1,ABCC2,ABCC8,ABCC9,ABCF3,ABL1,ABR,ACP5,ACTA2,ADAM17,ADAM9,ADAMTS13,ADAMTS5,ADAR,ADARB1,ADH5,ADM,AGBL4,AGBL5,AIMP1,AKAP8,AKIRIN2,AKT1,ALAD,ANKRD17,ANXA3,AP1S1,APOB,APOBEC3A,APOBEC3B,APOBEC3C,APOBEC3D,APOBEC3F,APOBEC3G,APOBEC3H,ARF1,ARG1,ATG16L1,ATG5,ATG7,ATOX1,ATP4B,AXL,AZU1,B2M,BAD,BAIAP2,BAIAP2L1,BAK1,BANF1,BATF2,BATF3,BCL2,BCL2L1,BCL2L11,BCL3,BCR,BDKRB1,BECN1,BNIP3L,BST2,BTBD17,C10orf99,C1…
GO Biological Process	GO:0043207	response to external biotic stimulus	15	4.53967e-12	5.85753e-08	3.90502e-09	2.55335	25.0652	64	903	0.128514	0.0708749	54	577	774	ADAR,APOBEC3D,APOBEC3F,APOBEC3G,B2M,BAK1,BATF2,BATF2,C19orf66,C5AR1,CARD16,CASP1,CASP8,CASP8,CASP8,CD80,CECR6,CECR6,CNP,CXCL10,CXCL11,DDX60,EIF2AK2,ERAP1,FAM111A,FAM111A,FOSL1,GBP1,GBP3,IDO1,IFI16,IFIH1,IFIT2,IFITM3,IFT74,IFT74,IFT74,IRF1,IRF5,IRF5,IRF5,ISG20,ISG20,KIAA1614,LGALS8,LGALS8,LGALS9,MX1,MYD88,NLRC5,OASL,PHACTR2,PML,PRKCE,SAMHD1,SERPINE1,STAT1,STAT2,TNFRSF11A,TNFRSF14,TRIM22,TRIM5,TRIM…	AATK,ABCA1,ABCB4,ABCC2,ABCC8,ABCC9,ABCF3,ABL1,ABL1,ABR,ABR,ACAA1,ACP5,ACP5,ACP5,ACTA2,ACTA2,ADAM17,ADAM9,ADAMTS13,ADAMTS5,ADAR,ADAR,ADARB1,ADH5,ADM,AGBL4,AGBL5,AGPAT1,AGPAT1,AHCY,AIMP1,AIMP1,AIMP1,AKAP7,AKAP8,AKIRIN2,AKT1,ALAD,ALDH3B1,AMD1,ANKRD17,ANKRD18B,ANXA3,ANXA6,AP1S1,APOB,APOBEC3A,APOBEC3B,APOBEC3C,APOBEC3D,APOBEC3F,APOBEC3G,APOBEC3H,APOF,ARF1,ARF1,ARG1,ARHGAP22,ART3,ASIC2,ATG16L1,ATG5,ATG…	ADAR,APOBEC3D,APOBEC3F,APOBEC3G,B2M,BAK1,BATF2,C19orf66,C5AR1,CARD16,CASP1,CASP8,CD80,CNP,CXCL10,CXCL11,DDX60,EIF2AK2,ERAP1,FAM111A,FOSL1,FUCA2,GBP1,GBP3,IDO1,IFI16,IFIH1,IFIT2,IFITM3,IL17RA,IRF1,IRF5,ISG20,LGALS8,LGALS9,MX1,MYD88,NLRC5,NOS2,OASL,PLAA,PML,PRKCE,SAMHD1,SERPINE1,STAT1,STAT2,TNFRSF11A,TNFRSF14,TRIM22,TRIM5,TRIM56,XPR1,ZC3HAV1	ABCA1,ABCB4,ABCC2,ABCC8,ABCC9,ABCF3,ABL1,ABR,ACP5,ACTA2,ADAM17,ADAM9,ADAMTS13,ADAMTS5,ADAR,ADARB1,ADH5,ADM,AGBL4,AGBL5,AIMP1,AKAP8,AKIRIN2,AKT1,ALAD,ANKRD17,ANXA3,AP1S1,APOB,APOBEC3A,APOBEC3B,APOBEC3C,APOBEC3D,APOBEC3F,APOBEC3G,APOBEC3H,ARF1,ARG1,ATG16L1,ATG5,ATG7,ATOX1,ATP4B,AXL,AZU1,B2M,BAD,BAIAP2,BAIAP2L1,BAK1,BANF1,BATF2,BATF3,BCL2,BCL2L1,BCL2L11,BCL3,BCR,BDKRB1,BECN1,BNIP3L,BST2,BTBD17,C10or…
GO Biological Process	GO:0009607	response to biotic stimulus	16	3.20693e-11	4.1379e-07	2.58619e-08	2.43986	26.231	64	945	0.128514	0.0677249	54	603	807	ADAR,APOBEC3D,APOBEC3F,APOBEC3G,B2M,BAK1,BATF2,BATF2,C19orf66,C5AR1,CARD16,CASP1,CASP8,CASP8,CASP8,CD80,CECR6,CECR6,CNP,CXCL10,CXCL11,DDX60,EIF2AK2,ERAP1,FAM111A,FAM111A,FOSL1,GBP1,GBP3,IDO1,IFI16,IFIH1,IFIT2,IFITM3,IFT74,IFT74,IFT74,IRF1,IRF5,IRF5,IRF5,ISG20,ISG20,KIAA1614,LGALS8,LGALS8,LGALS9,MX1,MYD88,NLRC5,OASL,PHACTR2,PML,PRKCE,SAMHD1,SERPINE1,STAT1,STAT2,TNFRSF11A,TNFRSF14,TRIM22,TRIM5,TRIM…	AATK,ABCA1,ABCB4,ABCC2,ABCC8,ABCC9,ABCF3,ABL1,ABL1,ABR,ABR,ACAA1,ACP5,ACP5,ACP5,ACTA2,ACTA2,ADAM17,ADAM9,ADAMTS13,ADAMTS5,ADAR,ADAR,ADARB1,ADH5,ADM,AGBL4,AGBL5,AGPAT1,AGPAT1,AHCY,AIMP1,AIMP1,AIMP1,AKAP7,AKAP8,AKIRIN2,AKT1,ALAD,ALDH3B1,AMD1,ANKRD16,ANKRD17,ANKRD18A,ANKRD18B,ANKS1B,ANKS1B,ANKS1B,ANXA3,ANXA6,AP1S1,APAF1,APOB,APOBEC3A,APOBEC3B,APOBEC3C,APOBEC3D,APOBEC3F,APOBEC3G,APOBEC3H,APOF,ARF1,AR…	ADAR,APOBEC3D,APOBEC3F,APOBEC3G,B2M,BAK1,BATF2,C19orf66,C5AR1,CARD16,CASP1,CASP8,CD80,CNP,CXCL10,CXCL11,DDX60,EIF2AK2,ERAP1,FAM111A,FOSL1,FUCA2,GBP1,GBP3,IDO1,IFI16,IFIH1,IFIT2,IFITM3,IL17RA,IRF1,IRF5,ISG20,LGALS8,LGALS9,MX1,MYD88,NLRC5,NOS2,OASL,PLAA,PML,PRKCE,SAMHD1,SERPINE1,STAT1,STAT2,TNFRSF11A,TNFRSF14,TRIM22,TRIM5,TRIM56,XPR1,ZC3HAV1	ABCA1,ABCB4,ABCC2,ABCC8,ABCC9,ABCF3,ABL1,ABR,ACP5,ACTA2,ADAM17,ADAM9,ADAMTS13,ADAMTS5,ADAR,ADARB1,ADH5,ADM,AGBL4,AGBL5,AIMP1,AKAP8,AKIRIN2,AKT1,ALAD,ANKRD17,ANXA3,AP1S1,APAF1,APOB,APOBEC3A,APOBEC3B,APOBEC3C,APOBEC3D,APOBEC3F,APOBEC3G,APOBEC3H,ARF1,ARG1,ATG10,ATG16L1,ATG5,ATG7,ATOX1,ATP4B,AXL,AZU1,B2M,BAD,BAIAP2,BAIAP2L1,BAK1,BANF1,BATF2,BATF3,BCL2,BCL2L1,BCL2L11,BCL3,BCR,BDKRB1,BECN1,BNIP3L,BST2,…
GO Biological Process	GO:0043901	negative regulation of multi-organism process	17	3.51826e-11	4.53962e-07	2.67036e-08	5.45132	4.21916	23	152	0.0461847	0.151316	20	104	128	ADAR,APOBEC3D,APOBEC3F,APOBEC3G,C19orf66,EIF2AK2,FAM111A,FAM111A,GRINA,IFI16,IFITM3,ISG20,ISG20,MX1,OASL,PML,STAT1,TRIM21,TRIM22,TRIM26,TRIM31,TRIM5,ZC3HAV1	ACVR1C,ACVR1C,ADA,ADAR,ADAR,ANXA2,ANXA6,APOBEC3A,APOBEC3C,APOBEC3D,APOBEC3F,APOBEC3G,APOBEC3H,ARHGDIB,ASTN2,ASTN2,BANF1,BST2,BTBD17,C19orf66,C1orf127,CALR,CAMP,CCL3,CCL5,CCNK,CD8A,EIF1AD,EIF2AK2,EIF2AK2,EIF2AK4,ELANE,FAM111A,FAM111A,FARSA,FCN3,GPR149,GRINA,GSN,GSN,GSN,GSN,HDAC1,HPGDS,IFI16,IFIT1,IFIT5,IFITM1,IFITM2,IFITM3,IFNG,IFNL3,IFNL4,IGF1,IL10,IL12B,ILF3,INPP5K,ISG15,ISG20,ISG20,ITGAV,ITGAV,…	ADAR,APOBEC3D,APOBEC3F,APOBEC3G,C19orf66,EIF2AK2,FAM111A,IFI16,IFITM3,ISG20,MX1,OASL,PARP10,PML,STAT1,TRIM21,TRIM26,TRIM31,TRIM5,ZC3HAV1	ACVR1C,ADA,ADAR,ANXA2,APOBEC3A,APOBEC3C,APOBEC3D,APOBEC3F,APOBEC3G,APOBEC3H,ARHGDIB,BANF1,BST2,BTBD17,C19orf66,CALR,CAMP,CCL3,CCL5,CCNK,CHMP3,EIF2AK2,EIF2AK4,ELANE,FAM111A,FCN3,GPR149,GSN,HDAC1,HPGDS,IFI16,IFIT1,IFIT5,IFITM1,IFITM2,IFITM3,IFNG,IFNL3,IGF1,IL10,IL12B,ILF3,INPP5K,ISG15,ISG20,ITGAV,JUN,LBP,LTA,LTF,MAVS,MPO,MX1,NPR2,OAS1,OAS3,OASL,OVGP1,PAEP,PARK2,PARP10,PLSCR1,PML,POU2F3,PROX1,PTGDR2…
GO Biological Process	GO:0045071	negative regulation of viral genome replication	18	9.61816e-11	1.24103e-06	6.89462e-08	8.0058	1.99855	16	72	0.0321285	0.222222	14	47	51	ADAR,APOBEC3D,APOBEC3F,APOBEC3G,C19orf66,EIF2AK2,FAM111A,FAM111A,GRINA,IFI16,IFITM3,ISG20,ISG20,MX1,OASL,ZC3HAV1	ADAR,ADAR,ANXA6,APOBEC3A,APOBEC3C,APOBEC3D,APOBEC3F,APOBEC3G,APOBEC3H,BANF1,BST2,BTBD17,C19orf66,CCL5,CCNK,EIF1AD,EIF2AK2,EIF2AK2,EIF2AK4,FAM111A,FAM111A,GRINA,IFI16,IFIT1,IFIT5,IFITM1,IFITM2,IFITM3,IFNL3,IFNL4,ILF3,INPP5K,ISG15,ISG20,ISG20,KCNN3,LTA,LTA,LTF,LTF,MAVS,MVB12A,MX1,MX1,MX1,OAS1,OAS3,OASL,PACRG,PACRG,PARK2,PLEC,PLSCR1,PLSCR2,PROX1,PROX1,RNASEL,RSAD2,SETD3,SRPK1,SRPK2,SRPK2,TNF,TNIP1,T…	ADAR,APOBEC3D,APOBEC3F,APOBEC3G,C19orf66,EIF2AK2,FAM111A,IFI16,IFITM3,ISG20,MX1,OASL,PARP10,ZC3HAV1	ADAR,APOBEC3A,APOBEC3C,APOBEC3D,APOBEC3F,APOBEC3G,APOBEC3H,BANF1,BST2,BTBD17,C19orf66,CCL5,CCNK,EIF2AK2,EIF2AK4,FAM111A,IFI16,IFIT1,IFIT5,IFITM1,IFITM2,IFITM3,IFNL3,ILF3,INPP5K,ISG15,ISG20,LTF,MAVS,MX1,OAS1,OAS3,OASL,PARK2,PARP10,PLSCR1,PROX1,RNASEL,RSAD2,SRPK1,SRPK2,TNF,TNIP1,TRIM28,VAPA,ZC3H12A,ZC3HAV1
GO Biological Process	GO:0031347	regulation of defense response	19	4.06814e-10	5.24912e-06	2.7627e-07	2.37535	25.2595	60	910	0.120482	0.0659341	54	599	731	ADAR,AIM2,APOBEC3F,APOBEC3G,ATXN7,ATXN7,B2M,C2,C3AR1,C5AR1,CASP1,CASP4,CASP4,CASP5,CASP8,CASP8,CASP8,CEACAM1,CECR6,CECR6,CFB,DDX60,EIF2AK2,ERAP1,GLDN,HSPA1A,HSPA1B,IDO1,IFI16,IFIH1,IL20RB,IRF1,LAG3,LGALS9,MUC20,MYD88,NLRC5,PARP9,PIK3AP1,PRKCE,PSMB8,PSMB8,PSMB9,PSME2,RICTOR,RIPK1,RUSC1-AS1,SAMHD1,SARM1,SERPINE1,SFPQ,SOCS1,STAT1,STAT2,TAP1,TAP1,TNFRSF11A,TRIM22,TRIM5,ZYX	A2M,ABCE1,ABR,ABR,ACAA1,ACP5,ACP5,ACP5,ADA,ADAM8,ADAR,ADAR,ADCYAP1,ADCYAP1,ADIPOQ,ADORA2A,ADORA2A,ADORA2B,AGER,AGT,AHCY,AHSG,AIM2,AKAP7,ALDH3B1,AMD1,ANAPC10,ANAPC10,ANKRD17,ANKRD55,ANXA6,AP1B1,AP1G1,AP1M1,AP1M2,AP1S1,AP2A1,AP2A2,AP2B1,AP2M1,AP2S1,AP2S1,AP2S1,APOA1,APOB,APOBEC3F,APOBEC3G,APOE,APOE,APOE,APOF,ARAP1,ARF1,ARF1,ARG1,ARG2,ARRB2,ASH1L,ATP6V1G2,ATP6V1H,ATP6V1H,ATXN7,ATXN7,B2M,B9D1,BCL2L12…	ADAR,AIM2,APOBEC3F,APOBEC3G,ASH1L,B2M,C2,C3AR1,C5AR1,CASP1,CASP4,CASP5,CASP8,CEACAM1,CFB,CYP19A1,DDX60,DTX3L,EIF2AK2,ERAP1,HSPA1A,HSPA1B,IDO1,IFI16,IFIH1,IL17RA,IL20RB,IRF1,LAG3,LGALS9,MUC20,MYD88,NLRC5,NOS2,PARP9,PIK3AP1,PRKCE,PSMB8,PSMB9,PSMD6,PSME2,RICTOR,RIPK1,SAMHD1,SARM1,SEBOX,SERPINE1,SFPQ,SOCS1,STAT1,STAT2,TNFRSF11A,TRIM5,ZYX	A2M,ABCE1,ABR,ACP5,ADA,ADAM8,ADAR,ADCYAP1,ADIPOQ,ADORA2A,ADORA2B,AGER,AGT,AHSG,AIM2,ANKRD17,AP1B1,AP1G1,AP1M1,AP1M2,AP1S1,AP2A1,AP2A2,AP2B1,AP2M1,AP2S1,APOA1,APOB,APOBEC3F,APOBEC3G,APOE,ARF1,ARG1,ARG2,ARRB2,ASH1L,ATP6V1H,B2M,BAP1,BCL6,BCL6B,BCR,BIRC2,BIRC3,BRD4,BTRC,C1QBP,C1QC,C1QTNF3,C1R,C1orf106,C2,C3,C3AR1,C4BPA,C5,C5AR1,C5AR2,C5orf30,C8G,C9,CACTIN,CALCRL,CARD9,CASP1,CASP4,CASP5,CASP8,CAV1,CCL…
GO Biological Process	GO:0071345	cellular response to cytokine stimulus	20	2.67411e-09	3.4504e-05	1.7252e-06	2.18962	29.2288	64	1053	0.128514	0.0607787	55	653	805	ADAR,AIM2,ATXN7,ATXN7,B2M,CASP1,CCRL2,CCRL2,CEACAM1,CECR6,CECR6,CLCF1,CXCL10,CXCL11,FCGR1A,FSIP1,GBP1,GBP2,GCLM,GPR75,HLA-B,HLA-C,IFI35,IFIT2,IFITM3,IFT74,IL20RB,IRF1,IRF5,IRF5,IRF5,IRS1,ISG20,ISG20,LGALS9,MT1X,MT2A,MX1,MYD88,NEFH,OASL,PML,PSMB8,PSMB8,PSMB9,PSME2,RIPK1,SAMHD1,SOCS1,SP100,STAT1,STAT2,TAP1,TAP1,TEX14,TNFRSF11A,TNFRSF14,TNFSF13B,TRIM21,TRIM22,TRIM26,TRIM31,TRIM38,TRIM5	ABCC2,ABCD4,ABCG4,ABCG4,ACAA1,ACAT2,ACKR3,ACKR4,ACSL1,ACSL1,ACSL1,ACSL1,ACTA2,ACTA2,ACTRT3,ADAM17,ADAM23,ADAMTS13,ADAR,ADAR,ADIPOQ,ADIPOR1,ADIPOR1,ADIPOR1,ADIPOR2,ADK,AIF1,AIF1,AIF1,AIM2,AIP,AIP,AKAP6,AKAP7,AKT1,ALAD,ALOX15,ALS2CL,ANKRD55,ANXA2,APOB,APOF,ARAP1,ARF1,ARF1,ARG1,ARHGEF2,ARHGEF2,ARID5B,ARID5B,ART3,ASIC2,ASPN,ATP1A1,ATXN7,ATXN7,AUP1,AXL,B2M,BAD,BAG4,BBS2,BBS4,BCAT2,BCL2L12,BCLAF1,BIRC2…	ADAR,AIM2,B2M,CASP1,CCRL2,CEACAM1,CLCF1,CXCL10,CXCL11,FCGR1A,GBP1,GBP2,GCLM,GPR75,HLA-B,IFI35,IFIT2,IFITM3,IL17RA,IL20RB,IRF1,IRF5,IRS1,ISG20,LGALS9,LRRC19,MT1X,MT2A,MX1,MYD88,NEFH,NOS2,OASL,PML,PSMB8,PSMB9,PSMD6,PSME2,RIPK1,SAMHD1,SOCS1,SP100,STAT1,STAT2,TEX14,THBS1,TNFRSF11A,TNFRSF14,TNFSF13B,TRIM21,TRIM22,TRIM26,TRIM31,TRIM38,TRIM5	ABCC2,ABCD4,ABCG4,ACKR2,ACKR3,ACKR4,ACSL1,ADAM17,ADAM23,ADAMTS13,ADAR,ADIPOQ,ADIPOR1,ADIPOR2,AIF1,AIM2,AIP,AKAP6,AKT1,ALAD,ALOX15,ANXA2,APOB,AQP4,ARF1,ARG1,ARHGEF2,ARID5B,ASPN,AXL,B2M,BAD,BAG4,BBS2,BBS4,BCAT2,BCLAF1,BIRC2,BIRC3,BOLA2B,BRCA1,BRWD1,BSPRY,BST2,CA1,CACTIN,CACYBP,CALCA,CAMK2A,CAMK2D,CANX,CAPZA1,CARD14,CASP1,CCL1,CCL2,CCL20,CCL22,CCL24,CCL25,CCL26,CCL3,CCL3L1,CCL4L2,CCL5,CCR1,CCR10,CCR…
GO Biological Process	GO:0060836	lymphatic endothelial cell differentiation	21	3.64928e-09	4.70866e-05	2.24222e-06	22.9257	0.305334	7	11	0.0140562	0.636364	3	6	8	ACVRL1,ACVRL1,BMPR2,NR2F2,NR2F2,NR2F2,NR2F2	ACVR2B,ACVRL1,ACVRL1,BMPR2,NR2F2,NR2F2,NR2F2,NR2F2,PROX1,PROX1,TCEA2	ACVRL1,BMPR2,NR2F2	ACVR2B,ACVRL1,BMPR2,NR2F2,PROX1,SOX18
GO Biological Process	GO:0043123	positive regulation of I-kappaB kinase/NF-kappaB signaling	22	2.65756e-08	0.000342906	1.55866e-05	3.53464	7.35578	26	265	0.0522088	0.0981132	17	150	184	APOL3,APOL3,ATF5,ATF5,ATF5,CARD16,CASP1,CASP8,CASP8,CASP8,IL4I1,LGALS9,MYD88,PIK3R3,PRKCE,PSME2,RIPK1,SHISA5,SHISA5,SHISA5,SHISA5,TNFSF10,TNFSF10,TRIM22,TRIM38,TRIM5	ABL1,ABL1,ACAA1,ADIPOQ,AGER,AJUBA,AJUBA,AKAP13,AKT1,ANKRD17,APOL3,APOL3,APP,APP,ASTN2,ASTN2,ATF5,ATF5,ATF5,ATP2C1,ATP2C1,ATP2C1,ATP2C1,ATP2C1,ATP2C1,BCL2L12,BIRC2,BIRC2,BIRC3,BRD4,BST2,C14orf93,C18orf32,C19orf57,C1orf106,C1orf106,C8orf4,CANT1,CARD16,CARD9,CASP1,CASP10,CASP8,CASP8,CASP8,CC2D1A,CCDC138,CCR7,CCR7,CCR7,CD4,CD40,CD74,CFLAR,CFLAR,CFLAR,CFLAR,CHTOP,CHUK,CLHC1,CLHC1,CNTNAP4,CTH,CTNNB1,CX…	APOL3,CARD16,CASP1,CASP10,CASP8,LGALS9,LURAP1,MYD88,NUP62,PRKCE,RIPK1,RNF31,SHISA5,TNFSF10,TRIM22,TRIM38,TRIM5	ABL1,ADIPOQ,AGER,AJUBA,AKAP13,AKT1,ANKRD17,APOL3,APP,ATP2C1,BIRC2,BIRC3,BRD4,BST2,C18orf32,C1orf106,C8orf4,CANT1,CARD16,CARD9,CASP1,CASP10,CASP8,CC2D1A,CCR7,CD4,CD40,CD74,CFLAR,CHUK,CTH,CTNNB1,CXXC5,DDRGK1,ECM1,ECT2,EDAR,EEF1D,F2RL1,FADD,FASLG,FKBP1A,FYN,GOLT1B,GPR89A,GPRC5B,IFIT5,IKBKB,IKBKE,IL12B,IL18,IL18R1,IL1B,IL23A,IRAK4,IRF3,LGALS1,LGALS9,LITAF,LTBR,LTF,LURAP1,MALT1,MAP3K3,MAP3K7,MAVS,MIB2…
GO Biological Process	GO:0050792	regulation of viral process	23	4.52119e-08	0.00058337	2.53639e-05	3.44367	7.55008	26	272	0.0522088	0.0955882	24	173	190	ADAR,APOBEC3D,APOBEC3F,APOBEC3G,C19orf66,EIF2AK2,FAM111A,FAM111A,GRINA,IFI16,IFITM3,ISG20,ISG20,LAMP3,LGALS9,MX1,OASL,PML,STAT1,TRIM21,TRIM22,TRIM26,TRIM31,TRIM38,TRIM5,ZC3HAV1	AAMDC,ADAR,ADAR,ADARB1,AMMECR1L,AMMECR1L,ANKS1A,ANXA6,APOBEC3A,APOBEC3C,APOBEC3D,APOBEC3F,APOBEC3G,APOBEC3H,APOE,APOE,APOE,ASTN2,ASTN2,BANF1,BCL2,BST2,BTBD17,C14orf178,C19orf66,C1orf127,C22orf23,C22orf23,C9orf173,C9orf69,C9orf69,CAV2,CAV2,CCDC30,CCL3,CCL5,CCNK,CCNT1,CD4,CD74,CD8A,CDK9,CEP95,CFL1,CHD1,CHMP2A,CHMP2A,CHMP2B,CHMP4B,CHMP4C,CLCN2,CNOT7,CTDP1,CTDP1,CYB561A3,DDB1,DDX5,DHX9,DYNLT1,EIF1AD,…	ADAR,APOBEC3D,APOBEC3F,APOBEC3G,C19orf66,EIF2AK2,FAM111A,IFI16,IFITM3,ISG20,LAMP3,LGALS9,MX1,OASL,PARP10,PML,STAT1,TMPRSS2,TRIM21,TRIM26,TRIM31,TRIM38,TRIM5,ZC3HAV1	ADAR,ADARB1,APOBEC3A,APOBEC3C,APOBEC3D,APOBEC3F,APOBEC3G,APOBEC3H,APOE,BANF1,BCL2,BST2,BTBD17,C19orf66,C9orf69,CAV2,CCL3,CCL5,CCNK,CCNT1,CD4,CD74,CDK9,CFL1,CHD1,CHMP2A,CHMP2B,CHMP3,CHMP4B,CHMP4C,CNOT7,CTDP1,DDB1,DDX5,DHX9,DYNLT1,EIF2AK2,EIF2AK4,EP300,FAM111A,FCN3,FKBP6,GSN,GTF2B,GTF2F1,GTF2F2,HDAC1,HPN,HS3ST5,HSPA8,IFI16,IFIT1,IFIT5,IFITM1,IFITM2,IFITM3,IFNL3,ILF3,INPP5K,ISG15,ISG20,JUN,LAMP3,LAR…
GO Biological Process	GO:0001945	lymph vessel development	24	7.74728e-08	0.000999632	4.16513e-05	10.8078	0.83273	9	30	0.0180723	0.3	4	18	22	ACVRL1,ACVRL1,BMPR2,LGALS8,LGALS8,NR2F2,NR2F2,NR2F2,NR2F2	ACVR2B,ACVRL1,ACVRL1,BMPR2,C6orf223,CCBE1,EDARADD,EFNB2,FLT4,FOXC2,GMDS,LGALS8,LGALS8,NR2F2,NR2F2,NR2F2,NR2F2,PKD1,PPP3CB,PROX1,PROX1,SYK,SYK,SYK,TBX1,TCEA2,TMEM204,TMEM204,USP54,VEGFA	ACVRL1,BMPR2,LGALS8,NR2F2	ACVR2B,ACVRL1,BMPR2,CCBE1,EFNB2,FLT4,FOXC1,FOXC2,LGALS8,NR2F2,PKD1,PPP3CB,PROX1,SOX18,SYK,TBX1,TMEM204,VEGFA
GO Biological Process	GO:1903900	regulation of viral life cycle	25	7.89959e-08	0.00101928	4.07714e-05	3.45078	7.24475	25	261	0.0502008	0.0957854	23	167	182	ADAR,APOBEC3D,APOBEC3F,APOBEC3G,C19orf66,EIF2AK2,FAM111A,FAM111A,GRINA,IFI16,IFITM3,ISG20,ISG20,LAMP3,LGALS9,MX1,OASL,PML,TRIM21,TRIM22,TRIM26,TRIM31,TRIM38,TRIM5,ZC3HAV1	AAMDC,ADAR,ADAR,ADARB1,AMMECR1L,AMMECR1L,ANKS1A,ANXA6,APOBEC3A,APOBEC3C,APOBEC3D,APOBEC3F,APOBEC3G,APOBEC3H,ASTN2,ASTN2,BANF1,BCL2,BST2,BTBD17,C14orf178,C19orf66,C1orf127,C22orf23,C22orf23,C9orf173,CAV2,CAV2,CCDC30,CCL3,CCL5,CCNK,CCNT1,CD4,CD74,CD8A,CDK9,CEP95,CHD1,CHMP2A,CHMP2A,CHMP2B,CHMP4B,CHMP4C,CLCN2,CNOT7,CTDP1,CTDP1,CYB561A3,DDB1,DDX5,DHX9,EIF1AD,EIF2AK2,EIF2AK2,EIF2AK4,ENO3,EP300,ETFDH,FA…	ADAR,APOBEC3D,APOBEC3F,APOBEC3G,C19orf66,EIF2AK2,FAM111A,IFI16,IFITM3,ISG20,LAMP3,LGALS9,MX1,OASL,PARP10,PML,TMPRSS2,TRIM21,TRIM26,TRIM31,TRIM38,TRIM5,ZC3HAV1	ADAR,ADARB1,APOBEC3A,APOBEC3C,APOBEC3D,APOBEC3F,APOBEC3G,APOBEC3H,BANF1,BCL2,BST2,BTBD17,C19orf66,CAV2,CCL3,CCL5,CCNK,CCNT1,CD4,CD74,CDK9,CHD1,CHMP2A,CHMP2B,CHMP3,CHMP4B,CHMP4C,CNOT7,CTDP1,DDB1,DDX5,DHX9,EIF2AK2,EIF2AK4,EP300,FAM111A,FCN3,FKBP6,GSN,GTF2B,GTF2F1,GTF2F2,HDAC1,HPN,HS3ST5,HSPA8,IFI16,IFIT1,IFIT5,IFITM1,IFITM2,IFITM3,IFNL3,ILF3,INPP5K,ISG15,ISG20,JUN,LAMP3,LARP1,LEF1,LGALS1,LGALS9,LTF…
GO Biological Process	GO:0045069	regulation of viral genome replication	26	8.00548e-08	0.00103295	3.97287e-05	5.14659	3.10886	16	112	0.0321285	0.142857	14	74	83	ADAR,APOBEC3D,APOBEC3F,APOBEC3G,C19orf66,EIF2AK2,FAM111A,FAM111A,GRINA,IFI16,IFITM3,ISG20,ISG20,MX1,OASL,ZC3HAV1	ADAR,ADAR,ADARB1,ANXA6,APOBEC3A,APOBEC3C,APOBEC3D,APOBEC3F,APOBEC3G,APOBEC3H,BANF1,BCL2,BST2,BTBD17,C19orf66,CCDC30,CCL5,CCNK,CEP95,CNOT7,CYB561A3,DDB1,DDX5,EIF1AD,EIF2AK2,EIF2AK2,EIF2AK4,ETFDH,FAM111A,FAM111A,FKBP6,FKBP6,GRINA,HSPA8,IFI16,IFIT1,IFIT5,IFITM1,IFITM2,IFITM3,IFNL3,IFNL4,ILF3,INPP5K,ISG15,ISG20,ISG20,KCNN3,LARP1,LTA,LTA,LTF,LTF,MAP3K12,MAVS,MVB12A,MX1,MX1,MX1,NOTCH1,NR5A2,NR5A2,NUCKS…	ADAR,APOBEC3D,APOBEC3F,APOBEC3G,C19orf66,EIF2AK2,FAM111A,IFI16,IFITM3,ISG20,MX1,OASL,PARP10,ZC3HAV1	ADAR,ADARB1,APOBEC3A,APOBEC3C,APOBEC3D,APOBEC3F,APOBEC3G,APOBEC3H,BANF1,BCL2,BST2,BTBD17,C19orf66,CCL5,CCNK,CNOT7,DDB1,DDX5,EIF2AK2,EIF2AK4,FAM111A,FKBP6,HSPA8,IFI16,IFIT1,IFIT5,IFITM1,IFITM2,IFITM3,IFNL3,ILF3,INPP5K,ISG15,ISG20,LARP1,LTF,MAVS,MX1,NOTCH1,NR5A2,NUCKS1,OAS1,OAS3,OASL,PABPC1,PARK2,PARP10,PDE12,PKN2,PLSCR1,PPIA,PPIB,PPID,PPIE,PPIH,PROX1,RAD23A,RNASEL,RSAD2,SRPK1,SRPK2,STAU1,STOM,TARB…
GO Biological Process	GO:0045088	regulation of innate immune response	27	8.00885e-08	0.00103338	3.82734e-05	2.60265	14.6005	38	526	0.0763052	0.0722433	31	341	413	ADAR,AIM2,ATXN7,ATXN7,CASP8,CASP8,CASP8,CEACAM1,DDX60,ERAP1,HSPA1A,HSPA1B,IFI16,IFIH1,IRF1,LAG3,LGALS9,MUC20,MYD88,NLRC5,PARP9,PIK3AP1,PRKCE,PSMB8,PSMB8,PSMB9,PSME2,RIPK1,SAMHD1,SARM1,SFPQ,SOCS1,STAT1,STAT2,TAP1,TAP1,TRIM22,TRIM5	A2M,ABCE1,ACAA1,ADAM8,ADAR,ADAR,AHCY,AIM2,AKAP7,ALDH3B1,ANAPC10,ANAPC10,ANKRD17,ANKRD55,ANXA6,AP1G1,APOB,APOF,ARG1,ARRB2,ATP6V1G2,ATXN7,ATXN7,BCL2L12,BIRC2,BIRC2,BIRC3,BTRC,C1QBP,C1orf106,C1orf106,C6orf48,C7orf33,CACTIN,CARD9,CASP8,CASP8,CASP8,CAST,CAST,CAST,CAV1,CAV1,CAV1,CAV1,CCDC34,CCL5,CD14,CD180,CD1D,CD209,CD226,CD226,CD300A,CD86,CD86,CD96,CDC37,CDC45,CEACAM1,CHUK,CISD2,CISH,CLEC10A,CLEC12B,…	ADAR,AIM2,CASP8,CEACAM1,DDX60,ERAP1,HSPA1A,HSPA1B,IFI16,IFIH1,IRF1,LAG3,LGALS9,MUC20,MYD88,NLRC5,PARP9,PIK3AP1,PRKCE,PSMB8,PSMB9,PSMD6,PSME2,RIPK1,SAMHD1,SARM1,SFPQ,SOCS1,STAT1,STAT2,TRIM5	A2M,ABCE1,ADAM8,ADAR,AIM2,ANKRD17,AP1G1,APOB,ARG1,ARRB2,BIRC2,BIRC3,BTRC,C1QBP,C1orf106,CACTIN,CARD9,CASP8,CAV1,CCL5,CD14,CD180,CD1D,CD209,CD226,CD300A,CD300LF,CD86,CD96,CDC37,CEACAM1,CHUK,CLEC10A,CLEC12B,CLEC4D,CLEC7A,CNOT7,CNPY3,COCH,CR1,CRK,CRTAM,CTSB,CTSK,CTSL,CUL1,CYBA,CYLD,DAB2IP,DAK,DCST1,DDX58,DDX60,DHX58,DHX9,DMBT1,DUSP10,ENSG00000228273,EP300,ERAP1,ERBB2IP,EREG,ESR1,F2RL1,FADD,FAM105B,F…
GO Biological Process	GO:0043903	regulation of symbiosis, encompassing mutualism through parasitism	28	1.30251e-07	0.00168063	6.00224e-05	3.17877	8.49384	27	306	0.0542169	0.0882353	25	195	218	ADAR,APOBEC3D,APOBEC3F,APOBEC3G,C19orf66,EIF2AK2,FAM111A,FAM111A,GRINA,IFI16,IFITM3,ISG20,ISG20,LAMP3,LGALS9,MX1,OASL,PHACTR2,PML,STAT1,TRIM21,TRIM22,TRIM26,TRIM31,TRIM38,TRIM5,ZC3HAV1	AAMDC,ADAR,ADAR,ADARB1,AKAP7,AMMECR1L,AMMECR1L,ANKS1A,ANXA2,ANXA6,APOBEC3A,APOBEC3C,APOBEC3D,APOBEC3F,APOBEC3G,APOBEC3H,APOE,APOE,APOE,ARG1,ASTN2,ASTN2,BAD,BANF1,BCL2,BCL2L11,BST2,BTBD17,C14orf178,C19orf66,C1orf127,C22orf23,C22orf23,C9orf173,C9orf69,C9orf69,CAMP,CAV1,CAV1,CAV1,CAV1,CAV2,CAV2,CCDC30,CCL3,CCL5,CCNK,CCNT1,CD4,CD74,CD8A,CDK9,CEP95,CFL1,CHD1,CHMP2A,CHMP2A,CHMP2B,CHMP4B,CHMP4C,CLCN2,CN…	ADAR,APOBEC3D,APOBEC3F,APOBEC3G,C19orf66,EIF2AK2,FAM111A,FUCA2,IFI16,IFITM3,ISG20,LAMP3,LGALS9,MX1,OASL,PARP10,PML,STAT1,TMPRSS2,TRIM21,TRIM26,TRIM31,TRIM38,TRIM5,ZC3HAV1	ADAR,ADARB1,ANXA2,APOBEC3A,APOBEC3C,APOBEC3D,APOBEC3F,APOBEC3G,APOBEC3H,APOE,ARG1,BAD,BANF1,BCL2,BCL2L11,BST2,BTBD17,C19orf66,C9orf69,CAMP,CAV1,CAV2,CCL3,CCL5,CCNK,CCNT1,CD4,CD74,CDK9,CFL1,CHD1,CHMP2A,CHMP2B,CHMP3,CHMP4B,CHMP4C,CNOT7,CTDP1,DDB1,DDX5,DHX9,DYNLT1,EIF2AK2,EIF2AK4,ELANE,EP300,EXOC2,EXOC7,F2RL1,FAM111A,FCN3,FKBP6,FUCA2,GAPDH,GSN,GTF2B,GTF2F1,GTF2F2,HDAC1,HPN,HS3ST5,HSPA8,IFI16,IFIT1,I…
GO Biological Process	GO:0050776	regulation of immune response	29	2.77758e-07	0.00358391	0.000123583	1.95931	31.6437	62	1140	0.124498	0.054386	55	750	908	ADAR,AIM2,ATXN7,ATXN7,B2M,BTN3A1,C2,C3AR1,C5AR1,CASP8,CASP8,CASP8,CD80,CEACAM1,CFB,CLCF1,CLEC2B,CYFIP2,CYFIP2,DDX60,ERAP1,FCGR1A,FPR1,GBP1,HLA-B,HLA-C,HSPA1A,HSPA1B,IDO1,IFI16,IFIH1,IL20RB,IRF1,LAG3,LGALS9,LYPD5,MUC20,MYD88,NLRC5,PARP9,PAX5,PIK3AP1,PILRA,PRKCE,PRKD2,PSMB8,PSMB8,PSMB9,PSME2,RIPK1,SAMHD1,SARM1,SFPQ,SOCS1,STAT1,STAT2,TAP1,TAP1,TNFRSF14,TNFSF13B,TRIM22,TRIM5	A2M,AATK,ABCE1,ABI1,ABL1,ABL1,ABR,ABR,ACAA1,ACTB,ACTR2,ACTR3,ACTR3,ADA,ADAM8,ADAR,ADAR,ADCYAP1,ADCYAP1,ADORA2B,AGER,AHCY,AIM1L,AIM2,AKAP7,ALDH3B1,ALKBH2,ALOX15,AMBP,AMICA1,AMICA1,ANAPC10,ANAPC10,ANGPT1,ANKRD17,ANKRD55,ANXA6,AP1G1,APLF,APOA1,APOA2,APOB,APOF,APOM,APOM,ARG1,ARG2,ARHGAP22,ARHGAP24,ARHGAP24,ARHGEF33,ARPC1A,ARPC1B,ARPC2,ARPC3,ARPC4,ARPC4,ARPC4,ARPC4-TTLL3,ARRB2,ATAD5,ATG5,ATG5,ATP6V1G2…	ADAR,AIM2,B2M,BTN3A1,C2,C3AR1,C5AR1,CASP8,CD80,CEACAM1,CFB,CLCF1,CLEC2B,CYFIP2,DDX60,ERAP1,FCGR1A,FPR1,GBP1,HLA-B,HSPA1A,HSPA1B,IDO1,IFI16,IFIH1,IL20RB,IRF1,KCNN4,LAG3,LGALS9,MUC20,MYD88,NLRC5,PARP9,PAX5,PIK3AP1,PILRA,PRKCE,PRKD2,PSMB8,PSMB9,PSMD6,PSME2,RIPK1,RNF31,SAMHD1,SARM1,SEBOX,SFPQ,SOCS1,STAT1,STAT2,TNFRSF14,TNFSF13B,TRIM5	A2M,ABCE1,ABI1,ABL1,ABR,ACTB,ACTR2,ACTR3,ADA,ADAM8,ADAR,ADCYAP1,ADORA2B,AGER,AIM2,ALOX15,AMBP,AMICA1,ANGPT1,ANKRD17,AP1G1,APLF,APOA1,APOA2,APOB,ARG1,ARG2,ARPC1A,ARPC1B,ARPC2,ARPC3,ARPC4,ARRB2,ATAD5,ATG5,B2M,BAG6,BAIAP2,BAX,BCAR1,BCL2,BCL6,BCR,BIRC2,BIRC3,BLK,BRK1,BST2,BTN3A1,BTRC,C12orf4,C1QBP,C1QC,C1R,C1RL,C1orf106,C1orf168,C2,C3,C3AR1,C4BPA,C5,C5AR1,C5AR2,C8G,C9,CACNB3,CACTIN,CALM1,CARD9,CASP8,…
GO Biological Process	GO:0046596	regulation of viral entry into host cell	30	3.37877e-07	0.00435963	0.000145321	9.26385	0.971518	9	35	0.0180723	0.257143	8	26	30	IFITM3,LGALS9,MX1,TRIM21,TRIM22,TRIM26,TRIM31,TRIM38,TRIM5	CD4,CD74,FCN3,GSN,GSN,GSN,GSN,HS3ST5,IFITM1,IFITM2,IFITM3,LGALS1,LGALS9,MX1,MX1,P4HB,PTX3,PVRL2,SNX3,TMPRSS2,TRIM10,TRIM11,TRIM15,TRIM21,TRIM22,TRIM25,TRIM26,TRIM31,TRIM38,TRIM5,TRIM59,TRIM62,TRIM8,VEPH1,VEPH1	IFITM3,LGALS9,TMPRSS2,TRIM21,TRIM26,TRIM31,TRIM38,TRIM5	CD4,CD74,FCN3,GSN,HS3ST5,IFITM1,IFITM2,IFITM3,LGALS1,LGALS9,P4HB,PTX3,PVRL2,SNX3,TMPRSS2,TRIM10,TRIM11,TRIM21,TRIM25,TRIM26,TRIM31,TRIM38,TRIM5,TRIM59,TRIM62,TRIM8
GO Biological Process	GO:0052548	regulation of endopeptidase activity	31	3.45692e-07	0.00446047	0.000143886	2.61728	12.9906	34	468	0.0682731	0.0726496	24	284	376	AIM2,ANKRD33B,BAK1,CARD16,CASP1,CASP7,CASP7,CASP7,CASP8,CASP8,CASP8,COL7A1,CSTA,CYFIP2,CYFIP2,FSIP1,IFI16,LAMP3,LGALS9,PAX2,PAX2,PML,PSMB8,PSMB8,PSMB9,PSME2,RIPK1,SARM1,SERPINC1,SERPINE1,TAP1,TAP1,TNFSF10,TNFSF10	A2M,A2ML1,A2ML1,ACER2,ACTA2,ACTA2,ACVR1C,ACVR1C,ADORA2A,ADORA2A,ADRM1,AGT,AHSG,AIM2,AKIRIN2,AKT1,ALDH16A1,ALOX12,AMBP,ANKRD33B,ANKS1B,ANKS1B,ANKS1B,APAF1,APLP2,APLP2,APOPT1,APP,APP,AQP1,AQP1,ARL6IP1,ARL6IP5,ARRB2,ASPH,ASPH,ATP13A2,ATR,AUP1,AVP,BAD,BAG5,BAG5,BAK1,BAX,BCL2L11,BCL2L12,BCL2L13,BCL2L13,BID,BID,BIRC2,BIRC2,BIRC3,BIRC5,BIRC6,BIRC7,BOK,BOP1,BST2,C11orf52,C16orf13,C3,C5,C6orf223,C9orf131,…	AIM2,BAK1,CARD16,CASP1,CASP7,CASP8,COL7A1,CSTA,CYFIP2,DAP,IFI16,LAMP3,LGALS9,PAX2,PML,PSMB8,PSMB9,PSME2,RIPK1,SEBOX,SERPINC1,SERPINE1,THBS1,TNFSF10	A2M,A2ML1,ACER2,ACVR1C,ADORA2A,ADRM1,AGT,AHSG,AIM2,AKIRIN2,AKT1,ALOX12,AMBP,APAF1,APLP2,APOPT1,APP,AQP1,ARL6IP1,ARL6IP5,ARRB2,ASPH,ATP13A2,ATR,AVP,BAD,BAK1,BAX,BCL2L10,BCL2L11,BCL2L12,BCL2L13,BID,BIRC2,BIRC3,BIRC5,BIRC6,BIRC7,BOK,BST2,C3,C5,CARD16,CARD17,CARD18,CARD8,CASP1,CASP2,CASP7,CASP8,CASP9,CAST,CCK,CD109,CD44,CDKN2D,CIDEB,COL28A1,COL4A3,COL6A3,COL7A1,CR1,CRADD,CRB2,CRYAB,CSNK2A1,CST2,CST7,…
GO Biological Process	GO:0021534	cell proliferation in hindbrain	32	4.59195e-07	0.005925	0.000185156	13.2728	0.527395	7	19	0.0140562	0.368421	3	7	7	ATF5,ATF5,ATF5,C5AR1,IL4I1,IL4I1,RERE	ATF5,ATF5,ATF5,C5AR1,ENO1,GBX2,IL4I1,IL4I1,NUP62,NUP62,NUP62,NUP62,PSMG1,RERE,RNF32,RNF32,RNF32,RORA,RORA	ATF5,C5AR1,RERE	ATF5,C5AR1,GBX2,PSMG1,RERE,RORA,SHH
GO Biological Process	GO:0031400	negative regulation of protein modification process	33	5.43041e-07	0.00700686	0.000212329	2.07001	25.1207	52	905	0.104418	0.0574586	36	521	615	ADAR,ATF5,ATF5,ATF5,ATXN7,ATXN7,BAK1,CEACAM1,DNAJA1,DNAJC10,FAM212A,GADD45B,GBP1,GRINA,HSPA1A,HSPA1B,HSPH1,HSPH1,IFT74,IFT74,IFT74,IL4I1,IL4I1,MASTL,N4BP1,NCOA7,NCOA7,NCOA7,NR2F2,NR2F2,NR2F2,NR2F2,OTUD4,PARP9,PAX5,PML,PRKAG2,PRKAG2,PRKAG2,PRKCE,PSMB8,PSMB8,PSMB9,PSME2,RUSC1-AS1,SOCS1,SYNJ2BP,TAP1,TAP1,TINF2,TRIM21,WARS	ABCE1,ABL1,ABL1,ACD,ACER2,ACTR1A,ADAR,ADAR,ADARB1,ADIPOQ,ADORA2A,ADORA2A,AHCY,AIDA,AKT1,AKT1S1,AKT1S1,ALDH16A1,ALYREF,AMBP,ANAPC1,ANAPC10,ANAPC10,ANAPC11,ANAPC11,ANAPC11,ANAPC15,ANAPC15,ANAPC15,ANAPC15,ANAPC16,ANAPC2,ANAPC5,ANAPC7,ANGPT1,ANK3,ANK3,ANKFN1,ANKRD31,ANKRD35,ANXA6,APBB1,APBB1,APBB1,APBB1,APC,APC,APOE,APOE,APOE,APOPT1,ARFRP1,ARFRP1,ARL17A,ARPP19,ARRB2,ASCC1,ASCC1,ASH1L,ASPN,ATF3,ATF3,A…	ADAR,AKT1S1,ANAPC10,ASH1L,BAK1,CEACAM1,DNAJA1,DNAJC10,DTX3L,FAM212A,GADD45B,GBP1,HSPA1A,HSPA1B,HSPH1,LRRC19,MASTL,N4BP1,NCOA7,NR2F2,NUP62,PARP10,PAX5,PLAA,PML,PRKAG2,PRKCE,PSMB8,PSMB9,PSMD6,PSME2,SOCS1,SYNJ2BP,TINF2,TRIM21,WARS	ABL1,ACER2,ADAR,ADARB1,ADIPOQ,ADORA2A,AIDA,AKT1,AKT1S1,AMBP,ANAPC1,ANAPC10,ANAPC11,ANAPC15,ANAPC16,ANAPC2,ANAPC5,ANAPC7,ANGPT1,APC,APOE,ARPP19,ARRB2,ASH1L,ASPN,ATF3,ATG14,ATG5,ATP2B4,BAG5,BAK1,BAX,BDKRB1,BDKRB2,BMP4,BRCA1,BUB1B,BUB3,C14orf166,C1QL4,C3orf33,C9orf72,CACTIN,CALM1,CALM2,CALM3,CAMK2N2,CAPN3,CAV1,CAV3,CBL,CBLB,CCDC23,CCNB1,CD109,CD300A,CDC16,CDC20,CDC23,CDC26,CDC27,CDK1,CDK2,CDK5,CDK5R…
GO Biological Process	GO:0043122	regulation of I-kappaB kinase/NF-kappaB signaling	34	5.73406e-07	0.00739865	0.000217607	2.88209	9.71518	28	350	0.0562249	0.08	19	199	240	APOL3,APOL3,ATF5,ATF5,ATF5,CARD16,CASP1,CASP8,CASP8,CASP8,IL4I1,LGALS9,MYD88,PIK3R3,PRKCE,PSME2,RIPK1,RUSC1-AS1,SHISA5,SHISA5,SHISA5,SHISA5,STAT1,TNFSF10,TNFSF10,TRIM22,TRIM38,TRIM5	ABL1,ABL1,ACAA1,ADIPOQ,AGER,AJUBA,AJUBA,AKAP13,AKT1,ANGPT1,ANKRD17,ANXA6,APOL3,APOL3,APP,APP,ASH1L,ASTN2,ASTN2,ATF5,ATF5,ATF5,ATP2C1,ATP2C1,ATP2C1,ATP2C1,ATP2C1,ATP2C1,BCL2L12,BCL3,BIRC2,BIRC2,BIRC3,BRD4,BST2,BTRC,C14orf93,C18orf32,C19orf57,C1QTNF3,C1orf106,C1orf106,C8orf4,C9orf89,CANT1,CAPN3,CAPN3,CAPN3,CARD16,CARD8,CARD8,CARD9,CASP1,CASP10,CASP8,CASP8,CASP8,CC2D1A,CCDC138,CCDC3,CCR7,CCR7,CCR7,C…	APOL3,ASH1L,CARD16,CASP1,CASP10,CASP8,LGALS9,LURAP1,MYD88,NUP62,PRKCE,RIPK1,RNF31,SHISA5,STAT1,TNFSF10,TRIM22,TRIM38,TRIM5	ABL1,ADIPOQ,AGER,AJUBA,AKAP13,AKT1,ANGPT1,ANKRD17,APOL3,APP,ASH1L,ATP2C1,BCL3,BIRC2,BIRC3,BRD4,BST2,BTRC,C18orf32,C1QTNF3,C1orf106,C8orf4,C9orf89,CANT1,CAPN3,CARD16,CARD8,CARD9,CASP1,CASP10,CASP8,CC2D1A,CCR7,CD4,CD40,CD74,CFLAR,CHUK,CPNE1,CTH,CTNNB1,CXXC5,CYLD,DAB2IP,DDRGK1,ECM1,ECT2,EDAR,EEF1D,ESR1,F2RL1,FADD,FAF1,FASLG,FBXW11,FKBP1A,FYN,G3BP2,GOLT1B,GPR89A,GPRC5B,GSTP1,HSPB1,IFIT5,IKBKB,IKBKE,I…
GO Biological Process	GO:0009956	radial pattern formation	35	5.8672e-07	0.00757046	0.000216299	36.0261	0.111031	4	4	0.00803213	1	1	1	1	NR2F2,NR2F2,NR2F2,NR2F2	NR2F2,NR2F2,NR2F2,NR2F2	NR2F2	NR2F2
GO Biological Process	GO:0010816	calcitonin catabolic process	35	5.8672e-07	0.00757046	0.000216299	36.0261	0.111031	4	4	0.00803213	1	1	1	1	ECE1,ECE1,ECE1,ECE1	ECE1,ECE1,ECE1,ECE1	ECE1	ECE1
GO Biological Process	GO:0034959	endothelin maturation	35	5.8672e-07	0.00757046	0.000216299	36.0261	0.111031	4	4	0.00803213	1	1	1	1	ECE1,ECE1,ECE1,ECE1	ECE1,ECE1,ECE1,ECE1	ECE1	ECE1
GO Biological Process	GO:0010814	substance P catabolic process	35	5.8672e-07	0.00757046	0.000216299	36.0261	0.111031	4	4	0.00803213	1	1	1	1	ECE1,ECE1,ECE1,ECE1	ECE1,ECE1,ECE1,ECE1	ECE1	ECE1
GO Biological Process	GO:0097202	activation of cysteine-type endopeptidase activity	39	1.00973e-06	0.0130286	0.000334067	12.0087	0.582911	7	21	0.0140562	0.333333	4	11	11	BAK1,CASP8,CASP8,CASP8,CYFIP2,CYFIP2,IFI16	ASPH,ASPH,BAD,BAK1,CASP8,CASP8,CASP8,CIDEB,CYFIP2,CYFIP2,FADD,GPR137,GPR137,GPR137,GPR137,IFI16,LTB4R,LTB4R,PERP,RIPK2,TBC1D10A	BAK1,CASP8,CYFIP2,IFI16	ASPH,BAD,BAK1,CASP8,CIDEB,CYFIP2,FADD,IFI16,PERP,RIPK2,TBC1D10A
GO Biological Process	GO:0019885	antigen processing and presentation of endogenous peptide antigen via MHC class I	40	1.10293e-06	0.0142311	0.000355779	15.4398	0.388607	6	14	0.0120482	0.428571	4	7	7	B2M,ERAP1,ERAP2,PSMB9,TAP1,TAP1	B2M,CAST,CAST,CAST,ERAP1,ERAP2,PSMB9,TAP1,TAP1,TAP2,TAP2,TAPBP,ZBTB22,ZBTB22	B2M,ERAP1,ERAP2,TAP1	B2M,ENSG00000250264,ERAP1,ERAP2,TAP1,TAP2,TAPBP
GO Biological Process	GO:0001817	regulation of cytokine production	41	1.17704e-06	0.0151874	0.000370424	2.13008	21.5954	46	778	0.0923695	0.059126	43	499	605	AIM2,B2M,C3AR1,C5AR1,CARD16,CASP1,CASP5,CD274,CD2AP,CD80,CEACAM1,CECR6,CECR6,DDX60,EIF2AK2,FAM111A,FSIP1,GBP1,HSPA1A,HSPA1B,IDO1,IFI16,IFIH1,IL20RB,IRF1,IRF5,IRF5,IRF5,LAG3,LGALS9,MYD88,NLRC5,PANX1,PIK3R3,PML,PRKD2,RIPK1,SERPINE1,SOCS1,STAT1,TNFRSF14,TRIM21,TRIM56,UBE2L6,UBE2L6,ZBP1	ABCC8,ABL1,ABL1,ABLIM1,ACAA1,ACP5,ACP5,ACP5,ADAM17,ADAM8,ADCYAP1,ADCYAP1,ADIPOQ,ADORA2B,ADRA2A,AFAP1L2,AGER,AGPAT1,AGPAT1,AGT,AHCY,AIM2,AKAP7,AKAP8,AKIRIN2,ANGPT1,ANKRD17,ANKRD2,ANKRD34A,ANKRD49,ANKRD55,ANKRD62,ANXA4,APOA1,APOA2,ARFGEF2,ARG1,ARG2,ARHGEF2,ARHGEF2,ARNT,ARRB2,ASB1,ASIC2,ASTN2,ASTN2,ATF2,ATF4,ATF4,ATG5,ATG5,ATP1A1,ATP5G3,ATP5G3,ATP6V1G2,AXL,AZU1,B2M,BANK1,BANK1,BCL2L12,BCL3,BCL6,BCL6…	AIM2,B2M,C3AR1,C5AR1,CARD16,CASP1,CASP5,CD274,CD2AP,CD80,CEACAM1,DDX60,DTX4,EIF2AK2,GBP1,HSPA1A,HSPA1B,IDO1,IFI16,IFIH1,IL17RA,IL20RB,IRF1,IRF5,LAG3,LGALS9,LURAP1,MYD88,NLRC5,NOS2,PANX1,PML,PRKD2,RIPK1,SERPINE1,SOCS1,STAT1,THBS1,TNFRSF14,TRIM21,TRIM56,UBE2L6,ZBP1	ABCC8,ABL1,ACP5,ADAM17,ADAM8,ADCYAP1,ADIPOQ,ADORA2B,ADRA2A,AFAP1L2,AGER,AGPAT1,AGPAT2,AGT,AIM2,AKAP8,AKIRIN2,ANGPT1,ANKRD17,ANKRD2,ANXA4,APOA1,APOA2,ARFGEF2,ARG1,ARG2,ARHGEF2,ARNT,ARRB2,ASB1,ATF2,ATF4,ATG5,AXL,AZU1,B2M,BANK1,BAP1,BCL3,BCL6,BIRC2,BIRC3,BRCA1,BST2,BTN2A2,C1QBP,C1QTNF3,C1orf106,C3,C3AR1,C5,C5AR1,C5AR2,C5orf30,CACTIN,CARD16,CARD17,CARD18,CARD8,CARD9,CASP1,CASP5,CCBE1,CCDC88B,CCL2,CCL…
GO Biological Process	GO:2000116	regulation of cysteine-type endopeptidase activity	42	1.37319e-06	0.0177182	0.000421862	2.89098	8.99348	26	324	0.0522088	0.0802469	17	188	231	AIM2,ANKRD33B,BAK1,CARD16,CASP1,CASP7,CASP7,CASP7,CASP8,CASP8,CASP8,CYFIP2,CYFIP2,FSIP1,IFI16,LAMP3,LGALS9,PAX2,PAX2,PML,PSMB9,RIPK1,TAP1,TAP1,TNFSF10,TNFSF10	ACER2,ACTA2,ACTA2,ACVR1C,ACVR1C,ADORA2A,ADORA2A,AIM2,AKT1,ALDH16A1,ALOX12,ANKRD33B,ANKS1B,ANKS1B,ANKS1B,APAF1,APOPT1,AQP1,AQP1,ARL6IP1,ARL6IP5,ARRB2,ASPH,ASPH,AUP1,AVP,BAD,BAG5,BAG5,BAK1,BAX,BCL2L11,BCL2L12,BCL2L13,BCL2L13,BID,BID,BIRC2,BIRC2,BIRC3,BIRC5,BIRC7,BOK,BOP1,C11orf52,C6orf223,C9orf131,C9orf131,C9orf170,CARD16,CARD18,CARD8,CARD8,CASP1,CASP2,CASP2,CASP7,CASP7,CASP7,CASP8,CASP8,CASP8,CASP…	AIM2,BAK1,CARD16,CASP1,CASP7,CASP8,CYFIP2,DAP,IFI16,LAMP3,LGALS9,PAX2,PML,PSMB9,RIPK1,THBS1,TNFSF10	ACER2,ACVR1C,ADORA2A,AIM2,AKT1,ALOX12,APAF1,APOPT1,AQP1,ARL6IP1,ARL6IP5,ARRB2,ASPH,AVP,BAD,BAK1,BAX,BCL2L10,BCL2L11,BCL2L12,BCL2L13,BID,BIRC2,BIRC3,BIRC5,BIRC7,BOK,CARD16,CARD18,CARD8,CASP1,CASP2,CASP7,CASP8,CASP9,CAST,CCK,CD44,CDKN2D,CIDEB,COL4A3,CRADD,CRYAB,CSNK2A1,CST2,CST7,CTGF,CTSH,CYCS,CYFIP2,CYR61,DAP,DAPK1,DHCR24,DIABLO,DLC1,DNAJB6,DPEP1,EGLN3,EIF2AK3,ENSG00000258724,EPHA7,F3,FADD,FAM162A…
GO Biological Process	GO:0002474	antigen processing and presentation of peptide antigen via MHC class I	43	1.99552e-06	0.0257482	0.000598796	4.32313	3.46971	15	125	0.0301205	0.12	11	79	88	ATXN7,ATXN7,B2M,ERAP1,ERAP2,FCGR1A,HLA-B,HLA-C,PSMB8,PSMB8,PSMB9,PSME2,SYNPO2,TAP1,TAP1	ATXN7,ATXN7,B2M,CALR,CANX,CAST,CAST,CAST,CBY3,CD207,CHUK,CYBA,DNAJC2,ECE2,ERAP1,ERAP2,FARSA,FCER1G,FCGR1A,FCGR1B,FITM1,FTSJ3,HLA-A,HLA-B,HLA-C,HLA-F,HLA-G,HPD,IFI30,IKBKB,ITGAV,ITGAV,ITGB5,LNPEP,LNPEP,MICA,MICA,MR1,MRPL32,NCF2,NCF4,NEK6,NEK6,PCGF2,PDE3B,PDIA3,POGZ,PSMA1,PSMA2,PSMA3,PSMA4,PSMA5,PSMA5,PSMA5,PSMA6,PSMA8,PSMB1,PSMB10,PSMB11,PSMB2,PSMB2,PSMB2,PSMB3,PSMB4,PSMB5,PSMB5,PSMB6,PSMB7,PSMB8,…	B2M,ERAP1,ERAP2,FCGR1A,HLA-B,PSMB8,PSMB9,PSMD6,PSME2,SEC24D,TAP1	B2M,CALR,CANX,CD207,CHUK,CYBA,ENSG00000250264,ERAP1,ERAP2,FCER1G,FCGR1A,FCGR1B,HLA-B,HLA-F,HLA-G,IFI30,IKBKB,ITGAV,ITGB5,LNPEP,MR1,NCF2,NCF4,PDIA3,PSMA1,PSMA2,PSMA3,PSMA4,PSMA5,PSMA6,PSMA8,PSMB1,PSMB10,PSMB11,PSMB2,PSMB3,PSMB4,PSMB5,PSMB6,PSMB7,PSMB8,PSMB9,PSMC1,PSMC2,PSMC3,PSMC4,PSMC5,PSMC6,PSMD1,PSMD11,PSMD12,PSMD13,PSMD14,PSMD2,PSMD3,PSMD4,PSMD5,PSMD6,PSMD7,PSMD8,PSMD9,PSME1,PSME2,PSME3,PSME4,…
GO Biological Process	GO:0052547	regulation of peptidase activity	44	2.52032e-06	0.0325196	0.000739083	2.39704	14.1842	34	511	0.0682731	0.0665362	24	309	405	AIM2,ANKRD33B,BAK1,CARD16,CASP1,CASP7,CASP7,CASP7,CASP8,CASP8,CASP8,COL7A1,CSTA,CYFIP2,CYFIP2,FSIP1,IFI16,LAMP3,LGALS9,PAX2,PAX2,PML,PSMB8,PSMB8,PSMB9,PSME2,RIPK1,SARM1,SERPINC1,SERPINE1,TAP1,TAP1,TNFSF10,TNFSF10	A2M,A2ML1,A2ML1,ABCG1,ABCG1,ACER2,ACTA2,ACTA2,ACVR1C,ACVR1C,ADORA2A,ADORA2A,ADRM1,AGT,AHSG,AIM2,AKIRIN2,AKT1,ALDH16A1,ALOX12,AMBP,ANKRD33B,ANKS1B,ANKS1B,ANKS1B,ANTXR1,APAF1,APLP2,APLP2,APOPT1,APP,APP,AQP1,AQP1,ARL6IP1,ARL6IP5,ARRB2,ASPH,ASPH,ATP13A2,ATR,AUP1,AVP,BAD,BAG5,BAG5,BAK1,BAX,BCL2L11,BCL2L12,BCL2L13,BCL2L13,BID,BID,BIRC2,BIRC2,BIRC3,BIRC5,BIRC6,BIRC7,BOK,BOP1,BST2,C11orf52,C16orf13,C3,C5…	AIM2,BAK1,CARD16,CASP1,CASP7,CASP8,COL7A1,CSTA,CYFIP2,DAP,IFI16,LAMP3,LGALS9,PAX2,PML,PSMB8,PSMB9,PSME2,RIPK1,SEBOX,SERPINC1,SERPINE1,THBS1,TNFSF10	A2M,A2ML1,ACER2,ACVR1C,ADORA2A,ADRM1,AGT,AHSG,AIM2,AKIRIN2,AKT1,ALOX12,AMBP,ANTXR1,APAF1,APLP2,APOPT1,APP,AQP1,ARL6IP1,ARL6IP5,ARRB2,ASPH,ATP13A2,ATR,AVP,BAD,BAK1,BAX,BCL2L10,BCL2L11,BCL2L12,BCL2L13,BID,BIRC2,BIRC3,BIRC5,BIRC6,BIRC7,BOK,BST2,C3,C5,CARD16,CARD17,CARD18,CARD8,CASP1,CASP2,CASP7,CASP8,CASP9,CAST,CAV1,CCK,CD109,CD44,CDKN2D,CIDEB,CLPX,COL28A1,COL4A3,COL6A3,COL7A1,CR1,CRADD,CRB2,CRYAB,C…
GO Biological Process	GO:0043900	regulation of multi-organism process	45	3.04778e-06	0.0393255	0.0008739	2.64759	10.5757	28	381	0.0562249	0.0734908	27	242	289	ACVRL1,ADAR,APOBEC3D,APOBEC3F,APOBEC3G,C19orf66,EIF2AK2,FAM111A,FAM111A,GRINA,IFI16,IFITM3,ISG20,ISG20,LAMP3,LGALS9,MX1,OASL,PHACTR2,PML,STAT1,TRIM21,TRIM22,TRIM26,TRIM31,TRIM38,TRIM5,ZC3HAV1	AAMDC,ACVR1B,ACVR1C,ACVR1C,ACVRL1,ADA,ADAR,ADAR,ADARB1,AKAP7,AMMECR1L,AMMECR1L,ANKS1A,ANXA2,ANXA6,APOBEC3A,APOBEC3C,APOBEC3D,APOBEC3F,APOBEC3G,APOBEC3H,APOE,APOE,APOE,ARG1,ARHGDIB,ASTN2,ASTN2,ASUN,AURKA,BAD,BANF1,BCL2,BCL2L11,BST2,BTBD17,C14orf178,C19orf66,C1QBP,C1orf127,C22orf23,C22orf23,C9orf173,C9orf69,C9orf69,CALR,CAMP,CAV1,CAV1,CAV1,CAV1,CAV2,CAV2,CCDC30,CCL3,CCL5,CCNK,CCNT1,CD4,CD74,CD8A,CD…	ACVR1B,ADAR,APOBEC3D,APOBEC3F,APOBEC3G,C19orf66,EIF2AK2,FAM111A,FUCA2,IFI16,IFITM3,ISG20,LAMP3,LGALS9,MX1,NOS2,OASL,PARP10,PML,STAT1,TMPRSS2,TRIM21,TRIM26,TRIM31,TRIM38,TRIM5,ZC3HAV1	ACVR1B,ACVR1C,ADA,ADAR,ADARB1,ANXA2,APOBEC3A,APOBEC3C,APOBEC3D,APOBEC3F,APOBEC3G,APOBEC3H,APOE,ARG1,ARHGDIB,ASUN,AURKA,BAD,BANF1,BCL2,BCL2L11,BST2,BTBD17,C19orf66,C1QBP,C9orf69,CALR,CAMP,CAV1,CAV2,CCL3,CCL5,CCNK,CCNT1,CD4,CD74,CDK9,CFL1,CHD1,CHMP2A,CHMP2B,CHMP3,CHMP4B,CHMP4C,CIB1,CNOT7,CNR1,CRISP1,CTDP1,DDB1,DDX5,DHX9,DYNLT1,EDNRB,EIF2AK2,EIF2AK4,ELANE,EP300,EXOC2,EXOC7,F2RL1,FAM111A,FAM170B,FCER…
GO Biological Process	GO:1903321	negative regulation of protein modification by small protein conjugation or removal	46	3.97082e-06	0.0512355	0.00111381	3.1392	6.68959	21	241	0.0421687	0.0871369	15	134	149	ATXN7,ATXN7,DNAJA1,GRINA,HSPA1A,HSPA1B,IFT74,IFT74,IFT74,N4BP1,OTUD4,PARP9,PML,PRKCE,PSMB8,PSMB8,PSMB9,PSME2,TAP1,TAP1,TRIM21	ABCE1,ABL1,ABL1,ACTR1A,ALYREF,ANAPC1,ANAPC10,ANAPC10,ANAPC11,ANAPC11,ANAPC11,ANAPC15,ANAPC15,ANAPC15,ANAPC15,ANAPC16,ANAPC2,ANAPC5,ANAPC7,ANK3,ANK3,ANKRD35,APOPT1,ARL17A,ARRB2,ASCC1,ASCC1,ATG5,ATG5,ATXN7,ATXN7,BAG5,BAG5,BUB1B,BUB3,C14orf28,C17orf98,C19orf71,C6orf48,CAPN3,CAPN3,CAPN3,CAV1,CAV1,CAV1,CAV1,CCNB1,CDC16,CDC20,CDC23,CDC26,CDC27,CDK1,CDK1,CDK2,CDK5,CHP1,CLHC1,CLHC1,COLEC11,CRY1,CTNNB1,DN…	ANAPC10,DNAJA1,DTX3L,HSPA1A,HSPA1B,N4BP1,PARP10,PLAA,PML,PRKCE,PSMB8,PSMB9,PSMD6,PSME2,TRIM21	ABL1,ANAPC1,ANAPC10,ANAPC11,ANAPC15,ANAPC16,ANAPC2,ANAPC5,ANAPC7,ARRB2,ATG5,BAG5,BUB1B,BUB3,CAPN3,CAV1,CCDC23,CCNB1,CDC16,CDC20,CDC23,CDC26,CDC27,CDK1,CDK2,CDK5,CHP1,CRY1,CTNNB1,DNAJA1,DTX3L,FBXO43,FBXO5,FSCB,FYN,FZR1,GCLC,GLMN,GTPBP4,HFE,HMG20A,HMG20B,HSPA1A,HSPA1B,ISG15,KLHL40,LIMK1,MAD2L1,MAD2L2,MTOR,N4BP1,NXN,PARK7,PARP10,PDCL3,PIAS3,PINX1,PLAA,PML,PRKCE,PRKCG,PRMT3,PSEN1,PSMA1,PSMA2,PSMA3,PS…
GO Biological Process	GO:0030162	regulation of proteolysis	47	5.54101e-06	0.0714956	0.00152118	1.898	27.9242	53	1006	0.106426	0.0526839	39	600	743	ABTB2,AIM2,ANKRD33B,ATXN7,ATXN7,BAK1,BTBD3,BTBD3,BTBD3,C2,C3AR1,C5AR1,CARD16,CASP1,CASP7,CASP7,CASP7,CASP8,CASP8,CASP8,CFB,COL7A1,CSTA,CYFIP2,CYFIP2,FSIP1,HSPA1A,IFI16,LAMP3,LGALS9,N4BP1,NUB1,OTUD4,PAX2,PAX2,PML,PSMB8,PSMB8,PSMB9,PSME2,RIPK1,RNF144A,RNF19B,SARM1,SERPINC1,SERPINE1,SMARCD3,TAP1,TAP1,TLK2,TNFSF10,TNFSF10,TRIM21	A2M,A2ML1,A2ML1,ABCE1,ABCG1,ABCG1,ABTB2,ACER2,ACTA2,ACTA2,ACTR1A,ACVR1C,ACVR1C,ADAM8,ADAM9,ADORA2A,ADORA2A,ADPRM,ADRA2A,ADRM1,AFF3,AGT,AHCY,AHSG,AIM2,AKIRIN2,AKT1,ALAD,ALDH16A1,ALOX12,ALYREF,AMBP,AMZ1,ANAPC1,ANAPC10,ANAPC10,ANAPC11,ANAPC11,ANAPC11,ANAPC15,ANAPC15,ANAPC15,ANAPC15,ANAPC16,ANAPC2,ANAPC5,ANAPC7,ANK3,ANK3,ANKRD33B,ANKS1B,ANKS1B,ANKS1B,ANTXR1,ANXA6,APAF1,APLP2,APLP2,APOBR,APOE,APOE,APO…	ABTB2,AIM2,ANAPC10,BAK1,BTBD3,C2,C3AR1,C5AR1,CARD16,CASP1,CASP7,CASP8,CFB,COL7A1,CSTA,CYFIP2,DAP,HSPA1A,IFI16,LAMP3,LGALS9,N4BP1,NUB1,PAX2,PML,PSMB8,PSMB9,PSMD6,PSME2,RIPK1,RNF144A,RNF19B,SEBOX,SERPINC1,SERPINE1,THBS1,TLK2,TNFSF10,TRIM21	A2M,A2ML1,ABTB2,ACER2,ACVR1C,ADAM8,ADAM9,ADORA2A,ADRA2A,ADRM1,AGT,AHSG,AIM2,AKIRIN2,AKT1,ALAD,ALOX12,AMBP,ANAPC1,ANAPC10,ANAPC11,ANAPC15,ANAPC16,ANAPC2,ANAPC5,ANAPC7,ANKIB1,ANTXR1,APAF1,APLP2,APOE,APOPT1,APP,AQP1,ARIH1,ARIH2,ARL6IP1,ARL6IP5,ARRB2,ASPH,ATP13A2,ATPIF1,ATR,AURKA,AURKAIP1,AVP,BAD,BAG5,BAG6,BAK1,BAX,BBS7,BCL2L10,BCL2L11,BCL2L12,BCL2L13,BID,BIRC2,BIRC3,BIRC5,BIRC6,BIRC7,BOK,BST2,BTBD1,…
GO Biological Process	GO:0031397	negative regulation of protein ubiquitination	48	5.69389e-06	0.0734683	0.00153059	3.17411	6.30099	20	227	0.0401606	0.0881057	14	125	138	ATXN7,ATXN7,DNAJA1,GRINA,HSPA1A,HSPA1B,IFT74,IFT74,IFT74,N4BP1,OTUD4,PARP9,PML,PRKCE,PSMB8,PSMB8,PSMB9,PSME2,TAP1,TAP1	ABCE1,ABL1,ABL1,ACTR1A,ALYREF,ANAPC1,ANAPC10,ANAPC10,ANAPC11,ANAPC11,ANAPC11,ANAPC15,ANAPC15,ANAPC15,ANAPC15,ANAPC16,ANAPC2,ANAPC5,ANAPC7,ANK3,ANK3,APOPT1,ARL17A,ARRB2,ASCC1,ASCC1,ATG5,ATG5,ATXN7,ATXN7,BAG5,BAG5,BUB1B,BUB3,C17orf98,C19orf71,C6orf48,CAV1,CAV1,CAV1,CAV1,CCNB1,CDC16,CDC20,CDC23,CDC26,CDC27,CDK1,CDK1,CDK2,CDK5,CHP1,CLHC1,CLHC1,COLEC11,CRY1,DNAJA1,DNAJC2,DRAXIN,DTX3L,ECE2,ERMAP,ERMAP,…	ANAPC10,DNAJA1,DTX3L,HSPA1A,HSPA1B,N4BP1,PARP10,PLAA,PML,PRKCE,PSMB8,PSMB9,PSMD6,PSME2	ABL1,ANAPC1,ANAPC10,ANAPC11,ANAPC15,ANAPC16,ANAPC2,ANAPC5,ANAPC7,ARRB2,ATG5,BAG5,BUB1B,BUB3,CAV1,CCDC23,CCNB1,CDC16,CDC20,CDC23,CDC26,CDC27,CDK1,CDK2,CDK5,CHP1,CRY1,DNAJA1,DTX3L,FBXO43,FBXO5,FYN,FZR1,GCLC,GLMN,GTPBP4,HFE,HSPA1A,HSPA1B,ISG15,KLHL40,LIMK1,MAD2L1,MAD2L2,MTOR,N4BP1,NXN,PARK7,PARP10,PDCL3,PINX1,PLAA,PML,PRKCE,PRKCG,PRMT3,PSEN1,PSMA1,PSMA2,PSMA3,PSMA4,PSMA5,PSMA6,PSMB1,PSMB10,PSMB2,PSM…
GO Biological Process	GO:0032101	regulation of response to external stimulus	49	5.90464e-06	0.0761876	0.00155485	1.98736	23.6495	47	852	0.0943775	0.0551643	43	573	731	ABAT,ABAT,ABAT,AIM2,APOBEC3F,APOBEC3G,B2M,BMPR2,C2,C3AR1,C5AR1,CARD16,CASP1,CASP4,CASP4,CASP5,CEACAM1,CECR6,CECR6,CFB,CXCL10,CXCL11,DDX60,EIF2AK2,FAM46A,FSIP1,GLDN,IDO1,IL20RB,LGALS9,LIPC,MYD88,PARP9,PIK3AP1,PRKD2,RICTOR,RUSC1-AS1,SARM1,SERPINC1,SERPINE1,STAT1,TNFRSF11A,TRIM22,TRIM5,USF1,USF1,ZYX	A2M,ABAT,ABAT,ABAT,ABCC8,ABR,ABR,ACAA1,ACP5,ACP5,ACP5,ADA,ADAM10,ADAM17,ADAM8,ADAMTS18,ADCYAP1,ADCYAP1,ADIPOQ,ADORA2A,ADORA2A,ADORA2B,AGER,AGT,AHCY,AHSG,AIF1,AIF1,AIF1,AIM2,AKAP7,ALOX12,AMD1,ANGPT2,ANKRD17,ANKRD31,ANKRD55,ANO6,ANO6,ANXA2,ANXA6,AP1B1,AP1G1,AP1M1,AP1M2,AP1S1,AP2A1,AP2A2,AP2B1,AP2M1,AP2S1,AP2S1,AP2S1,APOA1,APOBEC3F,APOBEC3G,APOE,APOE,APOE,ARAP1,ARF1,ARF1,ARG1,ARG2,ART3,ARTN,ASH1L,AS…	ABAT,ADAM10,AIM2,APOBEC3F,APOBEC3G,ASH1L,B2M,BMPR2,C2,C3AR1,C5AR1,CARD16,CASP1,CASP4,CASP5,CEACAM1,CFB,CXCL10,CXCL11,CYP19A1,DDX60,DTX3L,EIF2AK2,FAM46A,IDO1,IL17RA,IL20RB,LGALS9,MYD88,NOS2,PARP9,PIK3AP1,PRKD2,RICTOR,SEBOX,SERPINC1,SERPINE1,STAT1,THBS1,TNFRSF11A,TRIM5,USF1,ZYX	A2M,ABAT,ABCC8,ABR,ACP5,ADA,ADAM10,ADAM17,ADAM8,ADAMTS18,ADCYAP1,ADIPOQ,ADORA2A,ADORA2B,AGER,AGT,AHSG,AIF1,AIM2,ALOX12,ANGPT2,ANKRD17,ANO6,ANXA2,AP1B1,AP1G1,AP1M1,AP1M2,AP1S1,AP2A1,AP2A2,AP2B1,AP2M1,AP2S1,APOA1,APOBEC3F,APOBEC3G,APOE,ARF1,ARG1,ARG2,ARTN,ASH1L,ASIC2,ATP6V1H,AZU1,B2M,BAP1,BBS2,BBS4,BCL6,BCL6B,BCR,BIRC2,BIRC3,BMPR2,BRD4,C1QBP,C1QC,C1QTNF3,C1R,C2,C3,C3AR1,C4BPA,C5,C5AR1,C5AR2,C5orf30…
GO Biological Process	GO:0021930	cerebellar granule cell precursor proliferation	50	6.20175e-06	0.0800212	0.00160042	12.0087	0.499638	6	18	0.0120482	0.333333	2	6	6	ATF5,ATF5,ATF5,IL4I1,IL4I1,RERE	ATF5,ATF5,ATF5,ENO1,GBX2,IL4I1,IL4I1,NUP62,NUP62,NUP62,NUP62,PSMG1,RERE,RNF32,RNF32,RNF32,RORA,RORA	ATF5,RERE	ATF5,GBX2,PSMG1,RERE,RORA,SHH
GO Biological Process	GO:0002684	positive regulation of immune system process	51	6.27164e-06	0.080923	0.00158672	1.8384	31.0053	57	1117	0.114458	0.0510295	49	735	892	ACVRL1,AIM2,ATXN7,ATXN7,B2M,BTN3A1,C2,C3AR1,C5AR1,CASP8,CASP8,CASP8,CD274,CD80,CFB,CLCF1,CXCL10,CXCL11,CYFIP2,CYFIP2,DDX60,FCGR1A,FPR1,FSIP1,HSPA1A,HSPA1B,HSPH1,HSPH1,IDO1,IFI16,IFIH1,LAG3,LGALS9,LIPC,LYPD5,MUC20,MYD88,NLRC5,PARP9,PIK3AP1,PRKCE,PRKD2,PSMB8,PSMB8,PSMB9,PSME2,RIPK1,SERPINE1,SFPQ,SOCS1,STAT1,TAP1,TAP1,TNFRSF14,TNFSF13B,TRIM22,TRIM5	AATK,ABI1,ABL1,ABL1,ACAA1,ACIN1,ACTB,ACTR2,ACTR3,ACTR3,ACVR1B,ACVR2A,ACVRL1,ADA,ADAM10,ADAM17,ADAM8,ADORA2B,AGER,AHCY,AIF1,AIF1,AIF1,AIM2,AKAP7,AKT1,ALDH3B1,ALKBH2,ANKRD17,ANKRD54,ANKRD55,ANO6,ANO6,ANXA6,AP1G1,AP3B1,AP3D1,APOB,APOM,APOM,APP,APP,AQP3,ARG1,ARNT,ARPC1A,ARPC1B,ARPC2,ARPC3,ARPC4,ARPC4,ARPC4,ARPC4-TTLL3,ART3,ASIC2,ATAD5,ATXN1L,ATXN7,ATXN7,AXL,B2M,BAD,BAG6,BAG6,BAX,BCAR1,BCAR1,BCAR1,BCA…	ACVR1B,ADAM10,AIM2,B2M,BTN3A1,C2,C3AR1,C5AR1,CASP8,CD274,CD80,CFB,CLCF1,CXCL10,CXCL11,CYFIP2,DDX60,FCGR1A,FPR1,HSPA1A,HSPA1B,HSPH1,IDO1,IFI16,IFIH1,KCNN4,LAG3,LGALS9,MUC20,MYD88,NLRC5,PARP9,PIK3AP1,PRKCE,PRKD2,PSMB8,PSMB9,PSMD6,PSME2,RIPK1,RNF31,SERPINE1,SFPQ,SOCS1,STAT1,THBS1,TNFRSF14,TNFSF13B,TRIM5	ABI1,ABL1,ACIN1,ACTB,ACTR2,ACTR3,ACVR1B,ACVR2A,ADA,ADAM10,ADAM17,ADAM8,ADORA2B,AGER,AIF1,AIM2,AKT1,ANKRD17,ANKRD54,ANO6,AP1G1,AP3B1,AP3D1,APOB,APP,AQP3,ARG1,ARNT,ARPC1A,ARPC1B,ARPC2,ARPC3,ARPC4,ATAD5,ATXN1L,AXL,B2M,BAD,BAG6,BAIAP2,BAX,BCAR1,BCL2,BCL6,BDKRB1,BIRC2,BIRC3,BLK,BRK1,BTLA,BTN3A1,BTRC,C12orf4,C1QBP,C1QC,C1R,C1RL,C1orf106,C1orf168,C2,C3,C3AR1,C4BPA,C5,C5AR1,C5AR2,C8G,C9,CACNB3,CALR,CARD9…
GO Biological Process	GO:0008217	regulation of blood pressure	52	8.15829e-06	0.105266	0.00202435	3.34263	5.38498	18	194	0.0361446	0.0927835	9	119	172	ABAT,ABAT,ABAT,ACVRL1,ACVRL1,BMPR2,ECE1,ECE1,ECE1,ECE1,ERAP1,ERAP2,LGALS9,NR2F2,NR2F2,NR2F2,NR2F2,TLN2	ABAT,ABAT,ABAT,ABL1,ACSM3,ACTA2,ACVRL1,ACVRL1,ADH5,ADIPOQ,ADM,ADM2,ADM2,ADRA1D,ADRA2B,ADRB1,ADRB2,ADRB3,AGT,AGTRAP,ANPEP,ARHGAP42,ARL14EPL,ASIC2,ASIC2,ATP1A1,ATP1A1,ATP1A1,ATP1A2,AVP,AVPR1A,BBS4,BDKRB1,BMPR2,C1orf167,C9orf3,C9orf3,CALCA,CAMKK2,CARTPT,CAST,CAST,CAST,CD34,CHRNA7,CNR1,CNR1,COL1A2,CORIN,CPA3,CPB1,CYBA,CYP4F12,CYP4F2,DDAH1,DLL1,DNMT3A,ECE1,ECE1,ECE1,ECE1,EDN1,EDN2,EDNRA,EDNRB,EDNRB,ED…	ABAT,ACVRL1,BMPR2,ECE1,ERAP1,ERAP2,NOS2,NR2F2,TPM1	ABAT,ACSM3,ACTA2,ACVRL1,ADH5,ADIPOQ,ADM,ADM2,ADRA1D,ADRA2B,ADRB1,ADRB2,ADRB3,AGT,AGTRAP,ANPEP,ARHGAP42,ASIC2,ATP1A1,ATP1A2,AVP,AVPR1A,BBS4,BDKRB1,BMPR2,C9orf3,CALCA,CARTPT,CD34,CHRNA7,CNR1,COL1A2,CORIN,CPA3,CYBA,CYP4F12,CYP4F2,DDAH1,DLL1,ECE1,EDN1,EDN2,EDNRA,EDNRB,EMP2,ENPEP,ENSG00000172901,EPHX2,ERAP1,ERAP2,F11R,F2RL1,FFAR3,GAS6,GCGR,GCH1,GJA5,GLP1R,GNB3,GSK3A,HBB,ID2,KCNK6,LNPEP,MKKS,MME,NAV2,N…
GO Biological Process	GO:0060838	lymphatic endothelial cell fate commitment	53	8.41744e-06	0.10861	0.00204925	24.0174	0.166546	4	6	0.00803213	0.666667	1	2	3	NR2F2,NR2F2,NR2F2,NR2F2	NR2F2,NR2F2,NR2F2,NR2F2,PROX1,PROX1	NR2F2	NR2F2,PROX1
GO Biological Process	GO:0060849	regulation of transcription involved in lymphatic endothelial cell fate commitment	53	8.41744e-06	0.10861	0.00204925	24.0174	0.166546	4	6	0.00803213	0.666667	1	2	2	NR2F2,NR2F2,NR2F2,NR2F2	NR2F2,NR2F2,NR2F2,NR2F2,PROX1,PROX1	NR2F2	NR2F2,PROX1
GO Biological Process	GO:0010813	neuropeptide catabolic process	53	8.41744e-06	0.10861	0.00204925	24.0174	0.166546	4	6	0.00803213	0.666667	1	2	2	ECE1,ECE1,ECE1,ECE1	CTSH,ECE1,ECE1,ECE1,ECE1,RASGRF1	ECE1	CTSH,ECE1
GO Biological Process	GO:0019883	antigen processing and presentation of endogenous antigen	56	8.85217e-06	0.11422	0.00203963	11.3767	0.527395	6	19	0.0120482	0.31579	4	10	10	B2M,ERAP1,ERAP2,PSMB9,TAP1,TAP1	ATG5,ATG5,B2M,CAST,CAST,CAST,CD1D,CD74,ERAP1,ERAP2,PRDM1,PSMB9,TAP1,TAP1,TAP2,TAP2,TAPBP,ZBTB22,ZBTB22	B2M,ERAP1,ERAP2,TAP1	ATG5,B2M,CD1D,CD74,ENSG00000250264,ERAP1,ERAP2,TAP1,TAP2,TAPBP
GO Biological Process	GO:0001819	positive regulation of cytokine production	57	1.19658e-05	0.154394	0.00270867	2.29649	13.9343	32	502	0.064257	0.063745	29	319	384	AIM2,B2M,C3AR1,C5AR1,CASP1,CASP5,CD274,CD80,CECR6,CECR6,EIF2AK2,FSIP1,HSPA1A,HSPA1B,IDO1,IFI16,IFIH1,IL20RB,IRF1,IRF5,IRF5,IRF5,LGALS9,MYD88,PANX1,PIK3R3,PRKD2,RIPK1,SERPINE1,STAT1,TNFRSF14,ZBP1	ABCC8,ABL1,ABL1,ABLIM1,ACAA1,ADAM17,ADAM8,ADCYAP1,ADCYAP1,ADIPOQ,ADORA2B,ADRA2A,AFAP1L2,AGER,AGPAT1,AGPAT1,AGT,AIM2,AKIRIN2,ANKRD34A,ANKRD49,ANKRD55,APOA2,ARFGEF2,ARHGEF2,ARHGEF2,ARNT,ASIC2,ASTN2,ASTN2,ATF2,ATF4,ATF4,ATP1A1,ATP5G3,ATP5G3,AZU1,B2M,BCL2L12,BCL3,BRCA1,BRCA1,C1QTNF3,C1orf106,C1orf106,C1orf141,C22orf23,C22orf23,C2orf73,C3,C3AR1,C5,C5AR1,C6orf48,CARD8,CARD8,CARD9,CASP1,CASP5,CCBE1,CCDC…	AIM2,B2M,C3AR1,C5AR1,CASP1,CASP5,CD274,CD80,EIF2AK2,HSPA1A,HSPA1B,IDO1,IFI16,IFIH1,IL17RA,IL20RB,IRF1,IRF5,LGALS9,LURAP1,MYD88,PANX1,PRKD2,RIPK1,SERPINE1,STAT1,THBS1,TNFRSF14,ZBP1	ABCC8,ABL1,ADAM17,ADAM8,ADCYAP1,ADIPOQ,ADORA2B,ADRA2A,AFAP1L2,AGER,AGPAT1,AGPAT2,AGT,AIM2,AKIRIN2,APOA2,ARFGEF2,ARHGEF2,ARNT,ATF2,ATF4,AZU1,B2M,BCL3,BRCA1,C1QTNF3,C1orf106,C3,C3AR1,C5,C5AR1,CARD8,CARD9,CASP1,CASP5,CCBE1,CCDC88B,CCL2,CCL20,CCL3,CCR7,CD14,CD2,CD226,CD244,CD274,CD276,CD34,CD3E,CD4,CD40,CD46,CD58,CD6,CD74,CD80,CD83,CD86,CEBPB,CEBPG,CHIA,CHUK,CLEC5A,CLEC9A,CLU,CRCP,CREB1,CRTAM,CSF1R,C…
GO Biological Process	GO:0050778	positive regulation of immune response	58	1.27932e-05	0.165071	0.00284606	2.02015	20.7905	42	749	0.0843374	0.0560748	35	488	591	AIM2,ATXN7,ATXN7,B2M,BTN3A1,C2,C3AR1,C5AR1,CASP8,CASP8,CASP8,CD80,CFB,CLCF1,CYFIP2,CYFIP2,FCGR1A,FPR1,IDO1,IFI16,IFIH1,LAG3,LGALS9,MUC20,MYD88,NLRC5,PARP9,PIK3AP1,PRKCE,PRKD2,PSMB8,PSMB8,PSMB9,PSME2,RIPK1,SFPQ,TAP1,TAP1,TNFRSF14,TNFSF13B,TRIM22,TRIM5	AATK,ABI1,ABL1,ABL1,ACAA1,ACTB,ACTR2,ACTR3,ACTR3,ADA,ADAM8,ADORA2B,AHCY,AIM2,ALDH3B1,ALKBH2,ANKRD55,ANXA6,AP1G1,APOB,APOM,APOM,ARPC1A,ARPC1B,ARPC2,ARPC3,ARPC4,ARPC4,ARPC4,ARPC4-TTLL3,ATAD5,ATXN7,ATXN7,B2M,BAG6,BAG6,BAX,BCAR1,BCAR1,BCAR1,BCAR1,BCAR1,BCAR1,BCL2,BCL2L12,BIRC2,BIRC2,BIRC3,BLK,BRK1,BTN3A1,BTRC,C1QBP,C1QC,C1RL,C1S,C1orf106,C1orf106,C1orf141,C1orf168,C1orf53,C2,C3,C3AR1,C4BPA,C5,C5AR1,C…	AIM2,B2M,BTN3A1,C2,C3AR1,C5AR1,CASP8,CD80,CFB,CLCF1,CYFIP2,FCGR1A,FPR1,IDO1,IFI16,IFIH1,LAG3,LGALS9,MUC20,MYD88,NLRC5,PARP9,PIK3AP1,PRKCE,PRKD2,PSMB8,PSMB9,PSMD6,PSME2,RIPK1,RNF31,SFPQ,TNFRSF14,TNFSF13B,TRIM5	ABI1,ABL1,ACTB,ACTR2,ACTR3,ADA,ADAM8,ADORA2B,AIM2,AP1G1,APOB,ARPC1A,ARPC1B,ARPC2,ARPC3,ARPC4,ATAD5,B2M,BAG6,BAIAP2,BAX,BCAR1,BCL2,BIRC2,BIRC3,BLK,BRK1,BTN3A1,BTRC,C1QBP,C1QC,C1R,C1RL,C1orf106,C1orf168,C2,C3,C3AR1,C4BPA,C5,C5AR1,C5AR2,C8G,C9,CACNB3,CARD9,CASP8,CCL5,CCR7,CD14,CD180,CD19,CD1D,CD209,CD226,CD247,CD300LF,CD38,CD3D,CD3E,CD3G,CD4,CD40,CD46,CD55,CD74,CD79A,CD79B,CD80,CD86,CDC42,CFB,CFD,CF…
GO Biological Process	GO:0010950	positive regulation of endopeptidase activity	59	1.56605e-05	0.202068	0.00342488	3.06949	6.18996	19	223	0.0381526	0.0852018	13	125	142	AIM2,ANKRD33B,BAK1,CASP1,CASP7,CASP7,CASP7,CASP8,CASP8,CASP8,CYFIP2,CYFIP2,IFI16,LGALS9,PML,PSME2,RIPK1,TNFSF10,TNFSF10	ACER2,ACTA2,ACTA2,ACVR1C,ACVR1C,ADRM1,AIM2,AKIRIN2,ALOX12,ANKRD33B,ANKS1B,ANKS1B,ANKS1B,APAF1,APOPT1,ARL6IP5,ASPH,ASPH,AUP1,BAD,BAG5,BAG5,BAK1,BAX,BCL2L11,BCL2L13,BCL2L13,BID,BID,BOK,BOP1,C9orf131,C9orf131,C9orf170,CARD8,CARD8,CASP1,CASP2,CASP2,CASP7,CASP7,CASP7,CASP8,CASP8,CASP8,CASP9,CCDC58,CCK,CCK,CIDEB,COL4A3,COL4A4,CR1,CRADD,CTGF,CTSH,CYCS,CYFIP2,CYFIP2,CYR61,DAP,DAPK1,DAPK1,DAPK1,DDAH1,DIAB…	AIM2,BAK1,CASP1,CASP7,CASP8,CYFIP2,DAP,IFI16,LGALS9,PML,PSME2,RIPK1,TNFSF10	ACER2,ACVR1C,ADRM1,AIM2,AKIRIN2,ALOX12,APAF1,APOPT1,ARL6IP5,ASPH,BAD,BAK1,BAX,BCL2L10,BCL2L11,BCL2L13,BID,BOK,CARD8,CASP1,CASP2,CASP7,CASP8,CASP9,CCK,CIDEB,COL4A3,CR1,CRADD,CTGF,CTSH,CYCS,CYFIP2,CYR61,DAP,DAPK1,DIABLO,DLC1,EGLN3,EIF2AK3,ENSG00000258724,F3,FADD,FAM162A,FAS,FASLG,FIS1,FOXL2,GNB2L1,GPER1,GRAMD4,GSN,HIP1,HIP1R,HMGB1,HSF1,HSPD1,HSPE1,HTRA2,IFI16,IFI27,IFT57,JAK2,LCK,LGALS9,MAP3K5,MAPT…
GO Biological Process	GO:0001937	negative regulation of endothelial cell proliferation	60	1.59302e-05	0.205548	0.0034258	6.00435	1.49891	9	54	0.0180723	0.166667	5	25	31	ACVRL1,ACVRL1,FSIP1,NR2F2,NR2F2,NR2F2,NR2F2,STAT1,SYNJ2BP	ACVRL1,ACVRL1,AIMP1,AIMP1,AIMP1,APOE,APOE,APOE,ATOX1,ATP5A1,ATPIF1,CAV1,CAV1,CAV1,CAV1,CAV2,CAV2,DLL4,DNAJC8,FSIP1,GDF2,GHRL,GPR176,HAUS1,KRIT1,KRIT1,LTA,LTA,NF1,NGFR,NR2F2,NR2F2,NR2F2,NR2F2,PDCD10,PDCD10,PDCD10,RGCC,SERPINI1,SERPINI1,SPARC,SRD5A2,ST3GAL5,STAT1,SYNJ2BP,TBCK,TBCK,TES,TGFBR1,THBS1,TNF,VASH1,WDR49,XDH	ACVRL1,NR2F2,STAT1,SYNJ2BP,THBS1	ACVRL1,AIMP1,APOE,ATOH8,ATP5A1,ATPIF1,CAV1,CAV2,DLL4,GDF2,GHRL,KRIT1,NF1,NGFR,NR2F2,PDCD10,RGCC,SPARC,STAT1,SYNJ2BP,TGFBR1,THBS1,TNF,VASH1,XDH
GO Biological Process	GO:0045446	endothelial cell differentiation	61	1.70703e-05	0.220258	0.00361078	4.41136	2.72025	12	98	0.0240964	0.122449	6	59	69	ACVRL1,ACVRL1,BMPR2,CUEDC1,MLLT4,NR2F2,NR2F2,NR2F2,NR2F2,RAPGEF3,RAPGEF3,RAPGEF3	ACVR1,ACVR2B,ACVRL1,ACVRL1,ARAP1,ARHGEF26,ARHGEF26,BMPR2,C4orf45,C6orf99,CAV1,CAV1,CCM2,CCM2,CLDN1,CLIC4,COL18A1,CTNNB1,CUEDC1,DLL1,EDF1,ENG,ENG,EZR,F11R,F2RL1,FAM120B,FBLN2,GPX1,GSTM3,HAPLN2,HEY1,HEY1,HEY2,HOXB5,ICAM1,ID1,JAG1,KDM6B,LAMA5,MARVELD2,MESP1,MLLT4,MYADM,MYADM,MYADM,MYADM,NOTCH1,NOTCH4,NR2F2,NR2F2,NR2F2,NR2F2,OLFM3,PDE2A,PDE2A,PDE4D,PDE4D,PDE4D,PDE4D,PDE4D,PDE4D,PDE4D,PDE4D,PLOD3,PPP1…	ACVRL1,BMPR2,MLLT4,NR2F2,RAPGEF3,VEZF1	ACVR1,ACVR2B,ACVRL1,ARHGEF26,BMPR2,CCM2,CLDN1,CLIC4,COL18A1,CTNNB1,DLL1,EDF1,ENG,EZR,F11R,F2RL1,GPX1,GSTM3,HAPLN2,HEY1,HEY2,HOXB5,ICAM1,ID1,JAG1,KDM6B,LAMA5,MARVELD2,MESP1,MET,MLLT4,MYADM,NOTCH1,NOTCH4,NR2F2,PDE2A,PDE4D,PLOD3,PPP1R16B,PROX1,PTN,PTPRS,RAP1A,RAP1B,RAPGEF1,RAPGEF2,RAPGEF3,RBPJ,RDX,S1PR1,SCUBE1,SMAD4,SOX18,STC1,TJP1,TJP2,TMEM100,VEZF1,WNT7A
GO Biological Process	GO:0021891	olfactory bulb interneuron development	62	1.72846e-05	0.223023	0.00359714	13.8562	0.360849	5	13	0.0100402	0.384615	1	4	7	ATF5,ATF5,ATF5,IL4I1,IL4I1	ATF5,ATF5,ATF5,IL4I1,IL4I1,LRTM1,NUP62,NUP62,NUP62,NUP62,ROBO1,ROBO1,SLIT2	ATF5	ATF5,ROBO1,SLIT2,WNT5A
GO Biological Process	GO:0021889	olfactory bulb interneuron differentiation	62	1.72846e-05	0.223023	0.00359714	13.8562	0.360849	5	13	0.0100402	0.384615	1	4	12	ATF5,ATF5,ATF5,IL4I1,IL4I1	ATF5,ATF5,ATF5,IL4I1,IL4I1,LRTM1,NUP62,NUP62,NUP62,NUP62,ROBO1,ROBO1,SLIT2	ATF5	ATF5,ROBO1,SLIT2,WNT5A
GO Biological Process	GO:0003100	regulation of systemic arterial blood pressure by endothelin	64	1.92087e-05	0.24785	0.00387266	20.5863	0.194304	4	7	0.00803213	0.571429	1	4	5	ECE1,ECE1,ECE1,ECE1	ECE1,ECE1,ECE1,ECE1,EDN1,EDN2,NOS3	ECE1	ECE1,EDN1,EDN2,NOS3
GO Biological Process	GO:2001056	positive regulation of cysteine-type endopeptidase activity	65	1.98368e-05	0.255954	0.00393776	3.13271	5.74583	18	207	0.0361446	0.0869565	12	113	128	AIM2,ANKRD33B,BAK1,CASP1,CASP7,CASP7,CASP7,CASP8,CASP8,CASP8,CYFIP2,CYFIP2,IFI16,LGALS9,PML,RIPK1,TNFSF10,TNFSF10	ACER2,ACTA2,ACTA2,ACVR1C,ACVR1C,AIM2,ALOX12,ANKRD33B,ANKS1B,ANKS1B,ANKS1B,APAF1,APOPT1,ARL6IP5,ASPH,ASPH,AUP1,BAD,BAG5,BAG5,BAK1,BAX,BCL2L11,BCL2L13,BCL2L13,BID,BID,BOK,BOP1,C9orf131,C9orf131,C9orf170,CARD8,CARD8,CASP1,CASP2,CASP2,CASP7,CASP7,CASP7,CASP8,CASP8,CASP8,CASP9,CCDC58,CCK,CCK,CIDEB,COL4A3,COL4A4,CRADD,CTGF,CTSH,CYCS,CYFIP2,CYFIP2,CYR61,DAP,DAPK1,DAPK1,DAPK1,DDAH1,DIABLO,DIABLO,DIABLO,D…	AIM2,BAK1,CASP1,CASP7,CASP8,CYFIP2,DAP,IFI16,LGALS9,PML,RIPK1,TNFSF10	ACER2,ACVR1C,AIM2,ALOX12,APAF1,APOPT1,ARL6IP5,ASPH,BAD,BAK1,BAX,BCL2L10,BCL2L11,BCL2L13,BID,BOK,CARD8,CASP1,CASP2,CASP7,CASP8,CASP9,CCK,CIDEB,COL4A3,CRADD,CTGF,CTSH,CYCS,CYFIP2,CYR61,DAP,DAPK1,DIABLO,DLC1,EGLN3,EIF2AK3,ENSG00000258724,F3,FADD,FAM162A,FAS,FASLG,FIS1,FOXL2,GNB2L1,GPER1,GRAMD4,GSN,HIP1,HIP1R,HMGB1,HSF1,HSPD1,HSPE1,HTRA2,IFI16,IFI27,IFT57,JAK2,LCK,LGALS9,MAP3K5,MAPT,MEFV,MTCH1,MUL1,M…
GO Biological Process	GO:1902722	positive regulation of prolactin secretion	66	2.12618e-05	0.274341	0.00415668	36.0261	0.0832729	3	3	0.0060241	1	1	1	2	ABAT,ABAT,ABAT	ABAT,ABAT,ABAT	ABAT	ABAT
GO Biological Process	GO:1904450	positive regulation of aspartate secretion	66	2.12618e-05	0.274341	0.00415668	36.0261	0.0832729	3	3	0.0060241	1	1	1	1	ABAT,ABAT,ABAT	ABAT,ABAT,ABAT	ABAT	ABAT
GO Biological Process	GO:0039650	suppression by virus of host cysteine-type endopeptidase activity involved in apoptotic process	66	2.12618e-05	0.274341	0.00415668	36.0261	0.0832729	3	3	0.0060241	1	1	1	1	CASP8,CASP8,CASP8	CASP8,CASP8,CASP8	CASP8	CASP8
GO Biological Process	GO:0014053	negative regulation of gamma-aminobutyric acid secretion	66	2.12618e-05	0.274341	0.00415668	36.0261	0.0832729	3	3	0.0060241	1	1	1	1	ABAT,ABAT,ABAT	ABAT,ABAT,ABAT	ABAT	ABAT
GO Biological Process	GO:0039507	suppression by virus of host molecular function	66	2.12618e-05	0.274341	0.00415668	36.0261	0.0832729	3	3	0.0060241	1	1	1	2	CASP8,CASP8,CASP8	CASP8,CASP8,CASP8	CASP8	CASP8
GO Biological Process	GO:0002479	antigen processing and presentation of exogenous peptide antigen via MHC class I, TAP-dependent	71	2.32357e-05	0.299811	0.00422269	4.28033	2.80352	12	101	0.0240964	0.118812	8	64	70	ATXN7,ATXN7,B2M,FCGR1A,HLA-B,HLA-C,PSMB8,PSMB8,PSMB9,PSME2,TAP1,TAP1	ATXN7,ATXN7,B2M,CALR,CD207,CHUK,CYBA,DNAJC2,ECE2,FARSA,FCGR1A,FCGR1B,FITM1,FTSJ3,HLA-A,HLA-B,HLA-C,HLA-F,HLA-G,HPD,IKBKB,ITGAV,ITGAV,ITGB5,MICA,MICA,MRPL32,NCF2,NCF4,NEK6,NEK6,PCGF2,PDE3B,PDIA3,POGZ,PSMA1,PSMA2,PSMA3,PSMA4,PSMA5,PSMA5,PSMA5,PSMA6,PSMA8,PSMB1,PSMB10,PSMB11,PSMB2,PSMB2,PSMB2,PSMB3,PSMB4,PSMB5,PSMB5,PSMB6,PSMB7,PSMB8,PSMB8,PSMB9,PSMC1,PSMC2,PSMC3,PSMC4,PSMC5,PSMC5,PSMC6,PSMD1,PSMD11…	B2M,FCGR1A,HLA-B,PSMB8,PSMB9,PSMD6,PSME2,TAP1	B2M,CALR,CD207,CHUK,CYBA,FCGR1A,FCGR1B,HLA-B,HLA-F,HLA-G,IKBKB,ITGAV,ITGB5,NCF2,NCF4,PDIA3,PSMA1,PSMA2,PSMA3,PSMA4,PSMA5,PSMA6,PSMA8,PSMB1,PSMB10,PSMB11,PSMB2,PSMB3,PSMB4,PSMB5,PSMB6,PSMB7,PSMB8,PSMB9,PSMC1,PSMC2,PSMC3,PSMC4,PSMC5,PSMC6,PSMD1,PSMD11,PSMD12,PSMD13,PSMD14,PSMD2,PSMD3,PSMD4,PSMD5,PSMD6,PSMD7,PSMD8,PSMD9,PSME1,PSME2,PSME3,PSME4,PSMF1,SNAP23,TAP1,TAP2,TAPBP,VAMP3,VAMP8
GO Biological Process	GO:0002252	immune effector process	72	2.89974e-05	0.374153	0.00519657	1.75432	31.9213	56	1150	0.11245	0.0486957	50	738	901	ADAR,APOBEC3D,APOBEC3F,APOBEC3G,ARSB,ATXN7,ATXN7,B2M,C19orf66,C2,C3AR1,C5AR1,CEACAM1,CFB,CXCL10,CYFIP2,CYFIP2,DDX60,EIF2AK2,FAM111A,FAM111A,FCGR1A,FPR1,GBP1,GBP3,GCA,HSPA1A,HSPA1B,IFI16,IFIH1,IFIT2,IFITM3,IRF1,IRF5,IRF5,IRF5,ISG20,ISG20,LIPC,MX1,MYD88,NBN,NLRC5,OASL,PHACTR2,PML,PRKCE,SAMHD1,SIGLEC14,SLC27A2,STAT1,STAT2,TRIM22,TRIM5,TRIM56,ZC3HAV1	A1BG,AATK,ABCA13,ABCC9,ABCF3,ABHD13,ABI1,ABL1,ABL1,ACAA1,ACLY,ACLY,ACPP,ACTA2,ACTA2,ACTB,ACTR10,ACTR1B,ACTR2,ACTR3,ACTR3,ADA,ADAM10,ADAM17,ADAM8,ADAR,ADAR,ADARB1,ADM2,AGA,AGBL4,AGBL5,AGL,AGL,AGL,AGL,AHCY,AHSG,AIMP1,AIMP1,AIMP1,AKAP7,AKNAD1,ALAD,ALDH3B1,ALDH3B1,ALDOA,ALDOA,ALDOA,ALDOA,ALDOC,ALOX5,AMPD3,AMPD3,AMPD3,AMPD3,AMPD3,ANKRD18B,ANKS1B,ANKS1B,ANKS1B,ANO6,ANO6,ANPEP,ANXA2,ANXA3,AOC1,AP1M1,AP2…	ACAA1,ADAM10,ADAR,APOBEC3D,APOBEC3F,APOBEC3G,ARSB,B2M,C19orf66,C2,C3AR1,C5AR1,CEACAM1,CFB,CXCL10,CYFIP2,DDX60,EIF2AK2,FAM111A,FCGR1A,FPR1,FUCA2,GBP1,GBP3,GCA,HSPA1A,HSPA1B,IFI16,IFIH1,IFIT2,IFITM3,IRF1,IRF5,ISG20,MX1,NBN,NLRC5,OASL,PML,PRKCE,PSMD6,SAMHD1,SIGLEC14,SLC27A2,STAT1,STAT2,TRIM22,TRIM5,TRIM56,ZC3HAV1	A1BG,ABCA13,ABCC9,ABCF3,ABI1,ABL1,ACAA1,ACLY,ACPP,ACTB,ACTR10,ACTR1B,ACTR2,ACTR3,ADA,ADAM10,ADAM17,ADAM8,ADAR,ADARB1,AGA,AGBL4,AGBL5,AGL,AGPAT2,AHSG,AIMP1,ALAD,ALDH3B1,ALDOA,ALDOC,ALOX5,AMPD3,ANO6,ANPEP,ANXA2,ANXA3,AOC1,AP1M1,AP2A2,APAF1,APBB1IP,APEH,APOBEC3A,APOBEC3B,APOBEC3C,APOBEC3D,APOBEC3F,APOBEC3G,APOBEC3H,APP,APRT,ARG1,ARHGAP9,ARL8A,ARMC8,ARPC1A,ARPC1B,ARPC2,ARPC3,ARPC4,ARSA,ARSB,ASAH1,ATA…
GO Biological Process	GO:0031349	positive regulation of defense response	73	3.3804e-05	0.436173	0.00597498	2.2115	14.0176	31	505	0.062249	0.0613861	23	332	395	AIM2,ATXN7,ATXN7,CASP8,CASP8,CASP8,CECR6,CECR6,DDX60,IDO1,IFI16,IFIH1,LAG3,MUC20,MYD88,NLRC5,PARP9,PIK3AP1,PRKCE,PSMB8,PSMB8,PSMB9,PSME2,RIPK1,SERPINE1,SFPQ,TAP1,TAP1,TNFRSF11A,TRIM22,TRIM5	ACAA1,ADAM8,ADORA2B,AGT,AHCY,AIM2,AKAP7,ALDH3B1,AMD1,ANKRD17,ANKRD55,ANXA6,AP1G1,APOB,ARAP1,ARG1,ATXN7,ATXN7,BCL2L12,BIRC2,BIRC2,BIRC3,BTRC,C1orf106,C1orf106,C3,C7orf33,CARD9,CASP8,CASP8,CASP8,CCDC3,CCL24,CCL3,CCL5,CCR7,CCR7,CCR7,CD14,CD180,CD1D,CD209,CD226,CD226,CD47,CD6,CD86,CD86,CDK19,CDK19,CDK19,CECR6,CECR6,CHDH,CHUK,CISD2,CISH,CLEC10A,CLEC4D,CLEC7A,CLHC1,CLHC1,CLOCK,CLOCK,CMIP,CNPY3,CNR1,CNR…	AIM2,CASP8,DDX60,IDO1,IFI16,IFIH1,IL17RA,LAG3,MUC20,MYD88,NLRC5,PARP9,PIK3AP1,PRKCE,PSMB8,PSMB9,PSMD6,PSME2,RIPK1,SERPINE1,SFPQ,TNFRSF11A,TRIM5	ADAM8,ADORA2B,AGT,AIM2,ANKRD17,AP1G1,APOB,ARG1,BIRC2,BIRC3,BTRC,C1orf106,C3,CARD9,CASP8,CCL24,CCL3,CCL5,CCR7,CD14,CD180,CD1D,CD209,CD226,CD300LF,CD47,CD6,CD86,CDK19,CHUK,CLEC10A,CLEC4D,CLEC7A,CLOCK,CNPY3,CNR1,COCH,CREB3L3,CRTAM,CTSB,CTSK,CTSL,CUL1,CX3CL1,CYBA,CYLD,DDX58,DDX60,DHX58,DHX9,DMBT1,ENSG00000228273,EP300,EREG,ETS1,F12,F2RL1,FADD,FAM105B,FBXW11,FCER1A,FCER1G,FFAR2,FFAR3,FGA,FGB,FGG,FYN,G…
GO Biological Process	GO:0042590	antigen processing and presentation of exogenous peptide antigen via MHC class I	74	3.44156e-05	0.444065	0.00600088	4.11727	2.91455	12	105	0.0240964	0.114286	8	67	73	ATXN7,ATXN7,B2M,FCGR1A,HLA-B,HLA-C,PSMB8,PSMB8,PSMB9,PSME2,TAP1,TAP1	ATXN7,ATXN7,B2M,CALR,CD207,CHUK,CYBA,DNAJC2,ECE2,FARSA,FCER1G,FCGR1A,FCGR1B,FITM1,FTSJ3,HLA-A,HLA-B,HLA-C,HLA-F,HLA-G,HPD,IFI30,IKBKB,ITGAV,ITGAV,ITGB5,LNPEP,LNPEP,MICA,MICA,MRPL32,NCF2,NCF4,NEK6,NEK6,PCGF2,PDE3B,PDIA3,POGZ,PSMA1,PSMA2,PSMA3,PSMA4,PSMA5,PSMA5,PSMA5,PSMA6,PSMA8,PSMB1,PSMB10,PSMB11,PSMB2,PSMB2,PSMB2,PSMB3,PSMB4,PSMB5,PSMB5,PSMB6,PSMB7,PSMB8,PSMB8,PSMB9,PSMC1,PSMC2,PSMC3,PSMC4,PSMC5…	B2M,FCGR1A,HLA-B,PSMB8,PSMB9,PSMD6,PSME2,TAP1	B2M,CALR,CD207,CHUK,CYBA,FCER1G,FCGR1A,FCGR1B,HLA-B,HLA-F,HLA-G,IFI30,IKBKB,ITGAV,ITGB5,LNPEP,NCF2,NCF4,PDIA3,PSMA1,PSMA2,PSMA3,PSMA4,PSMA5,PSMA6,PSMA8,PSMB1,PSMB10,PSMB11,PSMB2,PSMB3,PSMB4,PSMB5,PSMB6,PSMB7,PSMB8,PSMB9,PSMC1,PSMC2,PSMC3,PSMC4,PSMC5,PSMC6,PSMD1,PSMD11,PSMD12,PSMD13,PSMD14,PSMD2,PSMD3,PSMD4,PSMD5,PSMD6,PSMD7,PSMD8,PSMD9,PSME1,PSME2,PSME3,PSME4,PSMF1,SNAP23,TAP1,TAP2,TAPBP,VAMP3,VA…
GO Biological Process	GO:0034242	negative regulation of syncytium formation by plasma membrane fusion	75	3.75733e-05	0.484808	0.00646411	18.013	0.222061	4	8	0.00803213	0.5	2	3	3	CXCL10,RAPGEF3,RAPGEF3,RAPGEF3	CFLAR,CFLAR,CFLAR,CFLAR,CXCL10,RAPGEF3,RAPGEF3,RAPGEF3	CXCL10,RAPGEF3	CFLAR,CXCL10,RAPGEF3
GO Biological Process	GO:0003084	positive regulation of systemic arterial blood pressure	75	3.75733e-05	0.484808	0.00646411	18.013	0.222061	4	8	0.00803213	0.5	1	5	12	NR2F2,NR2F2,NR2F2,NR2F2	AVP,AVPR1A,CHRNA7,CYBA,NR2F2,NR2F2,NR2F2,NR2F2	NR2F2	AVP,AVPR1A,CHRNA7,CYBA,NR2F2
GO Biological Process	GO:1903265	positive regulation of tumor necrosis factor-mediated signaling pathway	77	3.8514e-05	0.496946	0.00645384	12.0087	0.416365	5	15	0.0100402	0.333333	4	8	8	CASP1,CASP4,CASP4,HSPA1A,HSPA1B	ASTN2,ASTN2,C6orf48,CASP1,CASP4,CASP4,CPNE1,HSPA1A,HSPA1B,HSPA1L,PACRG,PACRG,PARK2,TRAF2,TRIM32	CASP1,CASP4,HSPA1A,HSPA1B	CASP1,CASP4,CPNE1,HSPA1A,HSPA1B,PARK2,TRAF2,TRIM32
GO Biological Process	GO:0042447	hormone catabolic process	77	3.8514e-05	0.496946	0.00645384	12.0087	0.416365	5	15	0.0100402	0.333333	2	8	10	ECE1,ECE1,ECE1,ECE1,GLDN	CYP19A1,ECE1,ECE1,ECE1,ECE1,GLDN,HSD17B11,IDE,IDE,MEPE,MEPE,PRIM1,SPP1,SULT1E1,UGT2B4	CYP19A1,ECE1	CYP19A1,ECE1,HSD17B11,HSD17B6,IDE,SPP1,SULT1E1,UGT2B4
GO Biological Process	GO:0031396	regulation of protein ubiquitination	79	4.0635e-05	0.524314	0.00663688	2.38949	10.881	26	392	0.0522088	0.0663265	18	233	262	ATXN7,ATXN7,DERL1,DNAJA1,GRINA,HSPA1A,HSPA1B,IFT74,IFT74,IFT74,MASTL,N4BP1,OTUD4,PARP9,PML,PRKCE,PSMB8,PSMB8,PSMB9,PSME2,SEPT4,SEPT4,SEPT4,TAP1,TAP1,TTC21A	ABCE1,ABL1,ABL1,ACTR1A,ADRB2,AIMP2,ALYREF,ANAPC1,ANAPC10,ANAPC10,ANAPC11,ANAPC11,ANAPC11,ANAPC15,ANAPC15,ANAPC15,ANAPC15,ANAPC16,ANAPC2,ANAPC5,ANAPC7,ANGPT1,ANK3,ANK3,ANKRD61,APBA2,APITD1,APOPT1,ARL17A,ARRB2,ARRDC3,ARRDC4,ASCC1,ASCC1,ATG5,ATG5,ATXN7,ATXN7,BAG5,BAG5,BIRC2,BIRC2,BIRC3,BRCA1,BRCA1,BTRC,BUB1B,BUB3,C16orf93,C17orf47,C17orf98,C19orf71,C6orf48,C7orf33,CAV1,CAV1,CAV1,CAV1,CCNB1,CDC14B,CD…	ANAPC10,DERL1,DNAJA1,DTX3L,GORASP1,HSPA1A,HSPA1B,MASTL,N4BP1,PARP10,PLAA,PML,PRKCE,PSMB8,PSMB9,PSMD6,PSME2,SEPT4	ABL1,ADRB2,AIMP2,ANAPC1,ANAPC10,ANAPC11,ANAPC15,ANAPC16,ANAPC2,ANAPC5,ANAPC7,ANGPT1,APITD1-CORT,ARRB2,ARRDC3,ARRDC4,ATG5,BAG5,BIRC2,BIRC3,BRCA1,BTRC,BUB1B,BUB3,CAV1,CAV3,CCDC23,CCNB1,CDC14B,CDC16,CDC20,CDC20B,CDC23,CDC26,CDC27,CDK1,CDK2,CDK5,CDK5RAP3,CDK9,CHFR,CHP1,CLU,COMMD1,CRY1,CTR9,CUL1,DAXX,DCUN1D2,DCUN1D3,DCUN1D4,DCUN1D5,DERL1,DISC1,DNAJA1,DNAJB2,DTX3L,EGF,FANCI,FBXO2,FBXO22,FBXO4,FBXO43,FB…
GO Biological Process	GO:2001269	positive regulation of cysteine-type endopeptidase activity involved in apoptotic signaling pathway	80	4.169e-05	0.537926	0.00672408	7.20522	0.971518	7	35	0.0140562	0.2	4	18	18	CASP8,CASP8,CASP8,LGALS9,RIPK1,TNFSF10,TNFSF10	ACTA2,ACTA2,AUP1,BAX,CASP8,CASP8,CASP8,DQX1,FADD,FAS,FASLG,FBXL8,GSN,GSN,GSN,GSN,HSF4,HTRA2,JAK2,LGALS9,RCL1,RHOBTB2,RIPK1,SMAD3,SMAD3,SMAD3,SMAD3,ST18,TFAP4,TNFRSF10A,TNFRSF10B,TNFSF10,TNFSF10,TRADD,TRAF2	CASP8,LGALS9,RIPK1,TNFSF10	BAX,CASP8,FADD,FAS,FASLG,GSN,HTRA2,JAK2,LGALS9,RIPK1,SMAD3,ST18,TFAP4,TNFRSF10A,TNFRSF10B,TNFSF10,TRADD,TRAF2
GO Biological Process	GO:0030318	melanocyte differentiation	81	5.01466e-05	0.647042	0.00798817	8.64626	0.693941	6	25	0.0120482	0.24	2	13	18	MITF,MITF,MITF,MITF,MITF,MYO5A	BCL2,C10orf11,EDNRB,EDNRB,EDNRB,HPS4,HPS4,HPS6,KIT,LURAP1L,MITF,MITF,MITF,MITF,MITF,MREG,MYO5A,PEX5L,RAB27A,RAB27A,RAB27A,SLAIN1,SOX10,SRRD,TYRP1	MITF,MYO5A	BCL2,C10orf11,EDNRB,HPS4,HPS6,KIT,MITF,MREG,MYO5A,RAB27A,SOX10,TYRP1,USP13
GO Biological Process	GO:0097296	activation of cysteine-type endopeptidase activity involved in apoptotic signaling pathway	81	5.01466e-05	0.647042	0.00798817	8.64626	0.693941	6	25	0.0120482	0.24	3	13	13	CASP8,CASP8,CASP8,RIPK1,TNFSF10,TNFSF10	ACTA2,ACTA2,BAX,CASP8,CASP8,CASP8,FADD,FAS,FASLG,FBXL8,HSF4,JAK2,RCL1,RHOBTB2,RIPK1,SMAD3,SMAD3,SMAD3,SMAD3,TNFRSF10A,TNFRSF10B,TNFSF10,TNFSF10,TRADD,TRAF2	CASP8,RIPK1,TNFSF10	BAX,CASP8,FADD,FAS,FASLG,JAK2,RIPK1,SMAD3,TNFRSF10A,TNFRSF10B,TNFSF10,TRADD,TRAF2
GO Biological Process	GO:0045089	positive regulation of innate immune response	83	5.71567e-05	0.737493	0.00888545	2.389	10.4646	25	377	0.0502008	0.066313	18	244	288	AIM2,ATXN7,ATXN7,CASP8,CASP8,CASP8,IFI16,IFIH1,LAG3,MUC20,MYD88,NLRC5,PARP9,PIK3AP1,PRKCE,PSMB8,PSMB8,PSMB9,PSME2,RIPK1,SFPQ,TAP1,TAP1,TRIM22,TRIM5	ACAA1,ADAM8,AHCY,AIM2,ALDH3B1,ANKRD55,ANXA6,AP1G1,APOB,ATXN7,ATXN7,BCL2L12,BIRC2,BIRC2,BIRC3,BTRC,C1orf106,C1orf106,C7orf33,CARD9,CASP8,CASP8,CASP8,CCL5,CD14,CD180,CD1D,CD209,CD226,CD226,CD86,CD86,CHUK,CISD2,CISH,CLEC10A,CLEC4D,CLEC7A,CLHC1,CLHC1,CMIP,CNPY3,COCH,CRTAM,CRTAM,CTSK,CTSL,CUL1,CYLD,CYLD,DDX58,DESI1,DHX9,DMBT1,DNAJC2,DTX3L,DZANK1,ECE2,EP300,EREG,FADD,FAM105A,FAM193A,FBXW11,FCER1G,FDFT1…	AIM2,CASP8,IFI16,IFIH1,LAG3,MUC20,MYD88,NLRC5,PARP9,PIK3AP1,PRKCE,PSMB8,PSMB9,PSMD6,PSME2,RIPK1,SFPQ,TRIM5	ADAM8,AIM2,AP1G1,APOB,BIRC2,BIRC3,BTRC,C1orf106,CARD9,CASP8,CCL5,CD14,CD180,CD1D,CD209,CD226,CD300LF,CD86,CHUK,CLEC10A,CLEC4D,CLEC7A,CNPY3,COCH,CRTAM,CTSB,CTSK,CTSL,CUL1,CYLD,DDX58,DHX9,DMBT1,ENSG00000228273,EP300,EREG,FADD,FAM105B,FBXW11,FCER1G,FFAR2,FGA,FGB,FGG,FYN,HAVCR2,HCK,HEXIM1,HMGB1,HMGB2,HPX,HRAS,HSP90B1,HSPD1,ICAM2,ICAM3,IFI16,IFIH1,IFNK,IKBKB,IKBKE,IL12A,IL12B,IL18RAP,IL21,IRAK2,IRAK3,…
GO Biological Process	GO:0003158	endothelium development	84	5.74878e-05	0.741765	0.00883053	3.6589	3.55298	13	128	0.0261044	0.101562	7	75	86	ACVRL1,ACVRL1,BMPR2,CUEDC1,MLLT4,NR2F2,NR2F2,NR2F2,NR2F2,PRKD2,RAPGEF3,RAPGEF3,RAPGEF3	ACVR1,ACVR2B,ACVRL1,ACVRL1,ARAP1,ARHGEF26,ARHGEF26,BMP4,BMP4,BMPR2,C4orf45,C6orf99,CAV1,CAV1,CCM2,CCM2,CD34,CLDN1,CLIC4,COL18A1,CSNK2B,CTNNB1,CUEDC1,DLL1,DLL4,EDF1,ENG,ENG,EZR,F11R,F2RL1,FAM120B,FBLN2,FOXC2,GJA4,GJA5,GJB3,GPANK1,GPANK1,GPANK1,GPANK1,GPX1,GSTM3,HAPLN2,HEY1,HEY1,HEY2,HOXB5,ICAM1,ID1,JAG1,KDM6B,KDR,LAMA5,MARVELD2,MESP1,MLLT4,MYADM,MYADM,MYADM,MYADM,NOTCH1,NOTCH4,NR2F2,NR2F2,NR2F2,NR…	ACVRL1,BMPR2,MLLT4,NR2F2,PRKD2,RAPGEF3,VEZF1	ACVR1,ACVR2B,ACVRL1,ARHGEF26,BMP4,BMPR2,CCM2,CD34,CLDN1,CLIC4,COL18A1,CSNK2B,CTNNB1,DLL1,DLL4,EDF1,ENG,EZR,F11R,F2RL1,FOXC2,GJA4,GJA5,GPX1,GSTM3,HAPLN2,HEY1,HEY2,HOXB5,ICAM1,ID1,JAG1,KDM6B,KDR,LAMA5,MARVELD2,MESP1,MET,MLLT4,MYADM,NOTCH1,NOTCH4,NR2F2,OVOL2,PDE2A,PDE4D,PLOD3,PPP1R16B,PRKD2,PROX1,PTN,PTPRS,RAP1A,RAP1B,RAPGEF1,RAPGEF2,RAPGEF3,RBPJ,RDX,RHOA,RHOB,S1PR1,SCUBE1,SLC40A1,SMAD4,SOX18,STARD1…
GO Biological Process	GO:0051348	negative regulation of transferase activity	85	5.9472e-05	0.767367	0.00902785	2.11529	15.1279	32	545	0.064257	0.0587156	20	311	360	ADAR,ATF5,ATF5,ATF5,ATXN7,ATXN7,CEACAM1,DNAJA1,FAM212A,GADD45B,IFT74,IL4I1,IL4I1,KIAA0226,NR2F2,NR2F2,NR2F2,NR2F2,OTUD4,PARP9,PRKAG2,PRKAG2,PRKAG2,PSMB8,PSMB8,PSMB9,PSME2,SOCS1,STXBP4,TAP1,TAP1,WARS	ABCE1,ABL1,ABL1,ADAR,ADAR,ADARB1,ADIPOQ,ADORA2A,ADORA2A,AIDA,AJUBA,AJUBA,AKT1,AKT1S1,AKT1S1,ALYREF,ANAPC1,ANAPC10,ANAPC10,ANAPC11,ANAPC11,ANAPC11,ANAPC15,ANAPC15,ANAPC15,ANAPC15,ANAPC16,ANAPC2,ANAPC5,ANAPC7,ANK3,ANK3,ANKRD31,APBB1,APBB1,APBB1,APBB1,APC,APC,APOE,APOE,APOE,APOPT1,ARFRP1,ARFRP1,ARL17A,ASCC1,ASCC1,ASPN,ATF5,ATF5,ATF5,ATG2B,ATXN7,ATXN7,B9D1,BAG5,BAG5,BDH1,BMP4,BMP4,BROX,BROX,BUB1B,BUB…	ADAR,AKT1S1,ANAPC10,CEACAM1,COX11,DNAJA1,DTX3L,FAM212A,GADD45B,KIAA0226,LRRC19,NR2F2,NUP62,PRKAG2,PSMB8,PSMB9,PSMD6,PSME2,SOCS1,WARS	ABL1,ADAR,ADARB1,ADIPOQ,ADORA2A,AIDA,AJUBA,AKT1,AKT1S1,ANAPC1,ANAPC10,ANAPC11,ANAPC15,ANAPC16,ANAPC2,ANAPC5,ANAPC7,APC,APOE,ASPN,BAG5,BMP4,BUB1B,BUB3,C14orf166,CAMK2N2,CAV1,CAV3,CBL,CBLB,CCNB1,CD300A,CDC16,CDC20,CDC23,CDC26,CDC27,CDK1,CDK2,CDK5RAP1,CDK5RAP3,CDKN1A,CDKN1B,CDKN1C,CDKN2C,CDKN2D,CEACAM1,CEBPA,CEP85,CERS1,CHAD,CHCHD10,CHMP6,CHORDC1,CHP1,CIB1,CISH,CORO1C,COX11,CRIPAK,CSK,DAB2IP,DBNDD2,…
GO Biological Process	GO:0045343	regulation of MHC class I biosynthetic process	86	6.61472e-05	0.853497	0.00992438	16.0116	0.249819	4	9	0.00803213	0.444444	3	6	7	HSPH1,HSPH1,NLRC5,PML	CIITA,HSPH1,HSPH1,IFNL1,NLRC5,NLRP12,PML,STOML1,STOML1	HSPH1,NLRC5,PML	CIITA,HSPH1,IFNL1,NLRC5,NLRP12,PML
GO Biological Process	GO:1900045	negative regulation of protein K63-linked ubiquitination	86	6.61472e-05	0.853497	0.00992438	16.0116	0.249819	4	9	0.00803213	0.444444	2	3	5	GRINA,IFT74,IFT74,IFT74	FBXO36,GRINA,IFT74,IFT74,IFT74,PLAA,PLEC,TRIP12,TRIP12	PARP10,PLAA	PARP10,PLAA,TRIP12
GO Biological Process	GO:1903438	positive regulation of mitotic cytokinetic process	86	6.61472e-05	0.853497	0.00992438	16.0116	0.249819	4	9	0.00803213	0.444444	1	2	2	ATF5,ATF5,ATF5,IL4I1	ATF5,ATF5,ATF5,IL4I1,KIF20B,NUP62,NUP62,NUP62,NUP62	NUP62	KIF20B,NUP62
GO Biological Process	GO:0045345	positive regulation of MHC class I biosynthetic process	86	6.61472e-05	0.853497	0.00992438	16.0116	0.249819	4	9	0.00803213	0.444444	3	6	6	HSPH1,HSPH1,NLRC5,PML	CIITA,HSPH1,HSPH1,IFNL1,NLRC5,NLRP12,PML,STOML1,STOML1	HSPH1,NLRC5,PML	CIITA,HSPH1,IFNL1,NLRC5,NLRP12,PML
GO Biological Process	GO:0002253	activation of immune response	90	7.82148e-05	1	0.0112134	2.08469	15.35	32	553	0.064257	0.0578662	25	360	441	AIM2,ATXN7,ATXN7,BTN3A1,C2,C3AR1,C5AR1,CASP8,CASP8,CASP8,CFB,CYFIP2,CYFIP2,FCGR1A,FPR1,IFI16,IFIH1,MUC20,MYD88,PIK3AP1,PRKCE,PRKD2,PSMB8,PSMB8,PSMB9,PSME2,RIPK1,SFPQ,TAP1,TAP1,TRIM22,TRIM5	AATK,ABI1,ABL1,ABL1,ACAA1,ACTB,ACTR2,ACTR3,ACTR3,AHCY,AIM2,ALDH3B1,ANKRD55,ANXA6,APOB,APOM,APOM,ARPC1A,ARPC1B,ARPC2,ARPC3,ARPC4,ARPC4,ARPC4,ARPC4-TTLL3,ATXN7,ATXN7,BAG6,BAG6,BAX,BCAR1,BCAR1,BCAR1,BCAR1,BCAR1,BCAR1,BCL2,BCL2L12,BIRC2,BIRC2,BIRC3,BLK,BRK1,BTN3A1,BTRC,C1QBP,C1QC,C1RL,C1S,C1orf106,C1orf106,C1orf168,C1orf53,C2,C3,C3AR1,C4BPA,C5,C5AR1,C5AR2,C5AR2,C5orf58,C7orf33,C7orf71,C7orf71,C8G,C9,…	AIM2,BTN3A1,C2,C3AR1,C5AR1,CASP8,CFB,CYFIP2,FCGR1A,FPR1,IFI16,IFIH1,MUC20,MYD88,PIK3AP1,PRKCE,PRKD2,PSMB8,PSMB9,PSMD6,PSME2,RIPK1,RNF31,SFPQ,TRIM5	ABI1,ABL1,ACTB,ACTR2,ACTR3,AIM2,APOB,ARPC1A,ARPC1B,ARPC2,ARPC3,ARPC4,BAG6,BAIAP2,BAX,BCAR1,BCL2,BIRC2,BIRC3,BLK,BRK1,BTN3A1,BTRC,C1QBP,C1QC,C1R,C1RL,C1orf106,C1orf168,C2,C3,C3AR1,C4BPA,C5,C5AR1,C5AR2,C8G,C9,CACNB3,CARD9,CASP8,CD14,CD180,CD19,CD209,CD247,CD300LF,CD38,CD3D,CD3E,CD3G,CD4,CD46,CD55,CD79A,CD79B,CD86,CDC42,CFB,CFD,CFH,CFHR1,CFHR5,CFI,CHUK,CLEC10A,CLEC4D,CLEC7A,CLU,CNPY3,COLEC11,CR1,CR2…
GO Biological Process	GO:0035455	response to interferon-alpha	91	7.99568e-05	1	0.0113372	8.0058	0.749457	6	27	0.0120482	0.222222	6	20	20	ADAR,EIF2AK2,IFIT2,IFITM3,KLHL20,LAMP3	ADAR,ADAR,AXL,BST2,C1orf27,EIF2AK2,EIF2AK2,GAS6,GATA3,IFIT2,IFIT3,IFIT3,IFITM1,IFITM2,IFITM3,IFNAR1,IFNAR2,KCNN3,KLHL20,LAMP3,LINC00452,MVB12A,MX2,PDE12,PYHIN1,STAR,TPR	ADAR,EIF2AK2,IFIT2,IFITM3,KLHL20,LAMP3	ADAR,AXL,BST2,EIF2AK2,GAS6,GATA3,IFIT2,IFIT3,IFITM1,IFITM2,IFITM3,IFNAR1,IFNAR2,KLHL20,LAMP3,MX2,PDE12,PYHIN1,STAR,TPR
GO Biological Process	GO:0072162	metanephric mesenchymal cell differentiation	92	8.3287e-05	1	0.011681	27.0196	0.111031	3	4	0.0060241	0.75	2	3	5	PAX2,PAX2,STAT1	OSR1,PAX2,PAX2,STAT1	PAX2,STAT1	OSR1,PAX2,STAT1
GO Biological Process	GO:0030822	positive regulation of cAMP catabolic process	92	8.3287e-05	1	0.011681	27.0196	0.111031	3	4	0.0060241	0.75	1	2	2	RAPGEF3,RAPGEF3,RAPGEF3	GNB2L1,RAPGEF3,RAPGEF3,RAPGEF3	RAPGEF3	GNB2L1,RAPGEF3
GO Biological Process	GO:0009449	gamma-aminobutyric acid biosynthetic process	92	8.3287e-05	1	0.011681	27.0196	0.111031	3	4	0.0060241	0.75	1	2	3	ABAT,ABAT,ABAT	ABAT,ABAT,ABAT,SLC1A3	ABAT	ABAT,SLC1A3
GO Biological Process	GO:0030193	regulation of blood coagulation	95	8.57214e-05	1	0.0116428	4.04375	2.72025	11	98	0.0220883	0.112245	8	73	86	ABAT,ABAT,ABAT,CEACAM1,FAM46A,FSIP1,SARM1,SERPINC1,SERPINE1,USF1,USF1	ABAT,ABAT,ABAT,ADAMTS18,ALOX12,ANO6,ANO6,ANXA2,APOE,APOE,APOE,ASIC2,ASIC2,C10orf55,C12orf42,CAV1,CAV1,CAV1,CAV1,CD34,CEACAM1,CLEC4M,CPB2,DMTN,DMTN,DMTN,DMTN,EDN1,F11,F12,F2,F2RL1,F3,FAM46A,FAP,FCER1G,FGA,FGB,FGG,FOXA2,FSIP1,GP1BA,GPR176,HPSE,HPSE,HPSE,HRG,KLKB1,KNG1,KRT1,LYN,MCF2L,NFE2L2,NFE2L2,NOS3,PDGFA,PDGFB,PDGFRA,PLAT,PLAU,PLAUR,PLEK,PLG,PRKCD,PRKCQ,PRKG1,PRKG1,PROC,PROS1,PROZ,RC3H1,SARM1,SC…	ABAT,CEACAM1,FAM46A,SEBOX,SERPINC1,SERPINE1,THBS1,USF1	ABAT,ADAMTS18,ALOX12,ANO6,ANXA2,APOE,ASIC2,CAV1,CD34,CEACAM1,CLEC4M,CPB2,DMTN,EDN1,ENSG00000255439,F11,F12,F2,F2RL1,F3,F7,FAM46A,FAP,FCER1G,FGA,FGB,FGG,FOXA2,GP1BA,HPSE,HRG,KLKB1,KNG1,KRT1,LYN,NFE2L2,NOS3,PDGFA,PDGFB,PDGFRA,PLAT,PLAU,PLAUR,PLEK,PLG,PRKCD,PRKCQ,PRKG1,PROC,PROS1,PROZ,SCARA5,SEBOX,SELP,SERPINB2,SERPINC1,SERPINE1,SERPINE2,SERPINF2,SERPING1,STAB2,STXBP5,SYK,TBXA2R,TC2N,TEC,THBD,THBS1,…
GO Biological Process	GO:1902750	negative regulation of cell cycle G2/M phase transition	96	8.82896e-05	1	0.0118667	3.31819	4.21916	14	152	0.0281125	0.0921053	6	86	91	ATF5,ATF5,ATF5,ATXN7,ATXN7,IL4I1,IL4I1,NBN,PSMB8,PSMB8,PSMB9,PSME2,TAP1,TAP1	ANK3,ANK3,ANKRD49,ATF5,ATF5,ATF5,ATM,ATXN7,ATXN7,AURKA,AURKB,BLM,BRCA1,BRCA1,C5orf45,C7orf33,CCT6B,CDK1,CDK1,CDK5RAP3,CDK5RAP3,CFL1,CHMP4C,CLHC1,CLHC1,CLSPN,CSTF1,CSTF1,CSTF1,CUL1,DNAJC17,DNAJC2,DONSON,ECE2,FANCI,FBXL7,FBXL7,FITM1,FOXN3,FTSJ3,GLTSCR2,GPR132,H2AFY,HPD,HUS1,HUS1B,IL4I1,IL4I1,MIIP,MRE11A,MRPL32,MUS81,NAE1,NBN,NEK6,NEK6,NPAT,NUP62,NUP62,NUP62,NUP62,ORAOV1,PCGF2,PDE3B,PINX1,POGZ,PRR15…	ATF5,NBN,PSMB8,PSMB9,PSMD6,PSME2	ATF5,ATM,AURKA,AURKB,BLM,BRCA1,C5orf45,CDK1,CDK5RAP3,CHMP4C,CLSPN,CUL1,DONSON,FANCI,FBXL7,FOXN3,GLTSCR2,GPR132,H2AFY,HUS1,HUS1B,MIIP,MRE11A,MUS81,NAE1,NBN,ORAOV1,PINX1,PSMA1,PSMA2,PSMA3,PSMA4,PSMA5,PSMA6,PSMA8,PSMB1,PSMB10,PSMB11,PSMB2,PSMB3,PSMB4,PSMB5,PSMB6,PSMB7,PSMB8,PSMB9,PSMC1,PSMC2,PSMC3,PSMC4,PSMC5,PSMC6,PSMD1,PSMD11,PSMD12,PSMD13,PSMD14,PSMD2,PSMD3,PSMD4,PSMD5,PSMD6,PSMD7,PSMD8,PSMD9,PSM…
GO Biological Process	GO:1903320	regulation of protein modification by small protein conjugation or removal	97	9.33218e-05	1	0.0124137	2.23097	12.1023	27	436	0.0542169	0.0619266	19	259	288	ATXN7,ATXN7,DERL1,DNAJA1,GRINA,HSPA1A,HSPA1B,IFT74,IFT74,IFT74,MASTL,N4BP1,OTUD4,PARP9,PML,PRKCE,PSMB8,PSMB8,PSMB9,PSME2,SEPT4,SEPT4,SEPT4,TAP1,TAP1,TRIM21,TTC21A	ABCE1,ABL1,ABL1,ACTR1A,ADRB2,AHCY,AIMP2,ALYREF,ANAPC1,ANAPC10,ANAPC10,ANAPC11,ANAPC11,ANAPC11,ANAPC15,ANAPC15,ANAPC15,ANAPC15,ANAPC16,ANAPC2,ANAPC5,ANAPC7,ANGPT1,ANK3,ANK3,ANKRD35,ANKRD61,ANXA6,APBA2,APITD1,APOPT1,ARL17A,ARNT,ARRB2,ARRDC3,ARRDC4,ASCC1,ASCC1,ATG5,ATG5,ATXN7,ATXN7,BAG5,BAG5,BIRC2,BIRC2,BIRC3,BRCA1,BRCA1,BTRC,BUB1B,BUB3,C14orf28,C16orf93,C17orf47,C17orf98,C19orf71,C6orf48,C7orf33,C9…	ANAPC10,DERL1,DNAJA1,DTX3L,GORASP1,HSPA1A,HSPA1B,MASTL,N4BP1,PARP10,PLAA,PML,PRKCE,PSMB8,PSMB9,PSMD6,PSME2,SEPT4,TRIM21	ABL1,ADRB2,AIMP2,ANAPC1,ANAPC10,ANAPC11,ANAPC15,ANAPC16,ANAPC2,ANAPC5,ANAPC7,ANGPT1,APITD1-CORT,ARNT,ARRB2,ARRDC3,ARRDC4,ATG5,BAG5,BIRC2,BIRC3,BRCA1,BTRC,BUB1B,BUB3,CAPN3,CAV1,CAV3,CCDC23,CCNB1,CDC14B,CDC16,CDC20,CDC20B,CDC23,CDC26,CDC27,CDK1,CDK2,CDK5,CDK5RAP3,CDK9,CHFR,CHP1,CLU,COMMD1,CRY1,CTNNB1,CTR9,CUL1,DAXX,DCUN1D2,DCUN1D3,DCUN1D4,DCUN1D5,DERL1,DISC1,DNAJA1,DNAJB2,DTX3L,EGF,EGR1,FANCI,FBXO2…
GO Biological Process	GO:0002218	activation of innate immune response	98	9.35931e-05	1	0.0123228	2.4768	8.88245	22	320	0.0441767	0.06875	15	205	242	AIM2,ATXN7,ATXN7,CASP8,CASP8,CASP8,IFI16,IFIH1,MUC20,MYD88,PIK3AP1,PRKCE,PSMB8,PSMB8,PSMB9,PSME2,RIPK1,SFPQ,TAP1,TAP1,TRIM22,TRIM5	ACAA1,AHCY,AIM2,ALDH3B1,ANKRD55,ANXA6,APOB,ATXN7,ATXN7,BCL2L12,BIRC2,BIRC2,BIRC3,BTRC,C1orf106,C1orf106,C7orf33,CARD9,CASP8,CASP8,CASP8,CD14,CD180,CD209,CD86,CD86,CHUK,CISD2,CISH,CLEC10A,CLEC4D,CLEC7A,CLHC1,CLHC1,CMIP,CNPY3,CTSK,CTSL,CUL1,CYLD,CYLD,DDX58,DESI1,DMBT1,DNAJC2,ECE2,EP300,FADD,FAM105A,FAM193A,FBXW11,FCER1G,FDFT1,FDFT1,FDFT1,FFAR2,FGA,FGB,FGG,FITM1,FTSJ3,FYN,FYN,FYN,GAS2L3,HAVCR2,HCK,H…	AIM2,CASP8,IFI16,IFIH1,MUC20,MYD88,PIK3AP1,PRKCE,PSMB8,PSMB9,PSMD6,PSME2,RIPK1,SFPQ,TRIM5	AIM2,APOB,BIRC2,BIRC3,BTRC,C1orf106,CARD9,CASP8,CD14,CD180,CD209,CD300LF,CD86,CHUK,CLEC10A,CLEC4D,CLEC7A,CNPY3,CTSB,CTSK,CTSL,CUL1,CYLD,DDX58,DMBT1,ENSG00000228273,EP300,FADD,FAM105B,FBXW11,FCER1G,FFAR2,FGA,FGB,FGG,FYN,HAVCR2,HCK,HEXIM1,HMGB1,HRAS,HSP90B1,HSPD1,ICAM2,ICAM3,IFI16,IFIH1,IKBKB,IKBKE,IRAK2,IRAK3,IRAK4,IRF3,IRF7,ITCH,ITGAM,ITGB2,KLRK1,KRAS,LBP,LGMN,LILRA2,LRRC70,LSM14A,LYN,MALT1,MAP2K…
GO Biological Process	GO:0048002	antigen processing and presentation of peptide antigen	99	9.38933e-05	1	0.0122374	2.78313	6.46753	18	233	0.0361446	0.0772532	14	153	176	ATXN7,ATXN7,B2M,ERAP1,ERAP2,FCGR1A,HLA-B,HLA-C,HLA-DOB,KIF4B,LAG3,PSMB8,PSMB8,PSMB9,PSME2,SYNPO2,TAP1,TAP1	ACTR10,ACTR1A,ACTR1B,ANP32C,AP1B1,AP1G1,AP1M1,AP1M2,AP1S1,AP2A1,AP2A2,AP2B1,AP2M1,AP2S1,AP2S1,AP2S1,ARF1,ARF1,ATXN7,ATXN7,B2M,BDNF,BRD2,C2orf81,CALR,CANX,CAPZA1,CAPZA2,CAPZA3,CAPZB,CAST,CAST,CAST,CBY3,CCNI2,CD207,CD209,CD74,CENPE,CHID1,CHUK,CLEC4M,CLTA,CLTC,CNOT10,CTSE,CTSF,CTSL,CTSV,CTSV,CYBA,DCTN1,DCTN1,DCTN1,DCTN2,DCTN3,DCTN4,DCTN4,DCTN5,DCTN6,DNAJC2,DNM2,DYNC1I1,DYNC1I2,DYNC1I2,DYNC1LI1,DYNLL…	B2M,ERAP1,ERAP2,FCGR1A,HLA-B,HLA-DOB,KIF4B,LAG3,PSMB8,PSMB9,PSMD6,PSME2,SEC24D,TAP1	ACTR10,ACTR1A,ACTR1B,AP1B1,AP1G1,AP1M1,AP1M2,AP1S1,AP2A1,AP2A2,AP2B1,AP2M1,AP2S1,ARF1,B2M,CALR,CANX,CAPZA1,CAPZA2,CAPZA3,CAPZB,CD207,CD209,CD74,CENPE,CHUK,CLEC4M,CLTA,CLTC,CTSE,CTSF,CTSL,CTSV,CYBA,DCTN1,DCTN2,DCTN3,DCTN4,DCTN5,DCTN6,DNM2,DYNC1H1,DYNC1I1,DYNC1I2,DYNC1LI1,DYNLL1,ENSG00000250264,ERAP1,ERAP2,FCER1G,FCGR1A,FCGR1B,HLA-B,HLA-DMA,HLA-DMB,HLA-DOA,HLA-DOB,HLA-DPA1,HLA-DPB1,HLA-DQA1,HLA-DQA…
GO Biological Process	GO:0036303	lymph vessel morphogenesis	100	0.000102557	1	0.013233	10.0073	0.499638	5	18	0.0100402	0.277778	3	12	15	ACVRL1,ACVRL1,BMPR2,LGALS8,LGALS8	ACVR2B,ACVRL1,ACVRL1,BMPR2,C6orf223,CCBE1,EDARADD,FLT4,FOXC2,LGALS8,LGALS8,PKD1,PPP3CB,PROX1,PROX1,TCEA2,USP54,VEGFA	ACVRL1,BMPR2,LGALS8	ACVR2B,ACVRL1,BMPR2,CCBE1,FLT4,FOXC2,LGALS8,PKD1,PPP3CB,PROX1,SOX18,VEGFA
GO Biological Process	GO:0050818	regulation of coagulation	101	0.000112861	1	0.0144183	3.92363	2.80352	11	101	0.0220883	0.108911	8	76	90	ABAT,ABAT,ABAT,CEACAM1,FAM46A,FSIP1,SARM1,SERPINC1,SERPINE1,USF1,USF1	ABAT,ABAT,ABAT,ADAMTS18,ALOX12,ANO6,ANO6,ANXA2,APOE,APOE,APOE,ASIC2,ASIC2,C10orf55,C12orf42,CAV1,CAV1,CAV1,CAV1,CD34,CEACAM1,CLEC4M,CPB2,DMTN,DMTN,DMTN,DMTN,EDN1,F11,F12,F2,F2RL1,F3,FAM46A,FAP,FCER1G,FGA,FGB,FGG,FOXA2,FSIP1,GP1BA,GPR176,HPSE,HPSE,HPSE,HRG,HS3ST5,KLKB1,KNG1,KRT1,LYN,MCF2L,NFE2L2,NFE2L2,NOS3,PDGFA,PDGFB,PDGFRA,PLAT,PLAU,PLAUR,PLEK,PLG,PRKCD,PRKCQ,PRKG1,PRKG1,PROC,PROCR,PROS1,PROZ,P…	ABAT,CEACAM1,FAM46A,SEBOX,SERPINC1,SERPINE1,THBS1,USF1	ABAT,ADAMTS18,ALOX12,ANO6,ANXA2,APOE,ASIC2,CAV1,CD34,CEACAM1,CLEC4M,CPB2,DMTN,EDN1,ENSG00000255439,F11,F12,F2,F2RL1,F3,F7,FAM46A,FAP,FCER1G,FGA,FGB,FGG,FOXA2,GP1BA,HPSE,HRG,HS3ST5,KLKB1,KNG1,KRT1,LYN,NFE2L2,NOS3,PDGFA,PDGFB,PDGFRA,PLAT,PLAU,PLAUR,PLEK,PLG,PRKCD,PRKCQ,PRKG1,PROC,PROCR,PROS1,PROZ,PSEN1,SCARA5,SEBOX,SELP,SERPINB2,SERPINC1,SERPINE1,SERPINE2,SERPINF2,SERPING1,STAB2,STXBP5,SYK,TBXA2R,T…
GO Biological Process	GO:0010952	positive regulation of peptidase activity	102	0.000114183	1	0.0144442	2.65308	7.16147	19	258	0.0381526	0.0736434	13	144	164	AIM2,ANKRD33B,BAK1,CASP1,CASP7,CASP7,CASP7,CASP8,CASP8,CASP8,CYFIP2,CYFIP2,IFI16,LGALS9,PML,PSME2,RIPK1,TNFSF10,TNFSF10	ACER2,ACTA2,ACTA2,ACVR1C,ACVR1C,ADRM1,AIM2,AKIRIN2,ALOX12,ANKRD33B,ANKS1B,ANKS1B,ANKS1B,ANTXR1,APAF1,APOPT1,APP,APP,ARL6IP5,ASPH,ASPH,AUP1,BAD,BAG5,BAG5,BAK1,BAX,BCL2L11,BCL2L13,BCL2L13,BID,BID,BOK,BOP1,C9orf131,C9orf131,C9orf170,CARD8,CARD8,CASP1,CASP2,CASP2,CASP7,CASP7,CASP7,CASP8,CASP8,CASP8,CASP9,CAV1,CAV1,CAV1,CAV1,CCDC58,CCK,CCK,CIDEB,CLPX,COL4A3,COL4A4,CR1,CRADD,CTGF,CTSH,CYCS,CYFIP2,CYFIP…	AIM2,BAK1,CASP1,CASP7,CASP8,CYFIP2,DAP,IFI16,LGALS9,PML,PSME2,RIPK1,TNFSF10	ACER2,ACVR1C,ADRM1,AIM2,AKIRIN2,ALOX12,ANTXR1,APAF1,APOPT1,APP,ARL6IP5,ASPH,BAD,BAK1,BAX,BCL2L10,BCL2L11,BCL2L13,BID,BOK,CARD8,CASP1,CASP2,CASP7,CASP8,CASP9,CAV1,CCK,CIDEB,CLPX,COL4A3,CR1,CRADD,CTGF,CTSH,CYCS,CYFIP2,CYR61,DAP,DAPK1,DDRGK1,DIABLO,DLC1,EGLN3,EIF2AK3,ENSG00000258724,EPHA4,F3,FADD,FAM162A,FAS,FASLG,FBLN1,FIS1,FN1,FOXL2,GNB2L1,GPER1,GRAMD4,GSN,HIP1,HIP1R,HMGB1,HSF1,HSPD1,HSPE1,HTRA2,I…
GO Biological Process	GO:0032892	positive regulation of organic acid transport	103	0.000120708	1	0.0151214	6.1508	1.13806	7	41	0.0140562	0.170732	3	25	31	ABAT,ABAT,ABAT,IFT74,IFT74,IFT74,TNFRSF11A	ABAT,ABAT,ABAT,ADORA2A,ADORA2A,AGT,ALG1L2,ARL6IP1,AVP,AVPR1A,CAMKK2,CCK,CCK,CYP4F2,EDN1,EPSTI1,FAM129B,HRH1,HRH1,IFT74,IFT74,IFT74,IL1B,KCNJ16,MAP2K6,MIF,NAT1,NAT1,NAT1,OXT,P2RX7,PLA2G6,PLA2G6,PLA2R1,PLAA,RAB3GAP1,STXBP1,TNFRSF11A,TRAK1,TRAK1,TRH	ABAT,PLAA,TNFRSF11A	ABAT,ADORA2A,AGT,ARL6IP1,AVP,AVPR1A,CCK,CYP4F2,EDN1,IL1B,MAP2K6,MIF,NAT1,OXT,P2RX4,P2RX7,PLA2G6,PLA2R1,PLAA,RAB3GAP1,SLC6A1,STXBP1,TNFRSF11A,TNFSF11,TRH
GO Biological Process	GO:1902533	positive regulation of intracellular signal transduction	104	0.000122151	1	0.015155	1.6632	33.67	56	1213	0.11245	0.0461665	44	758	952	AKAP5,APOL3,APOL3,ATF5,ATF5,ATF5,C5AR1,CARD16,CASP1,CASP8,CASP8,CASP8,CD80,CLCF1,CXCL10,CXCL11,DDX60,EIF2AK2,FGD2,FGF17,FPR1,FSIP1,GADD45B,HSPA1A,HSPA1B,IL4I1,IRS1,ITSN1,LGALS9,MUC20,MYD88,PARP9,PIK3AP1,PIK3R3,PRKAG2,PRKAG2,PRKCE,PRKD2,PSME2,RICTOR,RIPK1,SEPT4,SEPT4,SEPT4,SFPQ,SHISA5,SHISA5,SHISA5,SHISA5,TNFRSF11A,TNFSF10,TNFSF10,TRIM22,TRIM38,TRIM5,ZNF594	ABCA7,ABL1,ABL1,ABRA,ACAA1,ACKR3,ACTN4,ADA,ADAM8,ADAM9,ADCYAP1,ADCYAP1,ADCYAP1R1,ADIPOQ,ADIPOR1,ADIPOR1,ADIPOR1,ADORA2B,ADRA2A,ADRA2B,ADRA2C,ADRB1,ADRB2,ADRB3,AGER,AGO1,AGO3,AGT,AJUBA,AJUBA,AKAP12,AKAP12,AKAP13,AKAP5,AKAP6,AKR1B1,AKR1C2,AKR1C3,AKR1C3,AKT1,AKT3,ALDH16A1,ALK,ALOX12B,ALOX15,ALS2,ALS2CL,ANGPT1,ANK3,ANK3,ANKRD16,ANKRD17,ANKRD31,ANKRD34C,ANKRD55,ANKRD6,ANKRD6,ANKRD6,APOA1,APOL3,APOL3,A…	AKAP5,APOL3,C5AR1,CARD16,CASP1,CASP10,CASP8,CD80,CLCF1,CXCL10,CXCL11,DDX60,EIF2AK2,FGD2,FGF17,FPR1,GADD45B,HSPA1A,HSPA1B,IRS1,ITSN1,LGALS9,LURAP1,MUC20,MYD88,NUP62,PARP9,PIK3AP1,PRKCE,PRKD2,RHEB,RICTOR,RIPK1,RNF31,SCIMP,SEPT4,SFPQ,SHISA5,THBS1,TNFRSF11A,TNFSF10,TRIM22,TRIM38,TRIM5	ABCA7,ABL1,ABRA,ACKR3,ACTN4,ADA,ADAM8,ADAM9,ADCYAP1,ADCYAP1R1,ADIPOQ,ADIPOR1,ADORA2B,ADRA2A,ADRA2B,ADRA2C,ADRB1,ADRB2,ADRB3,AGER,AGO1,AGO3,AGT,AJUBA,AKAP12,AKAP13,AKAP5,AKAP6,AKR1B1,AKR1C2,AKR1C3,AKT1,AKT3,ALK,ALOX12B,ALOX15,ALS2,ANGPT1,ANKRD17,ANKRD6,APOA1,APOL3,APP,ARFGEF1,ARHGAP8,ARL2BP,ARL6IP5,ARRB2,ATM,ATP2C1,ATR,AVPI1,AXL,BAD,BAG4,BANK1,BAX,BCL2,BCL2L1,BCL2L11,BCLAF1,BECN1,BID,BIRC2,BIRC3,B…
GO Biological Process	GO:0010803	regulation of tumor necrosis factor-mediated signaling pathway	105	0.0001234	1	0.0151641	3.88517	2.83128	11	102	0.0220883	0.107843	8	55	59	CARD16,CASP1,CASP4,CASP4,CASP8,CASP8,CASP8,HSPA1A,HSPA1B,PSME2,RIPK1	ADIPOQ,APOA1,ASTN2,ASTN2,BIRC2,BIRC2,BIRC3,C6orf48,CARD16,CARD8,CARD8,CASP1,CASP4,CASP4,CASP8,CASP8,CASP8,CCDC115,CCDC3,CHUK,CLHC1,CLHC1,CLIP3,CPNE1,CYLD,CYLD,F2RL1,FAM105A,FBXL8,GAS2L3,GAS6,GNB2L1,GSTP1,HIPK1,HIPK1,HIST1H2AG,HIST1H2BJ,HSF4,HSPA1A,HSPA1B,HSPA1L,IKBKB,IMP4,KIAA0895L,LINC00452,LTA,LTA,MADD,MADD,MADD,MAF1,NOD2,NOL3,NOL3,NR1H4,NR1H4,PACRG,PACRG,PARK2,PELI3,PELI3,PHF19,PIAS4,PLEKHG6,P…	CARD16,CASP1,CASP4,CASP8,HSPA1A,HSPA1B,RIPK1,RNF31	ADIPOQ,APOA1,BIRC2,BIRC3,CARD16,CARD8,CASP1,CASP4,CASP8,CCDC3,CHUK,CLIP3,CPNE1,CYLD,F2RL1,FAM105B,GAS6,GNB2L1,GSTP1,HIPK1,HIST1H2BJ,HSPA1A,HSPA1B,IKBKB,IMP4,MADD,NOL3,NR1H4,PARK2,PELI3,PIAS4,POP4,PTPN2,PYCARD,RFFL,RIPK1,RNF31,RPS27A,SHARPIN,SPHK1,SPPL2A,SYK,TAX1BP1,TNF,TNFAIP3,TNFRSF1A,TRADD,TRAF1,TRAF2,TRAIP,TRIM32,UBA52,UBB,UBC,ZNF675
GO Biological Process	GO:0006878	cellular copper ion homeostasis	106	0.000136023	1	0.0165577	9.48055	0.527395	5	19	0.0100402	0.263158	2	10	13	MT2A,SCO2,SCO2,SCO2,SCO2	ADPRM,ALG11,APP,APP,ARF1,ARF1,ATP7B,FKBP15,G3BP1,MT2A,PRNP,SCO1,SCO2,SCO2,SCO2,SCO2,SLC31A1,SLC31A2,TYMP	MT2A,SCO2	APP,ARF1,ATOX1,ATP7B,MT2A,PRNP,SCO1,SCO2,SLC31A1,SLC31A2
GO Biological Process	GO:2001267	regulation of cysteine-type endopeptidase activity involved in apoptotic signaling pathway	107	0.000141424	1	0.0170541	6.00435	1.16582	7	42	0.0140562	0.166667	4	23	23	CASP8,CASP8,CASP8,LGALS9,RIPK1,TNFSF10,TNFSF10	ACTA2,ACTA2,ALDH16A1,AUP1,BAX,CASP8,CASP8,CASP8,DQX1,FADD,FAS,FASLG,FBXL8,GSN,GSN,GSN,GSN,HSF4,HTRA2,JAK2,LGALS9,MMP9,NLE1,NLE1,PARK7,PIH1D1,PLAUR,RCL1,RHOBTB2,RIPK1,SMAD3,SMAD3,SMAD3,SMAD3,ST18,TFAP4,TNFRSF10A,TNFRSF10B,TNFSF10,TNFSF10,TRADD,TRAF2	CASP8,LGALS9,RIPK1,TNFSF10	BAX,CASP8,FADD,FAS,FASLG,GSN,HTRA2,JAK2,LGALS9,MMP9,NLE1,PARK7,PIH1D1,PLAUR,RIPK1,SMAD3,ST18,TFAP4,TNFRSF10A,TNFRSF10B,TNFSF10,TRADD,TRAF2
GO Biological Process	GO:0060706	cell differentiation involved in embryonic placenta development	107	0.000141424	1	0.0170541	6.00435	1.16582	7	42	0.0140562	0.166667	2	26	27	CASP8,CASP8,CASP8,NR2F2,NR2F2,NR2F2,NR2F2	AKT1,ASCL2,CASP8,CASP8,CASP8,DNAJB6,DNAJB6,E2F7,E2F8,E2F8,EOMES,FZD5,GCM1,GCM2,GJB5,HAND1,KRT19,KRT8,KRT8,LIF,MDFI,NAV2,NCALD,NR2F2,NR2F2,NR2F2,NR2F2,OSR2,PLG,PLK4,PLK4,PRDM1,PRDM1,SLC4A7,SNAI1,SPINT2,ST14,STK3,STK3,STK4,SYCP2L,UBE2V1	CASP8,NR2F2	AKT1,ASCL2,CASP8,DNAJB6,E2F7,E2F8,EOMES,FZD5,GCM1,GCM2,GJB5,GRHL2,HAND1,KRT19,KRT8,LIF,MDFI,NR2F2,PLG,PLK4,PRDM1,SNAI1,SPINT2,ST14,STK3,STK4
GO Biological Process	GO:0009072	aromatic amino acid family metabolic process	107	0.000141424	1	0.0170541	6.00435	1.16582	7	42	0.0140562	0.166667	4	25	28	ATF5,ATF5,ATF5,IDO1,IL4I1,KMO,TPH1	AADAT,AADAT,AADAT,AFMID,ASRGL1,ATF5,ATF5,ATF5,CCBL1,DCT,GCDH,GSTZ1,GSTZ1,HAAO,HGD,HPD,IDO1,IDO2,IL4I1,KLF1,KMO,KYNU,LRRC8A,LRRC8A,NUP62,NUP62,NUP62,NUP62,PAH,PCBD1,PCBD1,POMT2,QDPR,TAT,TDO2,TH,TK1,TPH1,TPH2,TYR,ZFAND6,ZFAND6	IDO1,IL4I1,KMO,TPH1	AADAT,AFMID,ASRGL1,CCBL1,DCT,FAH,GCDH,GSTZ1,HAAO,HGD,HPD,IDO1,IDO2,IL4I1,KMO,KYNU,PAH,PCBD1,QDPR,TAT,TDO2,TH,TPH1,TPH2,TYR
GO Biological Process	GO:0006919	activation of cysteine-type endopeptidase activity involved in apoptotic process	110	0.000144182	1	0.0169125	3.34528	3.88607	13	140	0.0261044	0.0928571	8	72	80	ANKRD33B,BAK1,CASP1,CASP7,CASP7,CASP7,CASP8,CASP8,CASP8,PML,RIPK1,TNFSF10,TNFSF10	ACER2,ACTA2,ACTA2,ANKRD33B,ANKS1B,ANKS1B,ANKS1B,APAF1,BAD,BAK1,BAX,BCL2L13,BCL2L13,BID,BID,BOK,C9orf131,C9orf131,CARD8,CARD8,CASP1,CASP2,CASP2,CASP7,CASP7,CASP7,CASP8,CASP8,CASP8,CASP9,CCDC58,CCK,CCK,COL4A3,COL4A4,CRADD,CTSH,CYCS,DAP,DIABLO,DIABLO,DIABLO,DLC1,DLC1,DLC1,DNAJC16,EGLN3,EIF2AK3,F3,FADD,FAM162A,FAM167B,FAM43B,FAS,FASLG,FBXL8,GNB2L1,GNB5,GPR137,GPR137,GPR137,GPR137,HHLA2,HIP1,HIP1R,HSF…	BAK1,CASP1,CASP7,CASP8,DAP,PML,RIPK1,TNFSF10	ACER2,APAF1,BAD,BAK1,BAX,BCL2L10,BCL2L13,BID,BOK,CARD8,CASP1,CASP2,CASP7,CASP8,CASP9,CCK,COL4A3,CRADD,CTSH,CYCS,DAP,DIABLO,DLC1,EGLN3,EIF2AK3,F3,FADD,FAM162A,FAS,FASLG,GNB2L1,HIP1,HIP1R,HSPD1,HSPE1,IFI27,IFT57,JAK2,LCK,MAPT,MTCH1,MUL1,NGFR,NKX3-1,NLRC4,NLRP1,NLRP12,NLRP3,NOD1,PDCD2,PDCD6,PMAIP1,PML,PPARG,PYCARD,RIPK1,ROBO1,RPS27L,S100A8,S100A9,SENP1,SMAD3,SNCA,TNF,TNFRSF10A,TNFRSF10B,TNFSF10,TNFS…
GO Biological Process	GO:0046598	positive regulation of viral entry into host cell	111	0.00016573	1	0.019265	13.1004	0.305334	4	11	0.00803213	0.363636	4	9	9	LGALS9,MX1,TRIM21,TRIM38	CD4,CD74,LGALS1,LGALS9,MX1,MX1,P4HB,TMPRSS2,TRIM11,TRIM21,TRIM38	LGALS9,TMPRSS2,TRIM21,TRIM38	CD4,CD74,LGALS1,LGALS9,P4HB,TMPRSS2,TRIM11,TRIM21,TRIM38
GO Biological Process	GO:0060839	endothelial cell fate commitment	111	0.00016573	1	0.019265	13.1004	0.305334	4	11	0.00803213	0.363636	1	5	7	NR2F2,NR2F2,NR2F2,NR2F2	ACVR1,DLL1,FAM120B,NR2F2,NR2F2,NR2F2,NR2F2,PROX1,PROX1,RBPJ,RBPJ	NR2F2	ACVR1,DLL1,NR2F2,PROX1,RBPJ
GO Biological Process	GO:1902412	regulation of mitotic cytokinesis	111	0.00016573	1	0.019265	13.1004	0.305334	4	11	0.00803213	0.363636	1	4	4	ATF5,ATF5,ATF5,IL4I1	ANKRD53,ATF5,ATF5,ATF5,IL4I1,KIF20B,MAP9,NUP62,NUP62,NUP62,NUP62	NUP62	ANKRD53,KIF20B,MAP9,NUP62
GO Biological Process	GO:0046601	positive regulation of centriole replication	111	0.00016573	1	0.019265	13.1004	0.305334	4	11	0.00803213	0.363636	1	3	3	ATF5,ATF5,ATF5,IL4I1	ATF5,ATF5,ATF5,IL4I1,NUP62,NUP62,NUP62,NUP62,PLK4,PLK4,VPS4B	NUP62	NUP62,PLK4,VPS4B
GO Biological Process	GO:0060759	regulation of response to cytokine stimulus	115	0.000167979	1	0.0188473	2.65766	6.77287	18	244	0.0361446	0.0737705	15	139	169	ADAR,CARD16,CASP1,CASP4,CASP4,CASP8,CASP8,CASP8,HSPA1A,HSPA1B,IFIH1,NLRC5,PARP9,PSME2,RIPK1,SOCS1,STAT1,STAT2	ABCE1,ADAR,ADAR,ADIPOQ,AES,AES,AGPAT1,AGPAT1,AKAP7,ANAPC10,ANAPC10,ANGPT1,APOA1,APOF,ARG1,ASTN2,ASTN2,AXL,B9D1,BCL2L12,BIRC2,BIRC2,BIRC3,C19orf67,C6orf48,CACTIN,CARD16,CARD8,CARD8,CASP1,CASP4,CASP4,CASP8,CASP8,CASP8,CAV1,CAV1,CAV1,CAV1,CBFB,CCDC115,CCDC3,CCL5,CD74,CDC37,CES4A,CHUK,CLHC1,CLHC1,CLIP3,CNOT7,CPNE1,CREBRF,CSF1,CYLD,CYLD,DCST1,DCST2,DDX58,DHX9,DTX3L,ECM1,EDN1,EGFL7,EGFL7,EGFLAM,EGFLAM,…	ADAR,CARD16,CASP1,CASP4,CASP8,HSPA1A,HSPA1B,IFIH1,NLRC5,PARP9,RIPK1,RNF31,SOCS1,STAT1,STAT2	ABCE1,ADAR,ADIPOQ,AES,AGPAT1,AGPAT2,ANGPT1,APOA1,ARG1,AXL,BIRC2,BIRC3,CACTIN,CARD16,CARD8,CASP1,CASP4,CASP8,CAV1,CBFB,CCDC3,CCL5,CD300LF,CD74,CDC37,CHUK,CLIP3,CNOT7,CPNE1,CREBRF,CSF1,CYLD,DCST1,DDX58,DHX9,ECM1,EDN1,ELF1,F2RL1,FADD,FAM105B,GAS6,GFI1,GNB2L1,GSTP1,HIF1A,HIPK1,HIST1H2BJ,HPX,HSP90AB1,HSPA1A,HSPA1B,IFIH1,IFNAR1,IFNAR2,IFNG,IFNGR1,IFNGR2,IKBKB,IL1R1,IL1R2,IL1RN,IL6,IMP4,IRAK2,IRAK3,IRF3…
GO Biological Process	GO:0003073	regulation of systemic arterial blood pressure	116	0.000177166	1	0.0197066	4.04788	2.47043	10	89	0.0200803	0.11236	4	57	88	BMPR2,ECE1,ECE1,ECE1,ECE1,NR2F2,NR2F2,NR2F2,NR2F2,TLN2	ADM,ADRA1D,ADRB1,ADRB2,ADRB3,AGT,ARHGAP42,ASIC2,ASIC2,AVP,AVPR1A,BBS4,BMPR2,C9orf3,C9orf3,CALCA,CHRNA7,CORIN,CPA3,CPB1,CYBA,CYP4F12,CYP4F2,DDAH1,ECE1,ECE1,ECE1,ECE1,EDN1,EDN2,EMP2,ENPEP,EVA1A,F2RL1,FAM181B,GAS6,GJA5,GSK3A,KCNK6,LINC00452,LRCOL1,MME,MME,MME,MME,NAV2,NAV2,NAV2,NCALD,NCALD,NCALD,NOS3,NR2F2,NR2F2,NR2F2,NR2F2,OR51E2,OXTR,PCSK5,PDE4D,PDE4D,PDE4D,PDE4D,PDE4D,PDE4D,PDE4D,PDE4D,PDGFB,POST…	BMPR2,ECE1,NR2F2,TPM1	ADM,ADRA1D,ADRB1,ADRB2,ADRB3,AGT,ARHGAP42,ASIC2,AVP,AVPR1A,BBS4,BMPR2,C9orf3,CALCA,CHRNA7,CORIN,CPA3,CYBA,CYP4F12,CYP4F2,DDAH1,ECE1,EDN1,EDN2,EMP2,ENPEP,F2RL1,GAS6,GJA5,GSK3A,KCNK6,MME,NAV2,NCALD,NOS3,NR2F2,OR51E2,OXTR,P2RX2,PCSK5,PDE4D,PDGFB,PLCB3,POSTN,PRCP,PTPRO,RASL10B,REN,SERPINF2,SLC2A5,SLC4A5,SOD2,TACR1,TNNI3,TPM1,UTS2,UTS2R
GO Biological Process	GO:1902187	negative regulation of viral release from host cell	117	0.000177248	1	0.0195473	9.00653	0.555153	5	20	0.0100402	0.25	4	12	14	PML,TRIM21,TRIM22,TRIM26,TRIM5	ASTN2,ASTN2,CD8A,PML,PTK2B,RMND5A,STOML1,STOML1,TRIM10,TRIM11,TRIM15,TRIM21,TRIM22,TRIM25,TRIM26,TRIM28,TRIM32,TRIM35,TRIM5,TRIM8	PML,TRIM21,TRIM26,TRIM5	CHMP3,PML,TRIM11,TRIM15,TRIM21,TRIM25,TRIM26,TRIM28,TRIM32,TRIM35,TRIM5,TRIM8
GO Biological Process	GO:0001959	regulation of cytokine-mediated signaling pathway	118	0.000180618	1	0.0197501	2.73412	6.21771	17	224	0.0341366	0.0758929	14	131	161	ADAR,CARD16,CASP1,CASP4,CASP4,CASP8,CASP8,CASP8,HSPA1A,HSPA1B,NLRC5,PARP9,PSME2,RIPK1,SOCS1,STAT1,STAT2	ABCE1,ADAR,ADAR,ADIPOQ,AGPAT1,AGPAT1,AKAP7,ANAPC10,ANAPC10,ANGPT1,APOA1,APOF,ARG1,ASTN2,ASTN2,AXL,BCL2L12,BIRC2,BIRC2,BIRC3,C19orf67,C6orf48,CACTIN,CARD16,CARD8,CARD8,CASP1,CASP4,CASP4,CASP8,CASP8,CASP8,CAV1,CAV1,CAV1,CAV1,CBFB,CCDC115,CCDC3,CCL5,CD74,CDC37,CES4A,CHUK,CLHC1,CLHC1,CLIP3,CNOT7,CPNE1,CREBRF,CSF1,CYLD,CYLD,DCST1,DCST2,DTX3L,ECM1,EDN1,EGFL7,EGFL7,EGFLAM,EGFLAM,ELF1,ELF1,F2RL1,FADD,FAM…	ADAR,CARD16,CASP1,CASP4,CASP8,HSPA1A,HSPA1B,NLRC5,PARP9,RIPK1,RNF31,SOCS1,STAT1,STAT2	ABCE1,ADAR,ADIPOQ,AGPAT1,AGPAT2,ANGPT1,APOA1,ARG1,AXL,BIRC2,BIRC3,CACTIN,CARD16,CARD8,CASP1,CASP4,CASP8,CAV1,CBFB,CCDC3,CCL5,CD300LF,CD74,CDC37,CHUK,CLIP3,CNOT7,CPNE1,CREBRF,CSF1,CYLD,DCST1,ECM1,EDN1,ELF1,F2RL1,FADD,FAM105B,GAS6,GFI1,GNB2L1,GSTP1,HIF1A,HIPK1,HIST1H2BJ,HPX,HSP90AB1,HSPA1A,HSPA1B,IFNAR1,IFNAR2,IFNG,IFNGR1,IFNGR2,IKBKB,IL1R1,IL1R2,IL1RN,IL6,IMP4,IRAK2,IRAK3,IRF3,IRF7,JAK1,JAK2,LIFR,…
GO Biological Process	GO:0007130	synaptonemal complex assembly	119	0.000181013	1	0.0196269	6.97279	0.860487	6	31	0.0120482	0.193548	5	19	21	CYP2E1,REC8,STAG3,STAG3,SYCE2,SYCP2	APOM,APOM,BAG6,BAG6,BRD9,BRD9,C17orf104,C20orf202,CYP2E1,FAM217B,FKBP10,GPC2,HORMAD1,IL18,MCMDC2,MCMDC2,MLH3,RAD21L1,REC8,SPO11,STAG3,STAG3,SYCE1,SYCE1L,SYCE2,SYCE3,SYCP1,SYCP2,TEX12,TEX15,TRIP13	REC8,STAG3,SYCE1,SYCE2,SYCP2	BAG6,C17orf104,HORMAD1,LEPREL4,MCMDC2,MLH3,RAD21L1,REC8,SPO11,STAG3,SYCE1,SYCE1L,SYCE2,SYCE3,SYCP1,SYCP2,TEX12,TEX15,TRIP13
GO Biological Process	GO:0050680	negative regulation of epithelial cell proliferation	120	0.00019811	1	0.0213018	3.0754	4.55225	14	164	0.0281125	0.0853658	9	92	114	ACVRL1,ACVRL1,BRCA2,CEACAM1,FSIP1,IFT74,IFT74,NR2F2,NR2F2,NR2F2,NR2F2,STAT1,SYNJ2BP,TINF2	ACVRL1,ACVRL1,AIMP1,AIMP1,AIMP1,APOE,APOE,APOE,ATF2,ATOX1,ATP5A1,ATP5G3,ATP5G3,ATPIF1,BMP4,BMP4,BRCA2,CAV1,CAV1,CAV1,CAV1,CAV2,CAV2,CD109,CDC73,CDK6,CDKN1B,CEACAM1,CEP250,CPB2,DAB2IP,DAB2IP,DLG1,DLG1,DLG1,DLL4,DNAJC8,DUSP10,EAF2,EFNB2,EMG1,EREG,FBXW7,FBXW7,FBXW7,FGFR2,FGFR2,FGFR2,FGFR2,FSIP1,GATA3,GDF2,GDF5,GHRL,GPR176,GPR19,HAUS1,HHLA2,HNRNPH3,HPN,HRSP12,IFT122,IFT172,IFT52,IFT57,IFT74,IFT74,IL2…	ACVRL1,BRCA2,CEACAM1,IFT74,NR2F2,STAT1,SYNJ2BP,THBS1,TINF2	ACVRL1,AIMP1,APOE,ATF2,ATOH8,ATP5A1,ATPIF1,BMP4,BRCA2,CAV1,CAV2,CD109,CDC73,CDK6,CDKN1B,CDKN1C,CEACAM1,CPB2,DAB2IP,DLG1,DLL4,DUSP10,EAF2,EFNB2,EREG,FBXW7,FGFR2,GATA3,GDF2,GDF5,GHRL,HPN,HRSP12,IFT122,IFT172,IFT52,IFT57,IFT74,IL26,INTU,ISL1,KLF9,KRIT1,LIMS2,MARVELD3,MCC,MED1,MEN1,NF1,NFIB,NGFR,NKX3-1,NR2F2,PAX6,PBLD,PDCD10,PEX2,PHB2,PPARD,PTCH1,PTEN,PTN,PTPRK,RB1,RGCC,ROBO1,RUNX3,SAV1,SERPINF1,SFN,…
GO Biological Process	GO:0046967	cytosol to ER transport	121	0.000203914	1	0.0217447	21.6157	0.138788	3	5	0.0060241	0.6	1	2	2	PSMB9,TAP1,TAP1	PSMB9,TAP1,TAP1,TAP2,TAP2	TAP1	TAP1,TAP2
GO Biological Process	GO:0070383	DNA cytosine deamination	121	0.000203914	1	0.0217447	21.6157	0.138788	3	5	0.0060241	0.6	3	5	6	APOBEC3D,APOBEC3F,APOBEC3G	APOBEC3A,APOBEC3D,APOBEC3F,APOBEC3G,APOBEC3H	APOBEC3D,APOBEC3F,APOBEC3G	APOBEC3A,APOBEC3D,APOBEC3F,APOBEC3G,APOBEC3H
GO Biological Process	GO:0036462	TRAIL-activated apoptotic signaling pathway	121	0.000203914	1	0.0217447	21.6157	0.138788	3	5	0.0060241	0.6	1	3	3	CASP8,CASP8,CASP8	CASP8,CASP8,CASP8,FADD,TNFRSF10A	CASP8	CASP8,FADD,TNFRSF10A
GO Biological Process	GO:0033602	negative regulation of dopamine secretion	121	0.000203914	1	0.0217447	21.6157	0.138788	3	5	0.0060241	0.6	1	2	3	ABAT,ABAT,ABAT	ABAT,ABAT,ABAT,CNR1,CNR1	ABAT	ABAT,CNR1
GO Biological Process	GO:0009450	gamma-aminobutyric acid catabolic process	121	0.000203914	1	0.0217447	21.6157	0.138788	3	5	0.0060241	0.6	1	2	2	ABAT,ABAT,ABAT	ABAT,ABAT,ABAT,ALDH5A1,KIAA0319	ABAT	ABAT,ALDH5A1
GO Biological Process	GO:0030382	sperm mitochondrion organization	121	0.000203914	1	0.0217447	21.6157	0.138788	3	5	0.0060241	0.6	1	2	2	SEPT4,SEPT4,SEPT4	C17orf47,PVRL2,SEPT4,SEPT4,SEPT4	2004-09-01	PVRL2,SEPT4
GO Biological Process	GO:0019882	antigen processing and presentation	127	0.000215735	1	0.0219183	2.52582	7.52232	19	271	0.0381526	0.0701107	15	175	204	ATXN7,ATXN7,B2M,ERAP1,ERAP2,FCGR1A,HLA-B,HLA-C,HLA-DOB,KIF4B,LAG3,PSMB8,PSMB8,PSMB9,PSME2,RAB8B,SYNPO2,TAP1,TAP1	ACTR10,ACTR1A,ACTR1B,ANP32C,AP1B1,AP1G1,AP1M1,AP1M2,AP1S1,AP2A1,AP2A2,AP2B1,AP2M1,AP2S1,AP2S1,AP2S1,AP3B1,AP3D1,ARF1,ARF1,ATG5,ATG5,ATXN7,ATXN7,B2M,BDNF,BRD2,C2orf81,CALR,CANX,CAPZA1,CAPZA2,CAPZA3,CAPZB,CAST,CAST,CAST,CBY3,CCNI2,CD1D,CD207,CD209,CD74,CD8A,CD8A,CENPE,CHID1,CHUK,CLEC4M,CLTA,CLTC,CNOT10,CTSE,CTSF,CTSH,CTSL,CTSV,CTSV,CYBA,DCTN1,DCTN1,DCTN1,DCTN2,DCTN3,DCTN4,DCTN4,DCTN5,DCTN6,DNAJC2,D…	B2M,ERAP1,ERAP2,FCGR1A,HLA-B,HLA-DOB,KIF4B,LAG3,PSMB8,PSMB9,PSMD6,PSME2,RAB8B,SEC24D,TAP1	ACTR10,ACTR1A,ACTR1B,AP1B1,AP1G1,AP1M1,AP1M2,AP1S1,AP2A1,AP2A2,AP2B1,AP2M1,AP2S1,AP3B1,AP3D1,ARF1,ATG5,B2M,CALR,CANX,CAPZA1,CAPZA2,CAPZA3,CAPZB,CD1D,CD207,CD209,CD74,CD8A,CENPE,CHUK,CLEC4M,CLTA,CLTC,CTSE,CTSF,CTSH,CTSL,CTSV,CYBA,DCTN1,DCTN2,DCTN3,DCTN4,DCTN5,DCTN6,DNM2,DYNC1H1,DYNC1I1,DYNC1I2,DYNC1LI1,DYNLL1,ENSG00000248993,ENSG00000250264,ERAP1,ERAP2,FCER1G,FCGR1A,FCGR1B,HLA-B,HLA-DMA,HLA-DMB,HL…
GO Biological Process	GO:0010815	bradykinin catabolic process	128	0.000243152	1	0.0245109	12.0087	0.333092	4	12	0.00803213	0.333333	1	5	5	ECE1,ECE1,ECE1,ECE1	CPN1,CTSH,ECE1,ECE1,ECE1,ECE1,ERLIN1,ERLIN1,IDE,IDE,RASGRF1,XPNPEP1	ECE1	CPN1,CTSH,ECE1,IDE,XPNPEP1
GO Biological Process	GO:0090331	negative regulation of platelet aggregation	128	0.000243152	1	0.0245109	12.0087	0.333092	4	12	0.00803213	0.333333	2	9	11	ABAT,ABAT,ABAT,CEACAM1	ABAT,ABAT,ABAT,ADAMTS18,ALOX12,CEACAM1,FGG,PRKCD,PRKG1,PRKG1,SERPINE2,UBASH3B	ABAT,CEACAM1	ABAT,ADAMTS18,ALOX12,CEACAM1,FGG,PRKCD,PRKG1,SERPINE2,UBASH3B
GO Biological Process	GO:0010596	negative regulation of endothelial cell migration	130	0.000248825	1	0.0246969	4.26625	2.10958	9	76	0.0180723	0.118421	5	37	43	ACVRL1,ACVRL1,FSIP1,NR2F2,NR2F2,NR2F2,NR2F2,SP100,SYNJ2BP	ACVRL1,ACVRL1,ADAMTS9,ANGPT2,APOE,APOE,APOE,ARHGAP25,BMP10,C12orf79,C17orf53,CPSF3,CSNK2B,DAB2IP,DAB2IP,DCN,DCN,DCN,DLL4,ERMAP,ERMAP,FAM110A,FAM110A,FSIP1,GDF2,GPANK1,GPANK1,GPANK1,GPANK1,GPR176,HDAC5,HMGB1,HRG,ITGB1BP1,KRIT1,KRIT1,MAP2K5,MAP2K5,MEOX2,MMRN2,NOTCH1,NR2F2,NR2F2,NR2F2,NR2F2,PDCD10,PDCD10,PDCD10,PPARG,PPARG,PPARG,RAD23B,RGCC,RHOA,SEC16A,SEC16A,SERPINF1,SERPINI1,SERPINI1,SLIT2,SNCG,SP…	ACVRL1,NR2F2,SP100,SYNJ2BP,THBS1	ACVRL1,ADAMTS9,ANGPT2,ANGPT4,APOE,BMP10,CCDC23,CSNK2B,DAB2IP,DCN,DLL4,GDF2,HDAC5,HMGB1,HRG,ITGB1BP1,KLF4,KRIT1,MAP2K5,MEOX2,MMRN2,NOTCH1,NR2F2,PDCD10,PPARG,RGCC,RHOA,SERPINF1,SLIT2,SP100,SPRED1,STARD13,STC1,SYNJ2BP,TGFB1,THBS1,VASH1
GO Biological Process	GO:0001936	regulation of endothelial cell proliferation	131	0.000253256	1	0.0249448	3.35127	3.58074	12	129	0.0240964	0.0930233	8	79	100	ACVRL1,ACVRL1,BMPR2,FSIP1,NR2F2,NR2F2,NR2F2,NR2F2,PRKD2,RICTOR,STAT1,SYNJ2BP	ACVRL1,ACVRL1,AGGF1,AIMP1,AIMP1,AIMP1,AKAP7,AKT1,ALDH1A2,ALDH1A2,ANG,ANG,ANKRD24,APOE,APOE,APOE,ARG1,ARNT,ASIC2,ATOX1,ATP5A1,ATPIF1,BMP2,BMP4,BMP4,BMPR2,C6orf223,CAV1,CAV1,CAV1,CAV1,CAV2,CAV2,CCL2,CCL24,CCL26,CCR3,CDH13,CYBA,DLL4,DNAJC4,DNAJC8,ECM1,EFCAB13,EGFL7,EGFL7,EGR3,EGR3,F3,FLT4,FSIP1,FYB,GDF2,GHRL,GPR176,HAUS1,HIF1A,HIF1A,HMGB2,HMGB2,HMGB2,IL10,ITGB3,JUN,KDR,KIAA1462,KRIT1,KRIT1,LRG1,LRTM…	ACVRL1,BMPR2,NR2F2,PRKD2,RICTOR,STAT1,SYNJ2BP,THBS1	ACVRL1,AGGF1,AIMP1,AKT1,ALDH1A2,ANG,APOE,ARG1,ARNT,ATOH8,ATP5A1,ATPIF1,BMP2,BMP4,BMPR2,CAV1,CAV2,CCL2,CCL24,CCL26,CCR3,CDH13,CYBA,DLL4,ECM1,EGFL7,EGR3,F3,FLT4,GDF2,GHRL,HIF1A,HMGB2,IL10,ITGB3,JUN,KDR,KIAA1462,KRIT1,LRG1,MTOR,NF1,NGFR,NR2F2,NR4A1,NRARP,NRP2,PDCD10,PDCD6,PDCL3,PDGFB,PGF,PPP1R16B,PRKD2,PROX1,RGCC,RICTOR,RPTOR,SIRT1,SIRT6,SPARC,STAT1,STAT3,STAT5A,SYNJ2BP,TEK,TGFBR1,THBS1,THBS4,TNF,TN…
GO Biological Process	GO:0060135	maternal process involved in female pregnancy	132	0.000274955	1	0.0268768	4.21084	2.13734	9	77	0.0180723	0.116883	5	46	60	APOL2,APOL2,BMPR2,LGALS9,NR2F2,NR2F2,NR2F2,NR2F2,RUSC1-AS1	ADCY7,AKAP7,AKR1B1,AKT1,ANGPT2,APOL2,APOL2,ARG1,ASH1L,ASIC2,BMPR2,BSG,BSG,CCL2,CNR1,CNR1,CTSV,CTSV,CYP27B1,DAZAP1,DSG1,DSG2,EPOR,ESR1,ESR1,ESR1,ESR1,FDFT1,FDFT1,FDFT1,GCDH,GHRL,HAVCR2,HMX3,JUNB,KISS1,KLF1,KPNA6,LGALS9,LIF,MED1,MEN1,MEN1,MEN1,MEPE,MEPE,METTL1,MTOR,NR2F2,NR2F2,NR2F2,NR2F2,PAICS,PAICS,PAM,PGR,PGR,PGR,PLA2G6,PLA2G6,PPARD,PPAT,PRDM1,PRDM1,PRDX3,PTGS2,RUSC1,RUSC1,RUSC1-AS1,RXRA,RXRA,SP…	APOL2,ASH1L,BMPR2,LGALS9,NR2F2	ADCY7,AKR1B1,AKT1,ANGPT2,APOL2,ARG1,ASH1L,BMPR2,BSG,CCL2,CNR1,CTSB,CTSV,CYP27B1,DAZAP1,DSG1,DSG2,EPOR,ESR1,GHRL,HAVCR2,HMX3,JUNB,KISS1,KLF1,KPNA6,LGALS9,LIF,MED1,MEN1,MTOR,NR2F2,PAM,PGR,PLA2G6,PPARD,PPAT,PRDM1,PRDX3,PTGS2,RXRA,SPP1,STC1,STOX2,TMED2,VDR
GO Biological Process	GO:0055070	copper ion homeostasis	133	0.000287562	1	0.0278978	8.18775	0.610668	5	22	0.0100402	0.227273	2	12	16	MT2A,SCO2,SCO2,SCO2,SCO2	ADPRM,ALG11,APP,APP,ARF1,ARF1,ATP7B,COMMD1,COX15,CUTC,FKBP15,G3BP1,MT2A,PRNP,SCO1,SCO2,SCO2,SCO2,SCO2,SLC31A1,SLC31A2,TYMP	MT2A,SCO2	APP,ARF1,ATOX1,ATP7B,COMMD1,CUTC,MT2A,PRNP,SCO1,SCO2,SLC31A1,SLC31A2
GO Biological Process	GO:0046597	negative regulation of viral entry into host cell	133	0.000287562	1	0.0278978	8.18775	0.610668	5	22	0.0100402	0.227273	4	15	19	IFITM3,TRIM22,TRIM26,TRIM31,TRIM5	FCN3,GSN,GSN,GSN,GSN,IFITM1,IFITM2,IFITM3,PTX3,SNX3,TRIM10,TRIM11,TRIM15,TRIM22,TRIM25,TRIM26,TRIM31,TRIM5,TRIM59,TRIM8,VEPH1,VEPH1	IFITM3,TRIM26,TRIM31,TRIM5	FCN3,GSN,IFITM1,IFITM2,IFITM3,PTX3,SNX3,TRIM10,TRIM11,TRIM25,TRIM26,TRIM31,TRIM5,TRIM59,TRIM8
GO Biological Process	GO:0045862	positive regulation of proteolysis	135	0.00029479	1	0.0281754	1.93754	16.5158	32	595	0.064257	0.0537815	21	335	377	AIM2,ANKRD33B,ATXN7,ATXN7,BAK1,CASP1,CASP7,CASP7,CASP7,CASP8,CASP8,CASP8,CYFIP2,CYFIP2,HSPA1A,IFI16,LGALS9,NUB1,OTUD4,PML,PSMB8,PSMB8,PSMB9,PSME2,RIPK1,RNF144A,RNF19B,SMARCD3,TAP1,TAP1,TNFSF10,TNFSF10	ABCE1,ACER2,ACTA2,ACTA2,ACVR1C,ACVR1C,ADAM8,ADAM9,ADRA2A,ADRM1,AFF3,AIM2,AKIRIN2,AKT1,ALOX12,ALYREF,ANAPC1,ANAPC10,ANAPC10,ANAPC11,ANAPC11,ANAPC11,ANAPC15,ANAPC15,ANAPC15,ANAPC15,ANAPC16,ANAPC2,ANAPC5,ANAPC7,ANK3,ANK3,ANKRD33B,ANKS1B,ANKS1B,ANKS1B,ANTXR1,ANXA6,APAF1,APOE,APOE,APOE,APOPT1,APP,APP,ARIH1,ARIH2,ARIH2OS,ARL17A,ARL6IP5,ASCC1,ASCC1,ASPH,ASPH,ASTN2,ASTN2,ATPIF1,ATXN7,ATXN7,AUP1,AURKA,AUR…	AIM2,ANAPC10,BAK1,CASP1,CASP7,CASP8,CYFIP2,DAP,HSPA1A,IFI16,LGALS9,NUB1,PML,PSMB8,PSMB9,PSMD6,PSME2,RIPK1,RNF144A,RNF19B,TNFSF10	ACER2,ACVR1C,ADAM8,ADAM9,ADRA2A,ADRM1,AIM2,AKIRIN2,AKT1,ALOX12,ANAPC1,ANAPC10,ANAPC11,ANAPC15,ANAPC16,ANAPC2,ANAPC5,ANAPC7,ANKIB1,ANTXR1,APAF1,APOE,APOPT1,APP,ARIH1,ARIH2,ARL6IP5,ASPH,ATPIF1,AURKA,AURKAIP1,BAD,BAK1,BAX,BBS7,BCL2L10,BCL2L11,BCL2L13,BID,BOK,BTRC,BUB1B,BUB3,C3,CAPN3,CARD8,CASP1,CASP2,CASP7,CASP8,CASP9,CAV1,CAV3,CBFA2T3,CCBE1,CCK,CCNB1,CDC16,CDC20,CDC23,CDC26,CDC27,CDK1,CEBPA,CHFR,CI…
GO Biological Process	GO:2000144	positive regulation of DNA-templated transcription, initiation	136	0.000308141	1	0.0292349	6.35755	0.94376	6	34	0.0120482	0.176471	2	21	26	FOSL1,MITF,MITF,MITF,MITF,MITF	BCLAF1,CAND1,CREB1,CTNNB1,DNAJC2,ESR1,ESR1,ESR1,ESR1,FOSL1,FTSJ3,GTF2F2,HDAC9,HNF1A,HNF1B,JUN,MAP7,MITF,MITF,MITF,MITF,MITF,PSMC1,PSMC2,PSMC3,PSMC4,PSMC5,PSMC5,PSMC6,SETX,SRF,SRF,SUB1,TWIST1	FOSL1,MITF	BCLAF1,CAND1,CREB1,CTNNB1,ESR1,FOSL1,GTF2F2,HNF1A,HNF1B,JUN,MITF,PSMC1,PSMC2,PSMC3,PSMC4,PSMC5,PSMC6,SETX,SRF,SUB1,TWIST1
GO Biological Process	GO:0022603	regulation of anatomical structure morphogenesis	137	0.000313882	1	0.0295622	1.61092	34.1419	55	1230	0.110442	0.0447154	41	752	958	ACVRL1,ACVRL1,ATXN7,ATXN7,BMPR2,C15orf62,C3AR1,C5AR1,CEACAM1,CHN1,CHN1,CHN1,CRABP2,CRABP2,CXCL10,ERAP1,FERMT2,FGD2,FGD6,FSIP1,GBP1,IFT74,IFT74,IFT74,NKD1,PAX2,PAX2,PML,POGLUT1,PRKD2,PSMB8,PSMB8,PSMB9,PSME2,RAPGEF3,RAPGEF3,RAPGEF3,RMDN2,RMDN2,SARM1,SERPINE1,SMKR1,SP100,SP6,SP6,SSH3,STAT1,STAT2,SYNJ2BP,TAP1,TAP1,TLN2,TNFSF13B,TTC21A,WARS	AATK,ABCC8,ABL1,ABL1,ABR,ABR,ACD,ACTN4,ACTR2,ACVR1,ACVRL1,ACVRL1,ADA,ADAM9,ADAMTS9,ADIPOQ,ADM,ADM2,ADM2,ADNP,ADSSL1,AGGF1,AGT,AHCYL1,AHCYL2,AHCYL2,AHI1,AKAP13,ALDOA,ALDOA,ALDOA,ALDOA,ALOX12,AMIGO1,AMZ1,ANAPC2,ANGPT2,ANGPTL4,ANKFN1,ANKRD24,ANKRD27,ANKRD6,ANKRD6,ANKRD6,ANP32E,ANXA3,ANXA7,AP1AR,AP2A1,AP2A2,AP2B1,AP2M1,AP2S1,AP2S1,AP2S1,APLNR,APOA1,APOE,APOE,APOE,APOF,AQP1,AQP1,ARAP1,ARAP1,ARAP3,ARC,…	ACVRL1,BMPR2,C15orf62,C3AR1,C5AR1,CDC42EP3,CEACAM1,CHN1,CRABP2,CXCL10,ERAP1,FERMT2,FGD2,FGD6,GBP1,GORASP1,HIF1AN,NKD1,PAX2,PLAA,PML,POGLUT1,PRKD2,PSMB8,PSMB9,PSMD6,PSME2,RAPGEF3,SARM1,SERPINE1,SP100,SP6,SSH3,STAT1,STAT2,STRIP2,SYNJ2BP,THBS1,TNFSF13B,TPM1,WARS	ABCC8,ABL1,ABR,ACTN4,ACTR2,ACVR1,ACVRL1,ADA,ADAM9,ADAMTS9,ADIPOQ,ADM,ADM2,ADNP,AGGF1,AGT,AHI1,AKAP13,ALDOA,ALOX12,AMIGO1,ANAPC2,ANGPT2,ANGPT4,ANGPTL4,ANKRD27,ANKRD6,ANXA3,ANXA7,AP1AR,AP2A1,AP2A2,AP2B1,AP2M1,AP2S1,APLNR,APOA1,APOE,AQP1,ARAP1,ARAP3,ARC,ARHGAP15,ARHGAP18,ARHGAP35,ARHGAP44,ARHGDIA,ARHGEF18,ARHGEF19,ARHGEF7,ARPC2,ARRB2,ASB4,ASPN,ATP10A,BAIAP2,BAMBI,BAX,BCL2,BCL6,BCL9L,BCR,BDNF,BMP10,B…
GO Biological Process	GO:0033238	regulation of cellular amine metabolic process	138	0.000330925	1	0.0309415	3.4762	3.16437	11	114	0.0220883	0.0964912	5	68	78	ABAT,ABAT,ABAT,ATXN7,ATXN7,PSMB8,PSMB8,PSMB9,PSME2,TAP1,TAP1	AAMP,ABAT,ABAT,ABAT,ATCAY,ATP2B4,ATXN7,ATXN7,AZIN1,CHRNB2,COMT,DNAJC2,DRD4,ECE2,FITM1,FTSJ3,GAS2L3,GPR37,HPCAL1,HPCAL1,HPCAL1,HPD,IGF2,ITGAM,MRPL32,NEK6,NEK6,NQO1,NQO1,NR1H4,NR1H4,NR4A2,OAZ2,OAZ3,OAZ3,ODC1,ORC6,PACRG,PACRG,PARK2,PARK7,PCGF2,PDE1B,PDE1B,PDE1B,PDE3B,PNKD,POGZ,PSMA1,PSMA2,PSMA3,PSMA4,PSMA5,PSMA5,PSMA5,PSMA6,PSMA8,PSMB1,PSMB10,PSMB11,PSMB2,PSMB2,PSMB2,PSMB3,PSMB4,PSMB5,PSMB5,PSMB6,PS…	ABAT,PSMB8,PSMB9,PSMD6,PSME2	ABAT,ATCAY,ATP2B4,AZIN1,CHRNB2,COMT,DRD4,GPR37,INS,ITGAM,NQO1,NR1H4,NR4A2,OAZ2,OAZ3,ODC1,PARK2,PARK7,PDE1B,PNKD,PSMA1,PSMA2,PSMA3,PSMA4,PSMA5,PSMA6,PSMA8,PSMB1,PSMB10,PSMB11,PSMB2,PSMB3,PSMB4,PSMB5,PSMB6,PSMB7,PSMB8,PSMB9,PSMC1,PSMC2,PSMC3,PSMC4,PSMC5,PSMC6,PSMD1,PSMD11,PSMD12,PSMD13,PSMD14,PSMD2,PSMD3,PSMD4,PSMD5,PSMD6,PSMD7,PSMD8,PSMD9,PSME1,PSME2,PSME3,PSME4,PSMF1,SIRT4,SLC6A3,SLC7A7,SNCA,TACR…
GO Biological Process	GO:0032479	regulation of type I interferon production	139	0.000331022	1	0.0307279	2.79996	5.35723	15	193	0.0301205	0.0777202	12	109	122	FAM111A,IFI16,IFIH1,IRF1,IRF5,IRF5,IRF5,MYD88,NLRC5,STAT1,TRIM21,TRIM56,UBE2L6,UBE2L6,ZBP1	ACAA1,AHCY,ANKRD34A,ANKRD49,ASTN2,ASTN2,BCL2L12,C22orf23,C22orf23,CACTIN,CD14,CDC45,CHUK,CLCN2,CLHC1,CLHC1,CMIP,CRCP,CTNNB1,CYLD,CYLD,DDX41,DDX58,DESI1,DHX36,DHX58,DHX9,DTX4,DTX4,DZANK1,EP300,FAM111A,FBXO43,FLOT1,GPATCH3,HAVCR2,HERC5,HMGB1,HMGB2,HMGB2,HMGB2,HMHA1,HMHA1,HSPD1,HSPD1,HSPE1,IER3,IFI16,IFIH1,IFNAR1,IKBKE,IL10,IRF1,IRF3,IRF5,IRF5,IRF5,IRF7,IRF7,ISG15,ITCH,KCP,LILRB1,LILRB1,LILRB1,LNX2,…	DTX4,IFI16,IFIH1,IRF1,IRF5,MYD88,NLRC5,STAT1,TRIM21,TRIM56,UBE2L6,ZBP1	CACTIN,CD14,CHUK,CRCP,CTNNB1,CYLD,DDX41,DDX58,DHX36,DHX58,DHX9,DTX4,EP300,FLOT1,GPATCH3,HAVCR2,HERC5,HMGB1,HMGB2,HSPD1,IFI16,IFIH1,IFNAR1,IKBKE,IL10,IRF1,IRF3,IRF5,IRF7,ISG15,ITCH,LILRB1,MAVS,MB21D1,MRE11A,MYD88,NFKB1,NFKB2,NLRC5,NLRP4,NLRX1,NMI,NPLOC4,PCBP2,PIN1,PLCG2,POLR1C,POLR1D,POLR2E,POLR2F,POLR2H,POLR2K,POLR2L,POLR3A,POLR3B,POLR3C,POLR3D,POLR3E,POLR3F,POLR3G,POLR3GL,POLR3H,POLR3K,PPM1B,PRK…
GO Biological Process	GO:0050706	regulation of interleukin-1 beta secretion	140	0.000334402	1	0.0308199	5.25381	1.33237	7	48	0.0140562	0.145833	7	33	39	AIM2,CARD16,CASP1,CASP5,LGALS9,PANX1,PML	AIM2,APOA1,ARG2,CARD16,CARD17,CARD18,CARD8,CARD8,CASP1,CASP5,CCL3,CCR7,CCR7,CCR7,FOXP1,FOXP1,FOXP1,FOXP1,FOXP1,GSDMD,GSDMD,HK1,HK1,HK1,HMGB1,IFNAR1,IFNG,LGALS9,LRTM1,NLRP1,NLRP12,NLRP2,NLRP2,NLRP3,NLRP7,NOD2,NOD2,ORM2,P2RX7,PANX1,PML,PYCARD,RIPK2,STOML1,STOML1,TLR4,USPL1,ZC3H12A	AIM2,CARD16,CASP1,CASP5,LGALS9,PANX1,PML	AIM2,APOA1,ARG2,CARD16,CARD17,CARD18,CARD8,CASP1,CASP5,CCL3,CCR7,FOXP1,GSDMD,HK1,HMGB1,IFNAR1,IFNG,LGALS9,NLRP1,NLRP12,NLRP2,NLRP3,NLRP7,NOD2,ORM2,P2RX7,PANX1,PML,PYCARD,RIPK2,TLR4,WNT5A,ZC3H12A
GO Biological Process	GO:0031638	zymogen activation	140	0.000334402	1	0.0308199	5.25381	1.33237	7	48	0.0140562	0.145833	4	29	32	BAK1,CASP8,CASP8,CASP8,CYFIP2,CYFIP2,IFI16	ANKRD18B,ASPH,ASPH,BAD,BAK1,C10orf55,C1S,CASP8,CASP8,CASP8,CIDEB,CTSH,CUZD1,CYFIP2,CYFIP2,DHCR24,F11,F12,FADD,FGA,FGB,FGG,FURIN,FURIN,FURIN,GGT1,GGT1,GPR137,GPR137,GPR137,GPR137,HIST1H2AA,HIST1H2BA,IFI16,KLKB1,LTB4R,LTB4R,MMP14,PERP,PLAT,PLAU,PRSS12,PRSS3,PRSS3,PRSS3,RASGRF1,RIPK2,TBC1D10A	BAK1,CASP8,CYFIP2,IFI16	ASPH,BAD,BAK1,C1R,CASP8,CIDEB,CTSH,CUZD1,CYFIP2,DHCR24,F11,F12,FADD,FGA,FGB,FGG,FURIN,GGT1,HIST1H2BA,IFI16,KLKB1,MMP14,PERP,PLAT,PLAU,PRSS12,PRSS3,RIPK2,TBC1D10A
GO Biological Process	GO:0051918	negative regulation of fibrinolysis	142	0.000343538	1	0.031216	11.085	0.360849	4	13	0.00803213	0.307692	3	9	10	FSIP1,SERPINE1,USF1,USF1	CPB2,F2,FSIP1,GPR176,HRG,PLG,SERPINE1,SERPINF2,SERPINF2,THBD,THBS1,USF1,USF1	SERPINE1,THBS1,USF1	CPB2,F2,HRG,PLG,SERPINE1,SERPINF2,THBD,THBS1,USF1
GO Biological Process	GO:0009074	aromatic amino acid family catabolic process	143	0.000363269	1	0.032778	6.1759	0.971518	6	35	0.0120482	0.171429	3	19	20	ATF5,ATF5,ATF5,IDO1,IL4I1,KMO	AADAT,AADAT,AADAT,AFMID,ASRGL1,ATF5,ATF5,ATF5,CCBL1,GSTZ1,GSTZ1,HAAO,HGD,HPD,IDO1,IDO2,IL4I1,KMO,KYNU,LRRC8A,LRRC8A,NUP62,NUP62,NUP62,NUP62,PAH,PCBD1,PCBD1,POMT2,QDPR,TAT,TDO2,TK1,ZFAND6,ZFAND6	IDO1,IL4I1,KMO	AADAT,AFMID,ASRGL1,CCBL1,FAH,GSTZ1,HAAO,HGD,HPD,IDO1,IDO2,IL4I1,KMO,KYNU,PAH,PCBD1,QDPR,TAT,TDO2
GO Biological Process	GO:0072161	mesenchymal cell differentiation involved in kidney development	144	0.000399411	1	0.0357889	18.013	0.166546	3	6	0.0060241	0.5	2	4	8	PAX2,PAX2,STAT1	BMP4,BMP4,OSR1,PAX2,PAX2,STAT1	PAX2,STAT1	BMP4,OSR1,PAX2,STAT1
GO Biological Process	GO:0072537	fibroblast activation	144	0.000399411	1	0.0357889	18.013	0.166546	3	6	0.0060241	0.5	2	3	4	CECR6,CECR6,GCLM	CECR6,CECR6,GAB4,GCLM,IL17RA,RGCC	GCLM,IL17RA	GCLM,IL17RA,RGCC
GO Biological Process	GO:0072734	cellular response to staurosporine	144	0.000399411	1	0.0357889	18.013	0.166546	3	6	0.0060241	0.5	1	4	5	CASP7,CASP7,CASP7	CASP6,CASP7,CASP7,CASP7,MTRNR2L5,SLC34A1	CASP7	CASP6,CASP7,MTRNR2L5,SLC34A1
GO Biological Process	GO:0060715	syncytiotrophoblast cell differentiation involved in labyrinthine layer development	144	0.000399411	1	0.0357889	18.013	0.166546	3	6	0.0060241	0.5	1	3	3	CASP8,CASP8,CASP8	CASP8,CASP8,CASP8,DNAJB6,DNAJB6,FZD5	CASP8	CASP8,DNAJB6,FZD5
GO Biological Process	GO:0009448	gamma-aminobutyric acid metabolic process	144	0.000399411	1	0.0357889	18.013	0.166546	3	6	0.0060241	0.5	1	3	4	ABAT,ABAT,ABAT	ABAT,ABAT,ABAT,ALDH5A1,KIAA0319,SLC1A3	ABAT	ABAT,ALDH5A1,SLC1A3
GO Biological Process	GO:0010992	ubiquitin homeostasis	144	0.000399411	1	0.0357889	18.013	0.166546	3	6	0.0060241	0.5	1	2	2	IFT74,IFT74,IFT74	IDE,IDE,IFT74,IFT74,IFT74,PLAA	PLAA	IDE,PLAA
GO Biological Process	GO:0045869	negative regulation of single stranded viral RNA replication via double stranded DNA intermediate	144	0.000399411	1	0.0357889	18.013	0.166546	3	6	0.0060241	0.5	3	6	7	APOBEC3D,APOBEC3F,APOBEC3G	APOBEC3D,APOBEC3F,APOBEC3G,APOBEC3H,INPP5K,TRIM28	APOBEC3D,APOBEC3F,APOBEC3G	APOBEC3D,APOBEC3F,APOBEC3G,APOBEC3H,INPP5K,TRIM28
GO Biological Process	GO:0052199	negative regulation of catalytic activity in other organism involved in symbiotic interaction	144	0.000399411	1	0.0357889	18.013	0.166546	3	6	0.0060241	0.5	1	2	3	CASP8,CASP8,CASP8	CASP8,CASP8,CASP8,PTX3,VEPH1,VEPH1	CASP8	CASP8,PTX3
GO Biological Process	GO:0032890	regulation of organic acid transport	152	0.000419319	1	0.0355953	4.43398	1.80425	8	65	0.0160643	0.123077	4	38	51	ABAT,ABAT,ABAT,FSIP1,IFT74,IFT74,IFT74,TNFRSF11A	ABAT,ABAT,ABAT,ADORA2A,ADORA2A,AGT,AKAP7,AKT1,AKT2,ALG1L2,ARG1,ARL6IP1,ARL6IP5,ATP1A2,AVP,AVPR1A,BOLA1,CAMKK2,CCK,CCK,CNTD2,CYP4F2,EDN1,EPSTI1,FAM129B,FSIP1,GPR176,HRH1,HRH1,IFT74,IFT74,IFT74,IL1B,IRS2,KCNJ16,MAP2K6,MIF,NAT1,NAT1,NAT1,NCOR1,NPY5R,OSR1,OXT,P2RX7,PIGL,PLA2G6,PLA2G6,PLA2R1,PLAA,RAB3GAP1,SNCA,SNCA,STXBP1,SV2A,SV2A,SYK,SYK,SYK,THBS1,TNFRSF11A,TRAK1,TRAK1,TRH,UBA3	ABAT,PLAA,THBS1,TNFRSF11A	ABAT,ADORA2A,AGT,AKT1,AKT2,ARG1,ARL6IP1,ARL6IP5,ATP1A2,AVP,AVPR1A,CCK,CYP4F2,EDN1,IL1B,IRS2,MAP2K6,MIF,NAT1,NCOR1,NPY5R,OSR1,OXT,P2RX4,P2RX7,PLA2G6,PLA2R1,PLAA,RAB3GAP1,SLC6A1,SNCA,STXBP1,SV2A,SYK,THBS1,TNFRSF11A,TNFSF11,TRH
GO Biological Process	GO:0070193	synaptonemal complex organization	153	0.000425818	1	0.0359106	6.00435	0.999275	6	36	0.0120482	0.166667	5	22	24	CYP2E1,REC8,STAG3,STAG3,SYCE2,SYCP2	APOM,APOM,BAG6,BAG6,BRD9,BRD9,C17orf104,C20orf202,CDKL3,CDKL3,CYP2E1,FAM217B,FKBP10,GPC2,HORMAD1,HSPA2,IL18,MCMDC2,MCMDC2,MLH3,PLK1,RAD21L1,REC8,SPO11,STAG3,STAG3,SYCE1,SYCE1L,SYCE2,SYCE3,SYCP1,SYCP2,TEX12,TEX15,TRIP13,UBE2B	REC8,STAG3,SYCE1,SYCE2,SYCP2	BAG6,C17orf104,HORMAD1,HSPA2,LEPREL4,MCMDC2,MLH3,PLK1,RAD21L1,REC8,SPO11,STAG3,SYCE1,SYCE1L,SYCE2,SYCE3,SYCP1,SYCP2,TEX12,TEX15,TRIP13,UBE2B
GO Biological Process	GO:0032727	positive regulation of interferon-alpha production	154	0.000443352	1	0.0371466	7.50544	0.666184	5	24	0.0100402	0.208333	3	16	20	IFIH1,IRF5,IRF5,IRF5,STAT1	BCL2L12,CHUK,DDX58,DHX36,DHX9,HMGB1,HSPD1,HSPD1,HSPE1,IFIH1,IRF3,IRF5,IRF5,IRF5,IRF7,IRF7,KCP,MAVS,RIPK2,STAT1,TBK1,TLR4,TLR9,USPL1	IFIH1,IRF5,STAT1	CHUK,DDX58,DHX36,DHX9,HMGB1,HSPD1,IFIH1,IRF3,IRF5,IRF7,MAVS,RIPK2,STAT1,TBK1,TLR4,TLR9
GO Biological Process	GO:0070206	protein trimerization	155	0.000465766	1	0.0387728	4.3668	1.83201	8	66	0.0160643	0.121212	4	40	50	ATF5,ATF5,ATF5,IL4I1,MLKL,TRIM21,TRIM22,TRIM5	ADIPOQ,AKAP7,ALOX5AP,ALOX5AP,ARG1,ASIC1,ASIC1,ATF5,ATF5,ATF5,ATXN10,AUP1,BOP1,BRK1,C1QTNF2,C1QTNF3,C1QTNF6,CD247,CD74,COL1A1,COL1A2,DISP1,DQX1,FAM177B,FANCD2OS,FBXL8,HSF1,HSF4,HTRA2,IL4I1,LCN2,LMO3,LMO3,MGST1,MGST1,MGST1,MGST1,MIF,MLKL,NUP54,NUP62,NUP62,NUP62,NUP62,PCBP3,PKD2L1,PNPT1,POU2F1,SCARA5,SIGMAR1,SLC1A2,SLC1A2,SMAD4,SSTR3,TCL1A,TNFRSF9,TRADD,TRAF2,TRIM21,TRIM22,TRIM27,TRIM34,TRIM4,TRIM5,…	MLKL,NUP62,TRIM21,TRIM22	ADIPOQ,ALOX5AP,ARG1,ASIC1,ATXN10,BRK1,C1QTNF2,C1QTNF3,C1QTNF5,C1QTNF6,CD247,CD74,COL1A1,COL1A2,COL6A1,DISP1,HSF1,HSF4,HTRA2,LCN2,MGST1,MIF,MLKL,NUP54,NUP62,PKD2L1,PNPT1,SCARA5,SIGMAR1,SLC1A2,SMAD4,TCL1A,TNFRSF9,TRAF2,TRIM21,TRIM22,TRIM27,TRIM34,TRIM4,TRPM8
GO Biological Process	GO:0002478	antigen processing and presentation of exogenous peptide antigen	156	0.000468783	1	0.0387737	2.60823	6.13444	16	221	0.0321285	0.0723982	12	145	166	ATXN7,ATXN7,B2M,FCGR1A,HLA-B,HLA-C,HLA-DOB,KIF4B,LAG3,PSMB8,PSMB8,PSMB9,PSME2,SYNPO2,TAP1,TAP1	ACTR10,ACTR1A,ACTR1B,AP1B1,AP1G1,AP1M1,AP1M2,AP1S1,AP2A1,AP2A2,AP2B1,AP2M1,AP2S1,AP2S1,AP2S1,ARF1,ARF1,ATXN7,ATXN7,B2M,BDNF,BRD2,C2orf81,CALR,CANX,CAPZA1,CAPZA2,CAPZA3,CAPZB,CBY3,CCNI2,CD207,CD74,CENPE,CHID1,CHUK,CLTA,CLTC,CNOT10,CTSE,CTSF,CTSL,CTSV,CTSV,CYBA,DCTN1,DCTN1,DCTN1,DCTN2,DCTN3,DCTN4,DCTN4,DCTN5,DCTN6,DNAJC2,DNM2,DYNC1I1,DYNC1I2,DYNC1I2,DYNC1LI1,DYNLL1,DYNLL1,ECE2,FARSA,FCER1G,FCGR1A,F…	B2M,FCGR1A,HLA-B,HLA-DOB,KIF4B,LAG3,PSMB8,PSMB9,PSMD6,PSME2,SEC24D,TAP1	ACTR10,ACTR1A,ACTR1B,AP1B1,AP1G1,AP1M1,AP1M2,AP1S1,AP2A1,AP2A2,AP2B1,AP2M1,AP2S1,ARF1,B2M,CALR,CANX,CAPZA1,CAPZA2,CAPZA3,CAPZB,CD207,CD74,CENPE,CHUK,CLTA,CLTC,CTSE,CTSF,CTSL,CTSV,CYBA,DCTN1,DCTN2,DCTN3,DCTN4,DCTN5,DCTN6,DNM2,DYNC1H1,DYNC1I1,DYNC1I2,DYNC1LI1,DYNLL1,FCER1G,FCGR1A,FCGR1B,HLA-B,HLA-DMA,HLA-DMB,HLA-DOA,HLA-DOB,HLA-DPA1,HLA-DPB1,HLA-DQA1,HLA-DQA2,HLA-F,HLA-G,IFI30,IKBKB,ITGAV,ITGB5,KIF…
GO Biological Process	GO:0032308	positive regulation of prostaglandin secretion	157	0.000470443	1	0.0386633	10.2932	0.388607	4	14	0.00803213	0.285714	2	10	11	IFT74,IFT74,IFT74,TNFRSF11A	CAMKK2,EDN1,EPSTI1,IFT74,IFT74,IFT74,IL1B,KCNJ16,MAP2K6,MIF,OXT,P2RX7,PLAA,TNFRSF11A	PLAA,TNFRSF11A	EDN1,IL1B,MAP2K6,MIF,OXT,P2RX4,P2RX7,PLAA,TNFRSF11A,TNFSF11
GO Biological Process	GO:0031652	positive regulation of heat generation	157	0.000470443	1	0.0386633	10.2932	0.388607	4	14	0.00803213	0.285714	2	9	10	ABAT,ABAT,ABAT,TNFRSF11A	ABAT,ABAT,ABAT,CNR1,CNR1,EPSTI1,IL1B,LTA,LTA,PTGER3,PTGS2,SLC27A1,TNF,TNFRSF11A	ABAT,TNFRSF11A	ABAT,CNR1,IL1B,PTGER3,PTGS2,SLC27A1,TNF,TNFRSF11A,TNFSF11
GO Biological Process	GO:0034111	negative regulation of homotypic cell-cell adhesion	157	0.000470443	1	0.0386633	10.2932	0.388607	4	14	0.00803213	0.285714	2	11	14	ABAT,ABAT,ABAT,CEACAM1	ABAT,ABAT,ABAT,ADAMTS18,ALOX12,CEACAM1,FGG,PRKCD,PRKG1,PRKG1,RDX,SERPINE2,UBASH3B,ZNF703	ABAT,CEACAM1	ABAT,ADAMTS18,ALOX12,CEACAM1,FGG,PRKCD,PRKG1,RDX,SERPINE2,UBASH3B,ZNF703
GO Biological Process	GO:0010825	positive regulation of centrosome duplication	157	0.000470443	1	0.0386633	10.2932	0.388607	4	14	0.00803213	0.285714	1	6	7	ATF5,ATF5,ATF5,IL4I1	ATF5,ATF5,ATF5,CEP120,IL4I1,NPM1,NUP62,NUP62,NUP62,NUP62,PLK4,PLK4,POC1A,VPS4B	NUP62	CEP120,NPM1,NUP62,PLK4,POC1A,VPS4B
GO Biological Process	GO:0007620	copulation	157	0.000470443	1	0.0386633	10.2932	0.388607	4	14	0.00803213	0.285714	2	12	16	ABAT,ABAT,ABAT,DDO	ABAT,ABAT,ABAT,ACVR2A,ANG,AVP,AVPR1A,DDO,EVA1A,OXT,OXTR,SERPINE2,SLC6A4,TAC1	ABAT,DDO	ABAT,ACVR2A,AVP,AVPR1A,DDO,EDDM3A,OXT,OXTR,SERPINE2,SLC6A4,TAC1,TACR1
GO Biological Process	GO:0008015	blood circulation	162	0.000477611	1	0.0380408	2.11918	11.3251	24	408	0.0481928	0.0588235	15	255	354	ABAT,ABAT,ABAT,ACVRL1,ACVRL1,BMPR2,C3AR1,CEACAM1,CXCL10,ECE1,ECE1,ECE1,ECE1,ERAP1,ERAP2,EXOC3L1,GCLM,LGALS9,NR2F2,NR2F2,NR2F2,NR2F2,STAT1,TLN2	ABAT,ABAT,ABAT,ABL1,ABR,ABR,ACSM3,ACTA2,ACTC1,ACVRL1,ACVRL1,ADH5,ADIPOQ,ADM,ADM2,ADM2,ADORA2A,ADORA2A,ADORA2B,ADRA1D,ADRA2A,ADRA2B,ADRA2C,ADRB1,ADRB2,ADRB3,ADRBK1,AGT,AGTRAP,AKT1,AMICA1,ANGPT1,ANK2,ANK2,ANPEP,AOC1,APOE,APOE,APOE,ARAP1,ARHGAP35,ARHGAP42,ARL14EPL,ASIC2,ASIC2,ATG5,ATG5,ATP1A1,ATP1A1,ATP1A1,ATP1A2,ATP1A3,AVP,AVPR1A,AZU1,BBS2,BBS4,BCR,BDKRB1,BDKRB2,BMPR2,C1orf167,C3AR1,C9orf3,C9orf3,C…	ABAT,ACVRL1,BMPR2,C3AR1,CEACAM1,CXCL10,E2F4,ECE1,ERAP1,ERAP2,GCLM,NOS2,NR2F2,STAT1,TPM1	ABAT,ABR,ACSM3,ACTA2,ACTC1,ACVRL1,ADH5,ADIPOQ,ADM,ADM2,ADORA2A,ADORA2B,ADRA1D,ADRA2A,ADRA2B,ADRA2C,ADRB1,ADRB2,ADRB3,ADRBK1,AGT,AGTRAP,AKT1,ANGPT1,ANK2,ANPEP,APOE,ARHGAP35,ARHGAP42,ASIC2,ATG5,ATP1A1,ATP1A2,ATP1A3,AVP,AVPR1A,AZU1,BBS2,BBS4,BCR,BDKRB1,BDKRB2,BMPR2,C3AR1,C9orf3,CACNA1C,CACNA2D1,CACNB2,CALCA,CAMK2D,CARTPT,CASQ2,CASR,CAV1,CAV3,CD34,CD38,CDC42,CEACAM1,CHRM1,CHRNA7,CNR1,COL1A2,COL4A3,CO…
GO Biological Process	GO:0043086	negative regulation of catalytic activity	163	0.000506394	1	0.0400859	1.61311	31.616	51	1139	0.10241	0.0447761	36	675	855	ADAR,ATF5,ATF5,ATF5,ATXN7,ATXN7,CARD16,CASP8,CASP8,CASP8,CEACAM1,COL7A1,CPEB2,CSTA,DNAJA1,FAM212A,FSIP1,GADD45B,IFI16,IFT74,IL4I1,IL4I1,KIAA0226,LAMP3,MASTL,NR2F2,NR2F2,NR2F2,NR2F2,OTUD4,PARP9,PAX2,PAX2,PHACTR2,PHACTR2,PRKAG2,PRKAG2,PRKAG2,PSMB8,PSMB8,PSMB9,PSME2,QRICH2,SARM1,SERPINC1,SERPINE1,SOCS1,STXBP4,TAP1,TAP1,WARS	A2M,A2ML1,A2ML1,ABCE1,ABCG1,ABCG1,ABL1,ABL1,ACACB,ADAR,ADAR,ADARB1,ADCYAP1,ADCYAP1,ADIPOQ,ADORA2A,ADORA2A,ADRA2A,AGT,AHSG,AIDA,AIP,AIP,AJUBA,AJUBA,AKAP9,AKT1,AKT1S1,AKT1S1,ALDH16A1,ALYREF,AMBP,ANAPC1,ANAPC10,ANAPC10,ANAPC11,ANAPC11,ANAPC11,ANAPC15,ANAPC15,ANAPC15,ANAPC15,ANAPC16,ANAPC2,ANAPC5,ANAPC7,ANGPTL4,ANK3,ANK3,ANKRD31,ANP32E,ANP32E,ANXA2,ANXA3,ANXA4,AOC3,AOC3,AP2A1,APBA3,APBB1,APBB1,APBB1,…	ADAR,AKT1S1,ANAPC10,CARD16,CASP8,CEACAM1,COL7A1,COX11,CPEB2,CSTA,DNAJA1,DTX3L,FAM212A,GADD45B,IFI16,KIAA0226,LAMP3,LRRC19,MASTL,NR2F2,NUP62,PARP9,PAX2,PHACTR2,PRKAG2,PRPSAP1,PSMB8,PSMB9,PSMD6,PSME2,SEBOX,SERPINC1,SERPINE1,SOCS1,THBS1,WARS	A2M,A2ML1,ABCE1,ABL1,ACACB,ADAR,ADARB1,ADCYAP1,ADIPOQ,ADORA2A,ADRA2A,AGT,AHSG,AIDA,AIP,AJUBA,AKAP9,AKT1,AKT1S1,AMBP,ANAPC1,ANAPC10,ANAPC11,ANAPC15,ANAPC16,ANAPC2,ANAPC5,ANAPC7,ANGPTL4,ANP32E,ANXA2,ANXA3,ANXA4,AOC3,APBA3,APC,APLP2,APOA1,APOA2,APOC1,APOC2,APOE,APP,AQP1,ARFGEF1,ARL2,ARL6IP1,ARPP19,ARRB2,ASPN,ATP2B4,ATPIF1,ATR,AVP,BAG4,BAG5,BBS4,BCAS3,BCL2L12,BICD1,BIRC2,BIRC3,BIRC5,BIRC6,BIRC7,BMP4,…
GO Biological Process	GO:0003013	circulatory system process	164	0.000512038	1	0.0402855	2.10885	11.3806	24	410	0.0481928	0.0585366	15	256	358	ABAT,ABAT,ABAT,ACVRL1,ACVRL1,BMPR2,C3AR1,CEACAM1,CXCL10,ECE1,ECE1,ECE1,ECE1,ERAP1,ERAP2,EXOC3L1,GCLM,LGALS9,NR2F2,NR2F2,NR2F2,NR2F2,STAT1,TLN2	ABAT,ABAT,ABAT,ABL1,ABR,ABR,ACSM3,ACTA2,ACTC1,ACVRL1,ACVRL1,ADH5,ADIPOQ,ADM,ADM2,ADM2,ADORA2A,ADORA2A,ADORA2B,ADRA1D,ADRA2A,ADRA2B,ADRA2C,ADRB1,ADRB2,ADRB3,ADRBK1,AGT,AGTRAP,AKAP13,AKT1,AMICA1,ANGPT1,ANK2,ANK2,ANPEP,AOC1,APOE,APOE,APOE,ARAP1,ARHGAP35,ARHGAP42,ARL14EPL,ASIC2,ASIC2,ATG5,ATG5,ATP1A1,ATP1A1,ATP1A1,ATP1A2,ATP1A3,AVP,AVPR1A,AZU1,BBS2,BBS4,BCR,BDKRB1,BDKRB2,BMPR2,C1orf167,C3AR1,C9orf3,C…	ABAT,ACVRL1,BMPR2,C3AR1,CEACAM1,CXCL10,E2F4,ECE1,ERAP1,ERAP2,GCLM,NOS2,NR2F2,STAT1,TPM1	ABAT,ABR,ACSM3,ACTA2,ACTC1,ACVRL1,ADH5,ADIPOQ,ADM,ADM2,ADORA2A,ADORA2B,ADRA1D,ADRA2A,ADRA2B,ADRA2C,ADRB1,ADRB2,ADRB3,ADRBK1,AGT,AGTRAP,AKAP13,AKT1,ANGPT1,ANK2,ANPEP,APOE,ARHGAP35,ARHGAP42,ASIC2,ATG5,ATP1A1,ATP1A2,ATP1A3,AVP,AVPR1A,AZU1,BBS2,BBS4,BCR,BDKRB1,BDKRB2,BMPR2,C3AR1,C9orf3,CACNA1C,CACNA2D1,CACNB2,CALCA,CAMK2D,CARTPT,CASQ2,CASR,CAV1,CAV3,CD34,CD38,CDC42,CEACAM1,CHRM1,CHRNA7,CNR1,COL1A2,CO…
GO Biological Process	GO:0043281	regulation of cysteine-type endopeptidase activity involved in apoptotic process	165	0.000525066	1	0.0410602	2.35222	8.07748	19	291	0.0381526	0.0652921	13	171	203	ANKRD33B,BAK1,CARD16,CASP1,CASP7,CASP7,CASP7,CASP8,CASP8,CASP8,FSIP1,LAMP3,LGALS9,PAX2,PAX2,PML,RIPK1,TNFSF10,TNFSF10	ACER2,ACTA2,ACTA2,ACVR1C,ACVR1C,ADORA2A,ADORA2A,AKT1,ALDH16A1,ALOX12,ANKRD33B,ANKS1B,ANKS1B,ANKS1B,APAF1,APOPT1,AQP1,AQP1,ARL6IP1,ARL6IP5,ARRB2,AUP1,AVP,BAD,BAG5,BAG5,BAK1,BAX,BCL2L11,BCL2L12,BCL2L13,BCL2L13,BID,BID,BIRC2,BIRC2,BIRC3,BIRC5,BIRC7,BOK,BOP1,C11orf52,C6orf223,C9orf131,C9orf131,C9orf170,CARD16,CARD8,CARD8,CASP1,CASP2,CASP2,CASP7,CASP7,CASP7,CASP8,CASP8,CASP8,CASP9,CCDC58,CCK,CCK,CD44,…	BAK1,CARD16,CASP1,CASP7,CASP8,DAP,LAMP3,LGALS9,PAX2,PML,RIPK1,THBS1,TNFSF10	ACER2,ACVR1C,ADORA2A,AKT1,ALOX12,APAF1,APOPT1,AQP1,ARL6IP1,ARL6IP5,ARRB2,AVP,BAD,BAK1,BAX,BCL2L10,BCL2L11,BCL2L12,BCL2L13,BID,BIRC2,BIRC3,BIRC5,BIRC7,BOK,CARD16,CARD8,CASP1,CASP2,CASP7,CASP8,CASP9,CCK,CD44,CDKN2D,COL4A3,CRADD,CRYAB,CSNK2A1,CTGF,CTSH,CYCS,CYR61,DAP,DAPK1,DHCR24,DIABLO,DLC1,DNAJB6,DPEP1,EGLN3,EIF2AK3,ENSG00000258724,EPHA7,F3,FADD,FAM162A,FAS,FASLG,FIS1,FNIP1,FOXL2,GAS6,GNB2L1,GPER1…
GO Biological Process	GO:1902041	regulation of extrinsic apoptotic signaling pathway via death domain receptors	166	0.000528873	1	0.0411088	3.85994	2.33164	9	84	0.0180723	0.107143	6	51	57	CASP8,CASP8,CASP8,FSIP1,RIPK1,SERPINE1,SP100,TNFSF10,TNFSF10	ACTA2,ACTA2,ARHGEF2,ARHGEF2,ATF3,ATF3,BCL2L1,BMP5,BMPR1B,BMPR1B,BMPR1B,BRCA1,BRCA1,C9orf170,CASP8,CASP8,CASP8,CFLAR,CFLAR,CFLAR,CFLAR,DAPK1,DAPK1,DAPK1,FADD,FAF1,FAIM2,FAS,FASLG,FBXL8,FEM1B,FGA,FGB,FGG,FSIP1,GPR176,GPX1,HMGB2,HMGB2,HMGB2,HSF4,ICAM1,LGALS3,MADD,MADD,MADD,NF1,NOS3,OSR2,PARK7,PEA15,PMAIP1,PNKD,PTEN,RAF1,RFFL,RHOBTB2,RIPK1,RNF34,RNF34,SERPINE1,SFRP1,SFRP2,SKIL,SP100,SP100,STK3,STK3,S…	CASP8,RIPK1,SERPINE1,SP100,THBS1,TNFSF10	ARHGEF2,ATF3,BCL2L1,BMP5,BMPR1B,BRCA1,CASP8,CFLAR,DAPK1,FADD,FAF1,FAIM2,FAS,FASLG,FEM1B,FGA,FGB,FGG,GPX1,HMGB2,ICAM1,LGALS3,MADD,NF1,NOS3,PARK7,PEA15,PMAIP1,PTEN,RAF1,RFFL,RIPK1,RNF34,SERPINE1,SFRP1,SFRP2,SKIL,SP100,STK3,STK4,STX4,THBS1,TIMP3,TMBIM1,TMC8,TNFAIP3,TNFRSF10A,TNFRSF10B,TNFSF10,TRADD,TRAF2
GO Biological Process	GO:0016485	protein processing	167	0.000536264	1	0.0414336	2.67521	5.60705	15	202	0.0301205	0.0742574	9	124	149	BAK1,CASP1,CASP8,CASP8,CASP8,CYFIP2,CYFIP2,ECE1,ECE1,ECE1,ECE1,IFI16,LIPC,MASTL,MX1	ADAM10,ADAMTS13,AFG3L2,AGT,ALG3,ALG3,ANKRD18B,APH1A,APOBR,ASPH,ASPH,ASPRV1,AUP1,BACE2,BAD,BAK1,BGLAP,C10orf55,C1QTNF9B-AS1,C1QTNF9B-AS1,C1S,C1orf54,C1orf54,C1orf54,C2CD3,C9orf3,C9orf3,CAPN2,CAPN2,CASP1,CASP2,CASP2,CASP8,CASP8,CASP8,CGA,CGB2,CGB8,CIDEB,CLN5,COPA,CORIN,CPA3,CPB1,CPD,CPD,CPE,CPM,CPN1,CPZ,CTSE,CTSH,CUZD1,CYFIP2,CYFIP2,DAB1,DCAF4L2,DHCR24,DNMT3A,DQX1,DYNC2H1,ECE1,ECE1,ECE1,ECE1,ECE2,E…	ADAM10,BAK1,CASP1,CASP8,CYFIP2,ECE1,IFI16,TMPRSS2,YME1L1	ADAM10,ADAMTS13,AFG3L2,AGT,APH1A,ASPH,ASPRV1,BACE2,BAD,BAK1,BGLAP,C1R,C2CD3,C9orf3,CAPN2,CASP1,CASP2,CASP8,CGA,CGB,CGB8,CIDEB,CLN3,CLN5,CORIN,CPA3,CPD,CPE,CPM,CPN1,CPZ,CTSE,CTSH,CUZD1,CYFIP2,DHCR24,DYNC2H1,ECE1,ECE2,ENPEP,F10,F11,F12,F2,F3,F7,FADD,FGA,FGB,FGG,FKRP,FURIN,FXN,GAS6,GGT1,HFE2,HIST1H2BA,HTRA2,IFI16,IFT172,IMMP1L,IMMP2L,KLK13,KLK6,KLKB1,LGMN,LHB,LONP2,METAP2,MIPEP,MME,MMP14,MMP16,NCSTN…
GO Biological Process	GO:0019884	antigen processing and presentation of exogenous antigen	168	0.000543345	1	0.0417308	2.57329	6.21771	16	224	0.0321285	0.0714286	12	148	173	ATXN7,ATXN7,B2M,FCGR1A,HLA-B,HLA-C,HLA-DOB,KIF4B,LAG3,PSMB8,PSMB8,PSMB9,PSME2,SYNPO2,TAP1,TAP1	ACTR10,ACTR1A,ACTR1B,AP1B1,AP1G1,AP1M1,AP1M2,AP1S1,AP2A1,AP2A2,AP2B1,AP2M1,AP2S1,AP2S1,AP2S1,AP3B1,AP3D1,ARF1,ARF1,ATXN7,ATXN7,B2M,BDNF,BRD2,C2orf81,CALR,CANX,CAPZA1,CAPZA2,CAPZA3,CAPZB,CBY3,CCNI2,CD1D,CD207,CD74,CENPE,CHID1,CHUK,CLTA,CLTC,CNOT10,CTSE,CTSF,CTSL,CTSV,CTSV,CYBA,DCTN1,DCTN1,DCTN1,DCTN2,DCTN3,DCTN4,DCTN4,DCTN5,DCTN6,DNAJC2,DNM2,DYNC1I1,DYNC1I2,DYNC1I2,DYNC1LI1,DYNLL1,DYNLL1,ECE2,FARS…	B2M,FCGR1A,HLA-B,HLA-DOB,KIF4B,LAG3,PSMB8,PSMB9,PSMD6,PSME2,SEC24D,TAP1	ACTR10,ACTR1A,ACTR1B,AP1B1,AP1G1,AP1M1,AP1M2,AP1S1,AP2A1,AP2A2,AP2B1,AP2M1,AP2S1,AP3B1,AP3D1,ARF1,B2M,CALR,CANX,CAPZA1,CAPZA2,CAPZA3,CAPZB,CD1D,CD207,CD74,CENPE,CHUK,CLTA,CLTC,CTSE,CTSF,CTSL,CTSV,CYBA,DCTN1,DCTN2,DCTN3,DCTN4,DCTN5,DCTN6,DNM2,DYNC1H1,DYNC1I1,DYNC1I2,DYNC1LI1,DYNLL1,FCER1G,FCGR1A,FCGR1B,HLA-B,HLA-DMA,HLA-DMB,HLA-DOA,HLA-DOB,HLA-DPA1,HLA-DPB1,HLA-DQA1,HLA-DQA2,HLA-F,HLA-G,IFI30,IKBK…
GO Biological Process	GO:0050704	regulation of interleukin-1 secretion	169	0.000552318	1	0.042169	4.84967	1.4434	7	52	0.0140562	0.134615	7	35	43	AIM2,CARD16,CASP1,CASP5,LGALS9,PANX1,PML	AIM2,APOA1,ARG2,CARD16,CARD17,CARD18,CARD8,CARD8,CASP1,CASP5,CCL3,CCR7,CCR7,CCR7,FOXP1,FOXP1,FOXP1,FOXP1,FOXP1,GAS6,GSDMD,GSDMD,HK1,HK1,HK1,HMGB1,IFNAR1,IFNG,IL1R1,IL1R2,LGALS9,LINC00452,LRTM1,NLRP1,NLRP12,NLRP2,NLRP2,NLRP3,NLRP7,NOD2,NOD2,ORM2,P2RX7,PANX1,PML,PYCARD,RIPK2,STOML1,STOML1,TLR4,USPL1,ZC3H12A	AIM2,CARD16,CASP1,CASP5,LGALS9,PANX1,PML	AIM2,APOA1,ARG2,CARD16,CARD17,CARD18,CARD8,CASP1,CASP5,CCL3,CCR7,FOXP1,GAS6,GSDMD,HK1,HMGB1,IFNAR1,IFNG,IL1R2,LGALS9,NLRP1,NLRP12,NLRP2,NLRP3,NLRP7,NOD2,ORM2,P2RX7,PANX1,PML,PYCARD,RIPK2,TLR4,WNT5A,ZC3H12A
GO Biological Process	GO:0045765	regulation of angiogenesis	170	0.000572165	1	0.0434273	2.40174	7.49457	18	270	0.0361446	0.0666667	15	180	234	ACVRL1,ACVRL1,C3AR1,C5AR1,CEACAM1,CXCL10,ERAP1,FSIP1,PML,PRKD2,RAPGEF3,RAPGEF3,RAPGEF3,SERPINE1,SP100,STAT1,SYNJ2BP,WARS	ABCC8,ABL1,ABL1,ACVRL1,ACVRL1,ADAMTS9,ADM,ADM2,ADM2,AGGF1,AGT,ALOX12,ANGPT2,ANGPTL4,ANKRD24,ANXA3,APLNR,AQP1,AQP1,ASIC2,ATOX1,B9D1,BRCA1,BRCA1,BTG1,C12orf79,C17orf53,C3,C3AR1,C5,C5AR1,C6orf223,CAST,CAST,CAST,CCBE1,CCL2,CCL24,CCR3,CD34,CD40,CEACAM1,CELA1,CHRNA7,CIB1,CLDN6,COL4A1,COL4A2,COL4A3,COL4A4,CPSF3,CTNNB1,CTSH,CX3CL1,CX3CR1,CX3CR1,CX3CR1,CX3CR1,CXCL10,CYP1B1,CYSLTR2,DAB2IP,DAB2IP,DCN,DCN,DC…	ACVRL1,C3AR1,C5AR1,CEACAM1,CXCL10,ERAP1,PML,PRKD2,RAPGEF3,SERPINE1,SP100,STAT1,SYNJ2BP,THBS1,WARS	ABCC8,ABL1,ACVRL1,ADAMTS9,ADM,ADM2,AGGF1,AGT,ALOX12,ANGPT2,ANGPT4,ANGPTL4,ANXA3,APLNR,AQP1,BRCA1,BTG1,C3,C3AR1,C5,C5AR1,CCBE1,CCL2,CCL24,CCR3,CD34,CD40,CEACAM1,CELA1,CHRNA7,CIB1,COL4A2,COL4A3,CTNNB1,CTSH,CX3CL1,CX3CR1,CXCL10,CYP1B1,CYSLTR2,DAB2IP,DCN,DDAH1,DLL1,DLL4,ECM1,ECSCR,EGLN1,EMP2,ENG,ENPP2,EPHA1,EPHA2,ERAP1,ERBB2,ETS1,F3,FAM129B,FASLG,FLT1,FOXC1,FOXC2,GAB1,GATA2,GATA4,GDF2,GHRL,GPNMB,GPR4…
GO Biological Process	GO:0051092	positive regulation of NF-kappaB transcription factor activity	171	0.000573946	1	0.0433078	2.77124	5.05189	14	182	0.0281125	0.0769231	14	116	139	AIM2,CARD16,EIF2AK2,HSPA1A,HSPA1B,LGALS9,MYD88,PRKD2,PSME2,RIPK1,TNFRSF11A,TRIM22,TRIM38,TRIM5	ACAA1,ADAM8,AGER,AGT,AIM2,ALK,AMH,APP,APP,ARHGEF2,ARHGEF2,ASTN2,ASTN2,C6orf48,CAMK2A,CAPN3,CAPN3,CAPN3,CARD14,CARD14,CARD16,CAT,CD40,CFLAR,CFLAR,CFLAR,CFLAR,CHUK,CIB1,CLHC1,CLHC1,CLOCK,CLOCK,CLU,CNTNAP4,CTH,DDRGK1,DHX9,EIF2AK2,EIF2AK2,EPSTI1,ERC1,ERC1,FBXL17,FBXL8,FER,GDPGP1,HSF4,HSPA1A,HSPA1B,HSPA1L,ICAM1,IGF2,IKBKB,IL1B,IL1RAP,INSRR,IRAK2,IRAK3,IRAK4,ITGB2,ITGB2,ITGB2,ITPA,ITPA,KARS,KRAS,LGALS9…	AIM2,CARD16,EIF2AK2,HSPA1A,HSPA1B,LGALS9,MYD88,PRKD2,RIPK1,RNF31,TNFRSF11A,TRIM22,TRIM38,TRIM5	ADAM8,AGER,AGT,AIM2,ALK,AMH,APP,ARHGEF2,CAMK2A,CAPN3,CARD14,CARD16,CAT,CD40,CFLAR,CHUK,CIB1,CLOCK,CLU,CTH,DDRGK1,DHX9,EIF2AK2,ERC1,FER,HSPA1A,HSPA1B,ICAM1,IKBKB,IL1B,IL1RAP,INS,IRAK2,IRAK3,IRAK4,ITGB2,KRAS,LGALS9,LTF,MALT1,MAP3K13,MAP3K7,MTDH,MTPN,MYD88,NFKB1,NFKB2,NFKBIA,NFKBIB,NLRC4,NLRP3,NOD1,NOD2,NPM1,NTRK1,PRDX3,PRKCB,PRKCH,PRKCI,PRKCQ,PRKCZ,PRKD2,PSMA6,PYCARD,RELA,RHEBL1,RIPK1,RIPK2,RIPK3,R…
GO Biological Process	GO:0002758	innate immune response-activating signal transduction	172	0.000594913	1	0.0446289	2.32822	8.16075	19	294	0.0381526	0.0646258	12	190	225	ATXN7,ATXN7,CASP8,CASP8,CASP8,IFIH1,MUC20,MYD88,PIK3AP1,PRKCE,PSMB8,PSMB8,PSMB9,PSME2,RIPK1,TAP1,TAP1,TRIM22,TRIM5	ACAA1,AHCY,ALDH3B1,ANKRD55,ANXA6,APOB,ATXN7,ATXN7,BCL2L12,BIRC2,BIRC2,BIRC3,BTRC,C1orf106,C1orf106,C7orf33,CARD9,CASP8,CASP8,CASP8,CD14,CD180,CD209,CD86,CD86,CHUK,CISD2,CISH,CLEC10A,CLEC4D,CLEC7A,CLHC1,CLHC1,CMIP,CNPY3,CTSK,CTSL,CUL1,CYLD,CYLD,DDX58,DMBT1,DNAJC2,ECE2,EP300,FADD,FAM105A,FAM193A,FBXW11,FCER1G,FDFT1,FDFT1,FDFT1,FFAR2,FGA,FGB,FGG,FITM1,FTSJ3,FYN,FYN,FYN,GAS2L3,HAVCR2,HCK,HMGB1,HPD,HS…	CASP8,IFIH1,MUC20,MYD88,PIK3AP1,PRKCE,PSMB8,PSMB9,PSMD6,PSME2,RIPK1,TRIM5	APOB,BIRC2,BIRC3,BTRC,C1orf106,CARD9,CASP8,CD14,CD180,CD209,CD300LF,CD86,CHUK,CLEC10A,CLEC4D,CLEC7A,CNPY3,CTSB,CTSK,CTSL,CUL1,CYLD,DDX58,DMBT1,ENSG00000228273,EP300,FADD,FAM105B,FBXW11,FCER1G,FFAR2,FGA,FGB,FGG,FYN,HAVCR2,HCK,HMGB1,HRAS,HSP90B1,HSPD1,ICAM2,ICAM3,IFIH1,IKBKB,IKBKE,IRAK2,IRAK3,IRAK4,IRF3,IRF7,ITCH,ITGAM,ITGB2,KLRK1,KRAS,LBP,LGMN,LILRA2,LRRC70,LSM14A,LYN,MALT1,MAP2K6,MAP3K1,MAP3K7,MA…
GO Biological Process	GO:0007623	circadian rhythm	173	0.000600587	1	0.0447941	2.89098	4.49674	13	162	0.0261044	0.0802469	9	105	134	ATF5,ATF5,ATF5,FSIP1,IL4I1,IL4I1,LGALS9,NAMPT,NRIP1,PML,SERPINE1,TNFRSF11A,TPH1	AANAT,AANAT,ABCB4,ACTA2,ACTA2,ADCY1,ADIPOQ,AHCY,AHCY,AHR,ARNTL,ARNTL2,ASIP,ATF4,ATF4,ATF5,ATF5,ATF5,ATOH7,BHLHE40,BHLHE41,BTBD10,BTBD9,BTBD9,C16orf47,CARTPT,CCDC34,CCDC77,CDK4,CLDN4,CLOCK,CLOCK,CLUL1,CREB1,CRX,CRY1,CRY2,CRY2,CSNK1D,CSNK1E,DBP,DDC,DDC,DYRK1A,DYRK1A,DYRK1A,DYRK1A,EGR3,EGR3,ELF2,EP300,FAS,FSIP1,GFPT1,GPR156,GPR176,GPR176,GSK3B,HDAC1,HDAC2,HDAC3,HNF1B,HNRNPD,HNRNPR,HNRNPU,HS3ST5,HTR7…	ATF5,GPR176,NAMPT,NOS2,NRIP1,PML,SERPINE1,TNFRSF11A,TPH1	AANAT,ABCB4,ADCY1,ADIPOQ,AHCY,AHR,ARNTL,ARNTL2,ATF4,ATF5,ATOH7,BHLHE40,BHLHE41,BTBD9,CARTPT,CCRN4L,CDK4,CLDN4,CLOCK,CREB1,CRX,CRY1,CRY2,CSNK1D,CSNK1E,DBP,DDC,DYRK1A,EGR3,EP300,F7,FAS,GFPT1,GPR176,GSK3B,HDAC1,HDAC2,HDAC3,HNF1B,HNRNPD,HNRNPR,HNRNPU,HTR7,ID1,ID2,ID3,JUN,JUND,KCND2,KDM5A,KLF10,KLF9,LGR4,METTL3,MTNR1A,MTNR1B,MYBBP1A,NAGLU,NAMPT,NCOA2,NCOR1,NFIL3,NGFR,NMS,NOS2,NR1D1,NRIP1,NTRK1,NTRK2,N…
GO Biological Process	GO:1902042	negative regulation of extrinsic apoptotic signaling pathway via death domain receptors	174	0.000621383	1	0.0460787	4.75816	1.47115	7	53	0.0140562	0.132076	4	33	36	CASP8,CASP8,CASP8,RIPK1,SERPINE1,TNFSF10,TNFSF10	ACTA2,ACTA2,ARHGEF2,ARHGEF2,BCL2L1,BMP5,BRCA1,BRCA1,C9orf170,CASP8,CASP8,CASP8,CFLAR,CFLAR,CFLAR,CFLAR,DAPK1,DAPK1,DAPK1,FADD,FAIM2,FAS,FASLG,FBXL8,FGA,FGB,FGG,GPX1,HMGB2,HMGB2,HMGB2,HSF4,ICAM1,NOS3,PARK7,PEA15,PNKD,RAF1,RFFL,RHOBTB2,RIPK1,RNF34,RNF34,SERPINE1,SFRP2,TMBIM1,TNFAIP3,TNFRSF10A,TNFRSF10B,TNFSF10,TNFSF10,TRADD,TRAF2	CASP8,RIPK1,SERPINE1,TNFSF10	ARHGEF2,BCL2L1,BMP5,BRCA1,CASP8,CFLAR,DAPK1,FADD,FAIM2,FAS,FASLG,FGA,FGB,FGG,GPX1,HMGB2,ICAM1,NOS3,PARK7,PEA15,RAF1,RFFL,RIPK1,RNF34,SERPINE1,SFRP2,TMBIM1,TNFAIP3,TNFRSF10A,TNFRSF10B,TNFSF10,TRADD,TRAF2
GO Biological Process	GO:0071550	death-inducing signaling complex assembly	175	0.000627509	1	0.0462671	9.60696	0.416365	4	15	0.00803213	0.266667	2	8	8	CASP8,CASP8,CASP8,RIPK1	CASP8,CASP8,CASP8,FADD,FBXL8,HSF4,LTA,LTA,PLEKHG6,RAF1,RIPK1,TNF,TNFRSF1A,TRADD,TRAF2	CASP8,RIPK1	CASP8,FADD,RAF1,RIPK1,TNF,TNFRSF1A,TRADD,TRAF2
GO Biological Process	GO:1900044	regulation of protein K63-linked ubiquitination	175	0.000627509	1	0.0462671	9.60696	0.416365	4	15	0.00803213	0.266667	2	7	9	GRINA,IFT74,IFT74,IFT74	BIRC2,BIRC2,FBXO36,GRINA,IFT74,IFT74,IFT74,NOD2,NOD2,PLAA,PLEC,PTPN22,SASH1,TRIP12,TRIP12	PARP10,PLAA	BIRC2,NOD2,PARP10,PLAA,PTPN22,SASH1,TRIP12
GO Biological Process	GO:0045651	positive regulation of macrophage differentiation	175	0.000627509	1	0.0462671	9.60696	0.416365	4	15	0.00803213	0.266667	2	11	12	CASP8,CASP8,CASP8,RIPK1	CASP8,CASP8,CASP8,CSF1,FADD,HCLS1,IL34,LIF,LPAR6,LPAR6,PF4,RB1,RIPK1,ROR2,TRIB1	CASP8,RIPK1	CASP8,CSF1,FADD,HCLS1,IL34,LIF,PF4,RB1,RIPK1,ROR2,TRIB1
GO Biological Process	GO:0034138	toll-like receptor 3 signaling pathway	175	0.000627509	1	0.0462671	9.60696	0.416365	4	15	0.00803213	0.266667	2	9	11	CASP8,CASP8,CASP8,RIPK1	ALDH3B1,CASP8,CASP8,CASP8,CD86,CD86,FADD,FAM193A,HAVCR2,RFTN1,RIPK1,SH3BP2,SH3BP2,TICAM1,TNIP2	CASP8,RIPK1	CASP8,CD86,FADD,HAVCR2,RFTN1,RIPK1,TICAM1,TNIP2,UNC93B1
GO Biological Process	GO:0002002	regulation of angiotensin levels in blood	175	0.000627509	1	0.0462671	9.60696	0.416365	4	15	0.00803213	0.266667	1	7	13	ECE1,ECE1,ECE1,ECE1	AGT,C9orf3,C9orf3,CPA3,CPB1,ECE1,ECE1,ECE1,ECE1,ENPEP,MME,MME,MME,MME,REN	ECE1	AGT,C9orf3,CPA3,ECE1,ENPEP,MME,REN
GO Biological Process	GO:0032494	response to peptidoglycan	175	0.000627509	1	0.0462671	9.60696	0.416365	4	15	0.00803213	0.266667	2	10	11	C5AR1,IRF5,IRF5,IRF5	C1orf106,C1orf106,C5AR1,CARD9,IL6,IRAK3,IRF5,IRF5,IRF5,KCP,NLRP3,NOD2,NOD2,RELA,RIPK2	C5AR1,IRF5	C1orf106,C5AR1,CARD9,IL6,IRAK3,IRF5,NLRP3,NOD2,RELA,RIPK2
GO Biological Process	GO:0052422	modulation by host of symbiont catalytic activity	181	0.000684563	1	0.0488006	15.4398	0.194304	3	7	0.0060241	0.428571	1	3	4	CASP8,CASP8,CASP8	CASP8,CASP8,CASP8,PTX3,SUGT1,VEPH1,VEPH1	CASP8	CASP8,PTX3,SUGT1
GO Biological Process	GO:0052055	modulation by symbiont of host molecular function	181	0.000684563	1	0.0488006	15.4398	0.194304	3	7	0.0060241	0.428571	1	3	5	CASP8,CASP8,CASP8	CASP8,CASP8,CASP8,PTX3,SUGT1,VEPH1,VEPH1	CASP8	CASP8,PTX3,SUGT1
GO Biological Process	GO:0045964	positive regulation of dopamine metabolic process	181	0.000684563	1	0.0488006	15.4398	0.194304	3	7	0.0060241	0.428571	1	4	6	ABAT,ABAT,ABAT	ABAT,ABAT,ABAT,GPR37,ORC6,PARK7,VPS35	ABAT	ABAT,GPR37,PARK7,VPS35
GO Biological Process	GO:0045091	regulation of single stranded viral RNA replication via double stranded DNA intermediate	181	0.000684563	1	0.0488006	15.4398	0.194304	3	7	0.0060241	0.428571	3	7	9	APOBEC3D,APOBEC3F,APOBEC3G	APOBEC3D,APOBEC3F,APOBEC3G,APOBEC3H,INPP5K,TOP2A,TRIM28	APOBEC3D,APOBEC3F,APOBEC3G	APOBEC3D,APOBEC3F,APOBEC3G,APOBEC3H,INPP5K,TOP2A,TRIM28
GO Biological Process	GO:0006954	inflammatory response	185	0.000702879	1	0.049023	1.93614	14.4617	28	521	0.0562249	0.0537428	22	347	461	AIM2,APOL2,APOL2,APOL3,APOL3,C3AR1,C5AR1,CASP4,CASP4,CCRL2,CCRL2,CXCL10,CXCL11,FPR1,FSIP1,IDO1,IFI16,IFT74,IFT74,IFT74,IL20RB,LGALS9,MYD88,PXK,SERPINC1,SIGLEC1,TNFRSF11A,TNFRSF14	ABCF1,ABLIM1,ACAA1,ACTA2,ACTA2,ACVR1,ADAM8,ADORA2A,ADORA2A,ADORA3,AFAP1L2,AGER,AHCY,AHCY,AHSG,AIF1,AIF1,AIF1,AIM2,AIMP1,AIMP1,AIMP1,AKT1,ALOX15,ALOX5,ANKRD61,ANO6,ANO6,ANXA6,AOAH,AOC3,AOC3,APOA2,APOL2,APOL2,APOL3,APOL3,ART3,ASIC2,ASIP,ATRN,AXL,AZU1,BCL6,BCL6,BCL6,BDKRB1,BDKRB2,BLNK,BLNK,BMP2,BMPR1B,BMPR1B,BMPR1B,C17orf53,C1orf141,C3,C3AR1,C5,C5AR1,C5AR2,C5AR2,CALCA,CAMK4,CARD18,CASP4,CASP4,CCL1,C…	AIM2,APOL2,APOL3,C3AR1,C5AR1,CASP4,CCRL2,CXCL10,CXCL11,FPR1,IDO1,IFI16,IL20RB,LGALS9,MYD88,PLAA,PXK,SERPINC1,SIGLEC1,THBS1,TNFRSF11A,TNFRSF14	ABCF1,ACKR2,ACVR1,ADAM8,ADORA2A,ADORA3,AFAP1L2,AGER,AHCY,AHSG,AIF1,AIM2,AIMP1,AKT1,ALOX15,ALOX5,ANO6,AOAH,AOC3,APOA2,APOL2,APOL3,ATRN,AXL,AZU1,BCL6,BDKRB1,BDKRB2,BLNK,BMP2,BMPR1B,C3,C3AR1,C5,C5AR1,C5AR2,CALCA,CAMK4,CARD18,CASP4,CCL1,CCL2,CCL20,CCL22,CCL24,CCL25,CCL26,CCL3,CCL3L1,CCL4L2,CCL5,CCR1,CCR3,CCR4,CCR7,CCRL2,CD14,CD163,CD180,CD40,CD5L,CD6,CD96,CDO1,CEBPB,CELA1,CHIA,CHST1,CHST2,CHST4,CHUK,…
GO Biological Process	GO:0002757	immune response-activating signal transduction	186	0.000741121	1	0.0514123	1.95715	13.7956	27	497	0.0542169	0.054326	20	318	381	ATXN7,ATXN7,BTN3A1,C3AR1,C5AR1,CASP8,CASP8,CASP8,CYFIP2,CYFIP2,FCGR1A,FPR1,IFIH1,MUC20,MYD88,PIK3AP1,PRKCE,PRKD2,PSMB8,PSMB8,PSMB9,PSME2,RIPK1,TAP1,TAP1,TRIM22,TRIM5	AATK,ABI1,ABL1,ABL1,ACAA1,ACTB,ACTR2,ACTR3,ACTR3,AHCY,ALDH3B1,ANKRD55,ANXA6,APOB,APOM,APOM,ARPC1A,ARPC1B,ARPC2,ARPC3,ARPC4,ARPC4,ARPC4,ARPC4-TTLL3,ATXN7,ATXN7,BAG6,BAG6,BAX,BCAR1,BCAR1,BCAR1,BCAR1,BCAR1,BCAR1,BCL2,BCL2L12,BIRC2,BIRC2,BIRC3,BLK,BRK1,BTN3A1,BTRC,C1orf106,C1orf106,C1orf168,C1orf53,C3AR1,C5AR1,C5AR2,C5AR2,C5orf58,C7orf33,C7orf71,C7orf71,CACNB3,CARD9,CASP8,CASP8,CASP8,CCM2,CD14,CD180,…	BTN3A1,C3AR1,C5AR1,CASP8,CYFIP2,FCGR1A,FPR1,IFIH1,MUC20,MYD88,PIK3AP1,PRKCE,PRKD2,PSMB8,PSMB9,PSMD6,PSME2,RIPK1,RNF31,TRIM5	ABI1,ABL1,ACTB,ACTR2,ACTR3,APOB,ARPC1A,ARPC1B,ARPC2,ARPC3,ARPC4,BAG6,BAIAP2,BAX,BCAR1,BCL2,BIRC2,BIRC3,BLK,BRK1,BTN3A1,BTRC,C1orf106,C1orf168,C3AR1,C5AR1,C5AR2,CACNB3,CARD9,CASP8,CD14,CD180,CD19,CD209,CD247,CD300LF,CD38,CD3D,CD3E,CD3G,CD4,CD79A,CD79B,CD86,CDC42,CHUK,CLEC10A,CLEC4D,CLEC7A,CNPY3,CR1,CR2,CRK,CSK,CTLA4,CTSB,CTSK,CTSL,CUL1,CYFIP1,CYFIP2,CYLD,DDX58,DENND1B,DMBT1,ELMO1,ELMO2,ENSG0000022…
GO Biological Process	GO:0060760	positive regulation of response to cytokine stimulus	187	0.000764687	1	0.0527634	4.05928	1.97079	8	71	0.0160643	0.112676	7	40	44	CASP1,CASP4,CASP4,HSPA1A,HSPA1B,IFIH1,NLRC5,PARP9	AGPAT1,AGPAT1,ASTN2,ASTN2,AXL,BCL2L12,C6orf48,CASP1,CASP4,CASP4,CD74,CPNE1,CREBRF,CSF1,DDX58,DHX9,DTX3L,EDN1,EGFL7,EGFL7,FADD,GAS6,GFI1,GFI1,GFI1,HIF1A,HIF1A,HPX,HSPA1A,HSPA1B,HSPA1L,IFIH1,IL1R1,IL1R1,IRF3,IRF7,IRF7,KIAA0355,LINC00452,LRTM1,LSM14A,MAVS,MED1,NLRC5,PACRG,PACRG,PARK2,PARP14,PARP15,PARP9,PARP9,PARP9,RAB37,RAD17,RAD17,RAD17,RAD17,RAD17,RAD17,RIPK2,RNF5,TAF9,TAF9,TICAM2,TMED7,TMED7-TIC…	CASP1,CASP4,HSPA1A,HSPA1B,IFIH1,NLRC5,PARP9	AGPAT1,AGPAT2,AXL,CASP1,CASP4,CD300LF,CD74,CPNE1,CREBRF,CSF1,DDX58,DHX9,EDN1,FADD,GAS6,GFI1,HIF1A,HPX,HSPA1A,HSPA1B,IFIH1,IL1R1,IRF3,IRF7,LSM14A,MAVS,MED1,NLRC5,PARK2,PARP14,PARP9,RIPK2,TAF9,TMED7-TICAM2,TRAF2,TRIM32,TRIM44,TXK,UBE2K,WNT5A
GO Biological Process	GO:2000597	positive regulation of optic nerve formation	188	0.000768983	1	0.0527776	36.0261	0.0555153	2	2	0.00401606	1	1	1	1	PAX2,PAX2	PAX2,PAX2	PAX2	PAX2
GO Biological Process	GO:0021633	optic nerve structural organization	188	0.000768983	1	0.0527776	36.0261	0.0555153	2	2	0.00401606	1	1	1	2	PAX2,PAX2	PAX2,PAX2	PAX2	PAX2
GO Biological Process	GO:0061360	optic chiasma development	188	0.000768983	1	0.0527776	36.0261	0.0555153	2	2	0.00401606	1	1	1	1	PAX2,PAX2	PAX2,PAX2	PAX2	PAX2
GO Biological Process	GO:0060819	inactivation of X chromosome by genetic imprinting	188	0.000768983	1	0.0527776	36.0261	0.0555153	2	2	0.00401606	1	1	1	2	PCGF5,PCGF5	PCGF5,PCGF5	PCGF5	PCGF5
GO Biological Process	GO:0035566	regulation of metanephros size	188	0.000768983	1	0.0527776	36.0261	0.0555153	2	2	0.00401606	1	1	1	2	PAX2,PAX2	PAX2,PAX2	PAX2	PAX2
GO Biological Process	GO:0050727	regulation of inflammatory response	193	0.000782994	1	0.052347	2.12486	10.3536	22	373	0.0441767	0.0589812	20	250	316	C2,C3AR1,C5AR1,CASP1,CASP4,CASP4,CASP5,CECR6,CECR6,CFB,GLDN,IDO1,IL20RB,LGALS9,MYD88,PIK3AP1,RICTOR,RUSC1-AS1,SARM1,SERPINE1,TNFRSF11A,ZYX	A2M,ABR,ABR,ACAA1,ACP5,ACP5,ACP5,ADA,ADAM8,ADCYAP1,ADCYAP1,ADIPOQ,ADORA2A,ADORA2A,ADORA2B,AGER,AGT,AHSG,AMD1,ANKRD55,ANXA6,APOA1,APOE,APOE,APOE,ARAP1,ASH1L,B9D1,BCL6,BCL6,BCL6,BCL6B,BCR,BIRC2,BIRC2,BIRC3,BRD4,C1QBP,C1QC,C1QTNF3,C1S,C2,C3,C3AR1,C4BPA,C5,C5AR1,C5AR2,C5AR2,C5orf22,C5orf30,C8G,C9,CALCRL,CASP1,CASP4,CASP4,CASP5,CCL24,CCL3,CCL5,CCR7,CCR7,CCR7,CD19,CD46,CD47,CD55,CD59,CD59,CD59,CD6,CD81…	ASH1L,C2,C3AR1,C5AR1,CASP1,CASP4,CASP5,CFB,CYP19A1,IDO1,IL17RA,IL20RB,MYD88,NOS2,PIK3AP1,RICTOR,SEBOX,SERPINE1,TNFRSF11A,ZYX	A2M,ABR,ACP5,ADA,ADAM8,ADCYAP1,ADIPOQ,ADORA2A,ADORA2B,AGER,AGT,AHSG,APOA1,APOE,ASH1L,BAP1,BCL6,BCL6B,BCR,BIRC2,BIRC3,BRD4,C1QBP,C1QC,C1QTNF3,C1R,C2,C3,C3AR1,C4BPA,C5,C5AR1,C5AR2,C5orf30,C8G,C9,CALCRL,CASP1,CASP4,CASP5,CCL24,CCL3,CCL5,CCR7,CD19,CD46,CD47,CD55,CD59,CD6,CD81,CDK19,CFB,CFH,CFHR1,CFHR4,CFHR5,CFI,CHID1,CHRNA7,CLOCK,CLU,CNR1,CNR2,CPB2,CPN1,CPN2,CR1,CR2,CREB3L3,CUEDC2,CX3CL1,CX3CR1,CYP19…
GO Biological Process	GO:0032652	regulation of interleukin-1 production	194	0.000808396	1	0.0537666	3.64309	2.47043	9	89	0.0180723	0.101124	9	59	71	AIM2,CARD16,CASP1,CASP5,CEACAM1,IFI16,LGALS9,PANX1,PML	ACP5,ACP5,ACP5,AIM2,APOA1,ARG2,ARRB2,AZU1,C1orf106,C1orf106,CARD16,CARD17,CARD18,CARD8,CARD8,CASP1,CASP5,CCL20,CCL3,CCR7,CCR7,CCR7,CEACAM1,CHRNA7,EGR1,ERRFI1,ETF1,FOXP1,FOXP1,FOXP1,FOXP1,FOXP1,GAS2L3,GAS6,GHRL,GSDMD,GSDMD,GSTP1,HAVCR2,HDAC2,HK1,HK1,HK1,HMGB1,HS3ST5,HSPB1,IFI16,IFNAR1,IFNG,IL10,IL1R1,IL1R2,ISL1,JAK2,LGALS9,LINC00452,LRTM1,MEFV,NLRP1,NLRP12,NLRP2,NLRP2,NLRP3,NLRP7,NOD1,NOD2,NOD2,NR…	AIM2,CARD16,CASP1,CASP5,CEACAM1,IFI16,LGALS9,PANX1,PML	ACP5,AIM2,APOA1,ARG2,ARRB2,AZU1,C1orf106,CARD16,CARD17,CARD18,CARD8,CASP1,CASP5,CCL20,CCL3,CCR7,CEACAM1,CHRNA7,EGR1,ERRFI1,FOXP1,GAS6,GHRL,GSDMD,GSTP1,HAVCR2,HDAC2,HK1,HMGB1,HSPB1,IFI16,IFNAR1,IFNG,IL10,IL1R2,ISL1,JAK2,LGALS9,MEFV,NLRP1,NLRP12,NLRP2,NLRP3,NLRP7,NOD1,NOD2,NR1H4,ORM2,P2RX7,PANX1,PML,PYCARD,RIPK2,SMAD3,SPHK1,TLR4,TNFAIP3,WNT5A,ZC3H12A
GO Biological Process	GO:0070208	protein heterotrimerization	195	0.00081843	1	0.0541549	9.00653	0.444122	4	16	0.00803213	0.25	1	8	13	ATF5,ATF5,ATF5,IL4I1	ADIPOQ,ATF5,ATF5,ATF5,C1QTNF2,C1QTNF6,COL1A1,COL1A2,IL4I1,NUP54,NUP62,NUP62,NUP62,NUP62,PCBP3,SSTR3	NUP62	ADIPOQ,C1QTNF2,C1QTNF6,COL1A1,COL1A2,COL6A1,NUP54,NUP62
GO Biological Process	GO:0001991	regulation of systemic arterial blood pressure by circulatory renin-angiotensin	195	0.00081843	1	0.0541549	9.00653	0.444122	4	16	0.00803213	0.25	1	8	15	ECE1,ECE1,ECE1,ECE1	AGT,C9orf3,C9orf3,CPA3,CPB1,ECE1,ECE1,ECE1,ECE1,ENPEP,MME,MME,MME,MME,PCSK5,REN	ECE1	AGT,C9orf3,CPA3,ECE1,ENPEP,MME,PCSK5,REN
GO Biological Process	GO:0016032	viral process	197	0.000822075	1	0.0538439	1.64605	26.7306	44	963	0.0883534	0.0456906	34	563	624	APOBEC3G,ATF5,ATF5,ATF5,ATXN7,AZI2,CASP8,CASP8,CASP8,CD80,CHMP5,DERL1,ECE1,EIF2AK2,FAM111A,FAM111A,HLA-B,HLA-C,HSPA1A,HSPA1B,IFIH1,IL4I1,ITSN1,KIAA1614,KPNA5,PILRA,PML,PSMB8,PSMB8,PSMB9,RBL1,SCARB2,SP100,SP110,STAT1,STAT2,TAP1,TAP1,TNFRSF14,TRIM22,TRIM5,USF1,USF1,ZYX	AAAS,ABCE1,ABHD13,ABI1,ABI2,ABI2,ACD,ACKR3,ACOT8,ACSL1,ACSL1,ACSL1,ADRBK1,AHCY,ALKBH2,ALYREF,AMBP,ANAPC10,ANAPC10,ANAPC11,ANAPC11,ANAPC11,ANK3,ANK3,ANKRD17,ANKRD49,ANKRD54,ANKRD55,ANPEP,AP1G2,AP1G2,APOA2,APOBEC3C,APOBEC3G,APOE,APOE,APOE,APOF,ASIC2,ATF5,ATF5,ATF5,ATF7,ATF7,ATF7IP,ATF7IP,ATG16L1,ATG16L2,ATG5,ATG5,ATG7,ATP5C1,ATP6AP1L,ATP6V0C,ATP6V1G2,ATXN7,AXL,AZI2,BAD,BAG1,BANF1,BAX,BCL2L1,BCL2L11…	APOBEC3G,AZI2,CASP8,CD80,CHMP5,DERL1,EIF2AK2,EIF4G3,FAM111A,HLA-B,HSPA1A,HSPA1B,IFIH1,ITSN1,KPNA5,NUP62,PILRA,PML,PSMB8,PSMB9,RBL1,SCARB2,SP100,SP110,STAT1,STAT2,TAP1,THOC7,TNFRSF14,TRIM22,TRIM5,USF1,XPR1,ZYX	AAAS,ABCE1,ABI1,ABI2,ACKR3,ACOT8,ADRBK1,ALYREF,AMBP,ANKRD17,ANPEP,AP1G2,APOA2,APOBEC3C,APOBEC3G,APOE,ATF7,ATF7IP,ATG16L1,ATG16L2,ATG5,ATG7,ATP6V0C,ATP6V1G2-DDX39B,AXL,AZI2,BAD,BANF1,BAX,BCL2L1,BCL2L11,BECN1,BICD1,BIN1,BNIP3L,BRD4,BTRC,BUB1,C14orf166,C1QBP,C9orf69,CALCOCO2,CAMLG,CASP8,CAV1,CAV2,CBX5,CCDC86,CCL1,CCL2,CCNA2,CCNK,CCNT1,CCR3,CD1D,CD200R1,CD209,CD4,CD46,CD55,CD80,CD81,CD86,CD93,CDC25C,…
GO Biological Process	GO:0034612	response to tumor necrosis factor	198	0.000823406	1	0.0536586	2.16157	9.71518	21	350	0.0421687	0.06	14	209	256	AIM2,ATXN7,ATXN7,CASP8,CASP8,CASP8,FSIP1,LIPC,NUB1,PSMB8,PSMB8,PSMB9,PSME2,RIPK1,SMARCD3,STAT1,TAP1,TAP1,TNFRSF11A,TNFRSF14,TNFSF13B	ABCC2,ACTA2,ACTA2,ADAM10,ADAM17,ADAM9,ADAMTS13,ADIPOQ,AFF3,AFF3,AIM2,AKT1,ALS2CL,APOB,ARHGEF2,ARHGEF2,ASIC2,ASTN2,ASTN2,ATP1A1,ATXN7,ATXN7,BAG4,BIRC2,BIRC2,BIRC3,BRCA1,BRCA1,C16orf96,CACTIN,CALCA,CARD14,CARD14,CASP8,CASP8,CASP8,CCDC138,CCDC144A,CCL1,CCL2,CCL20,CCL22,CCL24,CCL25,CCL26,CCL3,CCL3L1,CCL4L1,CCL4L2,CCL5,CD14,CD40,CD58,CD70,CDIP1,CEBPA,CENPM,CHUK,CIB1,CLDN1,CLDN6,CLHC1,CLHC1,COL1A1,COMM…	ADAM10,AIM2,CASP8,NUB1,PSMB8,PSMB9,PSMD6,PSME2,RIPK1,STAT1,THBS1,TNFRSF11A,TNFRSF14,TNFSF13B	ABCC2,ADAM10,ADAM17,ADAM9,ADAMTS13,ADIPOQ,AFF3,AIM2,AKT1,APOB,ARHGEF2,BAG4,BIRC2,BIRC3,BRCA1,CACTIN,CALCA,CARD14,CASP8,CCL1,CCL2,CCL20,CCL22,CCL24,CCL25,CCL26,CCL3,CCL3L1,CCL4L2,CCL5,CD14,CD40,CD58,CD70,CDIP1,CEBPA,CHUK,CIB1,CLDN1,CLDN18,COL1A1,COMMD7,CX3CL1,CXCL16,CYBA,DAB2IP,DCSTAMP,DHX9,EDAR,EDARADD,EDN1,ENDOG,ERBB2IP,FAS,FOXO3,GATA3,GBA,GCH1,GPD1,GPER1,GSS,HAMP,HDAC4,HMHB1,HYAL2,HYAL3,ICAM1,I…
GO Biological Process	GO:0061041	regulation of wound healing	199	0.00082898	1	0.0537504	2.94091	4.08038	12	147	0.0240964	0.0816327	9	107	132	ABAT,ABAT,ABAT,CEACAM1,FAM46A,FSIP1,PRKCE,SARM1,SERPINC1,SERPINE1,USF1,USF1	ABAT,ABAT,ABAT,ABCC8,ADAMTS18,ADRA2A,AGER,ALOX12,ANKRD31,ANO6,ANO6,ANXA2,APOE,APOE,APOE,ARFGEF1,ASIC2,ASIC2,C10orf55,C12orf42,C9orf66,CAPN3,CAPN3,CAPN3,CAV1,CAV1,CAV1,CAV1,CCL2,CD109,CD34,CEACAM1,CLASP1,CLASP2,CLASP2,CLDN6,CLEC4M,CPB2,CRK,CSPP1,DMTN,DMTN,DMTN,DMTN,DOCK8,DUSP10,EDN1,F11,F12,F2,F2RL1,F3,FAM46A,FAP,FCER1G,FGA,FGB,FGG,FOXA2,FOXC2,FSIP1,GJD4,GP1BA,GPR176,HBEGF,HMGB1,HMGCR,HPSE,HPSE,HP…	ABAT,CEACAM1,FAM46A,PRKCE,SEBOX,SERPINC1,SERPINE1,THBS1,USF1	ABAT,ABCC8,ADAMTS18,ADRA2A,AGER,ALOX12,ANO6,ANXA2,APOE,ARFGEF1,ASIC2,CAPN3,CAV1,CCL2,CD109,CD34,CEACAM1,CLASP1,CLASP2,CLEC4M,CPB2,CRK,DMTN,DUSP10,EDN1,ENSG00000255439,F11,F12,F2,F2RL1,F3,F7,FAM46A,FAP,FCER1G,FGA,FGB,FGG,FOXA2,FOXC2,GJD4,GP1BA,HBEGF,HMGB1,HMGCR,HPSE,HRAS,HRG,KANK1,KLKB1,KNG1,KRT1,LYN,MTOR,MYLK,NFE2L2,NOS3,PDGFA,PDGFB,PDGFRA,PLAT,PLAU,PLAUR,PLEK,PLG,PPAP2B,PPARD,PRKCD,PRKCE,PRKCQ,P…
GO Biological Process	GO:0033673	negative regulation of kinase activity	200	0.000839812	1	0.0541805	2.11353	10.4091	22	375	0.0441767	0.0586667	14	219	264	ADAR,ATF5,ATF5,ATF5,CEACAM1,DNAJA1,FAM212A,GADD45B,IFT74,IL4I1,IL4I1,KIAA0226,NR2F2,NR2F2,NR2F2,NR2F2,PRKAG2,PRKAG2,PRKAG2,SOCS1,STXBP4,WARS	ABL1,ABL1,ADAR,ADAR,ADARB1,ADIPOQ,ADORA2A,ADORA2A,AIDA,AJUBA,AJUBA,AKT1,AKT1S1,AKT1S1,ANKRD31,APBB1,APBB1,APBB1,APBB1,APC,APC,APOE,APOE,APOE,ARFRP1,ARFRP1,ASPN,ATF5,ATF5,ATF5,ATG2B,B9D1,BDH1,BMP4,BMP4,BROX,BROX,C12orf79,C14orf166,C14orf93,C17orf105,C2orf88,CAV1,CAV1,CAV1,CAV1,CBL,CBLB,CD300A,CDHR4,CDK5RAP1,CDK5RAP3,CDK5RAP3,CDKN1A,CDKN1A,CDKN1A,CDKN1A,CDKN1A,CDKN1B,CDKN2C,CDKN2D,CDKN2D,CEACAM1,CE…	ADAR,AKT1S1,CEACAM1,COX11,DNAJA1,FAM212A,GADD45B,KIAA0226,LRRC19,NR2F2,NUP62,PRKAG2,SOCS1,WARS	ABL1,ADAR,ADARB1,ADIPOQ,ADORA2A,AIDA,AJUBA,AKT1,AKT1S1,APC,APOE,ASPN,BMP4,C14orf166,CAMK2N2,CAV1,CAV3,CBL,CBLB,CD300A,CDK5RAP1,CDK5RAP3,CDKN1A,CDKN1B,CDKN1C,CDKN2C,CDKN2D,CEACAM1,CEBPA,CEP85,CHAD,CHMP6,CHORDC1,CHP1,CIB1,CISH,CORO1C,COX11,CRIPAK,CSK,DAB2IP,DBNDD2,DCN,DEPTOR,DNAJA1,DNAJC3,DTNBP1,DUS2,DUSP1,DUSP10,DUSP18,DUSP19,DUSP2,DUSP22,DUSP26,DUSP3,DUSP4,DUSP5,DUSP6,EPHA1,ERRFI1,FAM212A,FAM212B…
GO Biological Process	GO:1901342	regulation of vasculature development	201	0.000854689	1	0.0548659	2.25906	8.41057	19	303	0.0381526	0.0627063	16	201	258	ACVRL1,ACVRL1,C3AR1,C5AR1,CEACAM1,CXCL10,ERAP1,FSIP1,PAX2,PML,PRKD2,RAPGEF3,RAPGEF3,RAPGEF3,SERPINE1,SP100,STAT1,SYNJ2BP,WARS	ABCC8,ABL1,ABL1,ACVRL1,ACVRL1,ADAMTS9,ADM,ADM2,ADM2,AGGF1,AGT,ALOX12,ANGPT2,ANGPTL4,ANKRD24,ANXA3,APLNR,AQP1,AQP1,ASB4,ASIC2,ATOX1,B9D1,BMP4,BMP4,BRCA1,BRCA1,BTG1,C12orf79,C17orf53,C3,C3AR1,C4orf45,C5,C5AR1,C6orf223,CAST,CAST,CAST,CCBE1,CCL2,CCL24,CCR3,CD34,CD40,CEACAM1,CELA1,CFLAR,CFLAR,CFLAR,CFLAR,CHRNA7,CIB1,CLDN6,COL4A1,COL4A2,COL4A3,COL4A4,CPSF3,CTH,CTNNB1,CTSH,CX3CL1,CX3CR1,CX3CR1,CX3CR1,CX…	ACVRL1,C3AR1,C5AR1,CEACAM1,CXCL10,ERAP1,HIF1AN,PML,PRKD2,RAPGEF3,SERPINE1,SP100,STAT1,SYNJ2BP,THBS1,WARS	ABCC8,ABL1,ACVRL1,ADAMTS9,ADM,ADM2,AGGF1,AGT,ALOX12,ANGPT2,ANGPT4,ANGPTL4,ANXA3,APLNR,AQP1,ASB4,BMP4,BRCA1,BTG1,C3,C3AR1,C5,C5AR1,CCBE1,CCL2,CCL24,CCR3,CD34,CD40,CEACAM1,CELA1,CFLAR,CHRNA7,CIB1,COL4A2,COL4A3,CTH,CTNNB1,CTSH,CX3CL1,CX3CR1,CXCL10,CYP1B1,CYSLTR2,DAB2IP,DCN,DDAH1,DLL1,DLL4,ECM1,ECSCR,EFNB2,EGLN1,EGR1,EMP2,ENG,ENPP2,EPHA1,EPHA2,ERAP1,ERBB2,ETS1,F3,FAM129B,FASLG,FLT1,FOXC1,FOXC2,GAB1,G…
GO Biological Process	GO:0007129	synapsis	202	0.000920682	1	0.0588097	3.94807	2.02631	8	73	0.0160643	0.109589	7	43	46	BATF2,CYP2E1,REC8,STAG3,STAG3,SYCE2,SYCP2,TRIM69	ANKRD49,APOM,APOM,BAG6,BAG6,BATF2,BRD9,BRD9,BRIP1,C11orf85,C14orf39,C17orf104,C20orf202,CCDC155,CCDC36,CCDC36,CCDC79,CCNB1IP1,CCNE2,CDKL3,CDKL3,CLIC1,CLIC1,CYP2E1,EPM2AIP1,FAM217B,FANCD2,FANCD2OS,FGFRL1,FKBP10,GPC2,HORMAD1,IL18,LRRFIP2,LRRFIP2,MAEL,MCMDC2,MCMDC2,MEI4,MEIOB,MLH1,MLH1,MLH3,MRE11A,MSH4,MSH5,NDC1,RAD21L1,REC8,SAPCD1,SLC7A8,SPATA22,SPATA22,SPATA22,SPATA22,SPATA22,SPO11,STAG3,STAG3,SUN…	C11orf85,C15orf43,REC8,STAG3,SYCE1,SYCE2,SYCP2	BAG6,BRIP1,C11orf85,C14orf164,C14orf39,C15orf43,C17orf104,CCDC155,CCDC36,CCDC79,CCNB1IP1,CCNE1,CCNE2,FANCD2,HORMAD1,LEPREL4,MAEL,MCMDC2,MEI4,MEIOB,MLH1,MLH3,MRE11A,MSH4,MSH5,NDC1,RAD21L1,REC8,RNF212,SPATA22,SPO11,STAG3,SUN1,SYCE1,SYCE1L,SYCE2,SYCE3,SYCP1,SYCP2,TEX12,TEX15,TRIP13,UBE2B
GO Biological Process	GO:0032647	regulation of interferon-alpha production	203	0.000935572	1	0.0594665	6.43323	0.777214	5	28	0.0100402	0.178571	3	20	25	IFIH1,IRF5,IRF5,IRF5,STAT1	BCL2L12,CHUK,DDX58,DHX36,DHX9,HAVCR2,HMGB1,HSPD1,HSPD1,HSPE1,IFIH1,IL10,IRF3,IRF5,IRF5,IRF5,IRF7,IRF7,KCP,MAVS,NMI,PTPRS,RIPK2,STAT1,TBK1,TLR4,TLR9,USPL1	IFIH1,IRF5,STAT1	CHUK,DDX58,DHX36,DHX9,HAVCR2,HMGB1,HSPD1,IFIH1,IL10,IRF3,IRF5,IRF7,MAVS,NMI,PTPRS,RIPK2,STAT1,TBK1,TLR4,TLR9
GO Biological Process	GO:1903793	positive regulation of anion transport	204	0.000969008	1	0.0612898	4.42426	1.58219	7	57	0.0140562	0.122807	3	36	44	ABAT,ABAT,ABAT,IFT74,IFT74,IFT74,TNFRSF11A	ABAT,ABAT,ABAT,ABCA7,ABCB1,ABCB4,ADORA2A,ADORA2A,AGT,ALG1L2,APOE,APOE,APOE,ARL6IP1,ATP8A2,AVP,AVPR1A,CAMKK2,CCK,CCK,CFTR,CYP4F2,EDN1,EPSTI1,FAM129B,GATC,HRH1,HRH1,IFT74,IFT74,IFT74,IL1B,KCNJ16,MAP2K6,MIF,NAT1,NAT1,NAT1,OXT,P2RX7,PLA2G6,PLA2G6,PLA2R1,PLAA,PRELID1,PRKCD,PTAFR,PTAFR,RAB3GAP1,RUNDC3B,SLC34A1,STXBP1,TNFRSF11A,TRAK1,TRAK1,TRH,TRIAP1	ABAT,PLAA,TNFRSF11A	ABAT,ABCA7,ABCB1,ABCB4,ADORA2A,AGT,APOE,ARL6IP1,ATP8A2,AVP,AVPR1A,CCK,CFTR,CYP4F2,EDN1,IL1B,MAP2K6,MIF,NAT1,OXT,P2RX4,P2RX7,PLA2G6,PLA2R1,PLAA,PRELID1,PRKCD,PTAFR,RAB3GAP1,SLC34A1,SLC6A1,STXBP1,TNFRSF11A,TNFSF11,TRH,TRIAP1
GO Biological Process	GO:0010824	regulation of centrosome duplication	204	0.000969008	1	0.0612898	4.42426	1.58219	7	57	0.0140562	0.122807	3	33	37	ATF5,ATF5,ATF5,CHMP5,GEN1,GEN1,IL4I1	ATF5,ATF5,ATF5,BAG1,BRCA1,BRCA1,C8G,CCNF,CD8A,CDK5RAP2,CENPJ,CEP120,CEP76,CHMP1A,CHMP1B,CHMP2A,CHMP2A,CHMP2B,CHMP4B,CHMP4C,CHMP5,CHORDC1,FBXW5,GEN1,GEN1,GNAL,GNAL,IL4I1,MDM1,NPM1,NUBP1,NUP62,NUP62,NUP62,NUP62,PDCD6IP,PKHD1,PLK4,PLK4,POC1A,PSMG2,RBM14,RBM14-RBM4,RMND5A,SMC6,SPATA33,SPATA33,SPATA33,SPICE1,STIL,TMEM67,TRIM37,UBE2M,VPS4B,XPO1,XRCC3,ZFYVE21	CHMP5,GEN1,NUP62	BRCA1,CCNF,CDK5RAP2,CENPJ,CEP120,CEP76,CHMP1A,CHMP1B,CHMP2A,CHMP2B,CHMP3,CHMP4B,CHMP4C,CHMP5,CHORDC1,FBXW5,GEN1,MDM1,NPM1,NUBP1,NUP62,PDCD6IP,PKHD1,PLK4,POC1A,RBM14,SPICE1,STIL,TMEM67,TRIM37,VPS4B,XPO1,XRCC3
GO Biological Process	GO:0044764	multi-organism cellular process	206	0.00101115	1	0.0633344	1.62913	27.0082	44	973	0.0883534	0.045221	34	571	636	APOBEC3G,ATF5,ATF5,ATF5,ATXN7,AZI2,CASP8,CASP8,CASP8,CD80,CHMP5,DERL1,ECE1,EIF2AK2,FAM111A,FAM111A,HLA-B,HLA-C,HSPA1A,HSPA1B,IFIH1,IL4I1,ITSN1,KIAA1614,KPNA5,PILRA,PML,PSMB8,PSMB8,PSMB9,RBL1,SCARB2,SP100,SP110,STAT1,STAT2,TAP1,TAP1,TNFRSF14,TRIM22,TRIM5,USF1,USF1,ZYX	AAAS,ABCE1,ABHD13,ABI1,ABI2,ABI2,ACD,ACKR3,ACOT8,ACSL1,ACSL1,ACSL1,ADRBK1,AHCY,ALB,ALKBH2,ALYREF,AMBP,ANAPC10,ANAPC10,ANAPC11,ANAPC11,ANAPC11,ANK3,ANK3,ANKRD17,ANKRD49,ANKRD54,ANKRD55,ANPEP,AP1G2,AP1G2,APOA2,APOBEC3C,APOBEC3G,APOE,APOE,APOE,APOF,ASIC2,ATF5,ATF5,ATF5,ATF7,ATF7,ATF7IP,ATF7IP,ATG16L1,ATG16L2,ATG5,ATG5,ATG7,ATP5C1,ATP6AP1L,ATP6V0C,ATP6V1G2,ATXN7,AXL,AZI2,BAD,BAG1,BANF1,BAX,BCL2L1,BCL…	APOBEC3G,AZI2,CASP8,CD80,CHMP5,DERL1,EIF2AK2,EIF4G3,FAM111A,HLA-B,HSPA1A,HSPA1B,IFIH1,ITSN1,KPNA5,NUP62,PILRA,PML,PSMB8,PSMB9,RBL1,SCARB2,SP100,SP110,STAT1,STAT2,TAP1,THOC7,TNFRSF14,TRIM22,TRIM5,USF1,XPR1,ZYX	AAAS,ABCE1,ABI1,ABI2,ACKR3,ACOT8,ADRBK1,ALB,ALYREF,AMBP,ANKRD17,ANPEP,AP1G2,APOA2,APOBEC3C,APOBEC3G,APOE,ATF7,ATF7IP,ATG16L1,ATG16L2,ATG5,ATG7,ATP6V0C,ATP6V1G2-DDX39B,AXL,AZI2,BAD,BANF1,BAX,BCL2L1,BCL2L11,BECN1,BICD1,BIN1,BNIP3L,BRD4,BTRC,BUB1,C14orf166,C1QBP,C9,C9orf69,CALCOCO2,CAMLG,CASP8,CAV1,CAV2,CBX5,CCDC86,CCL1,CCL2,CCNA2,CCNK,CCNT1,CCR3,CD1D,CD200R1,CD209,CD4,CD46,CD55,CD80,CD81,CD86,CD93,…
GO Biological Process	GO:0043280	positive regulation of cysteine-type endopeptidase activity involved in apoptotic process	207	0.00102078	1	0.0636285	2.61329	5.35723	14	193	0.0281125	0.0725389	9	103	118	ANKRD33B,BAK1,CASP1,CASP7,CASP7,CASP7,CASP8,CASP8,CASP8,LGALS9,PML,RIPK1,TNFSF10,TNFSF10	ACER2,ACTA2,ACTA2,ACVR1C,ACVR1C,ALOX12,ANKRD33B,ANKS1B,ANKS1B,ANKS1B,APAF1,APOPT1,ARL6IP5,AUP1,BAD,BAG5,BAG5,BAK1,BAX,BCL2L11,BCL2L13,BCL2L13,BID,BID,BOK,BOP1,C9orf131,C9orf131,C9orf170,CARD8,CARD8,CASP1,CASP2,CASP2,CASP7,CASP7,CASP7,CASP8,CASP8,CASP8,CASP9,CCDC58,CCK,CCK,COL4A3,COL4A4,CRADD,CTGF,CTSH,CYCS,CYR61,DAP,DAPK1,DAPK1,DAPK1,DDAH1,DIABLO,DIABLO,DIABLO,DLC1,DLC1,DLC1,DNAJC16,DQX1,EGLN3,EI…	BAK1,CASP1,CASP7,CASP8,DAP,LGALS9,PML,RIPK1,TNFSF10	ACER2,ACVR1C,ALOX12,APAF1,APOPT1,ARL6IP5,BAD,BAK1,BAX,BCL2L10,BCL2L11,BCL2L13,BID,BOK,CARD8,CASP1,CASP2,CASP7,CASP8,CASP9,CCK,COL4A3,CRADD,CTGF,CTSH,CYCS,CYR61,DAP,DAPK1,DIABLO,DLC1,EGLN3,EIF2AK3,ENSG00000258724,F3,FADD,FAM162A,FAS,FASLG,FIS1,FOXL2,GNB2L1,GPER1,GRAMD4,GSN,HIP1,HIP1R,HMGB1,HSF1,HSPD1,HSPE1,HTRA2,IFI27,IFT57,JAK2,LCK,LGALS9,MAP3K5,MAPT,MTCH1,MUL1,MYC,NDUFA13,NGFR,NKX3-1,NLRC4,NLRP1…
GO Biological Process	GO:0051604	protein maturation	208	0.00104062	1	0.0645535	2.42192	6.60632	16	238	0.0321285	0.0672269	10	150	179	BAK1,CASP1,CASP8,CASP8,CASP8,CYFIP2,CYFIP2,ECE1,ECE1,ECE1,ECE1,IFI16,LIPC,LMF1,MASTL,MX1	ADAM10,ADAMTS13,AFG3L2,AGA,AGT,AIP,AIP,ALG3,ALG3,ANKRD18B,APH1A,APOBR,ASPH,ASPH,ASPRV1,AUP1,BACE2,BAD,BAK1,BGLAP,BOLA2B,C10orf55,C1QTNF9B-AS1,C1QTNF9B-AS1,C1S,C1orf54,C1orf54,C1orf54,C2CD3,C2orf44,C9orf153,C9orf153,C9orf3,C9orf3,CALR,CAPN2,CAPN2,CASP1,CASP2,CASP2,CASP8,CASP8,CASP8,CGA,CGB2,CGB8,CHCHD4,CHEK2,CIDEB,CLN5,COPA,CORIN,CPA3,CPB1,CPD,CPD,CPE,CPM,CPN1,CPZ,CTSE,CTSH,CUZD1,CYFIP2,CYFIP2,DAB…	ADAM10,BAK1,CASP1,CASP8,CYFIP2,ECE1,IFI16,LMF1,TMPRSS2,YME1L1	ADAM10,ADAMTS13,AFG3L2,AGA,AGT,AIP,APH1A,ASPH,ASPRV1,BACE2,BAD,BAK1,BGLAP,BOLA2B,C1R,C2CD3,C9orf3,CALR,CAPN2,CASP1,CASP2,CASP8,CGA,CGB,CGB8,CHCHD4,CIDEB,CLN3,CLN5,CORIN,CPA3,CPD,CPE,CPM,CPN1,CPZ,CTSE,CTSH,CUZD1,CYFIP2,DHCR24,DISP1,DYNC2H1,ECE1,ECE2,ENPEP,F10,F11,F12,F2,F3,F7,FADD,FGA,FGB,FGG,FKBP1A,FKBP1B,FKRP,FURIN,FXN,GAS6,GGT1,GLRX3,HFE2,HIST1H2BA,HSCB,HSPD1,HTRA2,IFI16,IFT172,IMMP1L,IMMP2L,IS…
GO Biological Process	GO:0016925	protein sumoylation	209	0.00104528	1	0.0645324	3.24559	3.0811	10	111	0.0200803	0.0900901	3	67	76	ATF5,ATF5,ATF5,IFIH1,IL4I1,MITF,MITF,MITF,MITF,MITF	AAAS,ANKRD35,ATF5,ATF5,ATF5,AURKB,BIRC5,C1orf109,C1orf27,CCDC138,CDCA8,CDS2,DOLK,EGR2,EGR2,EYA1,EYA1,FAM43B,FAM78A,FGFRL1,IFIH1,IGF2BP2,IL4I1,INCENP,IQSEC1,KIAA0196,KIAA0930,KIAA1586,KIAA1586,L3MBTL2,MDM2,MDM2,MITF,MITF,MITF,MITF,MITF,MUL1,NDC1,NFATC2IP,NSMCE2,NUP107,NUP133,NUP153,NUP155,NUP160,NUP188,NUP205,NUP210,NUP214,NUP35,NUP35,NUP37,NUP43,NUP50,NUP54,NUP62,NUP62,NUP62,NUP62,NUP85,NUP88,NUP…	IFIH1,MITF,NUP62	AAAS,AURKB,BIRC5,C14orf164,CBX4,CDCA8,EGR2,EYA1,IFIH1,INCENP,KIAA1586,L3MBTL2,MDM2,MITF,MUL1,NDC1,NFATC2IP,NSMCE2,NUP107,NUP133,NUP153,NUP155,NUP160,NUP188,NUP205,NUP210,NUP214,NUP35,NUP37,NUP43,NUP50,NUP54,NUP62,NUP85,NUP88,NUP93,NUP98,NUPL2,PCNA,PIAS1,PIAS3,PIAS4,POM121,POM121C,RAE1,RANBP2,RANGAP1,RNF212,SAE1,SENP1,SENP2,SENP5,SP3,SUMO1,SUMO3,SUMO4,TOP1,TOP2A,TOP2B,TOPORS,TP53BP1,TPR,TRIM28,TRP…
GO Biological Process	GO:0051917	regulation of fibrinolysis	210	0.00104693	1	0.0643266	8.47673	0.47188	4	17	0.00803213	0.235294	3	13	14	FSIP1,SERPINE1,USF1,USF1	CPB2,F11,F12,F2,FAP,FSIP1,GPR176,HRG,KLKB1,PLG,SERPINE1,SERPINF2,SERPINF2,THBD,THBS1,USF1,USF1	SERPINE1,THBS1,USF1	CPB2,F11,F12,F2,FAP,HRG,KLKB1,PLG,SERPINE1,SERPINF2,THBD,THBS1,USF1
GO Biological Process	GO:0007100	mitotic centrosome separation	210	0.00104693	1	0.0643266	8.47673	0.47188	4	17	0.00803213	0.235294	1	6	6	ATF5,ATF5,ATF5,IL4I1	ATF5,ATF5,ATF5,AURKA,CSTF1,CSTF1,CSTF1,IL4I1,KIAA0430,KIF11,KIF3B,NDE1,NDEL1,NUP62,NUP62,NUP62,NUP62	NUP62	AURKA,KIF11,KIF3B,NDE1,NDEL1,NUP62
GO Biological Process	GO:0051338	regulation of transferase activity	212	0.00105139	1	0.0639909	1.52376	36.7511	56	1324	0.11245	0.0422961	41	814	992	ADAR,ATF5,ATF5,ATF5,ATXN7,ATXN7,BAK1,C5AR1,CEACAM1,CXCL10,DNAJA1,EIF2AK2,FAM212A,FGD2,FPR1,FSIP1,GADD45B,HSPH1,HSPH1,IFT74,IL4I1,IL4I1,IRS1,KIAA0226,MASTL,MUC20,NBN,NLRC5,NR2F2,NR2F2,NR2F2,NR2F2,OTUD4,PARP9,PIK3R3,PIK3R3,PIK3R3,PRKAG2,PRKAG2,PRKAG2,PSMB8,PSMB8,PSMB9,PSME2,RALB,RBL1,RICTOR,RIPK1,SERTAD1,SOCS1,STXBP4,TAP1,TAP1,TNFRSF11A,TTC21A,WARS	ABCE1,ABI1,ABL1,ABL1,ABLIM1,ACAT2,ACD,ACSL1,ACSL1,ACSL1,ACSL1,ACVR2B,ADAM17,ADAM8,ADAM9,ADAR,ADAR,ADARB1,ADCY1,ADCY3,ADCY4,ADCY5,ADCY5,ADCY7,ADCY9,ADCYAP1,ADCYAP1,ADIPOQ,ADNP,ADORA2A,ADORA2A,ADORA2B,ADRA2A,ADRA2B,ADRA2C,ADRB2,AFAP1L2,AGER,AGT,AIDA,AJUBA,AJUBA,AKAP13,AKT1,AKT1S1,AKT1S1,ALDH16A1,ALK,ALS2,ALS2CL,ALYREF,AMBRA1,AMBRA1,ANAPC1,ANAPC10,ANAPC10,ANAPC11,ANAPC11,ANAPC11,ANAPC15,ANAPC15,ANAP…	ADAR,AKT1S1,ANAPC10,BAK1,C5AR1,CEACAM1,COX11,CXCL10,DNAJA1,DTX3L,EIF2AK2,FAM212A,FGD2,FPR1,GADD45B,GORASP1,HSPH1,IRS1,KIAA0226,LRRC19,MASTL,MUC20,NBN,NLRC5,NR2F2,NUP62,PIK3R3,PRKAG2,PSMB8,PSMB9,PSMD6,PSME2,RALB,RBL1,RICTOR,RIPK1,SERTAD1,SOCS1,THBS1,TNFRSF11A,WARS	ABI1,ABL1,ACD,ACSL1,ACVR2B,ADAM17,ADAM8,ADAM9,ADAR,ADARB1,ADCY1,ADCY2,ADCY3,ADCY4,ADCY5,ADCY7,ADCY8,ADCY9,ADCYAP1,ADIPOQ,ADNP,ADORA2A,ADORA2B,ADRA2A,ADRA2B,ADRA2C,ADRB2,AFAP1L2,AGER,AGT,AIDA,AJUBA,AKAP13,AKT1,AKT1S1,ALK,ALS2,AMBRA1,ANAPC1,ANAPC10,ANAPC11,ANAPC15,ANAPC16,ANAPC2,ANAPC5,ANAPC7,ANG,ANGPT1,ANGPT4,ANKRD54,APC,APOE,APP,ARRDC3,ARRDC4,ASPN,ATG14,ATP2B4,AURKB,AVPI1,AZU1,BAD,BAG5,BAK1,BAX,B…
GO Biological Process	GO:1903748	negative regulation of establishment of protein localization to mitochondrion	213	0.00107276	1	0.0649848	13.5098	0.222061	3	8	0.0060241	0.375	2	6	7	DNAJA1,HSPH1,HSPH1	BAG4,DNAJA1,HSPH1,HSPH1,LRRK2,LSM1,MAPT,SIRT4	DNAJA1,HSPH1	BAG4,DNAJA1,HSPH1,LRRK2,MAPT,SIRT4
GO Biological Process	GO:0052428	modification by host of symbiont molecular function	213	0.00107276	1	0.0649848	13.5098	0.222061	3	8	0.0060241	0.375	1	4	7	CASP8,CASP8,CASP8	ANXA2,CASP8,CASP8,CASP8,PTX3,SUGT1,VEPH1,VEPH1	CASP8	ANXA2,CASP8,PTX3,SUGT1
GO Biological Process	GO:0030820	regulation of cAMP catabolic process	213	0.00107276	1	0.0649848	13.5098	0.222061	3	8	0.0060241	0.375	1	4	4	RAPGEF3,RAPGEF3,RAPGEF3	B9D1,EGLN1,GNB2L1,MAPK7,MAPK7,RAPGEF3,RAPGEF3,RAPGEF3	RAPGEF3	EGLN1,GNB2L1,MAPK7,RAPGEF3
GO Biological Process	GO:0032747	positive regulation of interleukin-23 production	213	0.00107276	1	0.0649848	13.5098	0.222061	3	8	0.0060241	0.375	2	4	5	CECR6,CECR6,MYD88	ACAA1,CECR6,CECR6,CSF2,GAB4,IFNG,IL17RA,MYD88	IL17RA,MYD88	CSF2,IFNG,IL17RA,MYD88
GO Biological Process	GO:0052204	negative regulation of molecular function in other organism involved in symbiotic interaction	213	0.00107276	1	0.0649848	13.5098	0.222061	3	8	0.0060241	0.375	1	4	8	CASP8,CASP8,CASP8	ANXA2,CASP8,CASP8,CASP8,PTX3,SUGT1,VEPH1,VEPH1	CASP8	ANXA2,CASP8,PTX3,SUGT1
GO Biological Process	GO:0032446	protein modification by small protein conjugation	218	0.00109462	1	0.0647887	1.56635	31.9213	50	1150	0.100402	0.0434783	36	689	791	ABTB2,ATF5,ATF5,ATF5,ATXN7,ATXN7,BTBD3,BTBD3,BTBD3,DERL1,FAM111A,GPR75,HERC6,IFIH1,IL4I1,KCTD6,KLHL20,KLHL42,MITF,MITF,MITF,MITF,MITF,NUB1,OTUD4,PARP9,PCGF5,PCGF5,PSMB8,PSMB8,PSMB9,PSME2,RNF144A,RNF19B,RNF43,RUSC1-AS1,SMARCD3,SOCS1,TAP1,TAP1,TRIM21,TRIM22,TRIM31,TRIM38,TRIM5,TRIM56,TRIM58,TRIM69,UBE2L6,UBE2L6	A2ML1,AAAS,AANAT,AASDHPPT,ABCA12,ABCE1,ABTB2,ACAD10,ACAD11,ACKR4,AFF1,AFF3,AGPAT1,AGPAT1,AHCY,AKT1,AKTIP,ALYREF,AMFR,ANAPC1,ANAPC10,ANAPC10,ANAPC11,ANAPC11,ANAPC11,ANAPC13,ANAPC13,ANAPC13,ANAPC15,ANAPC15,ANAPC15,ANAPC15,ANAPC16,ANAPC2,ANAPC5,ANAPC7,ANK3,ANK3,ANKRD16,ANKRD35,ANKUB1,ANP32C,AREL1,ARHGEF28,ARIH1,ARIH2,ARIH2OS,ARL17A,ARL6IP5,ARMC10,ARRB2,ARRDC4,ASB1,ASB13,ASB14,ASB14,ASB15,ASB16,ASB18…	ABTB2,ANAPC10,BTBD3,DERL1,DTX3L,DTX4,ENSG00000270898,GPR75-ASB3,HERC6,IFIH1,KCTD6,KLHL20,KLHL42,MITF,NUB1,NUP62,PCGF5,PSMB8,PSMB9,PSMD6,PSME2,RNF144A,RNF19B,RNF31,RNF43,RUSC1,SOCS1,TRIM21,TRIM22,TRIM31,TRIM38,TRIM5,TRIM56,TRIM58,TRIM69,UBE2L6	AAAS,ABTB2,AKT1,AKTIP,AMFR,ANAPC1,ANAPC10,ANAPC11,ANAPC13,ANAPC15,ANAPC16,ANAPC2,ANAPC5,ANAPC7,ANKIB1,AREL1,ARIH1,ARIH2,ARRB2,ARRDC4,ASB1,ASB13,ASB14,ASB15,ASB16,ASB18,ASB2,ASB4,ASB5,ASB6,ASB7,ASB8,ATG10,ATG3,ATG7,AURKA,AURKB,BACH1,BACH2,BARD1,BCL2,BFAR,BIRC2,BIRC3,BIRC5,BIRC6,BIRC7,BLMH,BRAP,BRCA1,BTBD1,BTBD11,BTBD18,BTBD3,BTBD6,BTBD9,BTRC,BUB1B,BUB3,C14orf164,C18orf25,CACUL1,CAND1,CAND2,CBFB,CB…
GO Biological Process	GO:0009063	cellular amino acid catabolic process	219	0.00111095	1	0.0654549	2.84417	4.21916	12	152	0.0240964	0.0789474	7	97	110	ABAT,ABAT,ABAT,ATF5,ATF5,ATF5,DDO,IDO1,IL4I1,KMO,LGALS9,PPM1K	AADAT,AADAT,AADAT,AASS,ABAT,ABAT,ABAT,ABCG2,ACAD8,ACADSB,ACAT1,ADO,AFMID,AGAP11,AHCY,AHCY,AKAP7,ALDH4A1,ALDH4A1,ALDH5A1,ALDH6A1,ALDH7A1,AMT,ARG1,ASIP,ASRGL1,ATF5,ATF5,ATF5,AUH,BCAT1,BCAT1,BCAT1,BCAT2,BCKDHA,BCKDHB,BCKDK,BLMH,C2orf54,C2orf54,C9orf40,CARNS1,CBS,CCBL1,CCDC38,CDO1,CTH,DBT,DDAH1,DDAH2,DDAH2,DDO,DLD,DLST,ENOSF1,EXOSC5,FASTKD3,FTCD,GCAT,GCDH,GCSH,GLDC,GLS,GLS2,GLUL,GLUL,GOT1,GOT2,GPT,GP…	ABAT,DDO,IDO1,IL4I1,KMO,NOS2,PPM1K	AADAT,AASS,ABAT,ACAD8,ACADSB,ACAT1,ADO,AFMID,AGXT,AHCY,ALDH4A1,ALDH5A1,ALDH6A1,ALDH7A1,AMDHD1,AMT,ARG1,ASPA,ASRGL1,AUH,BCAT1,BCAT2,BCKDHA,BCKDHB,BCKDK,BLMH,C9orf41,CARNS1,CBS,CCBL1,CDO1,CTH,DBT,DDAH1,DDAH2,DDO,DLD,DLST,ENOSF1,ENSG00000255730,FAH,FTCD,GCAT,GCDH,GCSH,GLDC,GLS,GLS2,GLUD1,GLUL,GOT1,GOT2,GPT,GPT2,GSTZ1,HAAO,HAL,HDC,HGD,HIBADH,HIBCH,HMGCL,HNMT,HOGA1,HPD,HYKK,IDO1,IDO2,IL4I1,IVD,KMO,KYN…
GO Biological Process	GO:1901565	organonitrogen compound catabolic process	220	0.00111754	1	0.0655439	1.9313	13.4625	26	485	0.0522088	0.0536083	17	291	356	ABAT,ABAT,ABAT,APOBEC3F,APOBEC3G,ARSB,ATF5,ATF5,ATF5,DDO,DPYS,ECE1,ECE1,ECE1,ECE1,ERAP1,ERAP2,IDO1,IL4I1,KMO,LGALS9,LIPC,PPM1K,SAMHD1,STAG3,STAG3	AADAT,AADAT,AADAT,AASS,ABAT,ABAT,ABAT,ABCG2,ABHD12,ACAD8,ACADL,ACADSB,ACAT1,ACER1,ACSS2,ACSS2,ACVR1,ADA,ADAL,ADAMTS13,ADO,AFMID,AGAP11,AHCY,AHCY,AKAP7,ALDH1L1,ALDH1L1,ALDH4A1,ALDH4A1,ALDH5A1,ALDH6A1,ALDH7A1,ALKBH2,ALLC,AMBP,AMPD3,AMPD3,AMPD3,AMPD3,AMPD3,AMT,ANPEP,AOX1,APBB1,APBB1,APBB1,APBB1,APOBEC2,APOBEC3A,APOBEC3C,APOBEC3F,APOBEC3G,APOBEC3H,ARAP1,ARG1,ARL14EPL,ARSB,ASIP,ASPDH,ASRGL1,ATF5,ATF5,…	ABAT,APOBEC3F,APOBEC3G,ARSB,DDO,DPYS,ECE1,ERAP1,ERAP2,GPC2,IDO1,IL4I1,KMO,LIPC,NOS2,PPM1K,SAMHD1	AADAT,AASS,ABAT,ABHD12,ACAD8,ACADL,ACADSB,ACAT1,ACER1,ADA,ADAL,ADAMTS13,ADO,AFMID,AGXT,AHCY,ALDH1L1,ALDH1L2,ALDH4A1,ALDH5A1,ALDH6A1,ALDH7A1,ALLC,AMBP,AMDHD1,AMPD3,AMT,ANPEP,AOX1,APOBEC2,APOBEC3A,APOBEC3C,APOBEC3F,APOBEC3G,APOBEC3H,ARG1,ARSB,ASPA,ASPDH,ASRGL1,AUH,BCAN,BCAT1,BCAT2,BCKDHA,BCKDHB,BCKDK,BLMH,BLVRA,BLVRB,C9orf3,C9orf41,CARNS1,CBS,CCBL1,CD44,CDA,CDO1,CECR1,CHAC1,CHAC2,CHDH,CHIA,CHID1,CH…
GO Biological Process	GO:0042326	negative regulation of phosphorylation	221	0.00112287	1	0.0655585	1.79012	17.8759	32	644	0.064257	0.0496894	21	374	448	ADAR,ATF5,ATF5,ATF5,ATXN7,ATXN7,ATXN7,BAK1,CEACAM1,DNAJA1,DNAJC10,FAM212A,GADD45B,GBP1,HSPH1,HSPH1,IFT74,IL4I1,IL4I1,KIAA0226,NR2F2,NR2F2,NR2F2,NR2F2,PRKAG2,PRKAG2,PRKAG2,RUSC1-AS1,SOCS1,STXBP4,SYNJ2BP,WARS	ABL1,ABL1,ACD,ADAR,ADAR,ADARB1,ADIPOQ,ADORA2A,ADORA2A,AHCY,AHSG,AIDA,AJUBA,AJUBA,AKT1,AKT1S1,AKT1S1,AMBP,ANGPT1,ANKFN1,ANKRD24,ANKRD31,ANXA6,APBB1,APBB1,APBB1,APBB1,APC,APC,APOE,APOE,APOE,ARFRP1,ARFRP1,ARRB2,ASH1L,ASPN,ATF3,ATF3,ATF5,ATF5,ATF5,ATG14,ATG2B,ATXN7,ATXN7,ATXN7,B9D1,BAK1,BAX,BDH1,BDKRB1,BDKRB2,BMP4,BMP4,BROX,BROX,BTBD11,C12orf79,C14orf166,C14orf93,C17orf105,C1QL4,C1orf127,C2orf88,C3or…	ADAR,AKT1S1,ASH1L,ATXN7,BAK1,CEACAM1,COX11,DNAJA1,DNAJC10,FAM212A,GADD45B,GBP1,HSPH1,KIAA0226,LRRC19,NR2F2,NUP62,PRKAG2,SOCS1,SYNJ2BP,WARS	ABL1,ADAR,ADARB1,ADIPOQ,ADORA2A,AHSG,AIDA,AJUBA,AKT1,AKT1S1,AMBP,ANGPT1,APC,APOE,ARRB2,ASH1L,ASPN,ATF3,ATG14,ATXN7,BAK1,BAX,BDKRB1,BDKRB2,BMP4,C14orf166,C1QL4,C3orf33,C9orf72,CACTIN,CALM1,CALM2,CALM3,CAMK2N2,CAV1,CAV3,CBFA2T3,CBL,CBLB,CCNB1,CD109,CD300A,CDK5RAP1,CDK5RAP3,CDKN1A,CDKN1B,CDKN1C,CDKN2C,CDKN2D,CEACAM1,CEBPA,CEP85,CHAD,CHMP6,CHORDC1,CHP1,CHRNA7,CIB1,CISH,CNKSR3,CORO1C,COX11,CRIPAK,CSK,…
GO Biological Process	GO:1902186	regulation of viral release from host cell	222	0.00113139	1	0.0657582	5.0269	1.19358	6	43	0.0120482	0.139535	5	28	30	PML,TRIM21,TRIM22,TRIM26,TRIM31,TRIM5	ASTN2,ASTN2,CAV2,CAV2,CD8A,CHMP2A,CHMP2A,CHMP2B,CHMP4B,CHMP4C,CYB561A3,DDB1,PC,PC,PML,PTK2B,RMND5A,SMC3,STOML1,STOML1,TES,TRIM10,TRIM11,TRIM15,TRIM21,TRIM22,TRIM25,TRIM26,TRIM28,TRIM31,TRIM32,TRIM35,TRIM5,TRIM62,TRIM8,TSG101,UBE2M,UEVLD,VAPA,VPS37B,VPS4A,VPS4B,ZNF502	PML,TRIM21,TRIM26,TRIM31,TRIM5	CAV2,CHMP2A,CHMP2B,CHMP3,CHMP4B,CHMP4C,DDB1,PC,PML,SMC3,TRIM11,TRIM15,TRIM21,TRIM25,TRIM26,TRIM28,TRIM31,TRIM32,TRIM35,TRIM5,TRIM62,TRIM8,TSG101,VAPA,VPS37B,VPS4A,VPS4B,ZNF502
GO Biological Process	GO:0001893	maternal placenta development	222	0.00113139	1	0.0657582	5.0269	1.19358	6	43	0.0120482	0.139535	3	25	32	BMPR2,NR2F2,NR2F2,NR2F2,NR2F2,RUSC1-AS1	AKT1,ASH1L,BMPR2,BSG,BSG,CTSV,CTSV,CYP27B1,DAZAP1,EPOR,FDFT1,FDFT1,FDFT1,GHRL,JUNB,KISS1,LIF,MEN1,MEN1,MEN1,MEPE,MEPE,METTL1,NR2F2,NR2F2,NR2F2,NR2F2,PPARD,PRDM1,PRDM1,PRDX3,PTGS2,RUSC1,RUSC1,RUSC1-AS1,RXRA,RXRA,SPP1,STC1,STOX2,TMED2,VDR,WDR5	ASH1L,BMPR2,NR2F2	AKT1,ASH1L,BMPR2,BSG,CTSB,CTSV,CYP27B1,DAZAP1,EPOR,GHRL,JUNB,KISS1,LIF,MEN1,NR2F2,PPARD,PRDM1,PRDX3,PTGS2,RXRA,SPP1,STC1,STOX2,TMED2,VDR
GO Biological Process	GO:1904018	positive regulation of vasculature development	224	0.00116713	1	0.0672296	2.69161	4.82983	13	174	0.0261044	0.0747126	10	119	151	ACVRL1,ACVRL1,C3AR1,C5AR1,CEACAM1,ERAP1,FSIP1,PAX2,PRKD2,RAPGEF3,RAPGEF3,RAPGEF3,SERPINE1	ABL1,ABL1,ACVRL1,ACVRL1,ADM,ADM2,ADM2,AGGF1,ALOX12,ANGPT2,ANGPTL4,ANKRD24,ANXA3,APLNR,AQP1,AQP1,ASB4,BRCA1,BRCA1,BTG1,C12orf79,C3,C3AR1,C4orf45,C5,C5AR1,C6orf223,CAST,CAST,CAST,CCBE1,CCL24,CCR3,CD34,CD40,CEACAM1,CELA1,CFLAR,CFLAR,CFLAR,CFLAR,CHRNA7,CIB1,CTH,CTSH,CX3CL1,CX3CR1,CX3CR1,CX3CR1,CX3CR1,CYP1B1,CYSLTR2,DDAH1,DLL1,DNAJC4,ECM1,EFNB2,EGR1,ENG,ENG,EPHA1,ERAP1,ETF1,ETS1,F3,FAM110A,FAM110A,FAM…	ACVRL1,C3AR1,C5AR1,CEACAM1,ERAP1,HIF1AN,PRKD2,RAPGEF3,SERPINE1,THBS1	ABL1,ACVRL1,ADM,ADM2,AGGF1,ALOX12,ANGPT2,ANGPT4,ANGPTL4,ANXA3,APLNR,AQP1,ASB4,BRCA1,BTG1,C3,C3AR1,C5,C5AR1,CCBE1,CCL24,CCR3,CD34,CD40,CEACAM1,CELA1,CFLAR,CHRNA7,CIB1,CTH,CTSH,CX3CL1,CX3CR1,CYP1B1,CYSLTR2,DDAH1,DLL1,ECM1,EFNB2,EGR1,ENG,EPHA1,ERAP1,ETS1,F3,FLT1,FOXC2,GAB1,GATA2,GATA4,GDF2,GHRL,GPER1,HDAC9,HIF1A,HIF1AN,HIPK1,HIPK2,HMGB1,HSPB1,HSPB6,IL1A,IL1B,ISL1,ITGA5,ITGB2,JAK1,KDR,KIAA1462,KIT,LR…
GO Biological Process	GO:0032651	regulation of interleukin-1 beta production	225	0.00120147	1	0.0689003	3.79222	2.10958	8	76	0.0160643	0.105263	8	51	60	AIM2,CARD16,CASP1,CASP5,IFI16,LGALS9,PANX1,PML	ACP5,ACP5,ACP5,AIM2,APOA1,ARG2,ARRB2,AZU1,C1orf106,C1orf106,CARD16,CARD17,CARD18,CARD8,CARD8,CASP1,CASP5,CCL3,CCR7,CCR7,CCR7,CHRNA7,EGR1,ERRFI1,ETF1,FOXP1,FOXP1,FOXP1,FOXP1,FOXP1,GHRL,GSDMD,GSDMD,GSTP1,HK1,HK1,HK1,HMGB1,HSPB1,IFI16,IFNAR1,IFNG,ISL1,JAK2,LGALS9,LRTM1,MEFV,NLRP1,NLRP12,NLRP2,NLRP2,NLRP3,NLRP7,NOD1,NOD2,NOD2,ORM2,P2RX7,PANX1,PML,PYCARD,RCL1,RIPK2,SMAD3,SMAD3,SMAD3,SMAD3,SPHK1,SPHK1,…	AIM2,CARD16,CASP1,CASP5,IFI16,LGALS9,PANX1,PML	ACP5,AIM2,APOA1,ARG2,ARRB2,AZU1,C1orf106,CARD16,CARD17,CARD18,CARD8,CASP1,CASP5,CCL3,CCR7,CHRNA7,EGR1,ERRFI1,FOXP1,GHRL,GSDMD,GSTP1,HK1,HMGB1,HSPB1,IFI16,IFNAR1,IFNG,ISL1,JAK2,LGALS9,MEFV,NLRP1,NLRP12,NLRP2,NLRP3,NLRP7,NOD1,NOD2,ORM2,P2RX7,PANX1,PML,PYCARD,RIPK2,SMAD3,SPHK1,TLR4,TNFAIP3,WNT5A,ZC3H12A
GO Biological Process	GO:0010565	regulation of cellular ketone metabolic process	226	0.00122599	1	0.0699954	2.46754	6.07892	15	219	0.0301205	0.0684932	9	135	163	ATXN7,ATXN7,CEACAM1,IRS1,KCTD6,PRKAG2,PRKAG2,PRKAG2,PRKCE,PSMB8,PSMB8,PSMB9,PSME2,TAP1,TAP1	ABCD2,ACACB,ACADL,ACADVL,ADIPOQ,ADIPOR1,ADIPOR1,ADIPOR1,ADIPOR2,AKR1C3,AKR1C3,AKT1,AKT2,AMN1,APIP,APOA1,APOA4,APOA5,APOC1,APOC2,ATCAY,ATP2B4,ATXN7,ATXN7,AVP,AVPR1A,AZIN1,BMP2,BMP5,BRCA1,BRCA1,C1QTNF2,CAV1,CAV1,CAV1,CAV1,CEACAM1,CNR1,CNR1,CNTD2,COMT,COQ3,CYP7A1,DGAT2,DIS3,DIXDC1,DKK3,DKKL1,DKKL1,DLAT,DLD,DLG4,DNAJB3,DNAJC2,ECE2,EGR1,EIF6,EIF6,ELOVL5,ELOVL5,ERLIN1,ERLIN1,ERLIN2,ERLIN2,ETF1,FABP3,FG…	CEACAM1,IRS1,PDHB,PRKAG2,PRKCE,PSMB8,PSMB9,PSMD6,PSME2	ABCD2,ACACB,ACADL,ACADVL,ADIPOQ,ADIPOR1,ADIPOR2,AKR1C3,AKT1,AKT2,APOA1,APOA4,APOA5,APOC1,APOC2,ATCAY,ATP2B4,AVP,AVPR1A,AZIN1,BMP2,BMP5,BRCA1,C1QTNF2,CAV1,CEACAM1,CNR1,COMT,COQ3,CYP7A1,DGAT2,DKK3,DKKL1,DLAT,DLD,EGR1,EIF6,ELOVL5,ERLIN1,ERLIN2,FABP3,FGFR4,INS,INSIG1,INSIG2,IRS1,IRS2,LONP2,METTL20,MLXIPL,MTOR,NQO1,NR1D1,NR1H2,NR1H4,NR4A3,OAZ2,OAZ3,ODC1,PANK2,PARK7,PDHA2,PDHB,PDHX,PDK1,PDK2,PDK4,PDP1,…
GO Biological Process	GO:0043171	peptide catabolic process	227	0.00127979	1	0.0727452	4.91265	1.22134	6	44	0.0120482	0.136364	3	25	32	ECE1,ECE1,ECE1,ECE1,ERAP1,ERAP2	ACSS2,ACSS2,ADAMTS13,ANPEP,ARL14EPL,C9orf3,C9orf3,CAST,CAST,CAST,CHAC1,CHAC2,CPN1,CPQ,CTSH,ECE1,ECE1,ECE1,ECE1,EFCAB13,ENPEP,ERAP1,ERAP2,ERLIN1,ERLIN1,GGT1,GGT1,GGT5,GGT6,GGT7,GGTLC2,GGTLC2,IDE,IDE,LNPEP,LNPEP,LTA4H,RASGRF1,REXO4,REXO4,RNPEP,SMTNL2,TPP1,XPNPEP1	ECE1,ERAP1,ERAP2	ADAMTS13,ANPEP,C9orf3,CHAC1,CHAC2,CPN1,CPQ,CTSH,ECE1,ENPEP,ENSG00000172901,ERAP1,ERAP2,GGT1,GGT5,GGT6,GGT7,GGTLC2,IDE,LNPEP,LTA4H,NPEPPS,RNPEP,TPP1,XPNPEP1
GO Biological Process	GO:0050931	pigment cell differentiation	227	0.00127979	1	0.0727452	4.91265	1.22134	6	44	0.0120482	0.136364	2	23	28	MITF,MITF,MITF,MITF,MITF,MYO5A	ANKRD27,AP1G1,AP1M1,AP3D1,BCL2,BLOC1S3,BLOC1S5,BLOC1S6,C10orf11,CD63,CD63,CD63,CD63,CD63,CD63,CD63,EDNRB,EDNRB,EDNRB,GRM1,HPS4,HPS4,HPS6,KIT,LURAP1L,MITF,MITF,MITF,MITF,MITF,MREG,MYO5A,PEX5L,RAB27A,RAB27A,RAB27A,RAB32,RAB38,RGS9BP,SLAIN1,SOX10,SRRD,TRAPPC6A,TYRP1	MITF,MYO5A	ANKRD27,AP1G1,AP1M1,AP3D1,BCL2,BLOC1S3,BLOC1S5,BLOC1S6,C10orf11,CD63,EDNRB,HPS4,HPS6,KIT,MITF,MREG,MYO5A,RAB27A,RAB32,RAB38,SOX10,TYRP1,USP13
GO Biological Process	GO:0032735	positive regulation of interleukin-12 production	227	0.00127979	1	0.0727452	4.91265	1.22134	6	44	0.0120482	0.136364	4	25	32	IDO1,IRF1,IRF5,IRF5,IRF5,LGALS9	AGER,C1orf141,CCR7,CCR7,CCR7,CD40,HLA-A,HLA-G,HMGB1,HSPD1,HSPD1,HSPE1,IDO1,IFNG,IL12B,IL23A,IL23R,IRF1,IRF5,IRF5,IRF5,ISL1,KCP,LGALS9,LST1,LST1,LST1,LTB,MAPK14,PAN2,PRR5L,RELA,RIPK2,SLC26A8,SLC26A8,SLC26A8,TIRAP,TLR2,TLR4,TLR9,TNFSF4,TNFSF4,TRAF6,USPL1	IDO1,IRF1,IRF5,LGALS9	AGER,CCR7,CD40,HLA-G,HMGB1,HSPD1,IDO1,IFNG,IL12B,IL23A,IL23R,IRF1,IRF5,ISL1,LGALS9,LTB,MAPK14,RELA,RIPK2,TIRAP,TLR2,TLR4,TLR9,TNFSF4,TRAF6
GO Biological Process	GO:2000191	regulation of fatty acid transport	230	0.00129609	1	0.0727105	6.00435	0.83273	5	30	0.0100402	0.166667	3	19	24	FSIP1,IFT74,IFT74,IFT74,TNFRSF11A	AKT1,AKT2,CAMKK2,CNTD2,CYP4F2,EDN1,EPSTI1,FSIP1,GPR176,IFT74,IFT74,IFT74,IL1B,IRS2,KCNJ16,MAP2K6,MIF,NCOR1,OXT,P2RX7,PIGL,PLA2G6,PLA2G6,PLA2R1,PLAA,SYK,SYK,SYK,THBS1,TNFRSF11A	PLAA,THBS1,TNFRSF11A	AKT1,AKT2,CYP4F2,EDN1,IL1B,IRS2,MAP2K6,MIF,NCOR1,OXT,P2RX4,P2RX7,PLA2G6,PLA2R1,PLAA,SYK,THBS1,TNFRSF11A,TNFSF11
GO Biological Process	GO:0050718	positive regulation of interleukin-1 beta secretion	230	0.00129609	1	0.0727105	6.00435	0.83273	5	30	0.0100402	0.166667	5	23	28	AIM2,CASP1,CASP5,LGALS9,PANX1	AIM2,CARD8,CARD8,CASP1,CASP5,CCL3,GSDMD,GSDMD,HK1,HK1,HK1,HMGB1,IFNAR1,IFNG,LGALS9,LRTM1,NLRP1,NLRP12,NLRP2,NLRP3,NLRP7,NOD2,NOD2,ORM2,P2RX7,PANX1,PYCARD,RIPK2,TLR4,USPL1	AIM2,CASP1,CASP5,LGALS9,PANX1	AIM2,CARD8,CASP1,CASP5,CCL3,GSDMD,HK1,HMGB1,IFNAR1,IFNG,LGALS9,NLRP1,NLRP12,NLRP2,NLRP3,NOD2,ORM2,P2RX7,PANX1,PYCARD,RIPK2,TLR4,WNT5A
GO Biological Process	GO:0021772	olfactory bulb development	230	0.00129609	1	0.0727105	6.00435	0.83273	5	30	0.0100402	0.166667	1	16	30	ATF5,ATF5,ATF5,IL4I1,IL4I1	AASS,AGTPBP1,ATF5,ATF5,ATF5,CSF1R,CSF1R,DLX2,EOMES,EXT1,FTO,IL4I1,IL4I1,KIF14,LRRK2,LRTM1,NUP62,NUP62,NUP62,NUP62,OGDH,ROBO1,ROBO1,RPGRIP1L,SAMD12,SEMA3A,SLC4A7,SLIT2,SRF,SRF	ATF5	AGTPBP1,ATF5,CSF1R,DLX2,EOMES,EXT1,FEZF1,KIF14,LRRK2,OGDH,ROBO1,RPGRIP1L,SEMA3A,SLIT2,SRF,WNT5A
GO Biological Process	GO:0050716	positive regulation of interleukin-1 secretion	230	0.00129609	1	0.0727105	6.00435	0.83273	5	30	0.0100402	0.166667	5	23	30	AIM2,CASP1,CASP5,LGALS9,PANX1	AIM2,CARD8,CARD8,CASP1,CASP5,CCL3,GSDMD,GSDMD,HK1,HK1,HK1,HMGB1,IFNAR1,IFNG,LGALS9,LRTM1,NLRP1,NLRP12,NLRP2,NLRP3,NLRP7,NOD2,NOD2,ORM2,P2RX7,PANX1,PYCARD,RIPK2,TLR4,USPL1	AIM2,CASP1,CASP5,LGALS9,PANX1	AIM2,CARD8,CASP1,CASP5,CCL3,GSDMD,HK1,HMGB1,IFNAR1,IFNG,LGALS9,NLRP1,NLRP12,NLRP2,NLRP3,NOD2,ORM2,P2RX7,PANX1,PYCARD,RIPK2,TLR4,WNT5A
GO Biological Process	GO:0002764	immune response-regulating signaling pathway	234	0.00131189	1	0.0723392	1.8577	15.0724	28	543	0.0562249	0.0515654	21	347	414	ATXN7,ATXN7,BTN3A1,C3AR1,C5AR1,CASP8,CASP8,CASP8,CYFIP2,CYFIP2,FCGR1A,FPR1,IFIH1,IL20RB,MUC20,MYD88,PIK3AP1,PRKCE,PRKD2,PSMB8,PSMB8,PSMB9,PSME2,RIPK1,TAP1,TAP1,TRIM22,TRIM5	AATK,ABI1,ABL1,ABL1,ACAA1,ACTB,ACTR2,ACTR3,ACTR3,AHCY,ALDH3B1,ANKRD55,ANXA6,APOB,APOM,APOM,ARHGAP22,ARHGAP24,ARHGAP24,ARHGEF33,ARPC1A,ARPC1B,ARPC2,ARPC3,ARPC4,ARPC4,ARPC4,ARPC4-TTLL3,ATXN7,ATXN7,BAG6,BAG6,BAX,BCAR1,BCAR1,BCAR1,BCAR1,BCAR1,BCAR1,BCL2,BCL2L12,BIRC2,BIRC2,BIRC3,BLK,BRK1,BTN3A1,BTRC,C1orf106,C1orf106,C1orf168,C1orf53,C3AR1,C5AR1,C5AR2,C5AR2,C5orf58,C7orf33,C7orf71,C7orf71,CACNB3,CALM…	BTN3A1,C3AR1,C5AR1,CASP8,CYFIP2,FCGR1A,FPR1,IFIH1,IL20RB,MUC20,MYD88,PIK3AP1,PRKCE,PRKD2,PSMB8,PSMB9,PSMD6,PSME2,RIPK1,RNF31,TRIM5	ABI1,ABL1,ACTB,ACTR2,ACTR3,APOB,ARPC1A,ARPC1B,ARPC2,ARPC3,ARPC4,BAG6,BAIAP2,BAX,BCAR1,BCL2,BIRC2,BIRC3,BLK,BRK1,BTN3A1,BTRC,C1orf106,C1orf168,C3AR1,C5AR1,C5AR2,CACNB3,CALM1,CARD9,CASP8,CD14,CD180,CD19,CD209,CD247,CD300LF,CD38,CD3D,CD3E,CD3G,CD4,CD40,CD79A,CD79B,CD86,CDC42,CHUK,CLEC10A,CLEC12B,CLEC4D,CLEC7A,CNPY3,CR1,CR2,CRK,CSK,CTLA4,CTSB,CTSH,CTSK,CTSL,CUL1,CYFIP1,CYFIP2,CYLD,DDX58,DENND1B,DMBT1…
GO Biological Process	GO:0032891	negative regulation of organic acid transport	235	0.00131675	1	0.0722982	8.0058	0.499638	4	18	0.00803213	0.222222	2	11	17	ABAT,ABAT,ABAT,FSIP1	ABAT,ABAT,ABAT,AKT1,AKT2,ALG1L2,ARL6IP5,CNTD2,CYP4F2,FSIP1,GPR176,IRS2,NPY5R,OSR1,PLA2R1,THBS1,TRH,UBA3	ABAT,THBS1	ABAT,AKT1,AKT2,ARL6IP5,CYP4F2,IRS2,NPY5R,OSR1,PLA2R1,THBS1,TRH
GO Biological Process	GO:2000193	positive regulation of fatty acid transport	235	0.00131675	1	0.0722982	8.0058	0.499638	4	18	0.00803213	0.222222	2	13	17	IFT74,IFT74,IFT74,TNFRSF11A	CAMKK2,CYP4F2,EDN1,EPSTI1,IFT74,IFT74,IFT74,IL1B,KCNJ16,MAP2K6,MIF,OXT,P2RX7,PLA2G6,PLA2G6,PLA2R1,PLAA,TNFRSF11A	PLAA,TNFRSF11A	CYP4F2,EDN1,IL1B,MAP2K6,MIF,OXT,P2RX4,P2RX7,PLA2G6,PLA2R1,PLAA,TNFRSF11A,TNFSF11
GO Biological Process	GO:1904781	positive regulation of protein localization to centrosome	235	0.00131675	1	0.0722982	8.0058	0.499638	4	18	0.00803213	0.222222	1	6	6	ATF5,ATF5,ATF5,IL4I1	ACD,APC,APC,ATF5,ATF5,ATF5,BICD1,CEP250,FGD4,GPR156,GSK3B,IL4I1,KIAA1551,NUP62,NUP62,NUP62,NUP62,PARD6A	NUP62	APC,BICD1,CEP250,GSK3B,NUP62,PARD6A
GO Biological Process	GO:0001921	positive regulation of receptor recycling	235	0.00131675	1	0.0722982	8.0058	0.499638	4	18	0.00803213	0.222222	1	10	14	ECE1,ECE1,ECE1,ECE1	ANXA2,ARAP1,ARAP1,BVES,BVES,BVES,ECE1,ECE1,ECE1,ECE1,EPS15,INPP5F,NSG1,NSG1,PSEN1,SNCA,SNCA,VAMP3	ECE1	ANXA2,ARAP1,BVES,ECE1,ENSG00000168824,EPS15,INPP5F,PSEN1,SNCA,VAMP3
GO Biological Process	GO:0008635	activation of cysteine-type endopeptidase activity involved in apoptotic process by cytochrome c	235	0.00131675	1	0.0722982	8.0058	0.499638	4	18	0.00803213	0.222222	2	8	9	BAK1,CASP7,CASP7,CASP7	ANKS1B,ANKS1B,ANKS1B,APAF1,BAK1,BAX,BOK,CASP7,CASP7,CASP7,CASP9,CYCS,DIABLO,DIABLO,DIABLO,DNAJC16,IKBIP,THAP4	BAK1,CASP7	APAF1,BAK1,BAX,BOK,CASP7,CASP9,CYCS,DIABLO
GO Biological Process	GO:0032305	positive regulation of icosanoid secretion	235	0.00131675	1	0.0722982	8.0058	0.499638	4	18	0.00803213	0.222222	2	13	16	IFT74,IFT74,IFT74,TNFRSF11A	CAMKK2,CYP4F2,EDN1,EPSTI1,IFT74,IFT74,IFT74,IL1B,KCNJ16,MAP2K6,MIF,OXT,P2RX7,PLA2G6,PLA2G6,PLA2R1,PLAA,TNFRSF11A	PLAA,TNFRSF11A	CYP4F2,EDN1,IL1B,MAP2K6,MIF,OXT,P2RX4,P2RX7,PLA2G6,PLA2R1,PLAA,TNFRSF11A,TNFSF11
GO Biological Process	GO:0001961	positive regulation of cytokine-mediated signaling pathway	241	0.0013181	1	0.0705703	4.20305	1.66546	7	60	0.0140562	0.116667	6	36	40	CASP1,CASP4,CASP4,HSPA1A,HSPA1B,NLRC5,PARP9	AGPAT1,AGPAT1,ASTN2,ASTN2,AXL,BCL2L12,C6orf48,CASP1,CASP4,CASP4,CD74,CPNE1,CREBRF,CSF1,DTX3L,EDN1,EGFL7,EGFL7,FADD,GAS6,GFI1,GFI1,GFI1,HIF1A,HIF1A,HPX,HSPA1A,HSPA1B,HSPA1L,IL1R1,IL1R1,IRF3,IRF7,IRF7,KIAA0355,LINC00452,LRTM1,LSM14A,MAVS,MED1,NLRC5,PACRG,PACRG,PARK2,PARP14,PARP15,PARP9,PARP9,PARP9,RAB37,RIPK2,RNF5,TICAM2,TMED7,TMED7-TICAM2,TRAF2,TRIM32,TRIM44,TXK,UBE2K	CASP1,CASP4,HSPA1A,HSPA1B,NLRC5,PARP9	AGPAT1,AGPAT2,AXL,CASP1,CASP4,CD300LF,CD74,CPNE1,CREBRF,CSF1,EDN1,FADD,GAS6,GFI1,HIF1A,HPX,HSPA1A,HSPA1B,IL1R1,IRF3,IRF7,LSM14A,MAVS,MED1,NLRC5,PARK2,PARP14,PARP9,RIPK2,TMED7-TICAM2,TRAF2,TRIM32,TRIM44,TXK,UBE2K,WNT5A
GO Biological Process	GO:0033209	tumor necrosis factor-mediated signaling pathway	242	0.00136873	1	0.0729779	2.5345	5.52377	14	199	0.0281125	0.0703518	10	114	127	AIM2,ATXN7,ATXN7,PSMB8,PSMB8,PSMB9,PSME2,RIPK1,STAT1,TAP1,TAP1,TNFRSF11A,TNFRSF14,TNFSF13B	ACTA2,ACTA2,ADAM17,AIM2,ATXN7,ATXN7,BAG4,BIRC2,BIRC2,BIRC3,C16orf96,CARD14,CARD14,CCDC138,CCDC144A,CD40,CD70,CDIP1,CENPM,CHUK,CLDN6,CLHC1,CLHC1,COMMD7,DNAJC2,DZIP1L,ECE2,EDAR,EDARADD,EDARADD,EPSTI1,FAS,FBXL8,FITM1,FOXO3,FTSJ3,HMOX2,HMOX2,HPD,HSF4,IKBKB,ILK,ILK,JAK2,KARS,KIAA0753,KRT18,KRT8,KRT8,KRT8,LIMS1,LIMS1,LIMS1,LIMS1,LIMS1,LSM1,LST1,LST1,LST1,LTA,LTA,LTB,LTBR,MRPL32,NEK6,NEK6,NFKBIA,NGFR,PC…	AIM2,PSMB8,PSMB9,PSMD6,PSME2,RIPK1,STAT1,TNFRSF11A,TNFRSF14,TNFSF13B	ADAM17,AIM2,BAG4,BIRC2,BIRC3,CARD14,CD40,CD70,CDIP1,CHUK,CLDN18,COMMD7,EDAR,EDARADD,FAS,FOXO3,IKBKB,ILK,JAK2,KARS,KRT18,KRT8,LIMS1,LTA,LTB,LTBR,NFKBIA,NGFR,PLVAP,PSMA1,PSMA2,PSMA3,PSMA4,PSMA5,PSMA6,PSMA8,PSMB1,PSMB10,PSMB11,PSMB2,PSMB3,PSMB4,PSMB5,PSMB6,PSMB7,PSMB8,PSMB9,PSMC1,PSMC2,PSMC3,PSMC4,PSMC5,PSMC6,PSMD1,PSMD11,PSMD12,PSMD13,PSMD14,PSMD2,PSMD3,PSMD4,PSMD5,PSMD6,PSMD7,PSMD8,PSMD9,PSME1,PSM…
GO Biological Process	GO:0050678	regulation of epithelial cell proliferation	243	0.00143947	1	0.0764342	2.06707	10.1593	21	366	0.0421687	0.057377	15	230	290	ACVRL1,ACVRL1,BMPR2,BRCA2,C5AR1,CEACAM1,FSIP1,IFT74,IFT74,NR2F2,NR2F2,NR2F2,NR2F2,PAX2,PAX2,PRKD2,RICTOR,STAT1,STXBP4,SYNJ2BP,TINF2	ACVRL1,ACVRL1,AGGF1,AIMP1,AIMP1,AIMP1,AKAP7,AKT1,ALDH1A2,ALDH1A2,AMICA1,AMICA1,ANG,ANG,ANKFN1,ANKRD24,APOE,APOE,APOE,ARG1,ARNT,ASIC2,ATF2,ATOX1,ATP5A1,ATP5G3,ATP5G3,ATPIF1,BAD,BAX,BMP2,BMP4,BMP4,BMP5,BMPR2,BRCA2,C5AR1,C5AR2,C5AR2,C6orf223,C7orf55,C7orf55-LUC7L2,CAV1,CAV1,CAV1,CAV1,CAV2,CAV2,CCL2,CCL24,CCL26,CCL5,CCR3,CD109,CDC42,CDC73,CDH13,CDH3,CDK6,CDKN1B,CEACAM1,CEP250,CFLAR,CFLAR,CFLAR,CFLAR,…	ACVRL1,BMPR2,BRCA2,C5AR1,CEACAM1,IFT74,NR2F2,PAX2,PRKD2,RICTOR,STAT1,STXBP4,SYNJ2BP,THBS1,TINF2	ACVRL1,AGGF1,AIMP1,AKT1,ALDH1A2,AMICA1,ANG,APOE,ARG1,ARNT,ATF2,ATOH8,ATP5A1,ATPIF1,BAD,BAX,BMP2,BMP4,BMP5,BMPR2,BRCA2,C5AR1,C5AR2,C7orf55,CAV1,CAV2,CCL2,CCL24,CCL26,CCL5,CCND1,CCR3,CD109,CDC42,CDC73,CDH13,CDH3,CDK6,CDKN1B,CDKN1C,CEACAM1,CFLAR,CPB2,CTNNB1,CYBA,CYP7B1,DAB2IP,DEAF1,DLG1,DLL4,DLX6,DUSP10,EAF2,ECM1,EDNRB,EFNB2,EGFL7,EGR3,EPGN,ERBB2,EREG,ERRFI1,ESRP2,EYA1,F3,FBXW7,FGF7,FGF9,FGFR2,FLT4,…
GO Biological Process	GO:2000142	regulation of DNA-templated transcription, initiation	244	0.00144262	1	0.0762875	4.80348	1.24909	6	45	0.0120482	0.133333	2	29	35	FOSL1,MITF,MITF,MITF,MITF,MITF	ATF7IP,ATF7IP,BCLAF1,CAND1,CREB1,CTNNB1,DNAJC2,ESR1,ESR1,ESR1,ESR1,FOSL1,FTSJ3,GTF2F2,HDAC9,HEY2,HMGB1,HNF1A,HNF1B,JUN,MAP7,MITF,MITF,MITF,MITF,MITF,MORC1,PSMC1,PSMC2,PSMC3,PSMC4,PSMC5,PSMC5,PSMC6,RRN3,SETX,SRF,SRF,SUB1,TAF7,THRA,TWIST1,USPL1,ZNF451,ZNF451	FOSL1,MITF	ATF7IP,BCLAF1,CAND1,CREB1,CTNNB1,ESR1,FOSL1,GTF2F2,HEY2,HMGB1,HNF1A,HNF1B,JUN,MITF,MORC1,PSMC1,PSMC2,PSMC3,PSMC4,PSMC5,PSMC6,RRN3,SETX,SRF,SUB1,TAF7,THRA,TWIST1,ZNF451
GO Biological Process	GO:0042771	intrinsic apoptotic signaling pathway in response to DNA damage by p53 class mediator	245	0.00145403	1	0.076577	4.13414	1.69322	7	61	0.0140562	0.114754	4	28	29	BRCA2,IFI16,PML,SHISA5,SHISA5,SHISA5,SHISA5	AEN,APOM,APOM,BAG6,BAG6,BCL3,BRCA2,C14orf178,C16orf96,CDIP1,CDKN1A,CDKN1A,CDKN1A,CDKN1A,CDKN1A,CHEK2,CSRP1,CSRP1,CSRP1,DDIT4,EP300,HIPK1,HIPK1,HMOX2,HMOX2,HSCB,IFI16,MSH2,N4BP2L1,NUPR1,PGAP2,PGAP2,PHLDA3,PML,PYCARD,RAB44,RPS27L,SHISA5,SHISA5,SHISA5,SHISA5,SHISA5,SIRT1,SNW1,STOML1,STOML1,TBXAS1,TMEM109,TOPORS,TP53,TP63,TP63,TP73,TP73,TP73,UBALD1,USP28,WRAP53,WRAP53,WRAP73,ZAR1L	BRCA2,IFI16,PML,SHISA5	AEN,BAG6,BCL3,BRCA2,CDIP1,CDKN1A,CHEK2,DDIT4,EP300,HIPK1,HIPK2,IFI16,MSH2,NUPR1,PGAP2,PHLDA3,PML,PYCARD,RPS27L,SHISA5,SIRT1,SNW1,TMEM109,TOPORS,TP53,TP63,TP73,USP28
GO Biological Process	GO:0006206	pyrimidine nucleobase metabolic process	246	0.00151052	1	0.0792289	5.81066	0.860487	5	31	0.0100402	0.16129	2	16	18	DPYS,SCO2,SCO2,SCO2,SCO2	ALDH6A1,CAD,CDA,CLUL1,CMPK1,CPS1,CPS1,CPS1,DHODH,DPYD,DPYS,FAM43B,KALRN,LANCL1,LANCL1,LANCL1,LIN52,MTOR,ODF3B,PKD1L3,SCO2,SCO2,SCO2,SCO2,TYMP,TYMS,UCK1,UCK2,UCKL1,UCKL1,UMPS	DPYS,SCO2	ALDH6A1,CAD,CDA,CMPK1,CPS1,DHODH,DPYD,DPYS,MTOR,SCO2,TYMP,TYMS,UCK1,UCK2,UCKL1,UMPS
GO Biological Process	GO:0001919	regulation of receptor recycling	246	0.00151052	1	0.0792289	5.81066	0.860487	5	31	0.0100402	0.16129	2	18	23	CHMP5,ECE1,ECE1,ECE1,ECE1	ACHE,ACHE,ACHE,ANXA2,AP1AR,ARAP1,ARAP1,BAG1,BVES,BVES,BVES,CCDC3,CCDC40,CHMP5,ECE1,ECE1,ECE1,ECE1,EPS15,INPP5F,KIF16B,LAMTOR1,NSG1,NSG1,OPTN,PCSK9,PSEN1,SNCA,SNCA,TBC1D16,VAMP3	CHMP5,ECE1	ACHE,ANXA2,AP1AR,ARAP1,BVES,CHMP5,ECE1,ENSG00000168824,EPS15,INPP5F,KIF16B,LAMTOR1,OPTN,PCSK9,PSEN1,SNCA,TBC1D16,VAMP3
GO Biological Process	GO:0046324	regulation of glucose import	248	0.0015466	1	0.0804671	3.64821	2.19285	8	79	0.0160643	0.101266	4	53	63	APPL1,IRS1,PIK3R3,PIK3R3,PIK3R3,PRKAG2,PRKAG2,PRKAG2	ADIPOQ,ADIPOR2,AGT,AKT1,AKT2,ANKRD24,APPL1,ARPP19,ASB14,ASPSCR1,C1QTNF2,C2CD5,CAPN10,CNTD2,CREBL2,ENPP1,FAM132A,FAM214A,FFAR3,FGF21,FUT1,GAS2L3,GRB10,GSK3A,IGF1,IGF2,INSR,IRS1,IRS2,LMBRD1,LTA,LTA,MAPK14,NFE2L2,NFE2L2,NGFR,NR1H4,NR1H4,OPA1,OSBPL8,OSTN,PAK1,PEA15,PIK3R1,PIK3R1,PIK3R1,PIK3R1,PIK3R2,PIK3R3,PIK3R3,PIK3R3,PPM1N,PRKAA1,PRKAG2,PRKAG2,PRKAG2,PRKCI,PRKCZ,PRKCZ,PRKCZ,PROB1,PTPN11,RAP1A,RNAS…	APPL1,IRS1,PIK3R3,PRKAG2	ADIPOQ,ADIPOR2,AGT,AKT1,AKT2,APPL1,ARPP19,ASPSCR1,C1QTNF2,C2CD5,CAPN10,CREBL2,ENPP1,FAM132A,FFAR3,FGF21,GRB10,GSK3A,IGF1,INS,INSR,IRS1,IRS2,LMBRD1,MAPK14,MZB1,NFE2L2,NGFR,NR1H4,OPA1,OSBPL8,OSTN,PAK1,PEA15,PIK3R1,PIK3R2,PIK3R3,PRKAA1,PRKAG2,PRKCI,PRKCZ,PTPN11,RAP1A,RARRES2,RNASEL,RPS6KB1,RTN2,SIRT6,SLC1A2,SLC25A27,SORBS1,TNF,VIMP
GO Biological Process	GO:0072307	regulation of metanephric nephron tubule epithelial cell differentiation	249	0.00157606	1	0.0816703	12.0087	0.249819	3	9	0.0060241	0.333333	2	6	6	PAX2,PAX2,STAT1	FAT4,LIF,PAX2,PAX2,PAX8,STAT1,WWTR1,WWTR1,WWTR1	PAX2,STAT1	FAT4,LIF,PAX2,PAX8,STAT1,WWTR1
GO Biological Process	GO:1902083	negative regulation of peptidyl-cysteine S-nitrosylation	249	0.00157606	1	0.0816703	12.0087	0.249819	3	9	0.0060241	0.333333	1	4	5	NCOA7,NCOA7,NCOA7	ATP2B4,NCOA7,NCOA7,NCOA7,OXR1,OXR1,OXR1,OXR1,SNTA1	NCOA7	ATP2B4,NCOA7,OXR1,SNTA1
GO Biological Process	GO:0051956	negative regulation of amino acid transport	249	0.00157606	1	0.0816703	12.0087	0.249819	3	9	0.0060241	0.333333	1	5	10	ABAT,ABAT,ABAT	ABAT,ABAT,ABAT,ALG1L2,ARL6IP5,NPY5R,OSR1,TRH,UBA3	ABAT	ABAT,ARL6IP5,NPY5R,OSR1,TRH
GO Biological Process	GO:0032025	response to cobalt ion	249	0.00157606	1	0.0816703	12.0087	0.249819	3	9	0.0060241	0.333333	1	6	10	CASP8,CASP8,CASP8	ALAD,ATF1,CASP8,CASP8,CASP8,CASP9,D2HGDH,DNAJC16,SERPINF1	CASP8	ALAD,ATF1,CASP8,CASP9,D2HGDH,SERPINF1
GO Biological Process	GO:0019050	suppression by virus of host apoptotic process	249	0.00157606	1	0.0816703	12.0087	0.249819	3	9	0.0060241	0.333333	1	3	3	CASP8,CASP8,CASP8	BAD,BCL2L1,CASP8,CASP8,CASP8,GPR137,GPR137,GPR137,GPR137	CASP8	BAD,BCL2L1,CASP8
GO Biological Process	GO:0006869	lipid transport	254	0.00161621	1	0.082102	2.13905	8.88245	19	320	0.0381526	0.059375	16	209	272	APOL1,APOL2,APOL2,APOL3,APOL3,APOL6,ATP10D,CEACAM1,CES5A,LGALS9,LIPC,LYPD5,PITPNC1,PML,PRKAG2,PRKAG2,PRKAG2,SLC27A2,STARD5	ABCA1,ABCA12,ABCA12,ABCA13,ABCA3,ABCA4,ABCA5,ABCA6,ABCA7,ABCA8,ABCA9,ABCB1,ABCB11,ABCB4,ABCC2,ABCC4,ABCD2,ABCD3,ABCG1,ABCG1,ABCG1,ABCG1,ABCG2,ABCG2,ABCG4,ABCG4,ABCG5,ACACA,ACACB,ACSL1,ACSL1,ACSL1,ACSL1,ACSL3,AKR1C1,AKR1C4,ALB,ANKFN1,ANO3,ANO6,ANO6,ANO7,ANO9,APOA1,APOA2,APOA4,APOA5,APOB,APOBR,APOC1,APOC2,APOC4,APOE,APOE,APOE,APOF,APOL1,APOL2,APOL2,APOL3,APOL3,APOL4,APOL6,APOLD1,APOLD1,APOM,APOM,AQ…	APOL1,APOL2,APOL3,APOL4,APOL6,ATP10D,CEACAM1,CES1,KCNN4,LIPC,NOS2,PITPNC1,PRKAG2,SLC27A2,STARD5,STOML1	ABCA1,ABCA12,ABCA13,ABCA3,ABCA4,ABCA5,ABCA6,ABCA7,ABCA8,ABCA9,ABCB1,ABCB11,ABCB4,ABCC2,ABCC4,ABCD2,ABCD3,ABCG1,ABCG2,ABCG4,ABCG5,ABCG8,ACACA,ACACB,ACSL1,ACSL3,AKR1C1,AKR1C4,ALB,ANO3,ANO6,ANO7,ANO9,APOA1,APOA2,APOA4,APOA5,APOB,APOBR,APOC1,APOC2,APOC4,APOC4-APOC2,APOE,APOF,APOL1,APOL2,APOL3,APOL4,APOL5,APOL6,APOLD1,APOM,AQP9,ARV1,ATM,ATP10A,ATP10B,ATP10D,ATP11B,ATP8A2,ATP8B1,ATP8B2,ATP8B3,ATP8B4,AT…
GO Biological Process	GO:0032731	positive regulation of interleukin-1 beta production	255	0.00162077	1	0.0820108	4.69906	1.27685	6	46	0.0120482	0.130435	6	32	37	AIM2,CASP1,CASP5,IFI16,LGALS9,PANX1	AIM2,AZU1,C1orf106,C1orf106,CARD8,CARD8,CASP1,CASP5,CCL3,EGR1,ETF1,GSDMD,GSDMD,HK1,HK1,HK1,HMGB1,HSPB1,IFI16,IFNAR1,IFNG,ISL1,JAK2,LGALS9,LRTM1,NLRP1,NLRP12,NLRP2,NLRP3,NLRP7,NOD1,NOD2,NOD2,ORM2,P2RX7,PANX1,PYCARD,RCL1,RIPK2,SMAD3,SMAD3,SMAD3,SMAD3,SRRM3,TLR4,USPL1	AIM2,CASP1,CASP5,IFI16,LGALS9,PANX1	AIM2,AZU1,C1orf106,CARD8,CASP1,CASP5,CCL3,EGR1,GSDMD,HK1,HMGB1,HSPB1,IFI16,IFNAR1,IFNG,ISL1,JAK2,LGALS9,NLRP1,NLRP12,NLRP2,NLRP3,NOD1,NOD2,ORM2,P2RX7,PANX1,PYCARD,RIPK2,SMAD3,TLR4,WNT5A
GO Biological Process	GO:1904779	regulation of protein localization to centrosome	256	0.00163162	1	0.0822373	7.58444	0.527395	4	19	0.00803213	0.210526	1	7	7	ATF5,ATF5,ATF5,IL4I1	ACD,APC,APC,ATF5,ATF5,ATF5,BICD1,CEP250,CEP72,FGD4,GPR156,GSK3B,IL4I1,KIAA1551,NUP62,NUP62,NUP62,NUP62,PARD6A	NUP62	APC,BICD1,CEP250,CEP72,GSK3B,NUP62,PARD6A
GO Biological Process	GO:0010529	negative regulation of transposition	256	0.00163162	1	0.0822373	7.58444	0.527395	4	19	0.00803213	0.210526	4	17	19	APOBEC3D,APOBEC3F,APOBEC3G,MYBL1	APOBEC3A,APOBEC3B,APOBEC3C,APOBEC3D,APOBEC3F,APOBEC3G,APOBEC3H,BTBD18,DDX4,DDX4,MORC1,MYBL1,PIWIL2,PIWIL2,TDRD9,TEX19,UBR2,ZNF91,ZNF93	APOBEC3D,APOBEC3F,APOBEC3G,MYBL1	APOBEC3A,APOBEC3B,APOBEC3C,APOBEC3D,APOBEC3F,APOBEC3G,APOBEC3H,BTBD18,DDX4,MORC1,MYBL1,PIWIL2,TDRD9,TEX19,UBR2,ZNF91,ZNF93
GO Biological Process	GO:0072148	epithelial cell fate commitment	256	0.00163162	1	0.0822373	7.58444	0.527395	4	19	0.00803213	0.210526	1	10	16	NR2F2,NR2F2,NR2F2,NR2F2	ACVR1,DLL1,FAM120B,HES1,NEUROD1,NKX2-2,NOTCH1,NR2F2,NR2F2,NR2F2,NR2F2,PROX1,PROX1,RARA,RARA,RBPJ,RBPJ,SEC16A,SEC16A	NR2F2	ACVR1,DLL1,HES1,NEUROD1,NKX2-2,NOTCH1,NR2F2,PROX1,RARA,RBPJ
GO Biological Process	GO:0031650	regulation of heat generation	256	0.00163162	1	0.0822373	7.58444	0.527395	4	19	0.00803213	0.210526	2	11	12	ABAT,ABAT,ABAT,TNFRSF11A	ABAT,ABAT,ABAT,ARRDC3,CNR1,CNR1,EDNRB,EDNRB,EDNRB,EPSTI1,IL1B,LTA,LTA,PTGER3,PTGS2,SLAIN1,SLC27A1,TNF,TNFRSF11A	ABAT,TNFRSF11A	ABAT,ARRDC3,CNR1,EDNRB,IL1B,PTGER3,PTGS2,SLC27A1,TNF,TNFRSF11A,TNFSF11
GO Biological Process	GO:0060707	trophoblast giant cell differentiation	256	0.00163162	1	0.0822373	7.58444	0.527395	4	19	0.00803213	0.210526	1	11	12	NR2F2,NR2F2,NR2F2,NR2F2	E2F7,E2F8,E2F8,GJB5,HAND1,LIF,MDFI,NAV2,NR2F2,NR2F2,NR2F2,NR2F2,PLG,PLK4,PLK4,PRDM1,PRDM1,SNAI1,UBE2V1	NR2F2	E2F7,E2F8,GJB5,HAND1,LIF,MDFI,NR2F2,PLG,PLK4,PRDM1,SNAI1
GO Biological Process	GO:0007162	negative regulation of cell adhesion	261	0.00163211	1	0.0806865	2.19078	8.21626	18	296	0.0361446	0.0608108	15	187	236	ABAT,ABAT,ABAT,ACVRL1,ACVRL1,ASS1,CD274,CEACAM1,FSIP1,GBP1,IDO1,IL20RB,IRF1,LAG3,LGALS9,LIPC,SERPINE1,TNFRSF14	ABAT,ABAT,ABAT,ABL1,ABL1,ACER2,ACTN4,ACVRL1,ACVRL1,ADAM10,ADAM15,ADAM22,ADAMTS18,ADIPOQ,ADORA2A,ADORA2A,AHCY,AKAP7,ALOX12,ANGPT1,ANGPT2,AP1AR,APOA1,ARG1,ARG2,ARHGDIA,ARHGDIA,ARHGDIB,ARHGDIG,ASS1,ATP5B,B9D1,BCAS3,BCL6,BCL6,BCL6,BMP2,BMP4,BMP4,BTN2A2,BTN2A2,BTN2A2,BTN3A2,C17orf105,C9orf66,CBLL1,CCL25,CCL28,CCL28,CD164,CD274,CD300A,CD74,CDH1,CDH13,CEACAM1,CEBPB,CLASP2,CLASP2,CLDN7,CLDN7,COL1A1,CORO1…	ABAT,ACVRL1,ADAM10,ASS1,CD274,CEACAM1,GBP1,IDO1,IL20RB,IRF1,LAG3,LGALS9,SERPINE1,THBS1,TNFRSF14	ABAT,ABL1,ACER2,ACTN4,ACVRL1,ADAM10,ADAM15,ADAM22,ADAMTS18,ADIPOQ,ADORA2A,ALOX12,ANGPT1,ANGPT2,AP1AR,APOA1,ARG1,ARG2,ARHGDIA,ARHGDIB,ARHGDIG,ASS1,ATP5B,BCAS3,BCL6,BMP2,BMP4,BTN2A2,CBLL1,CCL25,CCL28,CD164,CD274,CD300A,CD74,CDH1,CDH13,CEACAM1,CEBPB,CLASP2,CLDN7,COL1A1,CORO1C,CTLA4,CYLD,CYP1B1,DAB1,DLC1,DLG1,DMTN,DTX1,DUSP22,DUSP3,EFNA5,EPB41L5,EPCAM,ERBB2,ERBB3,FAM65B,FBLN1,FGG,FOXJ1,FXYD5,FZD7,GBP…
GO Biological Process	GO:2001237	negative regulation of extrinsic apoptotic signaling pathway	262	0.00163476	1	0.0805088	2.87165	3.83056	11	138	0.0220883	0.0797101	8	89	101	CASP8,CASP8,CASP8,FSIP1,GCLM,HSPA1A,HSPA1B,RIPK1,SERPINE1,TNFSF10,TNFSF10	ACTA2,ACTA2,ACVR1,AKT1,ARHGEF2,ARHGEF2,B9D1,BCL2,BCL2L1,BIRC6,BMP4,BMP4,BMP5,BRCA1,BRCA1,C6orf48,C9orf170,CASP8,CASP8,CASP8,CFLAR,CFLAR,CFLAR,CFLAR,CSF2,CTTN,CX3CL1,CX3CR1,CX3CR1,CX3CR1,CX3CR1,DAPK1,DAPK1,DAPK1,EYA1,EYA1,EYA2,EYA3,EYA4,EYA4,FADD,FAIM2,FAS,FASLG,FBXL8,FGA,FGB,FGG,FSIP1,FYN,FYN,FYN,GCLC,GCLM,GDNF,GDNF,GDNF,GFRAL,GPR176,GPX1,GSTP1,HMGB2,HMGB2,HMGB2,HSF4,HSPA1A,HSPA1B,HSPA1L,HTT,ICAM…	CASP8,GCLM,HSPA1A,HSPA1B,RIPK1,SERPINE1,THBS1,TNFSF10	ACVR1,AKT1,ARHGEF2,BCL2,BCL2L1,BIRC6,BMP4,BMP5,BRCA1,CASP8,CFLAR,CSF2,CTTN,CX3CL1,CX3CR1,DAPK1,EYA1,EYA2,EYA3,EYA4,FADD,FAIM2,FAS,FASLG,FGA,FGB,FGG,FYN,GCLC,GCLM,GDNF,GFRAL,GPX1,GSTP1,HMGB2,HSPA1A,HSPA1B,HTT,ICAM1,IFI6,IGF1,IL19,IL1A,IL1B,IL4,IL7,ITGA6,ITGAV,LGALS3,LMNA,MAP2K5,MAPK7,MCL1,NOL3,NOS3,PAK7,PARK7,PEA15,PELI3,PF4,PSME3,RAF1,RB1CC1,RELA,RFFL,RIPK1,RNF34,RPS6KB1,SERPINE1,SFRP2,SH3RF1,SIA…
GO Biological Process	GO:0010876	lipid localization	263	0.00163917	1	0.080419	2.08847	9.57639	20	345	0.0401606	0.057971	17	227	293	APOL1,APOL2,APOL2,APOL3,APOL3,APOL6,ATP10D,CEACAM1,CES5A,LGALS9,LIPC,LYPD5,NRIP1,PITPNC1,PML,PRKAG2,PRKAG2,PRKAG2,SLC27A2,STARD5	ABCA1,ABCA12,ABCA12,ABCA13,ABCA3,ABCA4,ABCA5,ABCA6,ABCA7,ABCA8,ABCA9,ABCB1,ABCB11,ABCB4,ABCC2,ABCC4,ABCD2,ABCD3,ABCG1,ABCG1,ABCG1,ABCG1,ABCG2,ABCG2,ABCG4,ABCG4,ABCG5,ACACA,ACACB,ACSL1,ACSL1,ACSL1,ACSL1,ACSL3,ACVR1C,ACVR1C,AKR1C1,AKR1C4,ALB,ANKFN1,ANKRD62,ANO3,ANO6,ANO6,ANO7,ANO9,APOA1,APOA2,APOA4,APOA5,APOB,APOBR,APOC1,APOC2,APOC4,APOE,APOE,APOE,APOF,APOL1,APOL2,APOL2,APOL3,APOL3,APOL4,APOL6,APOL…	APOL1,APOL2,APOL3,APOL4,APOL6,ATP10D,CEACAM1,CES1,KCNN4,LIPC,NOS2,NRIP1,PITPNC1,PRKAG2,SLC27A2,STARD5,STOML1	ABCA1,ABCA12,ABCA13,ABCA3,ABCA4,ABCA5,ABCA6,ABCA7,ABCA8,ABCA9,ABCB1,ABCB11,ABCB4,ABCC2,ABCC4,ABCD2,ABCD3,ABCG1,ABCG2,ABCG4,ABCG5,ABCG8,ACACA,ACACB,ACSL1,ACSL3,ACVR1C,AKR1C1,AKR1C4,ALB,ANO3,ANO6,ANO7,ANO9,APOA1,APOA2,APOA4,APOA5,APOB,APOBR,APOC1,APOC2,APOC4,APOC4-APOC2,APOE,APOF,APOL1,APOL2,APOL3,APOL4,APOL5,APOL6,APOLD1,APOM,AQP9,ARV1,ATM,ATP10A,ATP10B,ATP10D,ATP11B,ATP8A2,ATP8B1,ATP8B2,ATP8B3,AT…
GO Biological Process	GO:1900034	regulation of cellular response to heat	264	0.00166492	1	0.081373	3.05306	3.2754	10	118	0.0200803	0.0847458	7	71	78	ATF5,ATF5,ATF5,CHMP5,HSPA1A,HSPA1B,HSPH1,HSPH1,IL4I1,IL4I1	AAAS,AKT1S1,AKT1S1,APOPT1,ATF5,ATF5,ATF5,ATM,ATR,BAG1,BAG2,BAG3,BAG4,BAG5,BAG5,BOP1,C11orf52,C11orf73,C1orf27,C6orf48,CAMK2A,CAMK2D,CCAR2,CCDC138,CD34,CHMP5,CHORDC1,DNAJB1,DNAJB6,DNAJB6,DNAJC2,DNAJC7,DNAJC7,DOLK,EP300,FAM78A,FKBP4,GLCCI1,GPR156,GSK3B,HSBP1,HSF1,HSP90AA1,HSP90AB1,HSP90AB1,HSPA1A,HSPA1B,HSPA1L,HSPA8,HSPB8,HSPH1,HSPH1,IER5,IL4I1,IL4I1,IQSEC1,KIAA0930,LSM1,MAPK3,MAPT,MLST8,MLST8,MTOR…	AKT1S1,BAG1,HSPA1A,HSPA1B,HSPA1L,HSPH1,NUP62	AAAS,AKT1S1,ATM,ATR,BAG1,BAG2,BAG3,BAG4,BAG5,C11orf73,CAMK2A,CAMK2D,CCAR2,CD34,CHORDC1,CRYAB,DNAJB1,DNAJB6,DNAJC2,DNAJC7,EP300,FKBP4,GSK3B,HSBP1,HSF1,HSP90AA1,HSP90AB1,HSPA1A,HSPA1B,HSPA1L,HSPA8,HSPB8,HSPH1,IER5,MAPK3,MAPT,MLST8,MTOR,NDC1,NUP107,NUP133,NUP153,NUP155,NUP160,NUP188,NUP205,NUP210,NUP214,NUP35,NUP37,NUP43,NUP50,NUP54,NUP62,NUP85,NUP88,NUP93,NUP98,NUPL2,POM121,POM121C,PTGES3,RAE1,RANB…
GO Biological Process	GO:0001666	response to hypoxia	265	0.00167552	1	0.0815822	1.93429	12.4077	24	447	0.0481928	0.0536913	16	270	334	ABAT,ABAT,ABAT,ACVRL1,ACVRL1,ATXN7,ATXN7,CARD16,CASP1,CPEB2,FSIP1,ITPR1,LGALS9,PAX2,PML,PRKCE,PSMB8,PSMB8,PSMB9,PSME2,TAP1,TAP1,USF1,USF1	ABAT,ABAT,ABAT,ABCB4,ACAA2,ACTN4,ACVRL1,ACVRL1,ADA,ADAM17,ADAM8,ADIPOQ,ADM,ADSL,AGER,AGTRAP,AHCY,AHCY,AJUBA,AJUBA,AKR1C4,AKT1,ALAD,ALDH3A1,ALDH3A1,ALDH3A1,ALG1L2,ALKBH5,ANG,ANG,ANGPT2,ANGPTL4,ANKS1B,ANKS1B,ANKS1B,APAF1,APOLD1,APOLD1,AQP1,AQP1,AQP3,ARNT,ARNT2,ASCL2,ASIC2,ASIP,ATM,ATXN7,ATXN7,BACH1,BAD,BCL2,BECN1,BIRC2,BIRC2,BMP2,BNIP3L,BOP1,BRIP1,C10orf55,C11orf52,C14orf93,C1orf167,C6orf223,CA9,CA…	ABAT,ACVRL1,CARD16,CASP1,CPEB2,HIF1AN,ITPR1,NOS2,PML,PRKCE,PSMB8,PSMB9,PSMD6,PSME2,THBS1,USF1	ABAT,ABCB4,ACAA2,ACTN4,ACVRL1,ADA,ADAM17,ADAM8,ADIPOQ,ADM,ADSL,AGER,AGTRAP,AHCY,AJUBA,AKT1,ALAD,ALDH3A1,ALKBH5,ANG,ANGPT2,ANGPT4,ANGPTL4,APAF1,APOLD1,AQP1,AQP3,ARNT,ARNT2,ASCL2,ATM,BACH1,BAD,BCL2,BECN1,BIRC2,BMP2,BNIP3L,BRIP1,CA9,CAPN2,CARD16,CASP1,CASR,CAT,CAV1,CBFA2T3,CCL2,CCNA2,CCNB1,CD38,CDKN1B,CFLAR,CHRNA7,CHRNB2,CITED2,CLCA1,COX4I2,CPEB1,CPEB2,CREB1,CRYAB,CUL2,CXCR4,CYBA,CYGB,CYP1A1,DDIT4,D…
GO Biological Process	GO:0046605	regulation of centrosome cycle	266	0.00167764	1	0.081378	3.60261	2.22061	8	80	0.0160643	0.1	4	47	51	ATF5,ATF5,ATF5,CHMP5,GEN1,GEN1,IL4I1,IL4I1	ATF5,ATF5,ATF5,AURKA,BAG1,BRCA1,BRCA1,C8G,CCDC138,CCNF,CD8A,CDK5RAP2,CENPJ,CEP120,CEP76,CEP85,CHEK1,CHEK1,CHMP1A,CHMP1B,CHMP2A,CHMP2A,CHMP2B,CHMP4B,CHMP4C,CHMP5,CHORDC1,CSTF1,CSTF1,CSTF1,FBXW5,FRMD1,GEN1,GEN1,GNAL,GNAL,IL4I1,IL4I1,KIF11,KIF25,MAP9,MCPH1,MDM1,NEK2,NPM1,NUBP1,NUP62,NUP62,NUP62,NUP62,PDCD6IP,PKHD1,PLK4,PLK4,POC1A,PSMG2,RANBP1,RANBP1,RANBP1,RANBP2,RANBP3,RANBP3L,RBM14,RBM14-RBM4,RGPD…	ATF5,CHMP5,GEN1,NUP62	ATF5,AURKA,BRCA1,CCNF,CDK5RAP2,CENPJ,CEP120,CEP76,CEP85,CHEK1,CHMP1A,CHMP1B,CHMP2A,CHMP2B,CHMP3,CHMP4B,CHMP4C,CHMP5,CHORDC1,FBXW5,GEN1,KIF11,KIF25,MAP9,MCPH1,MDM1,NEK2,NPM1,NUBP1,NUP62,PDCD6IP,PKHD1,PLK4,POC1A,RANBP1,RANBP2,RANBP3,RANBP3L,RBM14,RGPD4,SPICE1,STIL,TMEM67,TRIM37,VPS4B,XPO1,XRCC3
GO Biological Process	GO:0051495	positive regulation of cytoskeleton organization	267	0.00169197	1	0.0817658	2.24338	7.57784	17	273	0.0341366	0.0622711	10	161	187	ATF5,ATF5,ATF5,C15orf62,HSPA1A,HSPA1B,IL4I1,PRKCE,RAPGEF3,RAPGEF3,RAPGEF3,RICTOR,RMDN2,RMDN2,SYNPO2,SYNPO2,TLN2	AATK,ABI2,ABI2,ABL1,ABL1,ACTN2,ACTR2,ACTR3,ACTR3,ACTR3B,ACTR3C,ACTR3C,ALOX15,ANKRD53,APOA1,ARF6,ARHGAP25,ARHGEF10,ARHGEF15,ARHGEF15,ARL2,ARPC1A,ARPC1B,ARPC2,ARPC3,ARPC4,ARPC4,ARPC4,ARPC4-TTLL3,ARPC5L,ASB15,ATF5,ATF5,ATF5,BAG4,BAIAP2L1,BAIAP2L2,BCAS3,BFSP1,BFSP1,BMP10,BRK1,C15orf62,C2orf81,C6orf48,CAV1,CAV1,CCDC138,CCL24,CCL26,CCR7,CCR7,CCR7,CDC40,CDC42,CDC42EP2,CDC42EP3,CDC42EP3,CDC42EP4,CDC42EP5…	C15orf62,CDC42EP3,HSPA1A,HSPA1B,NUP62,PRKCE,RAPGEF3,RICTOR,SYNPO2,TPM1	ABI2,ABL1,ACTN2,ACTR2,ACTR3,ACTR3B,ACTR3C,ALOX15,ANKRD53,APOA1,ARF6,ARHGEF10,ARHGEF15,ARL2,ARPC1A,ARPC1B,ARPC2,ARPC3,ARPC4,ARPC4-TTLL3,ARPC5L,BAG4,BAIAP2,BAIAP2L1,BAIAP2L2,BCAS3,BMP10,BRK1,C15orf62,CAV3,CCL24,CCL26,CCR7,CDC42,CDC42EP2,CDC42EP3,CDC42EP4,CDC42EP5,CDK5,CDKN1B,CEP120,CFL1,CFL2,CLASP1,CSF3,CTGF,CTTN,CYFIP1,DCTN1,DLG1,DSTN,EDN1,EPHA1,EVL,F2RL1,FAM179B,FAM21C,FER,FES,FHOD1,FMN1,GPR65,GR…
GO Biological Process	GO:1902749	regulation of cell cycle G2/M phase transition	268	0.00173537	1	0.0835502	2.12576	8.93796	19	322	0.0381526	0.0590062	10	187	202	ATF5,ATF5,ATF5,ATXN7,ATXN7,CEP164,IL4I1,IL4I1,NBN,POLN,PSMB8,PSMB8,PSMB9,PSME2,SMARCD3,SMARCD3,TAP1,TAP1,TEX14	ACTR1A,AJUBA,AKAP9,AKT3,ALMS1,ANAPC13,ANAPC13,ANAPC13,ANAPC2,ANK3,ANK3,ANKRD49,APP,APP,ATF5,ATF5,ATF5,ATM,ATP5A1,ATXN7,ATXN7,AURKA,AURKB,BLM,BRCA1,BRCA1,BRD4,C21orf58,C21orf58,C21orf58,C21orf58,C2orf81,C5orf45,C7orf33,CCNB1,CCP110,CCT6B,CDC25A,CDC25B,CDC25B,CDC25C,CDC7,CDC7,CDK1,CDK1,CDK2,CDK3,CDK4,CDK5RAP2,CDK5RAP3,CDK5RAP3,CDK6,CENPF,CENPJ,CEP135,CEP152,CEP164,CEP170,CEP192,CEP250,CEP290,CEP41,…	ATF5,CEP164,HAUS3,NBN,PSMB8,PSMB9,PSMD6,PSME2,RAD51C,SMARCD3	ACTR1A,AKAP9,ALMS1,APP,ATF5,ATM,AURKA,AURKB,BLM,BRCA1,BRD4,C5orf45,CCNB1,CCND1,CCP110,CDC25A,CDC25B,CDC25C,CDC7,CDK1,CDK2,CDK3,CDK4,CDK5RAP2,CDK5RAP3,CDK6,CENPF,CENPJ,CEP135,CEP152,CEP164,CEP192,CEP250,CEP290,CEP41,CEP57,CEP63,CEP70,CEP72,CEP76,CEP78,CHMP4C,CKAP5,CLASP1,CLSPN,CNTRL,CSNK1D,CSNK1E,CTC1,CUL1,DBF4B,DCTN1,DCTN2,DCTN3,DONSON,DTL,DYNC1H1,DYNC1I2,DYNLL1,FANCI,FBXL7,FGFR1OP,FOXN3,GLTSCR2,…
GO Biological Process	GO:0021988	olfactory lobe development	269	0.00174995	1	0.0839392	5.62908	0.888245	5	32	0.0100402	0.15625	1	17	31	ATF5,ATF5,ATF5,IL4I1,IL4I1	AASS,AGTPBP1,ATF5,ATF5,ATF5,CSF1R,CSF1R,DLX2,EOMES,EXT1,FTO,IL4I1,IL4I1,KIF14,LRRK2,LRTM1,NUP62,NUP62,NUP62,NUP62,OGDH,ROBO1,ROBO1,RPGRIP1L,SAMD12,SEMA3A,SEMA7A,SEMA7A,SLC4A7,SLIT2,SRF,SRF	ATF5	AGTPBP1,ATF5,CSF1R,DLX2,EOMES,EXT1,FEZF1,KIF14,LRRK2,OGDH,ROBO1,RPGRIP1L,SEMA3A,SEMA7A,SLIT2,SRF,WNT5A
GO Biological Process	GO:2000257	regulation of protein activation cascade	270	0.00181514	1	0.0867436	4.59908	1.30461	6	47	0.0120482	0.12766	6	38	50	C2,C3AR1,C5AR1,CFB,SARM1,SERPINC1	A2M,C1QBP,C1QC,C1S,C2,C3,C3AR1,C4BPA,C5,C5AR1,C5AR2,C5AR2,C8G,C9,CD19,CD46,CD55,CD59,CD59,CD59,CD81,CFB,CFH,CFHR1,CFHR4,CFHR5,CFI,CLU,CPB2,CPN1,CPN2,CR1,CR2,ERLIN1,ERLIN1,F2,FBXW5,IGLL5,PHB,PHB,PROS1,RC3H1,SARM1,SERPINC1,SERPING1,TLR5,VTN	C2,C3AR1,C5AR1,CFB,SEBOX,SERPINC1	A2M,C1QBP,C1QC,C1R,C2,C3,C3AR1,C4BPA,C5,C5AR1,C5AR2,C8G,C9,CD19,CD46,CD55,CD59,CD81,CFB,CFH,CFHR1,CFHR4,CFHR5,CFI,CLU,CPB2,CPN1,CPN2,CR1,CR2,F2,IGLL5,PHB,PROS1,SEBOX,SERPINC1,SERPING1,SUSD4
GO Biological Process	GO:0051091	positive regulation of sequence-specific DNA binding transcription factor activity	271	0.00182378	1	0.0868349	2.1688	8.29954	18	299	0.0361446	0.0602007	18	197	242	AIM2,CARD16,EIF2AK2,FOSL1,HSPA1A,HSPA1B,LGALS9,MYD88,PRKD2,PSME2,RIPK1,TNFRSF11A,TRIM21,TRIM22,TRIM26,TRIM31,TRIM38,TRIM5	ABRA,ACAA1,ADAM8,AGER,AGT,AIM2,AKT1,ALK,AMH,ANXA3,APP,APP,ARHGEF2,ARHGEF2,ARID5B,ARID5B,ASTN2,ASTN2,ATF2,ATP5G3,ATP5G3,BUD31,C10orf107,C17orf53,C6orf223,C6orf48,CAMK2A,CAPN3,CAPN3,CAPN3,CARD14,CARD14,CARD16,CAT,CD40,CEBPG,CEBPG,CFLAR,CFLAR,CFLAR,CFLAR,CHUK,CIB1,CLHC1,CLHC1,CLOCK,CLOCK,CLU,CNTNAP4,COPS5,CRTC2,CRTC3,CSPP1,CTH,CTNNB1,CYTL1,DDIT3,DDR2,DDRGK1,DDX58,DHX9,DVL2,EDN1,EIF2AK2,EIF2AK2,EMG1,…	AIM2,CARD16,EIF2AK2,FOSL1,HSPA1A,HSPA1B,LGALS9,MYD88,PRKD2,RIPK1,RNF31,TNFRSF11A,TRIM21,TRIM22,TRIM26,TRIM31,TRIM38,TRIM5	ABRA,ADAM8,AGER,AGT,AIM2,AKT1,ALK,AMH,ANXA3,APP,ARHGEF2,ARID5B,ATF2,BUD31,CAMK2A,CAPN3,CARD14,CARD16,CAT,CD40,CEBPG,CFLAR,CHUK,CIB1,CLOCK,CLU,COPS5,CRTC2,CRTC3,CTH,CTNNB1,CYTL1,DDIT3,DDR2,DDRGK1,DDX58,DHX9,DVL2,EDN1,EIF2AK2,EP300,ERC1,ESR1,ESR2,FANK1,FER,FOSL1,FOXA1,FZD1,FZD2,GTF2A2,HDAC4,HDAC5,HIPK2,HSPA1A,HSPA1B,ICAM1,IKBKB,IL10,IL1B,IL1RAP,IL4,IL5,IL6,INS,IRAK2,IRAK3,IRAK4,ITGB2,JAK2,JUP,KDM1A…
GO Biological Process	GO:0051603	proteolysis involved in cellular protein catabolic process	272	0.00183033	1	0.0868262	1.67347	21.5122	36	775	0.0722892	0.0464516	24	456	544	ABTB2,ATXN7,ATXN7,BTBD3,BTBD3,BTBD3,CASP8,CASP8,CASP8,CD2AP,DERL1,DNAJC10,IFT74,IFT74,IFT74,KCTD6,KLHL20,KLHL42,MASTL,NUB1,OTUD4,PARP9,PML,PSMB8,PSMB8,PSMB9,PSME2,RNF144A,RNF19B,RNF43,SMARCD3,TAP1,TAP1,TRIM58,UBE2L6,UBE2L6	ABCE1,ABTB2,ADRM1,AFF1,AGAP3,AGPAT1,AGPAT1,AHCY,ALG2,ALYREF,AMFR,ANAPC1,ANAPC10,ANAPC10,ANAPC11,ANAPC11,ANAPC11,ANAPC15,ANAPC15,ANAPC15,ANAPC15,ANAPC16,ANAPC2,ANAPC5,ANAPC7,ANK3,ANK3,ANKZF1,ANKZF1,APC,APC,APOM,APOM,AREL1,ARHGEF28,ARIH1,ARIH2,ARIH2OS,ARL17A,ARNTL,ARRB2,ASB2,ASB2,ASB3,ASB3,ASCC1,ASCC1,ASTN2,ASTN2,ATE1,ATE1,ATG9A,ATP5H,ATPAF2,ATXN3,ATXN7,ATXN7,AUP1,AURKA,AURKB,BAG6,BAG6,BFAR,BIRC2,B…	ABTB2,ANAPC10,BTBD3,CASP8,CD2AP,DERL1,DNAJC10,DTX3L,KCTD6,KLHL20,KLHL42,NUB1,PLAA,PML,PSMB8,PSMB9,PSMD6,PSME2,RNF144A,RNF19B,RNF43,TRIM58,UBE2L6,YME1L1	ABTB2,ADRM1,AMFR,ANAPC1,ANAPC10,ANAPC11,ANAPC15,ANAPC16,ANAPC2,ANAPC5,ANAPC7,ANKIB1,ANKZF1,APC,AREL1,ARIH1,ARIH2,ARNTL,ARRB2,ASB2,ATE1,ATXN3,AUP1,AURKA,AURKB,BAG6,BAP1,BFAR,BIRC2,BTBD1,BTBD11,BTBD3,BTBD6,BTBD9,BTRC,BUB1B,BUB3,C17orf97,C18orf25,C19orf68,C2orf40,CACUL1,CAPN2,CASP8,CBL,CCDC47,CCIN,CCNB1,CCNF,CD2AP,CDC16,CDC20,CDC23,CDC26,CDC27,CDC34,CDK1,CHFR,CHMP4B,CHMP4C,CLOCK,CLPP,CLPX,COPS3,CPVL…
GO Biological Process	GO:0071901	negative regulation of protein serine/threonine kinase activity	273	0.0018387	1	0.086904	2.55923	5.07965	13	183	0.0261044	0.0710382	5	103	124	ATF5,ATF5,ATF5,DNAJA1,FAM212A,IL4I1,NR2F2,NR2F2,NR2F2,NR2F2,PRKAG2,PRKAG2,PRKAG2	ABL1,ABL1,ADIPOQ,AIDA,ANKRD31,APBB1,APBB1,APBB1,APBB1,APC,APC,APOE,APOE,APOE,ATF5,ATF5,ATF5,B9D1,BMP4,BMP4,BROX,BROX,C17orf105,CAV1,CAV1,CAV1,CAV1,CD300A,CDHR4,CDK5RAP1,CDK5RAP3,CDK5RAP3,CDKN1A,CDKN1A,CDKN1A,CDKN1A,CDKN1A,CDKN1B,CDKN2C,CDKN2D,CDKN2D,CEBPA,CHORDC1,CIB1,DAB2IP,DAB2IP,DNAJA1,DTNBP1,DUSP1,DUSP10,DUSP18,DUSP19,DUSP2,DUSP22,DUSP3,DUSP4,DUSP5,DUSP6,EIF5A,EXOC6,FAF1,FAM212A,FAM212B,FAM65…	DNAJA1,FAM212A,NR2F2,NUP62,PRKAG2	ABL1,ADIPOQ,AIDA,APC,APOE,BMP4,CAV1,CAV3,CD300A,CDK5RAP1,CDK5RAP3,CDKN1A,CDKN1B,CDKN1C,CDKN2C,CDKN2D,CEBPA,CHORDC1,CIB1,DAB2IP,DNAJA1,DTNBP1,DUSP1,DUSP10,DUSP18,DUSP19,DUSP2,DUSP22,DUSP3,DUSP4,DUSP5,DUSP6,FAM212A,FAM212B,FBXO7,GBA,GPS1,GPS2,GSTP1,H2AFY,HEXIM1,HEXIM2,HHEX,HIPK3,HMGCR,HSPB1,HYAL2,IL1B,INCA1,INPP5K,IRAK3,LATS1,LATS2,LAX1,LRP6,LYN,MAPK7,MAPK8IP1,MBIP,MEN1,MYOCD,NF1,NR2F2,NUP62,PAQR3,…
GO Biological Process	GO:0050707	regulation of cytokine secretion	274	0.00189478	1	0.0892275	2.44838	5.71808	14	206	0.0281125	0.0679612	13	136	168	AIM2,CARD16,CASP1,CASP5,CD274,CECR6,CECR6,GBP1,IFIH1,LGALS9,PANX1,PML,SOCS1,TNFRSF14	ABL1,ABL1,AIM2,ANGPT1,ANKRD62,ANXA4,APOA1,APOA2,ARG2,ATG5,ATG5,ATP1A1,BANK1,BANK1,BCL2L12,BTN2A2,BTN2A2,BTN2A2,BTN3A2,C1QTNF3,C2orf73,C5,C5AR2,C5AR2,C6orf99,CARD16,CARD17,CARD18,CARD8,CARD8,CASP1,CASP5,CCDC34,CCL3,CCR7,CCR7,CCR7,CD14,CD2,CD244,CD274,CD34,CD58,CECR6,CECR6,CHDH,CHI3L2,CHUK,CIDEA,CLEC5A,CLEC5A,CLEC9A,CRTAM,CRTAM,CSF1R,CSF1R,DDX58,DHX36,DHX9,EZR,F2RL1,FAM222A,FERMT1,FFAR2,FGR,FGR,FGR…	AIM2,CARD16,CASP1,CASP5,CD274,GBP1,IFIH1,IL17RA,LGALS9,PANX1,PML,SOCS1,TNFRSF14	ABL1,AIM2,ANGPT1,ANXA4,APOA1,APOA2,ARG2,ATG5,BANK1,BTN2A2,C1QTNF3,C5,C5AR2,CARD16,CARD17,CARD18,CARD8,CASP1,CASP5,CCL3,CCR7,CD14,CD2,CD244,CD274,CD34,CD58,CHIA,CHUK,CIDEA,CLEC5A,CLEC9A,CRTAM,CSF1R,DDX58,DHX36,DHX9,ENSG00000113811,EZR,F2RL1,FERMT1,FFAR2,FGR,FN1,FOXP1,GAPDH,GAS6,GATA3,GBP1,GHRL,GLMN,GPAM,GSDMD,HAVCR2,HK1,HMGB1,HMHB1,HYAL2,IFIH1,IFNAR1,IFNG,IL10,IL17F,IL17RA,IL17RB,IL17RC,IL1A,IL1B,…
GO Biological Process	GO:0060236	regulation of mitotic spindle organization	275	0.00192822	1	0.0904719	3.94035	1.77649	7	64	0.0140562	0.109375	4	33	35	ATF5,ATF5,ATF5,CHMP5,HSPA1A,HSPA1B,IL4I1	AKNAD1,ANKRD53,ATF5,ATF5,ATF5,BAG1,BORA,BORA,C1orf27,C2orf81,C6orf48,CCSAP,CEP97,CHMP1A,CHMP1B,CHMP2A,CHMP2A,CHMP2B,CHMP4B,CHMP4C,CHMP5,CLTC,DCTN1,DCTN1,DCTN1,GNAI1,GNAL,GNAL,GPSM2,HNRNPU,HSPA1A,HSPA1B,HSPA1L,IL4I1,LRTOMT,MAP9,MZT1,NUMA1,NUP62,NUP62,NUP62,NUP62,NXPE3,NXPE3,PARP3,PKD1,PLK1,PPP2R5C,PSRC1,RAE1,RRP9,RTKN,SMC3,SPATA33,SPATA33,SPATA33,STAG1,TACC3,TMEM129,TPR,TPX2,UBE2M,VPS4B,WDR54	CHMP5,HSPA1A,HSPA1B,NUP62	ANKRD53,BORA,CCSAP,CEP97,CHMP1A,CHMP1B,CHMP2A,CHMP2B,CHMP4B,CHMP4C,CHMP5,CLTC,DCTN1,DYNC1H1,GNAI1,GPSM2,HNRNPU,HSPA1A,HSPA1B,MAP9,NUMA1,NUP62,PARP3,PKD1,PLK1,PSRC1,RAE1,SMC3,STAG1,TACC3,TPR,TPX2,VPS4B
GO Biological Process	GO:0006469	negative regulation of protein kinase activity	276	0.00194097	1	0.0907403	2.05864	9.71518	20	350	0.0401606	0.0571429	12	203	248	ADAR,ATF5,ATF5,ATF5,CEACAM1,DNAJA1,FAM212A,GADD45B,IFT74,IL4I1,IL4I1,NR2F2,NR2F2,NR2F2,NR2F2,PRKAG2,PRKAG2,PRKAG2,SOCS1,WARS	ABL1,ABL1,ADAR,ADAR,ADARB1,ADIPOQ,ADORA2A,ADORA2A,AIDA,AKT1,AKT1S1,AKT1S1,ANKRD31,APBB1,APBB1,APBB1,APBB1,APC,APC,APOE,APOE,APOE,ARFRP1,ARFRP1,ASPN,ATF5,ATF5,ATF5,ATG2B,B9D1,BMP4,BMP4,BROX,BROX,C12orf79,C14orf166,C17orf105,CAV1,CAV1,CAV1,CAV1,CBL,CBLB,CD300A,CDHR4,CDK5RAP1,CDK5RAP3,CDK5RAP3,CDKN1A,CDKN1A,CDKN1A,CDKN1A,CDKN1A,CDKN1B,CDKN2C,CDKN2D,CDKN2D,CEACAM1,CEBPA,CEP85,CHAD,CHMP6,CHORDC1,CHP1,…	ADAR,AKT1S1,CEACAM1,DNAJA1,FAM212A,GADD45B,LRRC19,NR2F2,NUP62,PRKAG2,SOCS1,WARS	ABL1,ADAR,ADARB1,ADIPOQ,ADORA2A,AIDA,AKT1,AKT1S1,APC,APOE,ASPN,BMP4,C14orf166,CAMK2N2,CAV1,CAV3,CBL,CBLB,CD300A,CDK5RAP1,CDK5RAP3,CDKN1A,CDKN1B,CDKN1C,CDKN2C,CDKN2D,CEACAM1,CEBPA,CEP85,CHAD,CHMP6,CHORDC1,CHP1,CIB1,CISH,CORO1C,CRIPAK,DAB2IP,DBNDD2,DCN,DEPTOR,DNAJA1,DNAJC3,DTNBP1,DUS2,DUSP1,DUSP10,DUSP18,DUSP19,DUSP2,DUSP22,DUSP26,DUSP3,DUSP4,DUSP5,DUSP6,EPHA1,ERRFI1,FAM212A,FAM212B,FBXO7,FGFR1OP,F…
GO Biological Process	GO:0010633	negative regulation of epithelial cell migration	277	0.00198401	1	0.0924178	3.21025	2.80352	9	101	0.0180723	0.0891089	5	53	59	ACVRL1,ACVRL1,FSIP1,NR2F2,NR2F2,NR2F2,NR2F2,SP100,SYNJ2BP	ACVRL1,ACVRL1,ADAMTS9,ADIPOR1,ADIPOR1,ADIPOR1,ANGPT2,APOE,APOE,APOE,ARHGAP25,BMP10,C12orf79,C17orf53,CORO1C,CORO1C,CORO1C,CPSF3,CSNK2B,DAB2IP,DAB2IP,DCN,DCN,DCN,DLL4,DUSP10,ERMAP,ERMAP,EVL,FAM110A,FAM110A,FSIP1,GDF2,GPANK1,GPANK1,GPANK1,GPANK1,GPR176,HDAC5,HMGB1,HNRNPH3,HRG,IL4,ITGB1BP1,KRIT1,KRIT1,MAP2K5,MAP2K5,MARVELD3,MCC,MEOX2,MMRN2,NOTCH1,NR2F2,NR2F2,NR2F2,NR2F2,PBLD,PDCD10,PDCD10,PDCD10,PFN…	ACVRL1,NR2F2,SP100,SYNJ2BP,THBS1	ACVRL1,ADAMTS9,ADIPOR1,ANGPT2,ANGPT4,APOE,BMP10,CCDC23,CORO1C,CSNK2B,DAB2IP,DCN,DLL4,DUSP10,EVL,GDF2,HDAC5,HMGB1,HRG,IL4,ITGB1BP1,KLF4,KRIT1,MAP2K5,MARVELD3,MCC,MEOX2,MMRN2,NOTCH1,NR2F2,PBLD,PDCD10,PFN2,PPARG,PTEN,PTPN23,PTPRG,PTPRR,RGCC,RHOA,SEMA3A,SERPINF1,SLIT2,SP100,SPRED1,STARD13,STC1,STRAP,SYNJ2BP,TACSTD2,TGFB1,THBS1,VASH1
GO Biological Process	GO:0003081	regulation of systemic arterial blood pressure by renin-angiotensin	278	0.00199521	1	0.092605	7.20522	0.555153	4	20	0.00803213	0.2	1	11	21	ECE1,ECE1,ECE1,ECE1	AGT,C9orf3,C9orf3,CPA3,CPB1,CYBA,ECE1,ECE1,ECE1,ECE1,ENPEP,EVA1A,MME,MME,MME,MME,PCSK5,REN,SERPINF2,SERPINF2	ECE1	AGT,C9orf3,CPA3,CYBA,ECE1,ENPEP,MME,PCSK5,REN,SERPINF2,TACR1
GO Biological Process	GO:0035640	exploration behavior	278	0.00199521	1	0.092605	7.20522	0.555153	4	20	0.00803213	0.2	2	10	26	ABAT,ABAT,ABAT,PRKCE	ABAT,ABAT,ABAT,ACADVL,APOE,APOE,APOE,C12orf10,CTNNA2,CTNNA2,CTNNA2,CTNNA2,DLG4,EIF4A3,GIP,LRRK2,LRRTM1,PFDN5,PRKCE,TMEM256	ABAT,PRKCE	ABAT,APOE,C12orf10,DLG4,EIF4A3,GIP,LRRK2,LRRTM1,NLGN2,PRKCE
GO Biological Process	GO:0071695	anatomical structure maturation	280	0.00202667	1	0.0933935	4.50326	1.33237	6	48	0.0120482	0.125	4	36	43	ACVRL1,ACVRL1,MYO5A,PAX2,PAX2,RERE	ACVRL1,ACVRL1,ALDH1A2,ALDH1A2,ANKRD17,ANO6,ANO6,ARCN1,BMP2,CDH5,CDK5R2,CEND1,DAG1,DDIT3,ENO1,ERCC2,FAT4,GATA3,GRIN1,IGF1,LYL1,MMP2,MMP2,MMP2,MNX1,MTX1,MYO5A,NF1,NFIX,OLFM3,PAX2,PAX2,PHOSPHO1,PLXNB1,RBPJ,RBPJ,RECK,RERE,RHOA,RYR1,S1PR1,SPINK5,SRD5A1,TCTA,TGFB2,THBS3,TRPC4AP,WNT1	ACVRL1,MYO5A,PAX2,RERE	ACVRL1,ALDH1A2,ANKRD17,ANO6,ARCN1,BMP2,CDH5,CDK5R2,CEND1,DAG1,DDIT3,ERCC2,FAT4,GATA3,GRIN1,IGF1,LYL1,MMP2,MYO5A,NF1,NOM1,NSUN2,PAX2,PHOSPHO1,PLXNB1,RBPJ,RECK,RERE,RHOA,RYR1,S1PR1,SPINK5,TGFB2,THBS3,TRPC4AP,WNT1
GO Biological Process	GO:0032757	positive regulation of interleukin-8 production	280	0.00202667	1	0.0933935	4.50326	1.33237	6	48	0.0120482	0.125	6	38	45	HSPA1A,HSPA1B,LGALS9,PRKD2,RIPK1,SERPINE1	ABLIM1,ADIPOQ,AFAP1L2,APOA2,ATP1A1,C6orf48,CD14,CD2,CD244,CD58,DDIT3,DDX58,ELANE,F2RL1,FADD,FFAR2,GDF2,HSPA1A,HSPA1B,HSPA1L,HYAL2,IL17D,IL1B,LBP,LGALS9,LRTM1,LTA,LTA,MAVS,NOD2,NOD2,PARK7,PRG3,PRKD2,PYCARD,RIPK1,SERPINE1,TIRAP,TLR1,TLR2,TLR4,TLR5,TLR9,TNF,TOMM40L,ZNF580,ZNF580,ZNF580	HSPA1A,HSPA1B,LGALS9,PRKD2,RIPK1,SERPINE1	ADIPOQ,AFAP1L2,APOA2,CD14,CD2,CD244,CD58,DDIT3,DDX58,ELANE,F2RL1,FADD,FFAR2,GDF2,HSPA1A,HSPA1B,HYAL2,IL17D,IL1B,LBP,LGALS9,MAVS,NOD2,PARK7,PRG3,PRKD2,PYCARD,RIPK1,SERPINE1,TIRAP,TLR1,TLR2,TLR4,TLR5,TLR9,TNF,WNT5A,ZNF580
GO Biological Process	GO:0044257	cellular protein catabolic process	282	0.00207464	1	0.0949259	1.64767	22.4559	37	809	0.0742972	0.0457355	25	477	572	ABTB2,ATXN7,ATXN7,BTBD3,BTBD3,BTBD3,CASP8,CASP8,CASP8,CD2AP,DERL1,DNAJC10,IFT74,IFT74,IFT74,KCTD6,KLHL20,KLHL42,MASTL,NUB1,OTUD4,PARP9,PML,PSMB8,PSMB8,PSMB9,PSME2,RIPK1,RNF144A,RNF19B,RNF43,SMARCD3,TAP1,TAP1,TRIM58,UBE2L6,UBE2L6	ABCE1,ABTB2,ADRM1,AFF1,AGAP3,AGPAT1,AGPAT1,AHCY,ALG2,ALYREF,AMFR,ANAPC1,ANAPC10,ANAPC10,ANAPC11,ANAPC11,ANAPC11,ANAPC15,ANAPC15,ANAPC15,ANAPC15,ANAPC16,ANAPC2,ANAPC5,ANAPC7,ANK3,ANK3,ANKZF1,ANKZF1,AP2A1,AP2A2,AP2B1,AP2M1,AP2S1,AP2S1,AP2S1,APC,APC,APOM,APOM,AREL1,ARHGEF28,ARIH1,ARIH2,ARIH2OS,ARL17A,ARNTL,ARRB2,ASB2,ASB2,ASB3,ASB3,ASCC1,ASCC1,ASTN2,ASTN2,ATE1,ATE1,ATG9A,ATP5H,ATPAF2,ATXN3,ATXN7,ATX…	ABTB2,ANAPC10,BTBD3,CASP8,CD2AP,DERL1,DNAJC10,DTX3L,KCTD6,KLHL20,KLHL42,NUB1,PLAA,PML,PSMB8,PSMB9,PSMD6,PSME2,RIPK1,RNF144A,RNF19B,RNF43,TRIM58,UBE2L6,YME1L1	ABTB2,ADRM1,AMFR,ANAPC1,ANAPC10,ANAPC11,ANAPC15,ANAPC16,ANAPC2,ANAPC5,ANAPC7,ANKIB1,ANKZF1,AP2A1,AP2A2,AP2B1,AP2M1,AP2S1,APC,AREL1,ARIH1,ARIH2,ARNTL,ARRB2,ASB2,ATE1,ATXN3,AUP1,AURKA,AURKB,BAG6,BAP1,BFAR,BIRC2,BNIP3L,BTBD1,BTBD11,BTBD3,BTBD6,BTBD9,BTRC,BUB1B,BUB3,C17orf97,C18orf25,C19orf68,C2orf40,CACUL1,CAPN2,CASP8,CBL,CCDC115,CCDC47,CCIN,CCNB1,CCNF,CD2AP,CDC16,CDC20,CDC23,CDC26,CDC27,CDC34,CDK1,…
GO Biological Process	GO:0036293	response to decreased oxygen levels	283	0.00217576	1	0.099201	1.89611	12.6575	24	456	0.0481928	0.0526316	16	277	342	ABAT,ABAT,ABAT,ACVRL1,ACVRL1,ATXN7,ATXN7,CARD16,CASP1,CPEB2,FSIP1,ITPR1,LGALS9,PAX2,PML,PRKCE,PSMB8,PSMB8,PSMB9,PSME2,TAP1,TAP1,USF1,USF1	ABAT,ABAT,ABAT,ABCB4,ACAA2,ACTN4,ACVRL1,ACVRL1,ADA,ADAM17,ADAM8,ADIPOQ,ADM,ADSL,AGER,AGTRAP,AHCY,AHCY,AJUBA,AJUBA,AKR1C4,AKT1,ALAD,ALDH3A1,ALDH3A1,ALDH3A1,ALG1L2,ALKBH5,ANG,ANG,ANGPT2,ANGPTL4,ANKS1B,ANKS1B,ANKS1B,APAF1,APOLD1,APOLD1,AQP1,AQP1,AQP3,ARNT,ARNT2,ASCL2,ASIC2,ASIP,ATM,ATXN7,ATXN7,BACH1,BAD,BCL2,BECN1,BIRC2,BIRC2,BMP2,BNIP3L,BOP1,BRIP1,C10orf55,C11orf52,C14orf93,C1orf167,C5orf47,C6orf22…	ABAT,ACVRL1,CARD16,CASP1,CPEB2,HIF1AN,ITPR1,NOS2,PML,PRKCE,PSMB8,PSMB9,PSMD6,PSME2,THBS1,USF1	ABAT,ABCB4,ACAA2,ACTN4,ACVRL1,ADA,ADAM17,ADAM8,ADIPOQ,ADM,ADSL,AGER,AGTRAP,AHCY,AJUBA,AKT1,ALAD,ALDH3A1,ALKBH5,ANG,ANGPT2,ANGPT4,ANGPTL4,APAF1,APOLD1,AQP1,AQP3,ARNT,ARNT2,ASCL2,ATM,BACH1,BAD,BCL2,BECN1,BIRC2,BMP2,BNIP3L,BRIP1,CA9,CAPN2,CARD16,CASP1,CASR,CAT,CAV1,CBFA2T3,CBL,CCL2,CCNA2,CCNB1,CD38,CDKN1B,CFLAR,CHRNA7,CHRNB2,CITED2,CLCA1,COX4I2,CPEB1,CPEB2,CPEB4,CREB1,CRYAB,CTGF,CUL2,CXCR4,CYBA,CYGB…
GO Biological Process	GO:0070201	regulation of establishment of protein localization	284	0.00219164	1	0.099573	1.54734	29.7284	46	1071	0.0923695	0.0429505	35	647	802	ABAT,ABAT,ABAT,ADAR,AIM2,ATF5,ATF5,ATF5,CARD16,CASP1,CASP5,CASP8,CASP8,CASP8,CD274,CECR6,CECR6,DNAJA1,ECE1,GBP1,GRINA,HSH2D,HSPA1A,HSPH1,HSPH1,IFIH1,IL4I1,IRS1,ITPR1,LGALS9,LYPD5,PANX1,PML,PRKCE,PRKD2,PSME2,RAPGEF3,RAPGEF3,RAPGEF3,SIDT2,SOCS1,SP100,STXBP4,TMEM110,TNFRSF14,TPM4	AANAT,ABAT,ABAT,ABAT,ABCA12,ABCC8,ABL1,ABL1,ABLIM3,ABLIM3,ACAT2,ACHE,ACHE,ACHE,ACSL3,ACTL6A,ACTR1A,ACVR1C,ACVR1C,ADAM8,ADAM9,ADAR,ADCY5,ADCY5,ADIPOQ,ADORA2A,ADORA2A,ADRA2A,ADRA2C,AGAP11,AGER,AIM2,AKR1C4,AKT2,ALG1L2,ANG,ANG,ANGPT1,ANK3,ANK3,ANK3,ANK3,ANKRD31,ANKRD62,ANO1,ANXA4,APBB1,APBB1,APBB1,APBB1,APBB1,APBB1,APC2,APOA1,APOA2,APOA5,APP,APP,ARAP1,ARF1,ARF1,ARFIP1,ARG2,ARHGAP22,ARIH2,ARIH2OS,ARL2…	ABAT,AIM2,CARD16,CASP1,CASP5,CASP8,CD274,DACT3,DNAJA1,GBP1,HSPA1L,HSPH1,IFIH1,IL17RA,IRS1,ITPR1,KCNN3,KCNN4,LGALS9,NBPF3,NOS2,NUP62,PANX1,PARP10,PML,PRKCE,RAB8A,RAPGEF3,RNF31,SIDT2,SOCS1,SP100,STXBP4,TMEM110,TNFRSF14	ABAT,ABCC8,ABL1,ABLIM3,ACHE,ACSL3,ACTL6A,ACVR1C,ADAM8,ADAM9,ADCY5,ADIPOQ,ADORA2A,ADRA2A,ADRA2C,AGER,AIM2,AKT2,ANG,ANGPT1,ANK3,ANO1,ANXA4,APBB1,APC2,APOA1,APOA2,APP,ARF1,ARFIP1,ARG2,ARIH2,ARL2,ARL2BP,ARNTL,ATG13,ATG5,ATP13A2,ATPIF1,AXIN2,B3GAT3,BAD,BAG3,BAG4,BAMBI,BANK1,BAP1,BARD1,BCAS3,BCL2,BCL2L11,BCL3,BID,BLK,BMF,BMP4,BMP8A,BNIP3L,BRSK2,BTN2A2,C1QTNF3,C2CD2L,C2CD5,C5,C5AR2,C8orf4,CABP1,CACNA1C,…
GO Biological Process	GO:0043569	negative regulation of insulin-like growth factor receptor signaling pathway	285	0.0022053	1	0.0998422	10.8078	0.277577	3	10	0.0060241	0.3	1	7	7	ATXN7,ATXN7,ATXN7	ATXN7,ATXN7,ATXN7,BMP2,BMP5,CILP,IGFBP5,NKX3-1,NKX3-1,TRIM72	ATXN7	ATXN7,BMP2,BMP5,CILP,IGFBP5,NKX3-1,TRIM72
GO Biological Process	GO:1903423	positive regulation of synaptic vesicle recycling	285	0.0022053	1	0.0998422	10.8078	0.277577	3	10	0.0060241	0.3	1	5	5	IFT74,IFT74,IFT74	CIZ1,DNM1,DNM1L,FGD4,IFT74,IFT74,IFT74,NLGN1,PLAA,TOR1A	PLAA	DNM1,DNM1L,NLGN1,PLAA,TOR1A
GO Biological Process	GO:2000169	regulation of peptidyl-cysteine S-nitrosylation	285	0.0022053	1	0.0998422	10.8078	0.277577	3	10	0.0060241	0.3	1	5	7	NCOA7,NCOA7,NCOA7	ATP2B4,NCOA7,NCOA7,NCOA7,NOS1AP,OXR1,OXR1,OXR1,OXR1,SNTA1	NCOA7	ATP2B4,NCOA7,NOS1AP,OXR1,SNTA1
GO Biological Process	GO:0045006	DNA deamination	285	0.0022053	1	0.0998422	10.8078	0.277577	3	10	0.0060241	0.3	3	9	10	APOBEC3D,APOBEC3F,APOBEC3G	APOBEC3A,APOBEC3D,APOBEC3F,APOBEC3G,APOBEC3H,BCKDHA,EXOSC3,EXOSC4,EXOSC5,EXOSC6	APOBEC3D,APOBEC3F,APOBEC3G	APOBEC3A,APOBEC3D,APOBEC3F,APOBEC3G,APOBEC3H,EXOSC3,EXOSC4,EXOSC5,EXOSC6
GO Biological Process	GO:0033668	negative regulation by symbiont of host apoptotic process	285	0.0022053	1	0.0998422	10.8078	0.277577	3	10	0.0060241	0.3	1	4	4	CASP8,CASP8,CASP8	BAD,BCL2L1,CASP8,CASP8,CASP8,GPR137,GPR137,GPR137,GPR137,SERPINB9	CASP8	BAD,BCL2L1,CASP8,SERPINB9
GO Biological Process	GO:0003339	regulation of mesenchymal to epithelial transition involved in metanephros morphogenesis	285	0.0022053	1	0.0998422	10.8078	0.277577	3	10	0.0060241	0.3	2	7	8	PAX2,PAX2,STAT1	CTNNB1,GDNF,GDNF,GDNF,LIF,PAX2,PAX2,PAX8,STAT1,WNT9B	PAX2,STAT1	CTNNB1,GDNF,LIF,PAX2,PAX8,STAT1,WNT9B
GO Biological Process	GO:0002480	antigen processing and presentation of exogenous peptide antigen via MHC class I, TAP-independent	285	0.0022053	1	0.0998422	10.8078	0.277577	3	10	0.0060241	0.3	2	5	5	B2M,HLA-B,HLA-C	B2M,HLA-A,HLA-B,HLA-C,HLA-F,HLA-G,LNPEP,LNPEP,MICA,MICA	B2M,HLA-B	B2M,HLA-B,HLA-F,HLA-G,LNPEP
GO Biological Process	GO:0033604	negative regulation of catecholamine secretion	285	0.0022053	1	0.0998422	10.8078	0.277577	3	10	0.0060241	0.3	1	7	13	ABAT,ABAT,ABAT	ABAT,ABAT,ABAT,ADRA2A,ADRA2B,ADRA2C,CNR1,CNR1,IGSF10,P2RY1	ABAT	ABAT,ADRA2A,ADRA2B,ADRA2C,CNR1,P2RY1,P2RY12
GO Biological Process	GO:0030195	negative regulation of blood coagulation	293	0.00225631	1	0.0993625	4.41136	1.36013	6	49	0.0120482	0.122449	4	41	46	ABAT,ABAT,ABAT,CEACAM1,SARM1,SERPINE1	ABAT,ABAT,ABAT,ADAMTS18,ALOX12,ANXA2,APOE,APOE,APOE,C10orf55,CD34,CEACAM1,CPB2,EDN1,F11,F12,F2,FGA,FGB,FGG,GP1BA,HRG,KLKB1,KNG1,KRT1,NOS3,PDGFA,PDGFB,PDGFRA,PLAT,PLAU,PLAUR,PLG,PRKCD,PRKG1,PRKG1,PROC,PROS1,PROZ,SARM1,SERPINB2,SERPINE1,SERPINE2,SERPINF2,SERPINF2,SERPING1,THBD,UBASH3B,VTN	ABAT,CEACAM1,SEBOX,SERPINE1	ABAT,ADAMTS18,ALOX12,ANXA2,APOE,CD34,CEACAM1,CPB2,EDN1,F11,F12,F2,FGA,FGB,FGG,GP1BA,HRG,KLKB1,KNG1,KRT1,NOS3,PDGFA,PDGFB,PDGFRA,PLAT,PLAU,PLAUR,PLG,PRKCD,PRKG1,PROC,PROS1,PROZ,SEBOX,SERPINB2,SERPINE1,SERPINE2,SERPINF2,SERPING1,THBD,UBASH3B
GO Biological Process	GO:1900218	negative regulation of apoptotic process involved in metanephric nephron tubule development	294	0.00226443	1	0.0993805	24.0174	0.0832729	2	3	0.00401606	0.666667	1	2	2	PAX2,PAX2	PAX2,PAX2,PAX8	PAX2	PAX2,PAX8
GO Biological Process	GO:2000594	positive regulation of metanephric DCT cell differentiation	294	0.00226443	1	0.0993805	24.0174	0.0832729	2	3	0.00401606	0.666667	1	2	2	PAX2,PAX2	PAX2,PAX2,PAX8	PAX2	PAX2,PAX8
GO Biological Process	GO:1904977	lymphatic endothelial cell migration	294	0.00226443	1	0.0993805	24.0174	0.0832729	2	3	0.00401606	0.666667	1	1	1	LGALS8,LGALS8	EDARADD,LGALS8,LGALS8	LGALS8	LGALS8
GO Biological Process	GO:1900215	negative regulation of apoptotic process involved in metanephric collecting duct development	294	0.00226443	1	0.0993805	24.0174	0.0832729	2	3	0.00401606	0.666667	1	2	2	PAX2,PAX2	PAX2,PAX2,PAX8	PAX2	PAX2,PAX8
GO Biological Process	GO:0000738	DNA catabolic process, exonucleolytic	294	0.00226443	1	0.0993805	24.0174	0.0832729	2	3	0.00401606	0.666667	1	2	2	ISG20,ISG20	ISG20,ISG20,XRN2	ISG20	ISG20,XRN2
GO Biological Process	GO:0039003	pronephric field specification	294	0.00226443	1	0.0993805	24.0174	0.0832729	2	3	0.00401606	0.666667	1	2	2	PAX2,PAX2	PAX2,PAX2,PAX8	PAX2	PAX2,PAX8
GO Biological Process	GO:0050717	positive regulation of interleukin-1 alpha secretion	294	0.00226443	1	0.0993805	24.0174	0.0832729	2	3	0.00401606	0.666667	2	3	4	CASP1,PANX1	CASP1,P2RX7,PANX1	CASP1,PANX1	CASP1,P2RX7,PANX1
GO Biological Process	GO:0072305	negative regulation of mesenchymal cell apoptotic process involved in metanephric nephron morphogenesis	294	0.00226443	1	0.0993805	24.0174	0.0832729	2	3	0.00401606	0.666667	1	2	2	PAX2,PAX2	PAX2,PAX2,PAX8	PAX2	PAX2,PAX8
GO Biological Process	GO:1904668	positive regulation of ubiquitin protein ligase activity	302	0.00229185	1	0.0979195	2.75199	3.9971	11	144	0.0220883	0.0763889	7	81	84	ATXN7,ATXN7,MASTL,OTUD4,PSMB8,PSMB8,PSMB9,PSME2,TAP1,TAP1,TTC21A	ABCE1,ALYREF,ANAPC1,ANAPC10,ANAPC10,ANAPC11,ANAPC11,ANAPC11,ANAPC15,ANAPC15,ANAPC15,ANAPC15,ANAPC16,ANAPC2,ANAPC5,ANAPC7,ANK3,ANK3,ARL17A,ASCC1,ASCC1,ATXN7,ATXN7,BTRC,BUB1B,BUB3,C19orf71,C7orf33,CCNB1,CDC14B,CDC14B,CDC16,CDC20,CDC20B,CDC23,CDC26,CDC27,CDK1,CDK1,CLHC1,CLHC1,CUL1,DNAJC2,ECE2,FBXO5,FBXO5,FITM1,FTSJ3,FZR1,GOLGA2,GORASP1,GORASP1,HPD,MAD2L1,MASTL,MRPL32,NEK6,NEK6,OTUD4,PAK6,PCGF2,PDE3B…	ANAPC10,GORASP1,MASTL,PSMB8,PSMB9,PSMD6,PSME2	ANAPC1,ANAPC10,ANAPC11,ANAPC15,ANAPC16,ANAPC2,ANAPC5,ANAPC7,BTRC,BUB1B,BUB3,CCNB1,CDC14B,CDC16,CDC20,CDC20B,CDC23,CDC26,CDC27,CDK1,CUL1,FBXO5,FZR1,GOLGA2,GORASP1,MAD2L1,MASTL,PLK1,PSMA1,PSMA2,PSMA3,PSMA4,PSMA5,PSMA6,PSMA8,PSMB1,PSMB10,PSMB11,PSMB2,PSMB3,PSMB4,PSMB5,PSMB6,PSMB7,PSMB8,PSMB9,PSMC1,PSMC2,PSMC3,PSMC4,PSMC5,PSMC6,PSMD1,PSMD11,PSMD12,PSMD13,PSMD14,PSMD2,PSMD3,PSMD4,PSMD5,PSMD6,PSMD7,PSM…
GO Biological Process	GO:0060037	pharyngeal system development	303	0.00231052	1	0.0983916	5.29796	0.94376	5	34	0.0100402	0.147059	2	20	25	BMPR2,ECE1,ECE1,ECE1,ECE1	ACVR1,ANKFN1,BMP4,BMP4,BMP5,BMPR2,ECE1,ECE1,ECE1,ECE1,EYA1,EYA1,FGF8,FGF8,FOLR1,FOLR1,FOLR1,GATA3,HES1,HLCS,HLCS,ISL1,NKX3-1,NKX3-1,PTCH1,PTCH1,PTCH1,PTCH1,PTCH1,SIX1,SIX4,TBX1,TGFB2,TGFBR1	BMPR2,ECE1	ACVR1,BMP4,BMP5,BMPR2,ECE1,EYA1,FGF8,FOLR1,GATA3,HES1,ISL1,NKX3-1,NOG,PTCH1,RIPPLY3,SIX1,SIX4,TBX1,TGFB2,TGFBR1
GO Biological Process	GO:0002230	positive regulation of defense response to virus by host	303	0.00231052	1	0.0983916	5.29796	0.94376	5	34	0.0100402	0.147059	6	23	25	AIM2,APOBEC3F,APOBEC3G,PARP9,STAT1	AIM2,APOBEC3F,APOBEC3G,C1orf141,DDX58,DTX3L,EIF2AK4,FYN,FYN,IL12B,IL12RB1,IL23A,IL23R,IL27,IL4,LILRB1,LILRB1,LILRB1,MAVS,MB21D1,PAN2,PARP9,PARP9,PARP9,SELK,SIN3A,SIN3A,SIN3A,STAT1,TMEM173,TMEM173,TRAF3IP2,TRIM44,ZC3H12A	AIM2,APOBEC3F,APOBEC3G,DTX3L,PARP9,STAT1	AIM2,APOBEC3F,APOBEC3G,DDX58,DTX3L,EIF2AK4,ENSG00000113811,IL12B,IL12RB1,IL23A,IL23R,IL27,IL4,LILRB1,MAVS,MB21D1,PARP9,SIN3A,STAT1,TMEM173,TRAF3IP2,TRIM44,ZC3H12A
GO Biological Process	GO:0043687	post-translational protein modification	305	0.00232772	1	0.098474	1.76479	16.4325	29	592	0.0582329	0.0489865	19	358	438	APOL1,ARSB,ATXN7,ATXN7,GPR75,HSH2D,KCTD6,KLHL20,KLHL42,LIPC,LYPD5,LYPD5,LYPD5,LYSMD2,NUB1,PHACTR2,PSMB8,PSMB8,PSMB9,PSME2,SERPINC1,SHISA5,SHISA5,SHISA5,SHISA5,SMARCD3,TAP1,TAP1,TPM4	ADAM10,AFP,AGBL4,AGTPBP1,AHSA1,AHSG,ALB,AMBN,ANO8,AP3S1,APLP2,APLP2,APOA1,APOA2,APOA5,APOB,APOE,APOE,APOE,APOL1,APP,APP,ARL6IP5,ARMC10,ARSA,ARSB,ARSG,ARSI,ARSK,ART3,ART4,ASB1,ASB13,ASB14,ASB14,ASB15,ASB16,ASB18,ASB2,ASB2,ASB4,ASB5,ASB6,ASB7,ASB8,ATG12,ATG16L1,ATG4B,ATG4C,ATG4D,ATG5,ATG5,ATG7,ATXN7,ATXN7,BMP4,BMP4,BRF1,BRF1,BRF1,BTBD1,BTRC,C15orf40,C16orf95,C17orf53,C20orf196,C3,C6orf25,C7orf33,C8…	ADAM10,APOL1,ARSB,ENSG00000270898,FUCA2,GPR75-ASB3,KCTD6,KLHL20,KLHL42,LYPD5,NUB1,PSMB8,PSMB9,PSMD6,PSME2,RAB8A,SCG3,SERPINC1,SHISA5	ADAM10,AFP,AGBL4,AGTPBP1,AHSG,ALB,AMBN,ANO8,APLP2,APOA1,APOA2,APOA5,APOB,APOE,APOL1,APP,ARSA,ARSB,ARSG,ARSI,ARSK,ART3,ART4,ASB1,ASB13,ASB14,ASB15,ASB16,ASB18,ASB2,ASB4,ASB5,ASB6,ASB7,ASB8,ATG12,ATG16L1,ATG4B,ATG4C,ATG4D,ATG5,ATG7,BMP4,BTBD1,BTBD6,BTRC,C3,CALU,CAND1,CCDC8,CCNF,CD109,CD52,CDH2,CEACAM7,CHGB,CHML,CISH,CKAP4,CNTN3,CNTN4,CNTN5,COMMD1,COPS2,COPS3,COPS4,COPS5,COPS6,COPS7A,COPS7B,COPS8,CP…
GO Biological Process	GO:0032303	regulation of icosanoid secretion	306	0.00241117	1	0.101671	6.86212	0.582911	4	21	0.00803213	0.190476	2	14	18	IFT74,IFT74,IFT74,TNFRSF11A	CAMKK2,CYP4F2,EDN1,EPSTI1,IFT74,IFT74,IFT74,IL1B,KCNJ16,MAP2K6,MIF,OXT,P2RX7,PLA2G6,PLA2G6,PLA2R1,PLAA,SYK,SYK,SYK,TNFRSF11A	PLAA,TNFRSF11A	CYP4F2,EDN1,IL1B,MAP2K6,MIF,OXT,P2RX4,P2RX7,PLA2G6,PLA2R1,PLAA,SYK,TNFRSF11A,TNFSF11
GO Biological Process	GO:0010544	negative regulation of platelet activation	306	0.00241117	1	0.101671	6.86212	0.582911	4	21	0.00803213	0.190476	2	16	18	ABAT,ABAT,ABAT,CEACAM1	ABAT,ABAT,ABAT,ADAMTS18,ALOX12,APOE,APOE,APOE,CEACAM1,F2,FGG,NOS3,PDGFA,PDGFB,PDGFRA,PRKCD,PRKG1,PRKG1,SERPINE2,THBD,UBASH3B	ABAT,CEACAM1	ABAT,ADAMTS18,ALOX12,APOE,CEACAM1,F2,FGG,NOS3,PDGFA,PDGFB,PDGFRA,PRKCD,PRKG1,SERPINE2,THBD,UBASH3B
GO Biological Process	GO:0032732	positive regulation of interleukin-1 production	308	0.00250501	1	0.104942	4.32313	1.38788	6	50	0.0120482	0.12	6	35	42	AIM2,CASP1,CASP5,IFI16,LGALS9,PANX1	AIM2,AZU1,C1orf106,C1orf106,CARD8,CARD8,CASP1,CASP5,CCL20,CCL3,EGR1,ETF1,GSDMD,GSDMD,HAVCR2,HDAC2,HK1,HK1,HK1,HMGB1,HS3ST5,HSPB1,IFI16,IFNAR1,IFNG,ISL1,JAK2,LGALS9,LRTM1,NLRP1,NLRP12,NLRP2,NLRP3,NLRP7,NOD1,NOD2,NOD2,ORM2,P2RX7,PANX1,PYCARD,RCL1,RIPK2,SMAD3,SMAD3,SMAD3,SMAD3,SRRM3,TLR4,USPL1	AIM2,CASP1,CASP5,IFI16,LGALS9,PANX1	AIM2,AZU1,C1orf106,CARD8,CASP1,CASP5,CCL20,CCL3,EGR1,GSDMD,HAVCR2,HDAC2,HK1,HMGB1,HSPB1,IFI16,IFNAR1,IFNG,ISL1,JAK2,LGALS9,NLRP1,NLRP12,NLRP2,NLRP3,NOD1,NOD2,ORM2,P2RX7,PANX1,PYCARD,RIPK2,SMAD3,TLR4,WNT5A
GO Biological Process	GO:0090224	regulation of spindle organization	309	0.00251418	1	0.104985	3.76392	1.85976	7	67	0.0140562	0.104478	4	34	37	ATF5,ATF5,ATF5,CHMP5,HSPA1A,HSPA1B,IL4I1	AKNAD1,ANKRD53,ATF5,ATF5,ATF5,BAG1,BORA,BORA,C1orf27,C2orf81,C6orf48,CCSAP,CEP97,CHMP1A,CHMP1B,CHMP2A,CHMP2A,CHMP2B,CHMP4B,CHMP4C,CHMP5,CLTC,DCTN1,DCTN1,DCTN1,FAM193A,GNAI1,GNAL,GNAL,GPSM2,HNRNPU,HSPA1A,HSPA1B,HSPA1L,IL4I1,LRTOMT,MAP9,MZT1,NUMA1,NUP62,NUP62,NUP62,NUP62,NXPE3,NXPE3,PARP3,PKD1,PLK1,PPP2R5C,PSRC1,RAE1,RNF4,RNF4,RRP9,RTKN,SMC3,SPATA33,SPATA33,SPATA33,STAG1,TACC3,TMEM129,TPR,TPX2,UBE2…	CHMP5,HSPA1A,HSPA1B,NUP62	ANKRD53,BORA,CCSAP,CEP97,CHMP1A,CHMP1B,CHMP2A,CHMP2B,CHMP4B,CHMP4C,CHMP5,CLTC,DCTN1,DYNC1H1,GNAI1,GPSM2,HNRNPU,HSPA1A,HSPA1B,MAP9,NUMA1,NUP62,PARP3,PKD1,PLK1,PSRC1,RAE1,RNF4,SMC3,STAG1,TACC3,TPR,TPX2,VPS4B
GO Biological Process	GO:0070192	chromosome organization involved in meiotic cell cycle	310	0.0025911	1	0.107848	3.08795	2.91455	9	105	0.0180723	0.0857143	8	63	67	BATF2,CYP2E1,REC8,STAG3,STAG3,SYCE2,SYCP2,TEX14,TRIM69	ANKLE1,ANKRD49,APOM,APOM,ATM,BAG6,BAG6,BATF2,BRD9,BRD9,BRIP1,BUB1,BUB1B,C11orf85,C14orf39,C17orf104,C20orf202,CCDC155,CCDC36,CCDC36,CCDC79,CCNB1IP1,CCNE2,CDKL3,CDKL3,CLIC1,CLIC1,CYP2E1,DSN1,DSN1,EPM2AIP1,FAM217B,FANCD2,FANCD2OS,FGFRL1,FKBP10,GPC2,HORMAD1,HORMAD2,IFT80,IFT80,IL18,LEMD2,LEMD2,LEMD3,LRRFIP2,LRRFIP2,MAEL,MCMDC2,MCMDC2,MEI1,MEI4,MEIOB,MLH1,MLH1,MLH3,MRE11A,MRPL51,MSH4,MSH5,NCAPD2,NCAP…	C11orf85,C15orf43,RAD51C,REC8,STAG3,SYCE1,SYCE2,SYCP2	ANKLE1,ATM,BAG6,BRIP1,BUB1,BUB1B,C11orf85,C14orf164,C14orf39,C15orf43,C17orf104,CCDC155,CCDC36,CCDC79,CCNB1IP1,CCNE1,CCNE2,DSN1,FANCD2,HORMAD1,HORMAD2,LEMD2,LEMD3,LEPREL4,MAEL,MCMDC2,MEI1,MEI4,MEIOB,MLH1,MLH3,MRE11A,MSH4,MSH5,NCAPD2,NCAPD3,NCAPH,NDC1,PPP2R1A,RAD21L1,RAD50,RAD51,RAD51C,REC8,RNF212,SGOL2,SMC2,SMC4,SPATA22,SPO11,STAG3,SUN1,SYCE1,SYCE1L,SYCE2,SYCE3,SYCP1,SYCP2,TERF1,TEX12,TEX15,TRIP1…
GO Biological Process	GO:0045444	fat cell differentiation	311	0.00270657	1	0.112292	2.85921	3.49746	10	126	0.0200803	0.0793651	5	79	103	ATF5,ATF5,ATF5,ERAP1,GRK5,IL4I1,IL4I1,PSMB8,PSMB8,SOCS1	ADIPOQ,ADRB1,ADRB2,ADRB3,AKT2,ALDH6A1,ALOXE3,ALOXE3,ARID5B,ARID5B,ARL4A,ARL4A,ARL6,ASTN2,ASTN2,ATF2,ATF5,ATF5,ATF5,ATP5G3,ATP5G3,B3GALT6,BBS2,BBS4,BBS7,BBS9,C10orf107,C1QTNF3,C9orf129,CAST,CAST,CAST,CBY1,CEBPA,CEBPB,CEBPD,CLIP3,CNTD2,CTBP2,CTBP2,CTBP2,EBF2,EGR2,EGR2,EP300,EPHA6,ERAP1,FAM120B,FAM227A,FBXO9,FFAR2,FOXO1,GDF6,GPX1,GRK5,HNRNPUL2,IGF2BP2,IL4I1,IL4I1,ITGA6,LAMB3,LAMB3,LAMB3,LIN52,LRG1,L…	ATF5,ERAP1,GRK5,PSMB8,SOCS1	ADIPOQ,ADRB1,ADRB2,ADRB3,AKT2,ALDH6A1,ALOXE3,ARID5B,ARL4A,ARL6,ATF2,ATF5,BBS2,BBS4,BBS7,BBS9,C1QTNF3,C9orf129,CBY1,CCND1,CEBPA,CEBPB,CEBPD,CLIP3,CTBP1,CTBP2,EBF2,EGR2,EP300,ERAP1,FAM120B,FBXO9,FFAR2,FOXO1,GDF6,GPX1,GRK5,HNRNPUL2-BSCL2,ITGA6,KLF4,LAMB3,LRG1,LRRC8C,MB,MED1,MKKS,NIPBL,NOC3L,NR4A1,NR4A2,NR4A3,OSBPL11,OSBPL8,PEX11A,PIAS1,PLAC8,PPARG,PRDM16,PSMB8,PTGS2,RGS2,RNASEL,SDF4,SENP2,SIRT1,SLC2…
GO Biological Process	GO:0030163	protein catabolic process	312	0.00273744	1	0.113209	1.60869	23.6218	38	851	0.0763052	0.0446534	26	508	613	ABTB2,ATXN7,ATXN7,BTBD3,BTBD3,BTBD3,CASP8,CASP8,CASP8,CD2AP,CEACAM1,DERL1,DNAJC10,IFT74,IFT74,IFT74,KCTD6,KLHL20,KLHL42,MASTL,NUB1,OTUD4,PARP9,PML,PSMB8,PSMB8,PSMB9,PSME2,RIPK1,RNF144A,RNF19B,RNF43,SMARCD3,TAP1,TAP1,TRIM58,UBE2L6,UBE2L6	ABCE1,ABTB2,ADAP1,ADAP1,ADAP1,ADRM1,AFF1,AGAP3,AGPAT1,AGPAT1,AHCY,AKT1,ALG2,ALYREF,AMBP,AMFR,ANAPC1,ANAPC10,ANAPC10,ANAPC11,ANAPC11,ANAPC11,ANAPC15,ANAPC15,ANAPC15,ANAPC15,ANAPC16,ANAPC2,ANAPC5,ANAPC7,ANK3,ANK3,ANKZF1,ANKZF1,ANXA2,AP2A1,AP2A2,AP2B1,AP2M1,AP2S1,AP2S1,AP2S1,APC,APC,APOBR,APOM,APOM,AREL1,ARHGEF28,ARIH1,ARIH2,ARIH2OS,ARL17A,ARNTL,ARRB2,ASB2,ASB2,ASB3,ASB3,ASCC1,ASCC1,ASTN2,ASTN2,ATE1…	ABTB2,ANAPC10,BTBD3,CASP8,CD2AP,CEACAM1,DERL1,DNAJC10,DTX3L,KCTD6,KLHL20,KLHL42,NUB1,PLAA,PML,PSMB8,PSMB9,PSMD6,PSME2,RIPK1,RNF144A,RNF19B,RNF43,TRIM58,UBE2L6,YME1L1	ABTB2,ADRM1,AKT1,AMBP,AMFR,ANAPC1,ANAPC10,ANAPC11,ANAPC15,ANAPC16,ANAPC2,ANAPC5,ANAPC7,ANKIB1,ANKZF1,ANXA2,AP2A1,AP2A2,AP2B1,AP2M1,AP2S1,APC,AREL1,ARIH1,ARIH2,ARNTL,ARRB2,ASB2,ATE1,ATXN3,AUP1,AURKA,AURKB,BACE1,BACE2,BAG6,BAP1,BFAR,BIRC2,BNIP3L,BRSK2,BTBD1,BTBD11,BTBD3,BTBD6,BTBD9,BTRC,BUB1B,BUB3,C17orf97,C18orf25,C19orf68,C2orf40,CACUL1,CAPN2,CASP8,CBL,CCDC115,CCDC47,CCIN,CCNB1,CCNF,CD2AP,CDC16,C…
GO Biological Process	GO:0050819	negative regulation of coagulation	313	0.00277375	1	0.114344	4.23836	1.41564	6	51	0.0120482	0.117647	4	43	49	ABAT,ABAT,ABAT,CEACAM1,SARM1,SERPINE1	ABAT,ABAT,ABAT,ADAMTS18,ALOX12,ANXA2,APOE,APOE,APOE,C10orf55,CD34,CEACAM1,CPB2,EDN1,F11,F12,F2,FGA,FGB,FGG,GP1BA,HRG,HS3ST5,KLKB1,KNG1,KRT1,NOS3,PDGFA,PDGFB,PDGFRA,PLAT,PLAU,PLAUR,PLG,PRKCD,PRKG1,PRKG1,PROC,PROCR,PROS1,PROZ,SARM1,SERPINB2,SERPINE1,SERPINE2,SERPINF2,SERPINF2,SERPING1,THBD,UBASH3B,VTN	ABAT,CEACAM1,SEBOX,SERPINE1	ABAT,ADAMTS18,ALOX12,ANXA2,APOE,CD34,CEACAM1,CPB2,EDN1,F11,F12,F2,FGA,FGB,FGG,GP1BA,HRG,HS3ST5,KLKB1,KNG1,KRT1,NOS3,PDGFA,PDGFB,PDGFRA,PLAT,PLAU,PLAUR,PLG,PRKCD,PRKG1,PROC,PROCR,PROS1,PROZ,SEBOX,SERPINB2,SERPINE1,SERPINE2,SERPINF2,SERPING1,THBD,UBASH3B
GO Biological Process	GO:0050708	regulation of protein secretion	314	0.00277975	1	0.114226	1.80826	14.3785	26	518	0.0522088	0.0501931	22	331	411	ABAT,ABAT,ABAT,AIM2,CARD16,CASP1,CASP5,CD274,CECR6,CECR6,GBP1,IFIH1,IRS1,ITPR1,LGALS9,LYPD5,PANX1,PML,PRKCE,RAPGEF3,RAPGEF3,RAPGEF3,SIDT2,SOCS1,STXBP4,TNFRSF14	AANAT,ABAT,ABAT,ABAT,ABCC8,ABL1,ABL1,ACHE,ACHE,ACHE,ACVR1C,ACVR1C,ADAM8,ADAM9,ADCY5,ADCY5,ADORA2A,ADORA2A,ADRA2A,ADRA2C,AGAP11,AIM2,AKR1C4,ALG1L2,ANG,ANG,ANGPT1,ANKRD31,ANKRD62,ANO1,ANXA4,APBB1,APBB1,APBB1,APBB1,APBB1,APBB1,APOA1,APOA2,ARF1,ARF1,ARFIP1,ARG2,ARL2,ARL2BP,ARNTL,ATG5,ATG5,ATP13A2,ATP1A1,BAD,BANK1,BANK1,BCL2L12,BLCAP,BLK,BMP8A,BRSK2,BRSK2,BTBD10,BTN2A2,BTN2A2,BTN2A2,BTN3A2,C1QTNF3,C1o…	ABAT,AIM2,CARD16,CASP1,CASP5,CD274,GBP1,IFIH1,IL17RA,IRS1,ITPR1,KCNN4,LGALS9,NOS2,PANX1,PML,PRKCE,RAPGEF3,SIDT2,SOCS1,STXBP4,TNFRSF14	ABAT,ABCC8,ABL1,ACHE,ACVR1C,ADAM8,ADAM9,ADCY5,ADORA2A,ADRA2A,ADRA2C,AIM2,ANG,ANGPT1,ANO1,ANXA4,APBB1,APOA1,APOA2,ARF1,ARFIP1,ARG2,ARL2,ARL2BP,ARNTL,ATG5,ATP13A2,BAD,BANK1,BLK,BMP8A,BRSK2,BTN2A2,C1QTNF3,C2CD2L,C5,C5AR2,CACNA1C,CACNA2D2,CAPN10,CARD16,CARD17,CARD18,CARD8,CARTPT,CASP1,CASP5,CASR,CCL3,CCL5,CCR7,CD14,CD2,CD244,CD274,CD34,CD38,CD40,CD58,CFTR,CHIA,CHUK,CIDEA,CLEC5A,CLEC9A,CLOCK,CNR1,CRTA…
GO Biological Process	GO:0045766	positive regulation of angiogenesis	315	0.00283828	1	0.116262	2.67762	4.10813	11	148	0.0220883	0.0743243	8	103	134	ACVRL1,ACVRL1,C3AR1,C5AR1,ERAP1,FSIP1,PRKD2,RAPGEF3,RAPGEF3,RAPGEF3,SERPINE1	ABL1,ABL1,ACVRL1,ACVRL1,ADM,ADM2,ADM2,AGGF1,ALOX12,ANGPT2,ANGPTL4,ANKRD24,ANXA3,APLNR,AQP1,AQP1,BRCA1,BRCA1,BTG1,C12orf79,C3,C3AR1,C5,C5AR1,C6orf223,CAST,CAST,CAST,CCBE1,CCL24,CCR3,CD34,CD40,CELA1,CHRNA7,CIB1,CTSH,CX3CL1,CX3CR1,CX3CR1,CX3CR1,CX3CR1,CYP1B1,CYSLTR2,DDAH1,DLL1,DNAJC4,ECM1,ENG,ENG,EPHA1,ERAP1,ETS1,F3,FAM110A,FAM110A,FAM120B,FLI1,FLT1,FOXC2,FSD1,FSIP1,GAB1,GATA2,GATA2,GATA4,GDF2,GDPGP…	ACVRL1,C3AR1,C5AR1,ERAP1,PRKD2,RAPGEF3,SERPINE1,THBS1	ABL1,ACVRL1,ADM,ADM2,AGGF1,ALOX12,ANGPT2,ANGPT4,ANGPTL4,ANXA3,APLNR,AQP1,BRCA1,BTG1,C3,C3AR1,C5,C5AR1,CCBE1,CCL24,CCR3,CD34,CD40,CELA1,CHRNA7,CIB1,CTSH,CX3CL1,CX3CR1,CYP1B1,CYSLTR2,DDAH1,DLL1,ECM1,ENG,EPHA1,ERAP1,ETS1,F3,FLT1,FOXC2,GAB1,GATA2,GATA4,GDF2,GHRL,HDAC9,HIF1A,HIPK1,HIPK2,HMGB1,HSPB1,HSPB6,IL1A,IL1B,ISL1,ITGA5,ITGB2,JAK1,KDR,KIAA1462,LRG1,MTDH,NFE2L2,NOS3,PDCD6,PDCL3,PGF,PIK3R6,PPP1R16B…
GO Biological Process	GO:1903034	regulation of response to wounding	316	0.00285932	1	0.116752	2.54302	4.7188	12	170	0.0240964	0.0705882	9	125	155	ABAT,ABAT,ABAT,CEACAM1,FAM46A,FSIP1,PRKCE,SARM1,SERPINC1,SERPINE1,USF1,USF1	ABAT,ABAT,ABAT,ABCC8,ADAMTS18,ADRA2A,AGER,ALOX12,ANKRD31,ANO6,ANO6,ANXA2,APOE,APOE,APOE,ARFGEF1,ASIC2,ASIC2,C10orf55,C12orf42,C2orf44,C9orf66,CAPN3,CAPN3,CAPN3,CAV1,CAV1,CAV1,CAV1,CCL2,CD109,CD34,CEACAM1,CERS2,CLASP1,CLASP2,CLASP2,CLDN6,CLEC4M,CNTF,CPB2,CRK,CSPP1,DMTN,DMTN,DMTN,DMTN,DOCK8,DPH1,DUSP10,EDN1,EPHA4,EPHA4,F11,F12,F2,F2RL1,F3,FAM46A,FAP,FCER1G,FGA,FGB,FGG,FOXA2,FOXC2,FSIP1,GJD4,GP1BA,G…	ABAT,CEACAM1,FAM46A,PRKCE,SEBOX,SERPINC1,SERPINE1,THBS1,USF1	ABAT,ABCC8,ADAMTS18,ADRA2A,AGER,ALOX12,ANO6,ANXA2,APOE,ARFGEF1,ASIC2,CAPN3,CAV1,CCL2,CD109,CD34,CEACAM1,CERS2,CLASP1,CLASP2,CLEC4M,CNTF,CPB2,CRK,DMTN,DUSP10,EDN1,ENSG00000255439,EPHA4,F11,F12,F2,F2RL1,F3,F7,FAM46A,FAP,FCER1G,FGA,FGB,FGG,FKBP1B,FOXA2,FOXC2,GJD4,GP1BA,HBEGF,HMGB1,HMGCR,HPSE,HRAS,HRG,IL10,INPP5F,KANK1,KLF4,KLK8,KLKB1,KNG1,KRT1,LRIG2,LYN,MAP2K1,MTOR,MYLK,NDEL1,NFE2L2,NOS3,NTRK3,PDGFA…
GO Biological Process	GO:0090330	regulation of platelet aggregation	317	0.00288309	1	0.117352	6.5502	0.610668	4	22	0.00803213	0.181818	2	14	18	ABAT,ABAT,ABAT,CEACAM1	ABAT,ABAT,ABAT,ADAMTS18,ALOX12,CEACAM1,DMTN,DMTN,DMTN,DMTN,FGG,LYN,PRKCD,PRKCQ,PRKG1,PRKG1,SERPINE2,SYK,SYK,SYK,UBASH3B,VPS33B	ABAT,CEACAM1	ABAT,ADAMTS18,ALOX12,CEACAM1,DMTN,FGG,LYN,PRKCD,PRKCQ,PRKG1,SERPINE2,SYK,UBASH3B,VPS33B
GO Biological Process	GO:0051299	centrosome separation	317	0.00288309	1	0.117352	6.5502	0.610668	4	22	0.00803213	0.181818	1	8	8	ATF5,ATF5,ATF5,IL4I1	ATF5,ATF5,ATF5,AURKA,CNTROB,CSTF1,CSTF1,CSTF1,IL4I1,KCNAB3,KIAA0430,KIF11,KIF3B,NDE1,NDEL1,NEK2,NUP62,NUP62,NUP62,NUP62,TRAPPC1,TRAPPC1	NUP62	AURKA,CNTROB,KIF11,KIF3B,NDE1,NDEL1,NEK2,NUP62
GO Biological Process	GO:0010092	specification of animal organ identity	317	0.00288309	1	0.117352	6.5502	0.610668	4	22	0.00803213	0.181818	2	12	15	PAX2,PAX2,SMARCD3,SMARCD3	BMP4,BMP4,CEP112,DHRS9,DHRS9,DHRS9,FGFR2,FGFR2,FGFR2,FGFR2,FOXH1,ISL1,LRP2,MESP1,PAX2,PAX2,PAX8,RBPJ,RBPJ,SMARCD3,SMARCD3,TBR1	PAX2,SMARCD3	AXIN2,BMP4,FGFR2,FOXH1,ISL1,LRP2,MESP1,PAX2,PAX8,RBPJ,SMARCD3,TBR1
GO Biological Process	GO:0002237	response to molecule of bacterial origin	320	0.00290265	1	0.11704	1.88318	12.2134	23	440	0.0461847	0.0522727	18	266	317	B2M,C5AR1,CARD16,CASP1,CASP8,CASP8,CASP8,CD80,CNP,CXCL10,CXCL11,IDO1,IFT74,IFT74,IFT74,IRF5,IRF5,IRF5,LGALS9,PRKCE,SERPINE1,TNFRSF11A,TNFRSF14	ABCA1,ABCC2,ABCC8,ABL1,ABL1,ABR,ABR,ACP5,ACP5,ACP5,ACTA2,ACTA2,ADAM17,ADAM9,ADAMTS13,ADH5,ADM,AKAP7,AKAP8,AKIRIN2,AKT1,ALAD,AMD1,ANXA6,APOB,ARG1,ARHGAP22,ART3,ASIC2,ATOX1,ATP4B,ATP6V1G2,AXL,B2M,BCL2L12,BCR,BDKRB1,BOP1,C12orf79,C17orf53,C19orf67,C1orf106,C1orf106,C1orf141,C5AR1,CACTIN,CARD16,CARD17,CARD9,CASP1,CASP8,CASP8,CASP8,CASP9,CCL2,CCL20,CCL3,CCL5,CCR7,CCR7,CCR7,CD14,CD180,CD40,CD6,CD80,CD8…	B2M,C5AR1,CARD16,CASP1,CASP8,CD80,CNP,CXCL10,CXCL11,IDO1,IRF5,LGALS9,NOS2,PLAA,PRKCE,SERPINE1,TNFRSF11A,TNFRSF14	ABCA1,ABCC2,ABCC8,ABL1,ABR,ACP5,ADAM17,ADAM9,ADAMTS13,ADH5,ADM,AKAP8,AKIRIN2,AKT1,ALAD,APOB,ARG1,ATP4B,AXL,B2M,BCR,BDKRB1,C1orf106,C5AR1,CACTIN,CARD16,CARD17,CARD9,CASP1,CASP8,CASP9,CCL2,CCL20,CCL3,CCL5,CCR7,CCRN4L,CD14,CD180,CD40,CD6,CD80,CD86,CD96,CDC73,CDK19,CDK4,CEBPB,CEBPE,CHUK,CLDN1,CMPK2,CNP,CNR1,CNR2,COMT,CPEB1,CPS1,CSF2,CSF2RB,CSF3,CTR9,CX3CR1,CXCL1,CXCL10,CXCL11,CXCL16,CXCL2,CXCL3,CXCL5…
GO Biological Process	GO:0052150	modulation by symbiont of host apoptotic process	321	0.00297014	1	0.119389	9.8253	0.305334	3	11	0.0060241	0.272727	1	5	5	CASP8,CASP8,CASP8	BAD,BCL2L1,BCL2L11,CASP8,CASP8,CASP8,GPR137,GPR137,GPR137,GPR137,SERPINB9	CASP8	BAD,BCL2L1,BCL2L11,CASP8,SERPINB9
GO Biological Process	GO:0072217	negative regulation of metanephros development	321	0.00297014	1	0.119389	9.8253	0.305334	3	11	0.0060241	0.272727	2	8	9	PAX2,PAX2,STAT1	ADIPOQ,BMP4,BMP4,CTNNB1,HNF1B,PAX2,PAX2,PAX8,STAT1,WT1,WT1	PAX2,STAT1	ADIPOQ,BMP4,CTNNB1,HNF1B,PAX2,PAX8,STAT1,WT1
GO Biological Process	GO:1902805	positive regulation of synaptic vesicle transport	321	0.00297014	1	0.119389	9.8253	0.305334	3	11	0.0060241	0.272727	1	6	6	IFT74,IFT74,IFT74	CIZ1,DNM1,DNM1L,FGD4,IFT74,IFT74,IFT74,NLGN1,PLAA,RUSC2,TOR1A	PLAA	DNM1,DNM1L,NLGN1,PLAA,TOR1A,UNC13B
GO Biological Process	GO:0070269	pyroptosis	321	0.00297014	1	0.119389	9.8253	0.305334	3	11	0.0060241	0.272727	3	7	8	AIM2,CASP1,CASP5	AIM2,APIP,CASP1,CASP5,DHX9,GSDMD,GSDMD,NLRC4,NLRC4,NLRC4,PDHX	AIM2,CASP1,CASP5	AIM2,APIP,CASP1,CASP5,DHX9,GSDMD,NLRC4
GO Biological Process	GO:0002430	complement receptor mediated signaling pathway	321	0.00297014	1	0.119389	9.8253	0.305334	3	11	0.0060241	0.272727	3	9	10	C3AR1,C5AR1,FPR1	C3AR1,C5AR1,C5AR2,C5AR2,CR1,CR2,FPR1,FPR2,FPR2,FPR3,GPLD1	C3AR1,C5AR1,FPR1	C3AR1,C5AR1,C5AR2,CR1,CR2,FPR1,FPR2,FPR3,GPLD1
GO Biological Process	GO:0014052	regulation of gamma-aminobutyric acid secretion	321	0.00297014	1	0.119389	9.8253	0.305334	3	11	0.0060241	0.272727	1	5	6	ABAT,ABAT,ABAT	ABAT,ABAT,ABAT,ALG1L2,BOLA1,HRH1,HRH1,P2RX7,SV2A,SV2A,TRH	ABAT	ABAT,P2RX7,SLC6A1,SV2A,TRH
GO Biological Process	GO:0032667	regulation of interleukin-23 production	321	0.00297014	1	0.119389	9.8253	0.305334	3	11	0.0060241	0.272727	2	7	8	CECR6,CECR6,MYD88	ACAA1,CECR6,CECR6,CSF2,GAB4,IFNG,IL17RA,MYD88,RAC1,TGFB1,TLR4	IL17RA,MYD88	CSF2,IFNG,IL17RA,MYD88,RAC1,TGFB1,TLR4
GO Biological Process	GO:0071260	cellular response to mechanical stimulus	328	0.00307027	1	0.12078	3.2751	2.44267	8	88	0.0160643	0.0909091	6	58	77	BAK1,CASP1,CASP5,CASP8,CASP8,CASP8,IRF1,MYD88	ACAA1,ACTA2,ACTA2,AGT,AKT1,ANKRD55,AQP1,AQP1,ARAP1,ARHGAP22,ATP1A1,ATP1A1,ATP1A1,ATP1A2,BAD,BAG3,BAK1,CASP1,CASP2,CASP2,CASP5,CASP8,CASP8,CASP8,CD40,CDC14B,CHEK1,CHEK1,CNN2,COL1A1,CRADD,CYBA,DAG1,ENG,ENG,FADD,FAM183A,FAS,GADD45A,GCLC,GPR137,GPR137,GPR137,GPR137,HABP4,HAMP,HDAC4,IL13,IL1B,IRF1,ITGA2,KCNJ2,KCNK4,LTBR,MAG,MAP2K4,MAP3K1,MAPK3,MAPK8,MAPK8,MTPN,MYD88,NFKB1,PDE2A,PDE2A,PIEZO2,PLEKHG6,PT…	BAK1,CASP1,CASP5,CASP8,IRF1,MYD88	AGT,AKT1,AQP1,ATP1A1,ATP1A2,BAD,BAG3,BAK1,CASP1,CASP2,CASP5,CASP8,CD40,CHEK1,CNN2,COL1A1,CRADD,CYBA,DAG1,ENG,FADD,FAS,GADD45A,GCLC,HABP4,HDAC4,IL13,IL1B,IRF1,ITGA2,KCNJ2,KCNK4,LTBR,MAG,MAP2K4,MAP3K1,MAPK3,MAPK8,MTPN,MYD88,NFKB1,PDE2A,PIEZO2,PTGER4,PTGS2,PTPN11,RAC1,SLC2A1,SLC9A1,SOX9,TGFB1,TLR4,TLR5,TNFRSF10A,TNFRSF10B,TNFRSF1A,TNFRSF8,WNT11
GO Biological Process	GO:0032103	positive regulation of response to external stimulus	329	0.00309078	1	0.121217	2.06519	8.7159	18	314	0.0361446	0.0573248	16	216	274	BMPR2,C3AR1,C5AR1,CECR6,CECR6,CXCL10,CXCL11,DDX60,FSIP1,IDO1,LGALS9,LIPC,MYD88,PRKD2,SERPINE1,TNFRSF11A,USF1,USF1	ACAA1,ADAM10,ADAM17,ADAM8,ADORA2B,AGER,AGT,AIF1,AIF1,AIF1,AKAP7,AMD1,ANKRD17,ANKRD55,ANO6,ANO6,ANXA6,ARAP1,ARG1,ART3,ARTN,ASIC2,AZU1,BMPR2,C14orf178,C15orf26,C1QBP,C2orf44,C3,C3AR1,C5AR1,C6orf223,CALR,CAMKK2,CAV1,CAV1,CCDC3,CCL1,CCL2,CCL24,CCL26,CCL3,CCL5,CCR1,CCR4,CCR7,CCR7,CCR7,CD180,CD47,CD6,CD74,CD86,CDH13,CDK19,CDK19,CDK19,CECR6,CECR6,CHDH,CLOCK,CLOCK,CMKLR1,CMKLR1,CNR1,CNR1,CNTF,CPB2,CREB3,…	ADAM10,BMPR2,C3AR1,C5AR1,CXCL10,CXCL11,DDX60,IDO1,IL17RA,LGALS9,MYD88,PRKD2,SERPINE1,THBS1,TNFRSF11A,USF1	ADAM10,ADAM17,ADAM8,ADORA2B,AGER,AGT,AIF1,ANKRD17,ANO6,ARG1,ARTN,AZU1,BMPR2,C1QBP,C3,C3AR1,C5AR1,CALR,CASR,CCL1,CCL2,CCL24,CCL26,CCL3,CCL5,CCR1,CCR4,CCR7,CD180,CD47,CD6,CD74,CDH13,CDK19,CLOCK,CMKLR1,CNR1,CNTF,CPB2,CREB3,CREB3L3,CSF1,CX3CL1,CXCL1,CXCL10,CXCL11,CXCL2,CXCL3,CXCL5,CXCL9,CYBA,CYP27B1,DAPK2,DDX60,DHX58,DHX9,EDN1,EDN2,ETS1,F12,F2,F2RL1,F3,F7,FAM65B,FCER1A,FCER1G,FFAR2,FFAR3,FGFR1,FKBP1B…
GO Biological Process	GO:0044403	symbiosis, encompassing mutualism through parasitism	330	0.00334516	1	0.130796	1.53007	28.7569	44	1036	0.0883534	0.042471	34	615	690	APOBEC3G,ATF5,ATF5,ATF5,ATXN7,AZI2,CASP8,CASP8,CASP8,CD80,CHMP5,DERL1,ECE1,EIF2AK2,FAM111A,FAM111A,HLA-B,HLA-C,HSPA1A,HSPA1B,IFIH1,IL4I1,ITSN1,KIAA1614,KPNA5,PILRA,PML,PSMB8,PSMB8,PSMB9,RBL1,SCARB2,SP100,SP110,STAT1,STAT2,TAP1,TAP1,TNFRSF14,TRIM22,TRIM5,USF1,USF1,ZYX	AAAS,ABCE1,ABHD13,ABI1,ABI2,ABI2,ACAT2,ACD,ACKR3,ACOT8,ACSL1,ACSL1,ACSL1,ADRBK1,AHCY,ALB,ALKBH2,ALYREF,AMBP,ANAPC10,ANAPC10,ANAPC11,ANAPC11,ANAPC11,ANK3,ANK3,ANKRD17,ANKRD49,ANKRD54,ANKRD55,ANKS1A,ANPEP,ANXA2,ANXA6,AP1G2,AP1G2,APOA2,APOBEC3C,APOBEC3G,APOE,APOE,APOE,APOF,AQP1,AQP1,ASIC2,ATF5,ATF5,ATF5,ATF7,ATF7,ATF7IP,ATF7IP,ATG16L1,ATG16L2,ATG5,ATG5,ATG7,ATP5C1,ATP6AP1L,ATP6V0C,ATP6V1G2,ATXN7,AXL…	APOBEC3G,AZI2,CASP8,CD80,CHMP5,DERL1,EIF2AK2,EIF4G3,FAM111A,HLA-B,HSPA1A,HSPA1B,IFIH1,ITSN1,KPNA5,NUP62,PILRA,PML,PSMB8,PSMB9,RBL1,SCARB2,SP100,SP110,STAT1,STAT2,TAP1,THOC7,TNFRSF14,TRIM22,TRIM5,USF1,XPR1,ZYX	AAAS,ABCE1,ABI1,ABI2,ACKR3,ACOT8,ADRBK1,ALB,ALYREF,AMBP,ANKRD17,ANPEP,ANXA2,AP1G2,APOA2,APOBEC3C,APOBEC3G,APOE,AQP1,ATF7,ATF7IP,ATG16L1,ATG16L2,ATG5,ATG7,ATP6V0C,ATP6V1G2-DDX39B,AXL,AZI2,AZU1,BAD,BANF1,BAX,BCL2L1,BCL2L11,BECN1,BICD1,BIN1,BNIP3L,BRD4,BTRC,BUB1,C14orf166,C1QBP,C9,C9orf69,CALCOCO2,CAMLG,CAMP,CASP8,CAV1,CAV2,CBL,CBLL1,CBX5,CCDC86,CCL1,CCL2,CCL3,CCL5,CCNA2,CCNK,CCNT1,CCR3,CD1D,CD200R1…
GO Biological Process	GO:0021884	forebrain neuron development	331	0.00338123	1	0.131807	4.86839	1.02703	5	37	0.0100402	0.135135	1	16	29	ATF5,ATF5,ATF5,IL4I1,IL4I1	ATF5,ATF5,ATF5,C4orf45,DCLK2,FGF8,FGF8,FGFR2,FGFR2,FGFR2,FGFR2,GBX2,GDF9,GDF9,GDF9,GDF9,IL4I1,IL4I1,LHX6,LHX6,LHX6,LHX8,LHX8,LRTM1,NFASC,NUP62,NUP62,NUP62,NUP62,OGDH,RAPGEF2,ROBO1,ROBO1,SEMA3A,SIPA1L2,SLIT2,UQCRQ	ATF5	ATF5,CNTN2,DCLK2,DISC1,FGF8,FGFR2,GBX2,LHX6,LHX8,OGDH,RAPGEF2,ROBO1,SEMA3A,SLIT2,UQCRQ,WNT5A
GO Biological Process	GO:0044419	interspecies interaction between organisms	332	0.00340445	1	0.132312	1.52859	28.7847	44	1037	0.0883534	0.0424301	34	616	692	APOBEC3G,ATF5,ATF5,ATF5,ATXN7,AZI2,CASP8,CASP8,CASP8,CD80,CHMP5,DERL1,ECE1,EIF2AK2,FAM111A,FAM111A,HLA-B,HLA-C,HSPA1A,HSPA1B,IFIH1,IL4I1,ITSN1,KIAA1614,KPNA5,PILRA,PML,PSMB8,PSMB8,PSMB9,RBL1,SCARB2,SP100,SP110,STAT1,STAT2,TAP1,TAP1,TNFRSF14,TRIM22,TRIM5,USF1,USF1,ZYX	AAAS,ABCE1,ABHD13,ABI1,ABI2,ABI2,ACAT2,ACD,ACKR3,ACOT8,ACSL1,ACSL1,ACSL1,ADRBK1,AHCY,ALB,ALKBH2,ALYREF,AMBP,ANAPC10,ANAPC10,ANAPC11,ANAPC11,ANAPC11,ANK3,ANK3,ANKRD17,ANKRD49,ANKRD54,ANKRD55,ANKS1A,ANPEP,ANXA2,ANXA6,AP1G2,AP1G2,APOA2,APOBEC3C,APOBEC3G,APOE,APOE,APOE,APOF,AQP1,AQP1,ASIC2,ATF5,ATF5,ATF5,ATF7,ATF7,ATF7IP,ATF7IP,ATG16L1,ATG16L2,ATG5,ATG5,ATG7,ATP5C1,ATP6AP1L,ATP6V0C,ATP6V1G2,ATXN7,AXL…	APOBEC3G,AZI2,CASP8,CD80,CHMP5,DERL1,EIF2AK2,EIF4G3,FAM111A,HLA-B,HSPA1A,HSPA1B,IFIH1,ITSN1,KPNA5,NUP62,PILRA,PML,PSMB8,PSMB9,RBL1,SCARB2,SP100,SP110,STAT1,STAT2,TAP1,THOC7,TNFRSF14,TRIM22,TRIM5,USF1,XPR1,ZYX	AAAS,ABCE1,ABI1,ABI2,ACKR3,ACOT8,ADRBK1,ALB,ALYREF,AMBP,ANKRD17,ANPEP,ANXA2,AP1G2,APOA2,APOBEC3C,APOBEC3G,APOE,AQP1,ATF7,ATF7IP,ATG16L1,ATG16L2,ATG5,ATG7,ATP6V0C,ATP6V1G2-DDX39B,AXL,AZI2,AZU1,BAD,BANF1,BAX,BCL2L1,BCL2L11,BECN1,BICD1,BIN1,BNIP3L,BRD4,BTRC,BUB1,C14orf166,C1QBP,C9,C9orf69,CALCOCO2,CAMLG,CAMP,CASP8,CAV1,CAV2,CBL,CBLL1,CBX5,CCDC86,CCL1,CCL2,CCL3,CCL5,CCNA2,CCNK,CCNT1,CCR3,CD1D,CD200R1…
GO Biological Process	GO:2001275	positive regulation of glucose import in response to insulin stimulus	333	0.00341445	1	0.132302	6.26541	0.638426	4	23	0.00803213	0.173913	2	15	15	IRS1,PIK3R3,PIK3R3,PIK3R3	AGT,AKT2,C2CD5,CNTD2,FFAR3,GAS2L3,IRS1,NR1H4,NR1H4,OPA1,OSBPL8,PAK1,PIK3R1,PIK3R1,PIK3R1,PIK3R1,PIK3R2,PIK3R3,PIK3R3,PIK3R3,PTPN11,RNASEL,ZBED6CL	IRS1,PIK3R3	AGT,AKT2,C2CD5,FFAR3,IRS1,NR1H4,OPA1,OSBPL8,PAK1,PIK3R1,PIK3R2,PIK3R3,PTPN11,RARRES2,RNASEL
GO Biological Process	GO:0045649	regulation of macrophage differentiation	333	0.00341445	1	0.132302	6.26541	0.638426	4	23	0.00803213	0.173913	2	17	19	CASP8,CASP8,CASP8,RIPK1	ADIPOQ,C1QC,CASP8,CASP8,CASP8,CSF1,FADD,GATA2,GATA2,HCLS1,IL34,INHA,INHBA,LIF,LPAR6,LPAR6,OBSL1,PF4,PTPN2,RB1,RIPK1,ROR2,TRIB1	CASP8,RIPK1	ADIPOQ,C1QC,CASP8,CSF1,FADD,GATA2,HCLS1,IL34,INHA,INHBA,LIF,PF4,PTPN2,RB1,RIPK1,ROR2,TRIB1
GO Biological Process	GO:0046607	positive regulation of centrosome cycle	333	0.00341445	1	0.132302	6.26541	0.638426	4	23	0.00803213	0.173913	1	11	12	ATF5,ATF5,ATF5,IL4I1	ATF5,ATF5,ATF5,CCDC138,CEP120,IL4I1,NPM1,NUP62,NUP62,NUP62,NUP62,PLK4,PLK4,POC1A,RANBP1,RANBP1,RANBP1,RANBP2,RANBP3,RANBP3L,RGPD4,TRMT2A,VPS4B	NUP62	CEP120,NPM1,NUP62,PLK4,POC1A,RANBP1,RANBP2,RANBP3,RANBP3L,RGPD4,VPS4B
GO Biological Process	GO:0051046	regulation of secretion	336	0.00346235	1	0.132961	1.58632	23.9549	38	863	0.0763052	0.0440324	30	553	713	ABAT,ABAT,ABAT,AIM2,CARD16,CASP1,CASP5,CD274,CEACAM1,CECR6,CECR6,GBP1,GLDN,GRIK5,GRIK5,HSH2D,IFIH1,IFT74,IFT74,IFT74,IRS1,ITPR1,LGALS9,LYPD5,PANX1,PML,PRKCE,RAB8B,RALB,RAPGEF3,RAPGEF3,RAPGEF3,SIDT2,SOCS1,STXBP4,TNFRSF11A,TNFRSF14,TPM4	AAMP,AANAT,ABAT,ABAT,ABAT,ABCC8,ABL1,ABL1,ABR,ABR,ACHE,ACHE,ACHE,ACSL3,ACVR1C,ACVR1C,ADA,ADAM8,ADAM9,ADCY5,ADCY5,ADCYAP1,ADCYAP1,ADCYAP1R1,ADIPOQ,ADORA2A,ADORA2A,ADORA2B,ADRA2A,ADRA2B,ADRA2C,ADRBK1,AGAP11,AGT,AIM2,AKNAD1,AKR1C4,ALG1L2,ALOX12B,ANG,ANG,ANGPT1,ANKRD31,ANKRD62,ANO1,ANXA4,AP1G1,APBB1,APBB1,APBB1,APBB1,APBB1,APBB1,APOA1,APOA2,AQP1,AQP1,ARF1,ARF1,ARFIP1,ARG2,ARHGEF7,ARHGEF7,ARL16,ARL2,A…	ABAT,AIM2,CARD16,CASP1,CASP5,CD274,CEACAM1,CYP19A1,GBP1,GRIK5,IFIH1,IL17RA,IRS1,ITPR1,KCNN4,LGALS9,NOS2,PANX1,PLAA,PML,PRKCE,RAB8A,RAB8B,RALB,RAPGEF3,SIDT2,SOCS1,STXBP4,TNFRSF11A,TNFRSF14	ABAT,ABCC8,ABL1,ABR,ACHE,ACSL3,ACVR1C,ADA,ADAM8,ADAM9,ADCY5,ADCYAP1,ADIPOQ,ADORA2A,ADORA2B,ADRA2A,ADRA2B,ADRA2C,ADRBK1,AGT,AIM2,ALOX12B,ANG,ANGPT1,ANO1,ANXA4,AP1G1,APBB1,APOA1,APOA2,AQP1,ARF1,ARFIP1,ARG2,ARHGEF7,ARL2,ARL2BP,ARNTL,ASIC1,ATG5,ATP13A2,ATP2A2,AVP,AVPR1A,BAD,BANK1,BCR,BLK,BMP8A,BRSK2,BTN2A2,C12orf4,C19orf26,C1QTNF3,C2CD2L,C5,C5AR2,CACNA1C,CACNA1I,CACNA2D2,CADPS2,CAMK2A,CAPN10,CARD16,C…
GO Biological Process	GO:0045143	homologous chromosome segregation	337	0.00352948	1	0.135136	3.20232	2.49819	8	90	0.0160643	0.0888889	7	54	58	BATF2,CYP2E1,REC8,STAG3,STAG3,SYCE2,SYCP2,TRIM69	ANKLE1,ANKRD49,APOM,APOM,ATM,BAG6,BAG6,BATF2,BRD9,BRD9,BRIP1,C11orf85,C14orf39,C17orf104,C20orf202,CCDC155,CCDC36,CCDC36,CCDC79,CCNB1IP1,CCNE2,CDKL3,CDKL3,CENPC,CLIC1,CLIC1,CYP2E1,EPM2AIP1,ESPL1,FAM217B,FANCD2,FANCD2OS,FGFRL1,FKBP10,GPC2,HORMAD1,IL18,LEMD2,LEMD2,LEMD3,LRRFIP2,LRRFIP2,MAEL,MCMDC2,MCMDC2,MEI1,MEI4,MEIOB,MLH1,MLH1,MLH3,MRE11A,MSH4,MSH5,NDC1,NPAT,PLK1,PTTG1,PTTG1,RAD21L1,REC8,SAPCD1,…	C11orf85,C15orf43,REC8,STAG3,SYCE1,SYCE2,SYCP2	ANKLE1,ATM,BAG6,BRIP1,C11orf85,C14orf164,C14orf39,C15orf43,C17orf104,CCDC155,CCDC36,CCDC79,CCNB1IP1,CCNE1,CCNE2,CENPC,ESPL1,FANCD2,HORMAD1,LEMD2,LEMD3,LEPREL4,MAEL,MCMDC2,MEI1,MEI4,MEIOB,MLH1,MLH3,MRE11A,MSH4,MSH5,NDC1,PLK1,PTTG1,PTTG2,RAD21L1,REC8,RNF212,SPATA22,SPO11,STAG3,SUN1,SYCE1,SYCE1L,SYCE2,SYCE3,SYCP1,SYCP2,TERF1,TEX12,TEX15,TRIP13,UBE2B
GO Biological Process	GO:0050715	positive regulation of cytokine secretion	338	0.0035864	1	0.136909	2.75008	3.63625	10	131	0.0200803	0.0763359	9	92	113	AIM2,CASP1,CASP5,CD274,CECR6,CECR6,IFIH1,LGALS9,PANX1,TNFRSF14	ABL1,ABL1,AIM2,ATP1A1,BCL2L12,C1QTNF3,C2orf73,C5,CARD8,CARD8,CASP1,CASP5,CCL3,CD14,CD2,CD244,CD274,CD34,CD58,CECR6,CECR6,CHDH,CHI3L2,CHUK,CLEC5A,CLEC5A,CLEC9A,CRTAM,CRTAM,CSF1R,CSF1R,DDX58,DHX36,DHX9,F2RL1,FAM222A,FERMT1,FFAR2,FGR,FGR,FGR,GAB4,GAPDH,GAPDH,GAPDH,GATA3,GLMN,GSDMD,GSDMD,HAVCR2,HDAC9,HK1,HK1,HK1,HMGB1,HYAL2,IFIH1,IFNAR1,IFNG,IGF2,IL10,IL17F,IL17RA,IL17RB,IL17RC,IL17RC,IL1A,IL1B,IL1RA…	AIM2,CASP1,CASP5,CD274,IFIH1,IL17RA,LGALS9,PANX1,TNFRSF14	ABL1,AIM2,C1QTNF3,C5,CARD8,CASP1,CASP5,CCL3,CD14,CD2,CD244,CD274,CD34,CD58,CHIA,CHUK,CLEC5A,CLEC9A,CRTAM,CSF1R,DDX58,DHX36,DHX9,ENSG00000113811,F2RL1,FERMT1,FFAR2,FGR,GAPDH,GATA3,GLMN,GSDMD,HAVCR2,HK1,HMGB1,HMHB1,HYAL2,IFIH1,IFNAR1,IFNG,IL10,IL17F,IL17RA,IL17RB,IL17RC,IL1A,IL1B,IL1RAP,IL1RL1,IL26,IL33,INS,IRF3,KARS,LGALS9,LPL,MAPK14,MAPK3,MAVS,MBP,MIF,NLRP1,NLRP12,NLRP2,NLRP3,NOD2,ORM2,P2RX7,PAEP…
GO Biological Process	GO:0061025	membrane fusion	339	0.00359679	1	0.136901	2.2822	6.13444	14	221	0.0281125	0.0633484	9	142	169	ANKFY1,ANKFY1,BAK1,GCA,HSH2D,KIAA1614,MX1,OTOF,OTOF,PSMB9,SAMD9L,TAP1,TAP1,TPM4	ADAM2,ADCY5,ADCY5,AFG3L2,ANKFY1,ANKFY1,ANXA7,ATG7,BAK1,BAX,BCAT1,BCL2A1,BET1,BET1L,BNIP1,C19orf81,C1orf111,C1orf226,C1orf226,C2CD5,C2orf70,C3orf70,C8orf44,C8orf44-SGK3,CALR,CATSPER1,CAV2,CAV2,CD4,CD8A,CHCHD3,CHMP2B,CHP1,CIZ1,CPD,CRISP1,CRISP1,CXCR4,DCSTAMP,DNM1,DNM1L,DNM2,DNM3,DOC2A,DYSF,DYSF,EEA1,EQTN,EXD1,FAM73A,FAM73B,FARSA,FGD4,FIS1,GAK,GAK,GAS6,GCA,GCK,GDAP1,GNAI3,GON4L,GON4L,GOSR1,GOSR2,GZF…	ANKFY1,BAK1,GCA,MX1,OTOF,RAB8A,SAMD9L,STX6,TAP1	ADAM2,AFG3L2,ANKFY1,ANXA7,ATG7,BAK1,BAX,BCL2A1,BET1,BET1L,BNIP1,C1orf111,C2CD5,CALR,CATSPER1,CAV2,CD4,CHCHD3,CHMP2B,CHMP3,CHP1,CRISP1,CXCR4,DCSTAMP,DNM1,DNM1L,DNM2,DNM3,DOC2A,DYSF,EEA1,ENSG00000262633,EQTN,FAM73A,FAM73B,FIS1,GAS6,GCA,GDAP1,GNAI3,GOSR1,GOSR2,HACE1,HYAL2,IZUMO1,LRMP,LYZL6,MFF,MFN1,MFN2,MX1,MX2,NAPA,NAPB,NAPG,NKD2,NSFL1C,OPA1,OTOF,PPIA,PVRL2,RAB20,RAB34,RAB39A,RAB7A,RAB8A,RABIF,RIMS…
GO Biological Process	GO:0070059	intrinsic apoptotic signaling pathway in response to endoplasmic reticulum stress	340	0.00371003	1	0.140796	4.0029	1.49891	6	54	0.0120482	0.111111	6	29	31	BAK1,CASP4,CASP4,DNAJC10,ITPR1,PML	ANKS1B,ANKS1B,ANKS1B,APAF1,APOM,APOM,ATF4,ATF4,ATP2A1,ATP2A1,BAG6,BAG6,BAK1,BAX,BCL2,BRSK2,BRSK2,CASP12,CASP4,CASP4,CEBPB,CHAC1,DAB2IP,DAB2IP,DDIT3,DNAJC10,ERN1,ERN2,IKBIP,ITPR1,MAP3K5,MAP7,MOB2,PLEKHA4,PML,PPP1R15A,RHOBTB2,SELK,SH2B1,SH2B1,SH2B1,STOML1,STOML1,TEX2,TMBIM6,TMBIM6,TMEM117,TNFRSF10B,TRAF2,TRIB3,TRIB3,TRIB3,UBE2K,XBP1	BAK1,CASP12,CASP4,DNAJC10,ITPR1,PML	APAF1,ATF4,ATP2A1,BAG6,BAK1,BAX,BCL2,BRSK2,CASP12,CASP4,CEBPB,CHAC1,DAB2IP,DDIT3,DNAJC10,ENSG00000113811,ERN1,ERN2,ITPR1,MAP3K5,PML,PPP1R15A,TMBIM6,TMEM117,TNFRSF10B,TRAF2,TRIB3,UBE2K,XBP1
GO Biological Process	GO:0010827	regulation of glucose transport	341	0.00377816	1	0.14296	3.16713	2.52595	8	91	0.0160643	0.0879121	4	62	73	APPL1,IRS1,PIK3R3,PIK3R3,PIK3R3,PRKAG2,PRKAG2,PRKAG2	ADIPOQ,ADIPOR2,AGT,AKT1,AKT2,ANKRD24,APPL1,ARPP19,ASB14,ASPSCR1,C1QTNF2,C2CD5,C3,CAPN10,CLIP3,CNTD2,CREBL2,ENPP1,FAM132A,FAM183A,FAM214A,FFAR3,FGF21,FUT1,GAS2L3,GIP,GRB10,GSK3A,IGF1,IGF2,IL1B,INPP5K,INSR,IRS1,IRS2,LMBRD1,LTA,LTA,MAPK14,NFE2L2,NFE2L2,NGFR,NR1H4,NR1H4,NR4A3,OPA1,OSBPL8,OSTN,PAK1,PEA15,PIK3R1,PIK3R1,PIK3R1,PIK3R1,PIK3R2,PIK3R3,PIK3R3,PIK3R3,PPM1N,PRKAA1,PRKAG2,PRKAG2,PRKAG2,PRKCB,PR…	APPL1,IRS1,PIK3R3,PRKAG2	ADIPOQ,ADIPOR2,AGT,AKT1,AKT2,APPL1,ARPP19,ASPSCR1,C1QTNF2,C2CD5,C3,CAPN10,CLIP3,CREBL2,ENPP1,FAM132A,FFAR3,FGF21,GIP,GRB10,GSK3A,IGF1,IL1B,INPP5K,INS,INSR,IRS1,IRS2,LMBRD1,MAPK14,MZB1,NFE2L2,NGFR,NR1H4,NR4A3,OPA1,OSBPL8,OSTN,PAK1,PEA15,PIK3R1,PIK3R2,PIK3R3,PRKAA1,PRKAG2,PRKCB,PRKCI,PRKCZ,PTPN11,RAP1A,RARRES2,RNASEL,RPS6KB1,RTN2,SIRT6,SLC1A2,SLC25A27,SLC2A1,SORBS1,TNF,TRIB3,VIMP
GO Biological Process	GO:0098586	cellular response to virus	342	0.00380628	1	0.143604	4.74028	1.05479	5	38	0.0100402	0.131579	4	21	28	ADAR,IFIH1,LGALS8,LGALS8,LGALS9	ADAR,ADAR,ARF1,ARF1,BAD,BCL2L1,BCL2L11,BCL2L12,CHUK,DDX58,EDARADD,GBF1,GPR137,GPR137,GPR137,GPR137,HSF2BP,IFIH1,IKBKE,IL12A,IRF3,IRF7,IRF7,KCNN3,KIAA0355,LGALS8,LGALS8,LGALS9,LSM14A,MAPK14,MAVS,PITX3,RIOK3,RRP1B,SLC26A8,SLC26A8,SLC26A8,ZC3H12A	ADAR,IFIH1,LGALS8,LGALS9	ADAR,ARF1,BAD,BCL2L1,BCL2L11,CHUK,DDX58,GBF1,IFIH1,IKBKE,IL12A,IRF3,IRF7,LGALS8,LGALS9,LSM14A,MAPK14,MAVS,RIOK3,RRP1B,ZC3H12A
GO Biological Process	GO:0060674	placenta blood vessel development	342	0.00380628	1	0.143604	4.74028	1.05479	5	38	0.0100402	0.131579	2	25	31	FOSL1,NR2F2,NR2F2,NR2F2,NR2F2	ACBD4,AKT1,CYR61,DCAKD,DDAH1,FBXW8,FOSL1,FZD5,GGNBP2,HES1,HEY1,HEY1,HEY2,ITGB8,JUNB,MAP2K1,NMT1,NR2F2,NR2F2,NR2F2,NR2F2,OVOL2,OVOL2,PKD1,PLCD1,PLCD1,PLCD3,PLG,RBM15,RBPJ,RBPJ,SPINT1,SPINT1,TMED2,VASH1,VASH2,VILL,WNT2	FOSL1,NR2F2	AKT1,CYR61,FBXW8,FOSL1,FZD5,GGNBP2,HES1,HEY1,HEY2,ITGB8,JUNB,MAP2K1,NR2F2,OVOL2,PKD1,PLCD1,PLCD3,PLG,RBM15,RBPJ,SPINT1,TMED2,VASH1,VASH2,WNT2
GO Biological Process	GO:0072075	metanephric mesenchyme development	344	0.00387914	1	0.145502	9.00653	0.333092	3	12	0.0060241	0.25	2	8	14	PAX2,PAX2,STAT1	OSR1,PAX2,PAX2,RNF32,RNF32,RNF32,SIX1,SIX4,SMAD4,STAT1,WT1,WT1	PAX2,STAT1	OSR1,PAX2,SHH,SIX1,SIX4,SMAD4,STAT1,WT1
GO Biological Process	GO:0001946	lymphangiogenesis	344	0.00387914	1	0.145502	9.00653	0.333092	3	12	0.0060241	0.25	2	9	12	ACVRL1,ACVRL1,BMPR2	ACVR2B,ACVRL1,ACVRL1,BMPR2,CCBE1,FLT4,FOXC2,PPP3CB,PROX1,PROX1,TCEA2,USP54	ACVRL1,BMPR2	ACVR2B,ACVRL1,BMPR2,CCBE1,FLT4,FOXC2,PPP3CB,PROX1,SOX18
GO Biological Process	GO:2000667	positive regulation of interleukin-13 secretion	344	0.00387914	1	0.145502	9.00653	0.333092	3	12	0.0060241	0.25	2	6	6	CECR6,CECR6,LGALS9	CECR6,CECR6,CHDH,GAB4,GATA3,IL17RA,IL17RB,LGALS9,PAEP,PRKCZ,PRKCZ,PRKCZ	IL17RA,LGALS9	GATA3,IL17RA,IL17RB,LGALS9,PAEP,PRKCZ
GO Biological Process	GO:0034058	endosomal vesicle fusion	344	0.00387914	1	0.145502	9.00653	0.333092	3	12	0.0060241	0.25	2	9	10	ANKFY1,ANKFY1,SAMD9L	ANKFY1,ANKFY1,C3orf70,HEPACAM2,SAMD9,SAMD9L,TGFBRAP1,VPS11,VPS39,VPS41,VPS4A,VPS8	ANKFY1,SAMD9L	ANKFY1,SAMD9,SAMD9L,TGFBRAP1,VPS11,VPS39,VPS41,VPS4A,VPS8
GO Biological Process	GO:1990668	vesicle fusion with endoplasmic reticulum-Golgi intermediate compartment (ERGIC) membrane	344	0.00387914	1	0.145502	9.00653	0.333092	3	12	0.0060241	0.25	1	5	5	PSMB9,TAP1,TAP1	CALR,FARSA,PSMB9,STX4,STX4,TAP1,TAP1,TAP2,TAP2,TAPBP,ZBTB22,ZBTB22	TAP1	CALR,STX4,TAP1,TAP2,TAPBP
GO Biological Process	GO:0009048	dosage compensation by inactivation of X chromosome	344	0.00387914	1	0.145502	9.00653	0.333092	3	12	0.0060241	0.25	2	9	11	PCGF5,PCGF5,SMCHD1	BRCA1,BRCA1,CDYL,CDYL,EIF1,EXOSC10,HNRNPU,PCGF5,PCGF5,PRDM14,SMCHD1,UPF1	PCGF5,SMCHD1	BRCA1,CDYL,EIF1,EXOSC10,HNRNPU,PCGF5,PRDM14,SMCHD1,UPF1
GO Biological Process	GO:0033240	positive regulation of cellular amine metabolic process	344	0.00387914	1	0.145502	9.00653	0.333092	3	12	0.0060241	0.25	1	6	9	ABAT,ABAT,ABAT	ABAT,ABAT,ABAT,COMT,GAS2L3,GPR37,NR1H4,NR1H4,ORC6,PARK7,TXNRD2,VPS35	ABAT	ABAT,COMT,GPR37,NR1H4,PARK7,VPS35
GO Biological Process	GO:0014894	response to denervation involved in regulation of muscle adaptation	344	0.00387914	1	0.145502	9.00653	0.333092	3	12	0.0060241	0.25	1	7	9	SEPT4,SEPT4,SEPT4	ATP1A4,CASQ1,DAG1,FBXO32,FBXO32,HDAC4,MTMR4,SEPT4,SEPT4,SEPT4,SGCA,UTRN	MTMR4	CASQ1,DAG1,FBXO32,HDAC4,MTMR4,SGCA,UTRN
GO Biological Process	GO:0032486	Rap protein signal transduction	344	0.00387914	1	0.145502	9.00653	0.333092	3	12	0.0060241	0.25	1	7	10	RAPGEF3,RAPGEF3,RAPGEF3	C4orf45,MKL1,RAP1A,RAP1B,RAP2B,RAPGEF1,RAPGEF1,RAPGEF2,RAPGEF3,RAPGEF3,RAPGEF3,SGSM3	RAPGEF3	RAP1A,RAP1B,RAP2B,RAPGEF1,RAPGEF2,RAPGEF3,SGSM3
GO Biological Process	GO:0060850	regulation of transcription involved in cell fate commitment	353	0.00400867	1	0.146527	6.00435	0.666184	4	24	0.00803213	0.166667	1	13	16	NR2F2,NR2F2,NR2F2,NR2F2	CEBPB,CHD5,DLX1,DLX2,ETV2,NKX6-1,NR2F2,NR2F2,NR2F2,NR2F2,PAX6,PAX6,PAX6,PPARG,PPARG,PPARG,PROX1,PROX1,RORA,RORA,RORC,RORC,TLX1,TLX1NB	NR2F2	CEBPB,CHD5,DLX1,DLX2,ETV2,LBX1,NKX6-1,NR2F2,PAX6,PPARG,PROX1,RORA,RORC
GO Biological Process	GO:0006559	L-phenylalanine catabolic process	353	0.00400867	1	0.146527	6.00435	0.666184	4	24	0.00803213	0.166667	1	11	11	ATF5,ATF5,ATF5,IL4I1	ASRGL1,ATF5,ATF5,ATF5,CCBL1,GSTZ1,GSTZ1,HGD,HPD,IL4I1,LRRC8A,LRRC8A,NUP62,NUP62,NUP62,NUP62,PAH,PCBD1,PCBD1,POMT2,QDPR,TAT,ZFAND6,ZFAND6	IL4I1	ASRGL1,CCBL1,FAH,GSTZ1,HGD,HPD,IL4I1,PAH,PCBD1,QDPR,TAT
GO Biological Process	GO:0000722	telomere maintenance via recombination	353	0.00400867	1	0.146527	6.00435	0.666184	4	24	0.00803213	0.166667	3	12	12	BRCA2,GEN1,GEN1,TEX14	BRCA2,ERCC1,ERCC1,ERCC4,GEN1,GEN1,KIAA0196,MKL2,N4BP2L1,NSMCE2,PINLYP,PINLYP,RAD50,RAD51,RAD51,RAD51C,SMC5,SMC6,TEP1,TEX14,XRCC1,XRCC3,ZAR1L,ZFYVE21	BRCA2,RAD51C,SMC6	BRCA2,ERCC1,ERCC4,NSMCE2,RAD50,RAD51,RAD51C,SMC5,SMC6,TEP1,XRCC1,XRCC3
GO Biological Process	GO:0006521	regulation of cellular amino acid metabolic process	356	0.00404016	1	0.146433	3.13271	2.5537	8	92	0.0160643	0.0869565	4	55	60	ATXN7,ATXN7,PSMB8,PSMB8,PSMB9,PSME2,TAP1,TAP1	ATCAY,ATP2B4,ATXN7,ATXN7,AZIN1,COMT,DNAJC2,ECE2,FITM1,FTSJ3,GAS2L3,HPCAL1,HPCAL1,HPCAL1,HPD,IGF2,MRPL32,NEK6,NEK6,NQO1,NQO1,NR1H4,NR1H4,OAZ2,OAZ3,OAZ3,ODC1,PARK7,PCGF2,PDE3B,POGZ,PSMA1,PSMA2,PSMA3,PSMA4,PSMA5,PSMA5,PSMA5,PSMA6,PSMA8,PSMB1,PSMB10,PSMB11,PSMB2,PSMB2,PSMB2,PSMB3,PSMB4,PSMB5,PSMB5,PSMB6,PSMB7,PSMB8,PSMB8,PSMB9,PSMC1,PSMC2,PSMC3,PSMC4,PSMC5,PSMC5,PSMC6,PSMD1,PSMD11,PSMD12,PSMD13,PSMD1…	PSMB8,PSMB9,PSMD6,PSME2	ATCAY,ATP2B4,AZIN1,COMT,INS,NQO1,NR1H4,OAZ2,OAZ3,ODC1,PARK7,PSMA1,PSMA2,PSMA3,PSMA4,PSMA5,PSMA6,PSMA8,PSMB1,PSMB10,PSMB11,PSMB2,PSMB3,PSMB4,PSMB5,PSMB6,PSMB7,PSMB8,PSMB9,PSMC1,PSMC2,PSMC3,PSMC4,PSMC5,PSMC6,PSMD1,PSMD11,PSMD12,PSMD13,PSMD14,PSMD2,PSMD3,PSMD4,PSMD5,PSMD6,PSMD7,PSMD8,PSMD9,PSME1,PSME2,PSME3,PSME4,PSMF1,SIRT4,SLC7A7
GO Biological Process	GO:0048066	developmental pigmentation	357	0.00406881	1	0.147058	3.93012	1.52667	6	55	0.0120482	0.109091	2	30	40	MITF,MITF,MITF,MITF,MITF,MYO5A	ANKRD27,AP1G1,AP1M1,AP3D1,BCL2,BCL2L11,BLOC1S3,BLOC1S5,BLOC1S6,C10orf11,CD63,CD63,CD63,CD63,CD63,CD63,CD63,CDK2,DCT,EDNRB,EDNRB,EDNRB,GRM1,GTDC1,GTDC1,HPS4,HPS4,HPS6,KIT,LEF1,LURAP1L,MITF,MITF,MITF,MITF,MITF,MREG,MYO5A,PEX5L,PMEL,PMEL,RAB27A,RAB27A,RAB27A,RAB32,RAB38,RGS9BP,SLAIN1,SLC45A2,SOX10,SRRD,TRAPPC6A,TYR,TYRP1,ZEB2	MITF,MYO5A	ANKRD27,AP1G1,AP1M1,AP3D1,BCL2,BCL2L11,BLOC1S3,BLOC1S5,BLOC1S6,C10orf11,CD63,DCT,EDNRB,HPS4,HPS6,KIT,LEF1,MITF,MREG,MYO5A,PMEL,RAB27A,RAB32,RAB38,SLC45A2,SOX10,TYR,TYRP1,USP13,ZEB2
GO Biological Process	GO:0032655	regulation of interleukin-12 production	358	0.00408767	1	0.147328	3.45456	2.02631	7	73	0.0140562	0.0958904	5	42	50	FSIP1,IDO1,IRF1,IRF5,IRF5,IRF5,LGALS9	ACP5,ACP5,ACP5,AGER,ARRB2,C1QBP,C1orf141,CCR7,CCR7,CCR7,CD40,CMKLR1,CMKLR1,DIS3,FOXP1,FOXP1,FOXP1,FOXP1,FOXP1,FSIP1,GPR176,HLA-A,HLA-G,HMGB1,HSPD1,HSPD1,HSPE1,IDO1,IFNG,IL10,IL12B,IL23A,IL23R,IRAK3,IRF1,IRF5,IRF5,IRF5,ISL1,JAK3,KCP,LGALS9,LILRB1,LILRB1,LILRB1,LST1,LST1,LST1,LTB,MAPK14,MAST2,MEFV,NFKB1,PAN2,PIBF1,PRR5L,RELA,RIPK2,SLAMF1,SLC26A8,SLC26A8,SLC26A8,THBS1,TIGIT,TIRAP,TLR2,TLR4,TLR9,TNFR…	IDO1,IRF1,IRF5,LGALS9,THBS1	ACP5,AGER,ARRB2,C1QBP,CCR7,CD40,CMKLR1,FOXP1,HLA-G,HMGB1,HSPD1,IDO1,IFNG,IL10,IL12B,IL23A,IL23R,IRAK3,IRF1,IRF5,ISL1,JAK3,LGALS9,LILRB1,LTB,MAPK14,MAST2,MEFV,NFKB1,PIBF1,RELA,RIPK2,SLAMF1,THBS1,TIGIT,TIRAP,TLR2,TLR4,TLR9,TNFRSF9,TNFSF4,TRAF6
GO Biological Process	GO:0043632	modification-dependent macromolecule catabolic process	359	0.00423687	1	0.152279	1.62858	20.2631	33	730	0.0662651	0.0452055	23	431	510	ABTB2,ATXN7,ATXN7,BTBD3,BTBD3,BTBD3,CD2AP,DERL1,DNAJC10,EXOSC9,IFT74,IFT74,IFT74,KCTD6,KLHL20,KLHL42,NUB1,OTUD4,PARP9,PML,PSMB8,PSMB8,PSMB9,PSME2,RNF144A,RNF19B,RNF43,SMARCD3,TAP1,TAP1,TRIM58,UBE2L6,UBE2L6	ABCE1,ABTB2,ADRM1,AFF1,AGAP3,AGPAT1,AGPAT1,AHCY,ALG2,ALG5,ALYREF,AMFR,ANAPC1,ANAPC10,ANAPC10,ANAPC11,ANAPC11,ANAPC11,ANAPC15,ANAPC15,ANAPC15,ANAPC15,ANAPC16,ANAPC2,ANAPC5,ANAPC7,ANK3,ANK3,ANKZF1,ANKZF1,APC,APC,APOM,APOM,AREL1,ARIH1,ARIH2,ARIH2OS,ARL17A,ARNTL,ARRB2,ASB2,ASB2,ASB3,ASB3,ASCC1,ASCC1,ASTN2,ASTN2,ATE1,ATE1,ATG9A,ATP5H,ATPAF2,ATXN3,ATXN7,ATXN7,AUP1,AURKA,AURKB,BAG6,BAG6,BFAR,BIRC2,BIRC2…	ABTB2,ANAPC10,BTBD3,CD2AP,DERL1,DNAJC10,DTX3L,EXOSC9,KCTD6,KLHL20,KLHL42,NUB1,PLAA,PML,PSMB8,PSMB9,PSMD6,PSME2,RNF144A,RNF19B,RNF43,TRIM58,UBE2L6	ABTB2,ADRM1,AMFR,ANAPC1,ANAPC10,ANAPC11,ANAPC15,ANAPC16,ANAPC2,ANAPC5,ANAPC7,ANKIB1,ANKZF1,APC,AREL1,ARIH1,ARIH2,ARNTL,ARRB2,ASB2,ATE1,ATXN3,AUP1,AURKA,AURKB,BAG6,BAP1,BFAR,BIRC2,BTBD1,BTBD11,BTBD3,BTBD6,BTBD9,BTRC,BUB1B,BUB3,C17orf97,C18orf25,C19orf68,C2orf40,CACUL1,CBL,CCDC47,CCIN,CCNB1,CCNF,CD2AP,CDC16,CDC20,CDC23,CDC26,CDC27,CDC34,CDK1,CHFR,CLOCK,COPS3,CRBN,CSNK1A1,CTNNB1,CUL1,CUL2,CUL3,CUL4A…
GO Biological Process	GO:0007569	cell aging	360	0.0042418	1	0.152033	2.86934	3.13661	9	113	0.0180723	0.079646	5	58	66	ATF5,ATF5,ATF5,BRCA2,GEN1,GEN1,IL4I1,PML,SERPINE1	ANK3,ANK3,ARNTL,ATF5,ATF5,ATF5,ATM,ATR,BCL2,BGLAP,BRCA2,BTBD10,CALR,CDK1,CDK1,CDKN1A,CDKN1A,CDKN1A,CDKN1A,CDKN1A,CHEK1,CHEK1,CHEK2,CTC1,DNAJA3,DPAGT1,ENG,ENG,ERCC1,ERCC1,FARSA,GEN1,GEN1,GRM4,H2AFX,HMBS,HMGA1,HMGA1,HMGA1,HSCB,ICAM1,ID2,IL4I1,ILK,ILK,KIAA0196,LIMS1,LIMS1,LIMS1,LIMS1,LIMS1,LRRC56,MAP2K1,MAPK14,MAPKAPK5,MIF,MME,MME,MME,MME,MNT,MORC3,MTOR,N4BP2L1,NCK2,NFS1,NPAT,NPM1,NSMCE2,NUP62,NUP62…	BRCA2,NUP62,PML,SERPINE1,SMC6	ARNTL,ATM,ATR,BCL2,BGLAP,BRCA2,C2orf40,CALR,CDK1,CDKN1A,CHEK1,CHEK2,CTC1,DNAJA3,ENG,ERCC1,H2AFX,HMGA1,HRAS,ICAM1,ID2,ILK,LIMS1,MAP2K1,MAPK14,MAPKAPK5,MIF,MME,MNT,MORC3,MTOR,NPM1,NSMCE2,NUP62,OPA1,PDCD4,PLA2R1,PML,PRKCD,PRMT6,ROMO1,RWDD1,SERPINE1,SIRT1,SMC5,SMC6,SOD1,SRF,TBX2,TBX3,TERF2,TP53,TP63,ULK3,WNT16,WRN,ZMIZ1,ZNF354A
GO Biological Process	GO:0072040	negative regulation of mesenchymal cell apoptotic process involved in nephron morphogenesis	361	0.00444556	1	0.158895	18.013	0.111031	2	4	0.00401606	0.5	1	3	4	PAX2,PAX2	HNF1B,PAX2,PAX2,PAX8	PAX2	HNF1B,PAX2,PAX8
GO Biological Process	GO:0072003	kidney rudiment formation	361	0.00444556	1	0.158895	18.013	0.111031	2	4	0.00401606	0.5	1	3	3	PAX2,PAX2	PAX2,PAX2,PAX8,WNT9B	PAX2	PAX2,PAX8,WNT9B
GO Biological Process	GO:0072221	metanephric distal convoluted tubule development	361	0.00444556	1	0.158895	18.013	0.111031	2	4	0.00401606	0.5	1	3	5	PAX2,PAX2	CALB1,PAX2,PAX2,PAX8	PAX2	CALB1,PAX2,PAX8
GO Biological Process	GO:1900212	negative regulation of mesenchymal cell apoptotic process involved in metanephros development	361	0.00444556	1	0.158895	18.013	0.111031	2	4	0.00401606	0.5	1	3	3	PAX2,PAX2	HNF1B,PAX2,PAX2,PAX8	PAX2	HNF1B,PAX2,PAX8
GO Biological Process	GO:1990569	UDP-N-acetylglucosamine transmembrane transport	361	0.00444556	1	0.158895	18.013	0.111031	2	4	0.00401606	0.5	1	2	2	SLC35A3,SLC35A3	AGL,SLC35A3,SLC35A3,SLC35B4	SLC35A3	SLC35A3,SLC35B4
GO Biological Process	GO:0000432	positive regulation of transcription from RNA polymerase II promoter by glucose	361	0.00444556	1	0.158895	18.013	0.111031	2	4	0.00401606	0.5	1	3	3	USF1,USF1	FOXA2,USF1,USF1,USF2	USF1	FOXA2,USF1,USF2
GO Biological Process	GO:0070370	cellular heat acclimation	361	0.00444556	1	0.158895	18.013	0.111031	2	4	0.00401606	0.5	2	2	3	HSPA1A,HSPA1B	C6orf48,HSPA1A,HSPA1B,HSPA1L	HSPA1A,HSPA1B	HSPA1A,HSPA1B
GO Biological Process	GO:0048210	Golgi vesicle fusion to target membrane	361	0.00444556	1	0.158895	18.013	0.111031	2	4	0.00401606	0.5	1	2	2	HSH2D,TPM4	HSH2D,NKD2,RAB8A,TPM4	RAB8A	NKD2,RAB8A
GO Biological Process	GO:0019086	late viral transcription	361	0.00444556	1	0.158895	18.013	0.111031	2	4	0.00401606	0.5	1	3	4	USF1,USF1	MON1B,USF1,USF1,USF2	USF1	MON1B,USF1,USF2
GO Biological Process	GO:0021648	vestibulocochlear nerve morphogenesis	361	0.00444556	1	0.158895	18.013	0.111031	2	4	0.00401606	0.5	1	3	6	PAX2,PAX2	ATP8B1,PAX2,PAX2,TIFAB	PAX2	ATP8B1,PAX2,TIFAB
GO Biological Process	GO:0021631	optic nerve morphogenesis	361	0.00444556	1	0.158895	18.013	0.111031	2	4	0.00401606	0.5	1	3	6	PAX2,PAX2	CHRNB2,EPHB1,PAX2,PAX2	PAX2	CHRNB2,EPHB1,PAX2
GO Biological Process	GO:0035564	regulation of kidney size	361	0.00444556	1	0.158895	18.013	0.111031	2	4	0.00401606	0.5	1	3	4	PAX2,PAX2	HNF1B,LRRK2,PAX2,PAX2	PAX2	HNF1B,LRRK2,PAX2
GO Biological Process	GO:0021650	vestibulocochlear nerve formation	361	0.00444556	1	0.158895	18.013	0.111031	2	4	0.00401606	0.5	1	3	5	PAX2,PAX2	ATP8B1,PAX2,PAX2,TIFAB	PAX2	ATP8B1,PAX2,TIFAB
GO Biological Process	GO:1903792	negative regulation of anion transport	374	0.00466905	1	0.161082	5.76418	0.693941	4	25	0.00803213	0.16	2	16	24	ABAT,ABAT,ABAT,FSIP1	ABAT,ABAT,ABAT,AKT1,AKT2,ALG1L2,ANO9,ARL6IP5,CNTD2,CYP4F2,EPDR1,EPDR1,FSIP1,GOPC,GPR176,IRS2,MTOR,NPY5R,OSR1,PLA2R1,PRKG2,SFRP4,THBS1,TRH,UBA3	ABAT,THBS1	ABAT,AKT1,AKT2,ANO9,ARL6IP5,CYP4F2,GOPC,IRS2,MTOR,NPY5R,OSR1,PLA2R1,PRKG2,SFRP4,THBS1,TRH
GO Biological Process	GO:0097151	positive regulation of inhibitory postsynaptic potential	375	0.00493982	1	0.169969	8.31372	0.360849	3	13	0.0060241	0.230769	1	6	7	ABAT,ABAT,ABAT	ABAT,ABAT,ABAT,IGSF9B,RIMS1,RIMS1,RIMS1,RIMS1,RIMS2,RIMS2,RIMS2,RUSC2,TMEM256	ABAT	ABAT,IGSF9B,NLGN2,RIMS1,RIMS2,UNC13B
GO Biological Process	GO:0070474	positive regulation of uterine smooth muscle contraction	375	0.00493982	1	0.169969	8.31372	0.360849	3	13	0.0060241	0.230769	1	8	8	ABAT,ABAT,ABAT	ABAT,ABAT,ABAT,ADRA2B,EVA1A,GPER1,GPER1,HK1,HK1,OXT,OXTR,TACR2,TACR3	ABAT	ABAT,ADRA2B,GPER1,OXT,OXTR,TACR1,TACR2,TACR3
GO Biological Process	GO:0044265	cellular macromolecule catabolic process	377	0.00496684	1	0.169992	1.46012	33.559	49	1209	0.0983936	0.0405294	35	729	845	ABTB2,ATXN7,ATXN7,BTBD3,BTBD3,BTBD3,CASP8,CASP8,CASP8,CD2AP,DCP1A,DERL1,DNAJC10,EXOSC9,HSPA1A,HSPA1B,IFT74,IFT74,IFT74,ISG20,ISG20,KCTD6,KLHL20,KLHL42,MASTL,NUB1,OTUD4,PARP9,PATL1,PATL2,PML,PPP2R2A,PPP2R2A,PSMB8,PSMB8,PSMB9,PSME2,RIPK1,RNF144A,RNF19B,RNF43,SIDT2,SMARCD3,TAP1,TAP1,TRIM58,UBE2L6,UBE2L6,XRN1	ABCE1,ABTB2,ADAMTS9,ADRM1,AFF1,AGAP3,AGO1,AGO3,AGPAT1,AGPAT1,AHCY,ALG2,ALG5,ALYREF,AMFR,AMMECR1L,AMMECR1L,ANAPC1,ANAPC10,ANAPC10,ANAPC11,ANAPC11,ANAPC11,ANAPC15,ANAPC15,ANAPC15,ANAPC15,ANAPC16,ANAPC2,ANAPC5,ANAPC7,ANK3,ANK3,ANKRD16,ANKZF1,ANKZF1,AP2A1,AP2A2,AP2B1,AP2M1,AP2S1,AP2S1,AP2S1,APC,APC,APOA5,APOM,APOM,AREL1,ARHGEF28,ARIH1,ARIH2,ARIH2OS,ARL17A,ARNTL,ARRB2,ARSK,ASB2,ASB2,ASB3,ASB3,ASCC1,AS…	ABTB2,ANAPC10,BTBD3,CASP8,CD2AP,DCP1A,DERL1,DNAJC10,DTX3L,EXOSC9,HSPA1A,HSPA1B,ISG20,KCTD6,KLHL20,KLHL42,NUB1,PATL1,PATL2,PLAA,PML,PPP2R2A,PSMB8,PSMB9,PSMD6,PSME2,RIPK1,RNF144A,RNF19B,RNF43,SIDT2,TRIM58,UBE2L6,XRN1,YME1L1	ABTB2,ADAMTS9,ADRM1,AGO1,AGO3,AMFR,ANAPC1,ANAPC10,ANAPC11,ANAPC15,ANAPC16,ANAPC2,ANAPC5,ANAPC7,ANKIB1,ANKZF1,AP2A1,AP2A2,AP2B1,AP2M1,AP2S1,APC,AREL1,ARIH1,ARIH2,ARNTL,ARRB2,ASB2,ATE1,ATM,ATXN3,AUP1,AURKA,AURKB,BAG6,BAP1,BFAR,BIRC2,BNIP3L,BTBD1,BTBD11,BTBD3,BTBD6,BTBD9,BTRC,BUB1B,BUB3,C17orf97,C18orf25,C19orf68,C2orf40,CACUL1,CAPN2,CASC3,CASP8,CBL,CCDC115,CCDC47,CCIN,CCNB1,CCNF,CCRN4L,CD2AP,CDC16,…
GO Biological Process	GO:0070482	response to oxygen levels	378	0.00497946	1	0.169973	1.77541	13.518	24	487	0.0481928	0.0492813	16	293	366	ABAT,ABAT,ABAT,ACVRL1,ACVRL1,ATXN7,ATXN7,CARD16,CASP1,CPEB2,FSIP1,ITPR1,LGALS9,PAX2,PML,PRKCE,PSMB8,PSMB8,PSMB9,PSME2,TAP1,TAP1,USF1,USF1	ABAT,ABAT,ABAT,ABCB4,ACAA2,ACTA2,ACTA2,ACTN4,ACVRL1,ACVRL1,ADA,ADAM17,ADAM8,ADIPOQ,ADM,ADSL,AGER,AGTRAP,AHCY,AHCY,AJUBA,AJUBA,AKR1C4,AKT1,ALAD,ALDH3A1,ALDH3A1,ALDH3A1,ALG1L2,ALKBH5,ANG,ANG,ANGPT2,ANGPTL4,ANKS1B,ANKS1B,ANKS1B,APAF1,APOLD1,APOLD1,AQP1,AQP1,AQP3,ARNT,ARNT2,ASCL2,ASIC2,ASIP,ATG7,ATM,ATP6V0A2,ATP6V0D1,ATP6V1G1,ATXN7,ATXN7,BACH1,BAD,BCL2,BECN1,BIRC2,BIRC2,BMP2,BNIP3L,BOP1,BRIP1,C10orf5…	ABAT,ACVRL1,CARD16,CASP1,CPEB2,HIF1AN,ITPR1,NOS2,PML,PRKCE,PSMB8,PSMB9,PSMD6,PSME2,THBS1,USF1	ABAT,ABCB4,ACAA2,ACTN4,ACVRL1,ADA,ADAM17,ADAM8,ADIPOQ,ADM,ADSL,AGER,AGTRAP,AHCY,AJUBA,AKT1,ALAD,ALDH3A1,ALKBH5,ANG,ANGPT2,ANGPT4,ANGPTL4,APAF1,APOLD1,AQP1,AQP3,ARNT,ARNT2,ASCL2,ATG7,ATM,ATP6V0A2,ATP6V0D1,ATP6V1G1,BACH1,BAD,BCL2,BECN1,BIRC2,BMP2,BNIP3L,BRIP1,CA9,CAPN2,CARD16,CASP1,CASR,CAT,CAV1,CBFA2T3,CBL,CCDC115,CCL2,CCNA2,CCNB1,CD38,CDK4,CDKN1A,CDKN1B,CFLAR,CHRNA7,CHRNB2,CITED2,CLCA1,COL1A1,COX…
GO Biological Process	GO:1904666	regulation of ubiquitin protein ligase activity	379	0.00513156	1	0.174703	2.4768	4.44122	11	160	0.0220883	0.06875	7	89	92	ATXN7,ATXN7,MASTL,OTUD4,PSMB8,PSMB8,PSMB9,PSME2,TAP1,TAP1,TTC21A	ABCE1,ALYREF,ANAPC1,ANAPC10,ANAPC10,ANAPC11,ANAPC11,ANAPC11,ANAPC15,ANAPC15,ANAPC15,ANAPC15,ANAPC16,ANAPC2,ANAPC5,ANAPC7,ANK3,ANK3,ARL17A,ASCC1,ASCC1,ATXN7,ATXN7,BTRC,BUB1B,BUB3,C17orf98,C19orf71,C7orf33,CCNB1,CDC14B,CDC14B,CDC16,CDC20,CDC20B,CDC23,CDC26,CDC27,CDK1,CDK1,CDK2,CLHC1,CLHC1,COLEC11,CUL1,DNAJC2,DRAXIN,ECE2,FAM69A,FBXO43,FBXO5,FBXO5,FITM1,FTSJ3,FZR1,GOLGA2,GORASP1,GORASP1,HPD,MAD2L1,MA…	ANAPC10,GORASP1,MASTL,PSMB8,PSMB9,PSMD6,PSME2	ANAPC1,ANAPC10,ANAPC11,ANAPC15,ANAPC16,ANAPC2,ANAPC5,ANAPC7,BTRC,BUB1B,BUB3,CCNB1,CDC14B,CDC16,CDC20,CDC20B,CDC23,CDC26,CDC27,CDK1,CDK2,CUL1,FBXO43,FBXO5,FZR1,GOLGA2,GORASP1,MAD2L1,MAD2L2,MASTL,PLK1,PSMA1,PSMA2,PSMA3,PSMA4,PSMA5,PSMA6,PSMA8,PSMB1,PSMB10,PSMB11,PSMB2,PSMB3,PSMB4,PSMB5,PSMB6,PSMB7,PSMB8,PSMB9,PSMC1,PSMC2,PSMC3,PSMC4,PSMC5,PSMC6,PSMD1,PSMD11,PSMD12,PSMD13,PSMD14,PSMD2,PSMD3,PSMD4,PS…
GO Biological Process	GO:0072330	monocarboxylic acid biosynthetic process	380	0.00529479	1	0.179786	2.26251	5.74583	13	207	0.0261044	0.0628019	8	137	171	ABAT,ABAT,ABAT,ACSM1,CRABP2,CRABP2,IDO1,LIPC,MYO5A,PRKAG2,PRKAG2,PRKAG2,SLC27A2	ABAT,ABAT,ABAT,ABCB11,ABCD3,ACACA,ACACB,ACLY,ACLY,ACOT7,ACOT7,ACOT7,ACOT7,ACOT8,ACOX2,ACSF3,ACSL3,ACSM1,ACSM2B,ACSM3,ACSM5,ACSS1,ACSS1,ACSS2,ACSS2,AKR1C3,AKR1C3,AKR1C4,AKR1D1,ALDH1A2,ALDH1A2,ALDH1A3,ALDH8A1,ALOX12,ALOX12B,ALOX15,ALOX5,ALOX5AP,ALOX5AP,ALOXE3,ALOXE3,AMACR,ASNS,ASNS,ASNSD1,BAAT,BCAN,BRCA1,BRCA1,C12orf79,C2orf54,C2orf54,CBR1,CBR4,CD74,CH25H,CHST14,CRABP2,CRABP2,CSPG5,CYP1A1,CYP27A1,C…	ABAT,ACSM1,CRABP2,IDO1,LIPC,MYO5A,PRKAG2,SLC27A2	ABAT,ABCB11,ABCD3,ACACA,ACACB,ACLY,ACOT7,ACOT8,ACOX2,ACSF3,ACSL3,ACSM1,ACSM2B,ACSM3,ACSM5,ACSS1,ACSS2,AGXT,AKR1C3,AKR1C4,AKR1D1,ALDH1A2,ALDH1A3,ALDH8A1,ALOX12,ALOX12B,ALOX15,ALOX5,ALOX5AP,ALOXE3,AMACR,ASNS,ASNSD1,BAAT,BCAN,BRCA1,CBR1,CBR4,CD74,CH25H,CHST12,CHST14,CRABP2,CSPG4,CSPG5,CYP1A1,CYP27A1,CYP39A1,CYP7A1,CYP7B1,DCN,DECR2,DEGS1,DHRS9,EDN1,EDN2,ELOVL1,ELOVL3,ELOVL4,ELOVL5,ELOVL6,FADS1,FADS2,…
GO Biological Process	GO:0008535	respiratory chain complex IV assembly	381	0.00530975	1	0.179821	4.39343	1.13806	5	41	0.0100402	0.121951	2	21	22	SCO2,SCO2,SCO2,SCO2,STXBP4	ADPRM,ANKRD17,BCS1L,CNTD1,COA1,COA3,COA4,COA5,COA6,COA6,COA6,COX10,COX11,COX14,COX15,COX17,COX18,COX19,COX20,CUTC,FBXO15,FBXO15,PAAF1,PAAF1,PET100,PET117,SCO1,SCO2,SCO2,SCO2,SCO2,SLC35F3,SMIM20,STXBP4,SURF1,SURF2,TIMM21,TYMP,UNC50,XAB2,ZNF142	COX11,SCO2	BCS1L,COA1,COA3,COA4,COA5,COA6,COX10,COX11,COX14,COX15,COX17,COX18,COX19,COX20,PET100,PET117,SCO1,SCO2,SMIM20,SURF1,TIMM21
GO Biological Process	GO:0045777	positive regulation of blood pressure	381	0.00530975	1	0.179821	4.39343	1.13806	5	41	0.0100402	0.121951	2	27	38	NR2F2,NR2F2,NR2F2,NR2F2,TLN2	ABL1,ADH5,ADIPOQ,ADRA1D,ADRA2B,ADRB1,AGT,AVP,AVPR1A,CARTPT,CHRNA7,CNR1,CNR1,CYBA,EVA1A,F11R,GLP1R,ID2,NR2F2,NR2F2,NR2F2,NR2F2,OR51E2,OXT,OXTR,PDE4D,PDE4D,PDE4D,PDE4D,PDE4D,PDE4D,PDE4D,PDE4D,TACR3,TBXA2R,TLN2,TPM1,TPM1,UTS2,UTS2,UTS2R	NR2F2,TPM1	ADH5,ADIPOQ,ADRA1D,ADRA2B,ADRB1,AGT,AVP,AVPR1A,CARTPT,CHRNA7,CNR1,CYBA,F11R,GLP1R,ID2,NR2F2,OR51E2,OXT,OXTR,PDE4D,QRFP,TACR1,TACR3,TBXA2R,TPM1,UTS2,UTS2R
GO Biological Process	GO:0046640	regulation of alpha-beta T cell proliferation	383	0.0053988	1	0.181882	5.54248	0.721699	4	26	0.00803213	0.153846	4	19	23	CD80,IRF1,LGALS9,TNFRSF14	AHCY,ARG2,CD244,CD3E,CD55,CD80,EBI3,IL12B,IL18,IL23A,IRF1,ITCH,LGALS9,PAN2,RIPK2,SYK,SYK,SYK,TEX12,TGFBR2,TNFRSF14,TNFSF4,TNFSF4,XCL1,ZAP70,ZAP70	CD80,IRF1,LGALS9,TNFRSF14	ARG2,CD244,CD3E,CD55,CD80,EBI3,IL12B,IL18,IL23A,IRF1,ITCH,LGALS9,RIPK2,SYK,TGFBR2,TNFRSF14,TNFSF4,XCL1,ZAP70
GO Biological Process	GO:2001273	regulation of glucose import in response to insulin stimulus	383	0.0053988	1	0.181882	5.54248	0.721699	4	26	0.00803213	0.153846	2	18	19	IRS1,PIK3R3,PIK3R3,PIK3R3	AGT,AKT2,C2CD5,CNTD2,FFAR3,GAS2L3,IRS1,NGFR,NR1H4,NR1H4,OPA1,OSBPL8,PAK1,PIK3R1,PIK3R1,PIK3R1,PIK3R1,PIK3R2,PIK3R3,PIK3R3,PIK3R3,PRKAA1,PROB1,PTPN11,RNASEL,ZBED6CL	IRS1,PIK3R3	AGT,AKT2,C2CD5,FFAR3,IRS1,MZB1,NGFR,NR1H4,OPA1,OSBPL8,PAK1,PIK3R1,PIK3R2,PIK3R3,PRKAA1,PTPN11,RARRES2,RNASEL
GO Biological Process	GO:0035456	response to interferon-beta	383	0.0053988	1	0.181882	5.54248	0.721699	4	26	0.00803213	0.153846	4	19	23	AIM2,IFITM3,IRF1,STAT1	AIM2,AUP1,BST2,CDC34,DDX41,DQX1,GATAD2A,HTRA2,IFITM1,IFITM2,IFITM3,IFNAR2,IKBKE,IRF1,MVB12A,NDUFA13,PLSCR1,PLSCR2,PNPT1,STAT1,TMEM173,TMEM173,TSSK6,UBE2G2,UBE2K,XAF1	AIM2,IFITM3,IRF1,STAT1	AIM2,BST2,CDC34,DDX41,HTRA2,IFITM1,IFITM2,IFITM3,IFNAR2,IKBKE,IRF1,NDUFA13,PLSCR1,PNPT1,STAT1,TMEM173,UBE2G2,UBE2K,XAF1
GO Biological Process	GO:0010594	regulation of endothelial cell migration	386	0.00562895	1	0.188161	2.33683	5.13516	12	185	0.0240964	0.0648649	8	102	126	ACVRL1,ACVRL1,BMPR2,CEACAM1,FSIP1,NR2F2,NR2F2,NR2F2,NR2F2,PRKD2,SP100,SYNJ2BP	AAMP,ABL1,ABL1,ACVRL1,ACVRL1,ADAMTS9,AGT,AKT1,ALOX12,ALS2CL,AMOTL1,ANGPT1,ANGPT2,ANXA3,APOE,APOE,APOE,ARHGAP25,ATOX1,ATP5A1,ATP5B,BCAR1,BCAR1,BCAR1,BCAR1,BCAR1,BCAR1,BCAS3,BMP10,BMP4,BMP4,BMPER,BMPR2,C12orf79,C17orf53,C6orf223,CALR,CAMKK2,CAV1,CAV1,CCBE1,CD40,CEACAM1,CIB1,CPSF3,CSNK2B,DAB2IP,DAB2IP,DCN,DCN,DCN,DLL4,EDN1,EFCAB13,EMP2,EPHA2,ERMAP,ERMAP,ETS1,FAM110A,FAM110A,FAM181B,FARSA,FBLN2,FGFR1…	ACVRL1,BMPR2,CEACAM1,NR2F2,PRKD2,SP100,SYNJ2BP,THBS1	AAMP,ABL1,ACVRL1,ADAMTS9,AGT,AKT1,ALOX12,AMOTL1,ANGPT1,ANGPT2,ANGPT4,ANXA3,APOE,ATOH8,ATP5A1,ATP5B,BCAR1,BCAS3,BMP10,BMP4,BMPER,BMPR2,CALR,CCBE1,CCDC23,CD40,CEACAM1,CIB1,CSNK2B,DAB2IP,DCN,DLL4,EDN1,EMP2,EPHA2,ETS1,FGFR1,FLT4,FOXC2,FOXP1,GATA3,GDF2,GPLD1,HDAC5,HDAC9,HIF1A,HMGB1,HRG,HSPB1,ITGB1BP1,ITGB3,KDR,KIAA1462,KLF4,KRIT1,MAP2K5,MEOX2,MET,MMRN2,NF1,NFE2L2,NOTCH1,NR2F2,NRP2,P2RX4,PDCD10,PDCD6,P…
GO Biological Process	GO:0032869	cellular response to insulin stimulus	387	0.00573132	1	0.191088	2.24086	5.80135	13	209	0.0261044	0.062201	9	128	147	APPL1,CEACAM1,CPEB2,HSH2D,IRS1,MYO5A,PIK3R3,PIK3R3,PIK3R3,STXBP4,TPM4,USF1,USF1	AATK,ACTR3C,ADCYAP1R1,ADIPOQ,AKT1,AKT2,AP3S1,APC,APC,APPL1,APRT,AQP1,ARHGEF33,ASB14,ASIC2,ATG12,ATP6V0A1,ATP6V0A2,ATP6V0B,ATP6V0C,ATP6V0D1,ATP6V0D2,ATP6V0E1,ATP6V0E2,ATP6V1B1,ATP6V1B2,ATP6V1C1,ATP6V1C2,ATP6V1D,ATP6V1E1,ATP6V1E2,ATP6V1F,ATP6V1G1,ATP6V1G2,ATP6V1H,ATP6V1H,BAIAP2L1,BAIAP2L2,BCAR1,BCAR1,BCAR1,BCAR1,BCAR1,BCAR1,C17orf53,C2CD5,CAPN10,CAPN3,CAPN3,CAV2,CAV2,CCL2,CDK4,CEACAM1,CFLAR,CFLAR,C…	APPL1,CEACAM1,CPEB2,IRS1,MYO5A,PIK3R3,RAB8A,STXBP4,USF1	ADIPOQ,AKT1,AKT2,AP3S1,APC,APPL1,APRT,ATP6V0A1,ATP6V0A2,ATP6V0B,ATP6V0C,ATP6V0D1,ATP6V0D2,ATP6V0E1,ATP6V0E2,ATP6V1B1,ATP6V1B2,ATP6V1C1,ATP6V1C2,ATP6V1D,ATP6V1E1,ATP6V1E2,ATP6V1F,ATP6V1G1,ATP6V1G2,ATP6V1H,BAIAP2,BAIAP2L1,BAIAP2L2,BCAR1,C2CD5,CAPN10,CAV2,CCL2,CDK4,CEACAM1,CFLAR,CPEB1,CPEB2,CYFIP1,DENND4C,EEF2K,EIF4EBP1,EIF4EBP2,ENPP1,ERRFI1,FER,FOXC2,FOXO1,GAB1,GCK,GCLC,GHRHR,GOT1,GPLD1,GRB2,GSK3A,…
GO Biological Process	GO:1901988	negative regulation of cell cycle phase transition	388	0.00584681	1	0.194436	1.94153	9.27106	18	334	0.0361446	0.0538922	10	191	207	ATF5,ATF5,ATF5,ATXN7,ATXN7,EXOC3L1,GJC2,IL4I1,IL4I1,NBN,PML,PSMB8,PSMB8,PSMB9,PSME2,TAP1,TAP1,TEX14	ADCY7,ANK3,ANK3,ANKRD49,APC,APC,ARID3A,ATF5,ATF5,ATF5,ATM,ATXN7,ATXN7,AURKA,AURKB,BAX,BCL2,BLM,BRCA1,BRCA1,BRD7,BRD9,BRD9,BTG2,BUB1,BUB1B,BUB3,C10orf99,C16orf95,C1orf27,C5orf45,C7orf33,CASP2,CASP2,CCNB1,CCT6B,CDC25C,CDC73,CDK1,CDK1,CDK2,CDK2AP2,CDK2AP2,CDK5RAP3,CDK5RAP3,CDKN1A,CDKN1A,CDKN1A,CDKN1A,CDKN1A,CDKN1B,CDKN2D,CDKN2D,CDS2,CENPF,CENPJ,CEP76,CFL1,CHEK2,CHMP4C,CLHC1,CLHC1,CLSPN,CNOT1,CNOT10,…	ATF5,E2F4,GJC2,NBN,PML,PSMB8,PSMB9,PSMD6,PSME2,TEX14	APC,ARID3A,ATF5,ATM,AURKA,AURKB,BAX,BCL2,BLM,BRCA1,BRD7,BTG2,BUB1,BUB1B,BUB3,C10orf99,C5orf45,CASP2,CCNB1,CCND1,CDC25C,CDC73,CDK1,CDK2,CDK2AP2,CDK5RAP3,CDKN1A,CDKN1B,CDKN2D,CENPF,CENPJ,CHEK2,CHMP4C,CLSPN,CNOT1,CNOT10,CNOT11,CNOT2,CNOT3,CNOT4,CNOT6,CNOT6L,CNOT7,CNOT8,CRADD,CTDSP1,CTDSP2,CUL1,DACT1,DCUN1D3,DONSON,E2F1,E2F4,E2F7,E2F8,EP300,EZH2,FANCI,FBXL7,FBXO31,FBXO7,FOXN3,GADD45A,GIGYF2,GJC2,GLTS…
GO Biological Process	GO:0019941	modification-dependent protein catabolic process	389	0.00603588	1	0.200208	1.60339	19.9578	32	719	0.064257	0.0445063	22	422	501	ABTB2,ATXN7,ATXN7,BTBD3,BTBD3,BTBD3,CD2AP,DERL1,DNAJC10,IFT74,IFT74,IFT74,KCTD6,KLHL20,KLHL42,NUB1,OTUD4,PARP9,PML,PSMB8,PSMB8,PSMB9,PSME2,RNF144A,RNF19B,RNF43,SMARCD3,TAP1,TAP1,TRIM58,UBE2L6,UBE2L6	ABCE1,ABTB2,ADRM1,AFF1,AGAP3,AGPAT1,AGPAT1,AHCY,ALG2,ALYREF,AMFR,ANAPC1,ANAPC10,ANAPC10,ANAPC11,ANAPC11,ANAPC11,ANAPC15,ANAPC15,ANAPC15,ANAPC15,ANAPC16,ANAPC2,ANAPC5,ANAPC7,ANK3,ANK3,ANKZF1,ANKZF1,APC,APC,APOM,APOM,AREL1,ARIH1,ARIH2,ARIH2OS,ARL17A,ARNTL,ARRB2,ASB2,ASB2,ASB3,ASB3,ASCC1,ASCC1,ASTN2,ASTN2,ATE1,ATE1,ATG9A,ATP5H,ATPAF2,ATXN3,ATXN7,ATXN7,AUP1,AURKA,AURKB,BAG6,BAG6,BFAR,BIRC2,BIRC2,BRF1…	ABTB2,ANAPC10,BTBD3,CD2AP,DERL1,DNAJC10,DTX3L,KCTD6,KLHL20,KLHL42,NUB1,PLAA,PML,PSMB8,PSMB9,PSMD6,PSME2,RNF144A,RNF19B,RNF43,TRIM58,UBE2L6	ABTB2,ADRM1,AMFR,ANAPC1,ANAPC10,ANAPC11,ANAPC15,ANAPC16,ANAPC2,ANAPC5,ANAPC7,ANKIB1,ANKZF1,APC,AREL1,ARIH1,ARIH2,ARNTL,ARRB2,ASB2,ATE1,ATXN3,AUP1,AURKA,AURKB,BAG6,BAP1,BFAR,BIRC2,BTBD1,BTBD11,BTBD3,BTBD6,BTBD9,BTRC,BUB1B,BUB3,C17orf97,C18orf25,C19orf68,C2orf40,CACUL1,CBL,CCDC47,CCIN,CCNB1,CCNF,CD2AP,CDC16,CDC20,CDC23,CDC26,CDC27,CDC34,CDK1,CHFR,CLOCK,COPS3,CRBN,CSNK1A1,CTNNB1,CUL1,CUL2,CUL3,CUL4A…
GO Biological Process	GO:0022408	negative regulation of cell-cell adhesion	390	0.00612064	1	0.202499	2.31184	5.19068	12	187	0.0240964	0.0641711	10	117	146	ABAT,ABAT,ABAT,ASS1,CD274,CEACAM1,IDO1,IL20RB,IRF1,LAG3,LGALS9,TNFRSF14	ABAT,ABAT,ABAT,ABL1,ABL1,ADAMTS18,ADIPOQ,ADORA2A,ADORA2A,AHCY,AKAP7,ALOX12,APOA1,ARG1,ARG2,ASS1,B9D1,BCL6,BCL6,BCL6,BMP4,BMP4,BTN2A2,BTN2A2,BTN2A2,BTN3A2,C17orf105,CCL25,CCL28,CCL28,CD274,CD300A,CD74,CDH1,CEACAM1,CEBPB,CTLA4,CYLD,CYLD,DLG1,DLG1,DLG1,DOK1,DOK1,DRAXIN,DTX1,DUSP22,DUSP3,ELFN1,EPB41L5,EPB41L5,EPCAM,ERBB2,FAM222A,FAM65B,FAM65B,FAM65B,FAM65B,FBN3,FGG,FOXJ1,GLMN,GNRH1,GPNMB,GPRC5C,GTPBP…	ABAT,ASS1,CD274,CEACAM1,IDO1,IL20RB,IRF1,LAG3,LGALS9,TNFRSF14	ABAT,ABL1,ADAMTS18,ADIPOQ,ADORA2A,ALOX12,APOA1,ARG1,ARG2,ASS1,BCL6,BMP4,BTN2A2,CCL25,CCL28,CD274,CD300A,CD74,CDH1,CEACAM1,CEBPB,CTLA4,CYLD,DLG1,DTX1,DUSP22,DUSP3,EPB41L5,EPCAM,ERBB2,FAM65B,FGG,FOXJ1,GLMN,GNRH1,GPNMB,GTPBP4,HAVCR2,HFE,HLA-G,HLX,HMGB1,IDO1,IFNL1,IL10,IL1RN,IL20RB,IL2RA,IL4,IRF1,ITCH,JAK2,JAK3,KIAA0922,KLF4,LAG3,LAX1,LGALS3,LGALS9,LILRB1,LILRB2,LOXL3,LRRC32,MAD1L1,MAD2L2,MAP2K5,MAPK…
GO Biological Process	GO:0070472	regulation of uterine smooth muscle contraction	391	0.00615874	1	0.203238	7.71988	0.388607	3	14	0.0060241	0.214286	1	9	9	ABAT,ABAT,ABAT	ABAT,ABAT,ABAT,ADRA2B,ADRA2C,EVA1A,GPER1,GPER1,HK1,HK1,OXT,OXTR,TACR2,TACR3	ABAT	ABAT,ADRA2B,ADRA2C,GPER1,OXT,OXTR,TACR1,TACR2,TACR3
GO Biological Process	GO:2000665	regulation of interleukin-13 secretion	391	0.00615874	1	0.203238	7.71988	0.388607	3	14	0.0060241	0.214286	2	8	9	CECR6,CECR6,LGALS9	ARG2,CECR6,CECR6,CHDH,GAB4,GATA3,IL17RA,IL17RB,LGALS9,PAEP,PRKCZ,PRKCZ,PRKCZ,TNFRSF21	IL17RA,LGALS9	ARG2,GATA3,IL17RA,IL17RB,LGALS9,PAEP,PRKCZ,TNFRSF21
GO Biological Process	GO:0052433	modulation by organism of apoptotic process in other organism involved in symbiotic interaction	391	0.00615874	1	0.203238	7.71988	0.388607	3	14	0.0060241	0.214286	1	6	6	CASP8,CASP8,CASP8	BAD,BCL2L1,BCL2L11,CASP8,CASP8,CASP8,GAPDH,GAPDH,GAPDH,GPR137,GPR137,GPR137,GPR137,SERPINB9	CASP8	BAD,BCL2L1,BCL2L11,CASP8,GAPDH,SERPINB9
GO Biological Process	GO:0052040	modulation by symbiont of host programmed cell death	391	0.00615874	1	0.203238	7.71988	0.388607	3	14	0.0060241	0.214286	1	6	6	CASP8,CASP8,CASP8	BAD,BCL2L1,BCL2L11,CASP8,CASP8,CASP8,GAPDH,GAPDH,GAPDH,GPR137,GPR137,GPR137,GPR137,SERPINB9	CASP8	BAD,BCL2L1,BCL2L11,CASP8,GAPDH,SERPINB9
GO Biological Process	GO:0000290	deadenylation-dependent decapping of nuclear-transcribed mRNA	391	0.00615874	1	0.203238	7.71988	0.388607	3	14	0.0060241	0.214286	3	9	10	DCP1A,PATL1,PATL2	BAG4,CNOT7,DCP1A,DCP1B,DCP2,DCPS,ELF2,LSM1,MCC,PATL1,PATL2,ST3GAL4,ST3GAL4,VPS37A	DCP1A,PATL1,PATL2	CCRN4L,CNOT7,DCP1A,DCP1B,DCP2,DCPS,LSM1,PATL1,PATL2
GO Biological Process	GO:0007549	dosage compensation	391	0.00615874	1	0.203238	7.71988	0.388607	3	14	0.0060241	0.214286	2	11	13	PCGF5,PCGF5,SMCHD1	BRCA1,BRCA1,CDYL,CDYL,EIF1,EXOSC10,H2AFY,H2AFY2,HNRNPU,PCGF5,PCGF5,PRDM14,SMCHD1,UPF1	PCGF5,SMCHD1	BRCA1,CDYL,EIF1,EXOSC10,H2AFY,H2AFY2,HNRNPU,PCGF5,PRDM14,SMCHD1,UPF1
GO Biological Process	GO:1902914	regulation of protein polyubiquitination	397	0.00620098	1	0.20154	5.3372	0.749457	4	27	0.00803213	0.148148	2	13	16	GRINA,IFT74,IFT74,IFT74	BIRC2,BIRC2,C16orf93,FBXO36,FBXO4,FBXO4,GRINA,IFT74,IFT74,IFT74,LMBRD2,NMI,NOD2,NOD2,PACRG,PACRG,PARK2,PLAA,PLEC,PTPN22,RNF40,RNF40,SASH1,SKP2,TRIP12,TRIP12,UBE2D1	PARP10,PLAA	BIRC2,FBXO4,NMI,NOD2,PARK2,PARP10,PLAA,PTPN22,RNF40,SASH1,SKP2,TRIP12,UBE2D1
GO Biological Process	GO:0001990	regulation of systemic arterial blood pressure by hormone	397	0.00620098	1	0.20154	5.3372	0.749457	4	27	0.00803213	0.148148	1	18	34	ECE1,ECE1,ECE1,ECE1	AGT,AVPR1A,C9orf3,C9orf3,CORIN,CPA3,CPB1,CYBA,ECE1,ECE1,ECE1,ECE1,EDN1,EDN2,ENPEP,EVA1A,MME,MME,MME,MME,NOS3,OXTR,PCSK5,RASL10B,REN,SERPINF2,SERPINF2	ECE1	AGT,AVPR1A,C9orf3,CORIN,CPA3,CYBA,ECE1,EDN1,EDN2,ENPEP,MME,NOS3,OXTR,PCSK5,RASL10B,REN,SERPINF2,TACR1
GO Biological Process	GO:0046599	regulation of centriole replication	397	0.00620098	1	0.20154	5.3372	0.749457	4	27	0.00803213	0.148148	1	14	15	ATF5,ATF5,ATF5,IL4I1	ATF5,ATF5,ATF5,BRCA1,BRCA1,CDK5RAP2,CENPJ,CEP76,CHMP2A,CHMP2A,IL4I1,MDM1,NPM1,NUP62,NUP62,NUP62,NUP62,PLK4,PLK4,PSMG2,RBM14,RBM14-RBM4,SPICE1,STIL,TRIM37,UBE2M,VPS4B	NUP62	BRCA1,CDK5RAP2,CENPJ,CEP76,CHMP2A,MDM1,NPM1,NUP62,PLK4,RBM14,SPICE1,STIL,TRIM37,VPS4B
GO Biological Process	GO:0000209	protein polyubiquitination	400	0.00641884	1	0.207056	1.78911	12.2966	22	443	0.0441767	0.0496614	18	257	284	ATXN7,ATXN7,HERC6,KLHL20,KLHL42,OTUD4,PARP9,PSMB8,PSMB8,PSMB9,PSME2,RNF144A,RNF19B,RUSC1-AS1,TAP1,TAP1,TRIM21,TRIM22,TRIM5,TRIM56,TRIM58,TRIM69	AANAT,ABCA12,ABCE1,AFF3,AGPAT1,AGPAT1,AHCY,ALYREF,AMFR,ANAPC1,ANAPC10,ANAPC10,ANAPC11,ANAPC11,ANAPC11,ANAPC13,ANAPC13,ANAPC13,ANAPC2,ANAPC5,ANAPC7,ANP32C,ARIH1,ARIH2,ARIH2OS,ARL17A,ARMC10,ASB2,ASB2,ASTN2,ASTN2,ATXN7,ATXN7,BARD1,BCL2,BFAR,BIRC2,BIRC2,BLMH,BRCA1,BRCA1,BTNL10,BTRC,C16orf91,C16orf95,C16orf96,C18orf25,C19orf71,C7orf33,C8G,CBFB,CBL,CCNF,CDC16,CDC23,CDC26,CDC27,CDC34,CDIP1,CDKL3,CDKL3,C…	ANAPC10,DTX3L,HERC6,KLHL20,KLHL42,PSMB8,PSMB9,PSMD6,PSME2,RNF144A,RNF19B,RNF31,RUSC1,TRIM21,TRIM5,TRIM56,TRIM58,TRIM69	AMFR,ANAPC1,ANAPC10,ANAPC11,ANAPC13,ANAPC2,ANAPC5,ANAPC7,ANKIB1,ARIH1,ARIH2,ASB2,BARD1,BCL2,BFAR,BIRC2,BLMH,BRCA1,BTRC,C18orf25,CBFB,CBL,CCNF,CDC16,CDC23,CDC26,CDC27,CDC34,CHFR,CUL1,CUL3,DTL,DTX3L,DZIP3,ENSG00000258677,ERCC8,FBXL12,FBXL13,FBXL14,FBXL15,FBXL18,FBXL19,FBXL22,FBXL3,FBXL4,FBXL5,FBXL7,FBXL8,FBXO10,FBXO11,FBXO15,FBXO17,FBXO2,FBXO21,FBXO22,FBXO27,FBXO30,FBXO31,FBXO32,FBXO4,FBXO40,FBXO41…
GO Biological Process	GO:0043549	regulation of kinase activity	401	0.00643633	1	0.207102	1.47456	29.8395	44	1075	0.0883534	0.0409302	33	665	828	ADAR,ATF5,ATF5,ATF5,BAK1,C5AR1,CEACAM1,CXCL10,DNAJA1,EIF2AK2,FAM212A,FGD2,FPR1,FSIP1,GADD45B,HSPH1,HSPH1,IFT74,IL4I1,IL4I1,IRS1,KIAA0226,MUC20,NBN,NLRC5,NR2F2,NR2F2,NR2F2,NR2F2,PIK3R3,PIK3R3,PIK3R3,PRKAG2,PRKAG2,PRKAG2,RALB,RBL1,RICTOR,RIPK1,SERTAD1,SOCS1,STXBP4,TNFRSF11A,WARS	ABI1,ABL1,ABL1,ABLIM1,ACSL1,ACSL1,ACSL1,ACSL1,ACVR2B,ADAM17,ADAM8,ADAM9,ADAR,ADAR,ADARB1,ADCY1,ADCY3,ADCY4,ADCY5,ADCY5,ADCY7,ADCY9,ADCYAP1,ADCYAP1,ADIPOQ,ADNP,ADORA2A,ADORA2A,ADORA2B,ADRA2A,ADRA2B,ADRA2C,ADRB2,AFAP1L2,AGER,AGT,AIDA,AJUBA,AJUBA,AKAP13,AKT1,AKT1S1,AKT1S1,ALDH16A1,ALK,ALS2,ALS2CL,AMBRA1,AMBRA1,ANG,ANG,ANGPT1,ANK3,ANK3,ANKRD31,ANKRD49,ANKRD54,ANKRD55,ANKRD63,APBB1,APBB1,APBB1,APBB1,A…	ADAR,AKT1S1,BAK1,C5AR1,CEACAM1,COX11,CXCL10,DNAJA1,EIF2AK2,FAM212A,FGD2,FPR1,GADD45B,HSPH1,IRS1,KIAA0226,LRRC19,MUC20,NBN,NLRC5,NR2F2,NUP62,PIK3R3,PRKAG2,RALB,RBL1,RICTOR,RIPK1,SERTAD1,SOCS1,THBS1,TNFRSF11A,WARS	ABI1,ABL1,ACSL1,ACVR2B,ADAM17,ADAM8,ADAM9,ADAR,ADARB1,ADCY1,ADCY2,ADCY3,ADCY4,ADCY5,ADCY7,ADCY8,ADCY9,ADCYAP1,ADIPOQ,ADNP,ADORA2A,ADORA2B,ADRA2A,ADRA2B,ADRA2C,ADRB2,AFAP1L2,AGER,AGT,AIDA,AJUBA,AKAP13,AKT1,AKT1S1,ALK,ALS2,AMBRA1,ANG,ANGPT1,ANGPT4,ANKRD54,APC,APOE,APP,ASPN,ATG14,ATP2B4,AVPI1,AZU1,BAD,BAK1,BAX,BCCIP,BIRC7,BLM,BMP2,BMP4,C14orf166,C1QTNF2,C1orf106,C5,C5AR1,C5orf45,C8orf4,CAB39,CACUL1,…
GO Biological Process	GO:0032481	positive regulation of type I interferon production	402	0.00661764	1	0.212407	2.67963	3.35868	9	121	0.0180723	0.0743802	7	65	74	IFI16,IFIH1,IRF1,IRF5,IRF5,IRF5,MYD88,STAT1,ZBP1	ACAA1,ANKRD34A,ANKRD49,BCL2L12,C22orf23,C22orf23,CD14,CHUK,CLCN2,CMIP,CRCP,CTNNB1,DDX41,DDX58,DESI1,DHX36,DHX58,DHX9,DZANK1,EP300,FBXO43,FLOT1,HMGB1,HMGB2,HMGB2,HMGB2,HMHA1,HMHA1,HSPD1,HSPD1,HSPE1,IER3,IFI16,IFIH1,IFNAR1,IRF1,IRF3,IRF5,IRF5,IRF5,IRF7,IRF7,KCP,LNX2,MAVS,MB21D1,MBLAC2,MCM4,MRE11A,MYD88,NFKB1,NFKB2,NFKB2,NFKB2,PHYHIP,PMEPA1,POLR1C,POLR1D,POLR1D,POLR2E,POLR2F,POLR2H,POLR2H,POLR2K,POL…	IFI16,IFIH1,IRF1,IRF5,MYD88,STAT1,ZBP1	CD14,CHUK,CRCP,CTNNB1,DDX41,DDX58,DHX36,DHX58,DHX9,EP300,FLOT1,HMGB1,HMGB2,HSPD1,IFI16,IFIH1,IFNAR1,IRF1,IRF3,IRF5,IRF7,MAVS,MB21D1,MRE11A,MYD88,NFKB1,NFKB2,PLCG2,POLR1C,POLR1D,POLR2E,POLR2F,POLR2H,POLR2K,POLR2L,POLR3A,POLR3B,POLR3C,POLR3D,POLR3E,POLR3F,POLR3G,POLR3GL,POLR3H,POLR3K,PRKDC,PTPN22,RELA,RIOK3,RIPK2,RNF135,STAT1,STAT6,SYK,TBK1,TICAM1,TLR2,TLR4,TLR9,TMEM173,TRIM15,XRCC5,XRCC6,ZBP1,ZBTB…
GO Biological Process	GO:0009112	nucleobase metabolic process	403	0.00678239	1	0.217154	3.54355	1.69322	6	61	0.0120482	0.0983607	3	33	38	DPYS,GMPR,SCO2,SCO2,SCO2,SCO2	ACPP,ADA,ALDH6A1,AOX1,APRT,CAD,CDA,CECR1,CECR2,CECR5,CLUL1,CMPK1,CPS1,CPS1,CPS1,DHODH,DPYD,DPYS,ESR2,FAM43B,GART,GART,GART,GDA,GMPR,GMPR2,GMPR2,GMPS,KALRN,KDM1A,LANCL1,LANCL1,LANCL1,LIN52,LUZP1,MTHFD1,MTHFD1L,MTHFD1L,MTOR,NEDD8,ODF3B,PAICS,PAICS,PKD1L3,PKIG,PPAT,SCO2,SCO2,SCO2,SCO2,SHMT1,SON,SRD5A2,TYMP,TYMS,UCK1,UCK2,UCKL1,UCKL1,UMPS,XDH	DPYS,GMPR,SCO2	ACPP,ADA,ALDH6A1,AOX1,APRT,CAD,CDA,CECR1,CMPK1,CPS1,DHODH,DPYD,DPYS,GART,GDA,GMPR,GMPR2,GMPS,KDM1A,MTHFD1,MTHFD1L,MTOR,PAICS,PPAT,SCO2,SHMT1,TYMP,TYMS,UCK1,UCK2,UCKL1,UMPS,XDH
GO Biological Process	GO:0051443	positive regulation of ubiquitin-protein transferase activity	404	0.00702929	1	0.224502	2.37298	4.63553	11	167	0.0220883	0.0658683	7	94	104	ATXN7,ATXN7,MASTL,OTUD4,PSMB8,PSMB8,PSMB9,PSME2,TAP1,TAP1,TTC21A	ABCE1,ALYREF,ANAPC1,ANAPC10,ANAPC10,ANAPC11,ANAPC11,ANAPC11,ANAPC15,ANAPC15,ANAPC15,ANAPC15,ANAPC16,ANAPC2,ANAPC5,ANAPC7,ANK3,ANK3,ARL17A,ARRDC3,ARRDC4,ASCC1,ASCC1,ATXN7,ATXN7,BTRC,BUB1B,BUB3,C19orf71,C7orf33,CCNB1,CDC14B,CDC14B,CDC16,CDC20,CDC20B,CDC23,CDC26,CDC27,CDK1,CDK1,CLHC1,CLHC1,CUL1,DCUN1D2,DCUN1D3,DCUN1D4,DCUN1D5,DNAJC2,ECE2,FBXO5,FBXO5,FBXW7,FBXW7,FBXW7,FITM1,FTSJ3,FZR1,GOLGA2,GORASP1,…	ANAPC10,GORASP1,MASTL,PSMB8,PSMB9,PSMD6,PSME2	ANAPC1,ANAPC10,ANAPC11,ANAPC15,ANAPC16,ANAPC2,ANAPC5,ANAPC7,ARRDC3,ARRDC4,BTRC,BUB1B,BUB3,CCNB1,CDC14B,CDC16,CDC20,CDC20B,CDC23,CDC26,CDC27,CDK1,CUL1,DCUN1D2,DCUN1D3,DCUN1D4,DCUN1D5,FBXO5,FBXW7,FZR1,GOLGA2,GORASP1,MAD2L1,MASTL,PIN1,PINK1,PLK1,PSMA1,PSMA2,PSMA3,PSMA4,PSMA5,PSMA6,PSMA8,PSMB1,PSMB10,PSMB11,PSMB2,PSMB3,PSMB4,PSMB5,PSMB6,PSMB7,PSMB8,PSMB9,PSMC1,PSMC2,PSMC3,PSMC4,PSMC5,PSMC6,PSMD1,PSMD…
GO Biological Process	GO:0003044	regulation of systemic arterial blood pressure mediated by a chemical signal	405	0.0071908	1	0.229094	4.09388	1.22134	5	44	0.0100402	0.113636	2	26	44	ECE1,ECE1,ECE1,ECE1,TLN2	ADRA1D,ADRB1,ADRB2,ADRB3,AGT,AVPR1A,C9orf3,C9orf3,CORIN,CPA3,CPB1,CYBA,ECE1,ECE1,ECE1,ECE1,EDN1,EDN2,ENPEP,EVA1A,MME,MME,MME,MME,NOS3,OXTR,PCSK5,PDE4D,PDE4D,PDE4D,PDE4D,PDE4D,PDE4D,PDE4D,PDE4D,RASL10B,REN,SERPINF2,SERPINF2,SLC2A5,SOD2,TLN2,TPM1,TPM1	ECE1,TPM1	ADRA1D,ADRB1,ADRB2,ADRB3,AGT,AVPR1A,C9orf3,CORIN,CPA3,CYBA,ECE1,EDN1,EDN2,ENPEP,MME,NOS3,OXTR,PCSK5,PDE4D,RASL10B,REN,SERPINF2,SLC2A5,SOD2,TACR1,TPM1
GO Biological Process	GO:0071140	resolution of mitotic recombination intermediates	406	0.00727333	1	0.231152	14.4104	0.138788	2	5	0.00401606	0.4	1	2	2	GEN1,GEN1	GEN1,GEN1,SMC6,XRCC3,ZFYVE21	GEN1	GEN1,XRCC3
GO Biological Process	GO:0070434	positive regulation of nucleotide-binding oligomerization domain containing 2 signaling pathway	406	0.00727333	1	0.231152	14.4104	0.138788	2	5	0.00401606	0.4	2	3	3	HSPA1A,HSPA1B	C6orf48,HSPA1A,HSPA1B,HSPA1L,TLR4	HSPA1A,HSPA1B	HSPA1A,HSPA1B,TLR4
GO Biological Process	GO:0072300	positive regulation of metanephric glomerulus development	406	0.00727333	1	0.231152	14.4104	0.138788	2	5	0.00401606	0.4	1	3	5	PAX2,PAX2	ADIPOQ,EGR1,ETF1,PAX2,PAX2	PAX2	ADIPOQ,EGR1,PAX2
GO Biological Process	GO:0072289	metanephric nephron tubule formation	406	0.00727333	1	0.231152	14.4104	0.138788	2	5	0.00401606	0.4	1	4	4	PAX2,PAX2	PAX2,PAX2,PAX8,SOX9,SSTR5	PAX2	PAX2,PAX8,SOX8,SOX9
GO Biological Process	GO:0072235	metanephric distal tubule development	406	0.00727333	1	0.231152	14.4104	0.138788	2	5	0.00401606	0.4	1	4	7	PAX2,PAX2	CALB1,PAX2,PAX2,PAX8,PKD1	PAX2	CALB1,PAX2,PAX8,PKD1
GO Biological Process	GO:0035799	ureter maturation	406	0.00727333	1	0.231152	14.4104	0.138788	2	5	0.00401606	0.4	1	3	4	PAX2,PAX2	ALDH1A2,ALDH1A2,GATA3,PAX2,PAX2	PAX2	ALDH1A2,GATA3,PAX2
GO Biological Process	GO:0000436	carbon catabolite activation of transcription from RNA polymerase II promoter	406	0.00727333	1	0.231152	14.4104	0.138788	2	5	0.00401606	0.4	1	4	4	USF1,USF1	FOXA2,NCOA1,USF1,USF1,USF2	USF1	FOXA2,NCOA1,USF1,USF2
GO Biological Process	GO:0050705	regulation of interleukin-1 alpha secretion	406	0.00727333	1	0.231152	14.4104	0.138788	2	5	0.00401606	0.4	2	4	5	CASP1,PANX1	CASP1,IL1R1,IL1R2,P2RX7,PANX1	CASP1,PANX1	CASP1,IL1R2,P2RX7,PANX1
GO Biological Process	GO:0002581	negative regulation of antigen processing and presentation of peptide or polysaccharide antigen via MHC class II	406	0.00727333	1	0.231152	14.4104	0.138788	2	5	0.00401606	0.4	2	3	3	FSIP1,HLA-DOB	BRD2,FSIP1,GPR176,HLA-DOB,THBS1	HLA-DOB,THBS1	HLA-DOA,HLA-DOB,THBS1
GO Biological Process	GO:0032730	positive regulation of interleukin-1 alpha production	406	0.00727333	1	0.231152	14.4104	0.138788	2	5	0.00401606	0.4	2	5	6	CASP1,PANX1	CASP1,CCL20,ISL1,P2RX7,PANX1	CASP1,PANX1	CASP1,CCL20,ISL1,P2RX7,PANX1
GO Biological Process	GO:0048549	positive regulation of pinocytosis	406	0.00727333	1	0.231152	14.4104	0.138788	2	5	0.00401606	0.4	1	4	4	ANKFY1,ANKFY1	ACTN4,ANKFY1,ANKFY1,AXL,PPT1	ANKFY1	ACTN4,ANKFY1,AXL,PPT1
GO Biological Process	GO:0090303	positive regulation of wound healing	417	0.00733758	1	0.227043	3.4864	1.72097	6	62	0.0120482	0.0967742	5	40	49	FSIP1,PRKCE,SARM1,SERPINE1,USF1,USF1	ADRA2A,ANO6,ANO6,ARFGEF1,ASIC2,C9orf66,CAPN3,CAPN3,CAPN3,CCL2,CPB2,CSPP1,DMTN,DMTN,DMTN,DMTN,DOCK8,F12,F2,F3,FOXC2,FSIP1,GPR176,HBEGF,HMGB1,HPSE,HPSE,HPSE,HRG,KANK1,KANK1,KANK1,LRRC56,MCF2L,MTOR,MYLK,NFE2L2,NFE2L2,PLEK,PLG,PPAP2B,PPARD,PRKCE,REG3G,RREB1,RREB1,SARM1,SELP,SERPINE1,SERPINF2,SERPINF2,SOX15,TBXA2R,TGFBR2,THBD,THBS1,TLR4,USF1,USF1,USPL1,VTN,XBP1	PRKCE,SEBOX,SERPINE1,THBS1,USF1	ADRA2A,ANO6,ARFGEF1,CAPN3,CCL2,CPB2,DMTN,F12,F2,F3,F7,FOXC2,HBEGF,HMGB1,HPSE,HRAS,HRG,KANK1,MTOR,MYLK,NFE2L2,PLEK,PLG,PPAP2B,PPARD,PRKCE,REG3G,RREB1,SEBOX,SELP,SERPINE1,SERPINF2,SOX15,TBXA2R,TGFBR2,THBD,THBS1,TLR4,USF1,XBP1
GO Biological Process	GO:2001236	regulation of extrinsic apoptotic signaling pathway	418	0.00749028	1	0.231213	2.16824	5.99565	13	216	0.0261044	0.0601852	10	132	152	CASP8,CASP8,CASP8,FSIP1,GCLM,HSPA1A,HSPA1B,PML,RIPK1,SERPINE1,SP100,TNFSF10,TNFSF10	ACTA2,ACTA2,ACVR1,AGT,AKT1,ARHGEF2,ARHGEF2,ATF3,ATF3,AUP1,B9D1,BAX,BCL2,BCL2L1,BCL2L13,BID,BID,BIRC6,BMP4,BMP4,BMP5,BMPR1B,BMPR1B,BMPR1B,BRCA1,BRCA1,C6orf48,C9orf170,CASP8,CASP8,CASP8,CAV1,CAV1,CAV1,CAV1,CFLAR,CFLAR,CFLAR,CFLAR,CLDN6,CLEC3A,CSF2,CTTN,CX3CL1,CX3CR1,CX3CR1,CX3CR1,CX3CR1,CYLD,CYLD,DAPK1,DAPK1,DAPK1,DAPK3,DBH,DEDD2,DEDD2,DEPTOR,DQX1,EYA1,EYA1,EYA2,EYA3,EYA4,EYA4,FADD,FAF1,FAIM2,FAS,F…	CASP8,GCLM,HSPA1A,HSPA1B,PML,RIPK1,SERPINE1,SP100,THBS1,TNFSF10	ACVR1,AGT,AKT1,ARHGEF2,ATF3,BAX,BCL2,BCL2L1,BID,BIRC6,BMP4,BMP5,BMPR1B,BRCA1,CASP8,CAV1,CFLAR,CSF2,CTTN,CX3CL1,CX3CR1,CYLD,DAPK1,DAPK3,DBH,DEDD2,DEPTOR,EYA1,EYA2,EYA3,EYA4,FADD,FAF1,FAIM2,FAS,FASLG,FEM1B,FGA,FGB,FGFR1,FGG,FYN,G0S2,GCLC,GCLM,GDNF,GFRAL,GPER1,GPX1,GSTP1,HMGB2,HSPA1A,HSPA1B,HTRA2,HTT,HYAL2,ICAM1,IFI6,IGF1,IL19,IL1A,IL1B,IL4,IL7,INHBA,ITGA6,ITGAV,ITM2C,LGALS3,LMNA,LTBR,MADD,MAP2K5,MA…
GO Biological Process	GO:0002673	regulation of acute inflammatory response	419	0.00749736	1	0.230879	2.82558	2.83128	8	102	0.0160643	0.0784314	8	74	90	C2,C3AR1,C5AR1,CFB,IL20RB,RUSC1-AS1,SARM1,TNFRSF11A	A2M,ADAM8,ADCYAP1,ADCYAP1,ANKRD55,ASH1L,C1QBP,C1QC,C1S,C2,C3,C3AR1,C4BPA,C5,C5AR1,C5AR2,C5AR2,C8G,C9,CCR7,CCR7,CCR7,CD19,CD46,CD55,CD59,CD59,CD59,CD81,CFB,CFH,CFHR1,CFHR4,CFHR5,CFI,CLU,CNR1,CNR1,CPB2,CPN1,CPN2,CR1,CR2,CREB3L3,EDNRB,EDNRB,EDNRB,EPSTI1,ERLIN1,ERLIN1,EWSR1,F12,F2,FBXW5,FCER1A,FCER1G,FFAR2,FFAR3,GSTP1,IGF2,IGLL5,IL1B,IL20RB,IL31RA,IL4,IL6,IL6ST,KLKB1,LTA,LTA,NCK1,NLRP3,NPY5R,OSM,OSMR…	ASH1L,C2,C3AR1,C5AR1,CFB,IL20RB,SEBOX,TNFRSF11A	A2M,ADAM8,ADCYAP1,ASH1L,C1QBP,C1QC,C1R,C2,C3,C3AR1,C4BPA,C5,C5AR1,C5AR2,C8G,C9,CCR7,CD19,CD46,CD55,CD59,CD81,CFB,CFH,CFHR1,CFHR4,CFHR5,CFI,CLU,CNR1,CPB2,CPN1,CPN2,CR1,CR2,CREB3L3,EDNRB,F12,F2,FCER1A,FCER1G,FFAR2,FFAR3,GSTP1,IGLL5,IL1B,IL20RB,IL4,IL6,IL6ST,INS,KLKB1,NLRP3,NPY5R,OSM,OSMR,PARK7,PHB,PIK3CG,PPARG,PROS1,PTGER3,PTGS2,RHBDD3,SEBOX,SERPING1,SPN,SUSD4,TAC1,TNF,TNFRSF11A,TNFSF11,VIMP,ZP3
GO Biological Process	GO:0070234	positive regulation of T cell apoptotic process	420	0.00754155	1	0.231687	7.20522	0.416365	3	15	0.0060241	0.2	3	12	14	CD274,IDO1,LGALS9	ADAM8,CCL5,CD274,HCST,IDO1,LGALS13,LGALS9,LRTM1,NFKBID,PDCD1,PRELID1,TP53,WRAP53,WRAP53,ZC3H8	CD274,IDO1,LGALS9	ADAM8,CCL5,CD274,IDO1,LGALS13,LGALS9,NFKBID,PDCD1,PRELID1,TP53,WNT5A,ZC3H8
GO Biological Process	GO:0072074	kidney mesenchyme development	420	0.00754155	1	0.231687	7.20522	0.416365	3	15	0.0060241	0.2	2	10	18	PAX2,PAX2,STAT1	BMP4,BMP4,FOXD1,OSR1,PAX2,PAX2,RNF32,RNF32,RNF32,SIX1,SIX4,SMAD4,STAT1,WT1,WT1	PAX2,STAT1	BMP4,FOXD1,OSR1,PAX2,SHH,SIX1,SIX4,SMAD4,STAT1,WT1
GO Biological Process	GO:0003334	keratinocyte development	420	0.00754155	1	0.231687	7.20522	0.416365	3	15	0.0060241	0.2	2	9	11	FOSL2,IFT74,IFT74	CDC42,DNASE1L2,DNASE1L3,EXPH5,FLNB,FOSL2,IFT74,IFT74,KRT2,PALLD,PALLD,PALLD,PLAA,SFN,SLMAP	FOSL2,IFT74	CDC42,DNASE1L2,EXPH5,FLNB,FOSL2,IFT74,KRT2,PALLD,SFN
GO Biological Process	GO:0032635	interleukin-6 production	420	0.00754155	1	0.231687	7.20522	0.416365	3	15	0.0060241	0.2	3	8	10	AZI2,LGALS9,RUSC1-AS1	ASH1L,AZI2,IL18,IL18RAP,IL19,IL1B,LGALS9,LILRA2,LYRM9,NOS2,RUSC1,RUSC1,RUSC1-AS1,TEX12,ZCWPW2	ASH1L,AZI2,NOS2	ASH1L,AZI2,IL18,IL18RAP,IL19,IL1B,LILRA2,NOS2
GO Biological Process	GO:0016553	base conversion or substitution editing	420	0.00754155	1	0.231687	7.20522	0.416365	3	15	0.0060241	0.2	3	9	10	ADAR,APOBEC3F,APOBEC3G	A1CF,ADAR,ADAR,ADARB1,APOBEC2,APOBEC3F,APOBEC3G,ASAH2B,KCNN3,METTL3,NUDT16,NUDT16,PRKG1,RBM47,RBM47	ADAR,APOBEC3F,APOBEC3G	A1CF,ADAR,ADARB1,APOBEC2,APOBEC3F,APOBEC3G,METTL3,NUDT16,RBM47
GO Biological Process	GO:0014870	response to muscle inactivity	420	0.00754155	1	0.231687	7.20522	0.416365	3	15	0.0060241	0.2	1	8	10	SEPT4,SEPT4,SEPT4	ATP1A4,CASQ1,DAG1,FBXO32,FBXO32,HDAC4,MTMR4,PARP6,PKM,PKM,SEPT4,SEPT4,SEPT4,SGCA,UTRN	MTMR4	CASQ1,DAG1,FBXO32,HDAC4,MTMR4,PKM,SGCA,UTRN
GO Biological Process	GO:0051223	regulation of protein transport	426	0.00778774	1	0.235881	1.48151	27.6744	41	997	0.0823293	0.0411234	33	610	759	ABAT,ABAT,ABAT,ADAR,AIM2,ATF5,ATF5,ATF5,CARD16,CASP1,CASP5,CD274,CECR6,CECR6,DNAJA1,ECE1,GBP1,GRINA,HSH2D,HSPA1A,IFIH1,IL4I1,IRS1,ITPR1,LGALS9,LYPD5,PANX1,PML,PRKCE,PRKD2,PSME2,RAPGEF3,RAPGEF3,RAPGEF3,SIDT2,SOCS1,SP100,STXBP4,TMEM110,TNFRSF14,TPM4	AANAT,ABAT,ABAT,ABAT,ABCA12,ABCC8,ABL1,ABL1,ABLIM3,ABLIM3,ACHE,ACHE,ACHE,ACSL3,ACTL6A,ACTR1A,ACVR1C,ACVR1C,ADAM8,ADAM9,ADAR,ADCY5,ADCY5,ADIPOQ,ADORA2A,ADORA2A,ADRA2A,ADRA2C,AGAP11,AGER,AIM2,AKR1C4,AKT2,ALG1L2,ANG,ANG,ANGPT1,ANK3,ANK3,ANK3,ANK3,ANKRD31,ANKRD62,ANO1,ANXA4,APBB1,APBB1,APBB1,APBB1,APBB1,APBB1,APC2,APOA1,APOA2,APOA5,APP,APP,ARAP1,ARF1,ARF1,ARFIP1,ARG2,ARIH2,ARIH2OS,ARL2,ARL2BP,ARNTL,A…	ABAT,AIM2,CARD16,CASP1,CASP5,CD274,DACT3,DNAJA1,GBP1,HSPA1L,IFIH1,IL17RA,IRS1,ITPR1,KCNN3,KCNN4,LGALS9,NBPF3,NOS2,NUP62,PANX1,PARP10,PML,PRKCE,RAB8A,RAPGEF3,RNF31,SIDT2,SOCS1,SP100,STXBP4,TMEM110,TNFRSF14	ABAT,ABCC8,ABL1,ABLIM3,ACHE,ACSL3,ACTL6A,ACVR1C,ADAM8,ADAM9,ADCY5,ADIPOQ,ADORA2A,ADRA2A,ADRA2C,AGER,AIM2,AKT2,ANG,ANGPT1,ANK3,ANO1,ANXA4,APBB1,APC2,APOA1,APOA2,APP,ARF1,ARFIP1,ARG2,ARIH2,ARL2,ARL2BP,ARNTL,ATG13,ATG5,ATP13A2,ATPIF1,AXIN2,B3GAT3,BAD,BAG3,BAG4,BAMBI,BANK1,BAP1,BARD1,BCAS3,BCL3,BLK,BMP4,BMP8A,BNIP3L,BRSK2,BTN2A2,C1QTNF3,C2CD2L,C2CD5,C5,C5AR2,C8orf4,CABP1,CACNA1C,CACNA2D2,CAMK1,CAPN10…
GO Biological Process	GO:0051493	regulation of cytoskeleton organization	427	0.00785612	1	0.237395	1.63225	17.1542	28	618	0.0562249	0.0453074	19	376	450	ATF5,ATF5,ATF5,C15orf62,CD2AP,CHMP5,GEN1,GEN1,HSPA1A,HSPA1B,IL4I1,IL4I1,LIMA1,LYSMD2,LYSMD2,NEXN,PRKCE,RAPGEF3,RAPGEF3,RAPGEF3,RICTOR,RMDN2,RMDN2,SPTBN5,SSH3,SYNPO2,SYNPO2,TLN2	AATK,ABI2,ABI2,ABL1,ABL1,ABL2,ABLIM2,ACTN2,ACTR2,ACTR3,ACTR3,ACTR3B,ACTR3C,ACTR3C,ADD1,ADD2,AFAP1,AKAP13,AKNAD1,ALMS1,ALOX15,ANKRD53,AP1AR,APC,APC,APOA1,ARAP1,ARAP1,ARF1,ARF1,ARF6,ARFGEF1,ARFIP1,ARFIP2,ARHGAP18,ARHGAP25,ARHGAP28,ARHGAP35,ARHGAP44,ARHGDIA,ARHGDIA,ARHGDIB,ARHGEF10,ARHGEF15,ARHGEF15,ARHGEF19,ARHGEF2,ARHGEF2,ARL2,ARPC1A,ARPC1B,ARPC2,ARPC3,ARPC4,ARPC4,ARPC4,ARPC4-TTLL3,ARPC5L,ASB15,AT…	ATF5,C15orf62,CD2AP,CDC42EP3,CHMP5,GEN1,HSPA1A,HSPA1B,LIMA1,NEXN,NUP62,PRKCE,RAPGEF3,RICTOR,SPTBN5,SSH3,SYNPO2,TMOD2,TPM1	ABI2,ABL1,ABL2,ACTN2,ACTR2,ACTR3,ACTR3B,ACTR3C,ADD1,ADD2,AFAP1,AKAP13,ALMS1,ALOX15,ANKRD53,AP1AR,APC,APOA1,ARAP1,ARF1,ARF6,ARFGEF1,ARFIP1,ARFIP2,ARHGAP18,ARHGAP28,ARHGAP35,ARHGAP44,ARHGDIA,ARHGDIB,ARHGEF10,ARHGEF15,ARHGEF19,ARHGEF2,ARL2,ARPC1A,ARPC1B,ARPC2,ARPC3,ARPC4,ARPC4-TTLL3,ARPC5L,ATAT1,ATF5,AURKA,AVIL,BAG4,BAIAP2,BAIAP2L1,BAIAP2L2,BBS4,BCAS3,BICD1,BICD2,BMP10,BORA,BRCA1,BRK1,BST2,C15orf62,…
GO Biological Process	GO:0030449	regulation of complement activation	428	0.00790932	1	0.238444	4.0029	1.24909	5	45	0.0100402	0.111111	5	37	49	C2,C3AR1,C5AR1,CFB,SARM1	A2M,C1QBP,C1QC,C1S,C2,C3,C3AR1,C4BPA,C5,C5AR1,C5AR2,C5AR2,C8G,C9,CD19,CD46,CD55,CD59,CD59,CD59,CD81,CFB,CFH,CFHR1,CFHR4,CFHR5,CFI,CLU,CPB2,CPN1,CPN2,CR1,CR2,ERLIN1,ERLIN1,F2,FBXW5,IGLL5,PHB,PHB,PROS1,SARM1,SERPING1,TLR5,VTN	C2,C3AR1,C5AR1,CFB,SEBOX	A2M,C1QBP,C1QC,C1R,C2,C3,C3AR1,C4BPA,C5,C5AR1,C5AR2,C8G,C9,CD19,CD46,CD55,CD59,CD81,CFB,CFH,CFHR1,CFHR4,CFHR5,CFI,CLU,CPB2,CPN1,CPN2,CR1,CR2,F2,IGLL5,PHB,PROS1,SEBOX,SERPING1,SUSD4
GO Biological Process	GO:0043550	regulation of lipid kinase activity	429	0.00792485	1	0.238355	3.43106	1.74873	6	63	0.0120482	0.0952381	4	38	50	IRS1,KIAA0226,PIK3R3,PIK3R3,PIK3R3,RBL1	AMBRA1,AMBRA1,ATG14,BDH1,CCKBR,CCR7,CCR7,CCR7,CD81,CDC42,DAB2IP,DAB2IP,F2,FGR,FGR,FGR,FLT1,IRS1,JMJD1C,KIAA0226,KIT,LPAR6,LPAR6,LYN,NOD2,NOD2,NRBF2,PDGFB,PDGFRA,PIK3IP1,PIK3R1,PIK3R1,PIK3R1,PIK3R1,PIK3R2,PIK3R3,PIK3R3,PIK3R3,PIK3R4,PIK3R5,PIK3R5,PPP2R5A,PPP2R5A,PTK2,PTK2B,PTK2B,PTK2B,PTK2B,RAD23B,RB1,RBL1,RBL2,SLC25A24,SRC,TEK,TGFB1,TRIM35,VAC14,VAV3,VAV3,WDR81,WDR81,WDR81	IRS1,KIAA0226,PIK3R3,RBL1	AMBRA1,ATG14,CCKBR,CCR7,CD81,CDC42,DAB2IP,F2,FGR,FLT1,IRS1,KIAA0226,KIT,KLF4,LYN,NOD2,NRBF2,PDGFB,PDGFRA,PIK3IP1,PIK3R1,PIK3R2,PIK3R3,PIK3R4,PIK3R5,PIK3R6,PPP2R5A,PTK2,PTK2B,RB1,RBL1,RBL2,SRC,TEK,TGFB1,VAC14,VAV3,WDR81
GO Biological Process	GO:0032677	regulation of interleukin-8 production	429	0.00792485	1	0.238355	3.43106	1.74873	6	63	0.0120482	0.0952381	6	51	63	HSPA1A,HSPA1B,LGALS9,PRKD2,RIPK1,SERPINE1	ABLIM1,ADIPOQ,AFAP1L2,ANXA4,APOA2,ATP1A1,BCL3,C5AR2,C5AR2,C6orf48,CACTIN,CD14,CD2,CD244,CD58,DDIT3,DDX58,ELANE,F2RL1,FADD,FFAR2,GDF2,HSPA1A,HSPA1B,HSPA1L,HYAL2,IL10,IL17D,IL17F,IL1B,LBP,LGALS9,LRTM1,LTA,LTA,MAP2K5,MAP2K5,MAPKBP1,MAVS,NAT14,NOD2,NOD2,OTUD7B,PARK7,PRG3,PRKD2,PTPN22,PYCARD,RAD23B,RIPK1,SERPINE1,TIRAP,TLR1,TLR2,TLR4,TLR5,TLR6,TLR9,TNF,TOMM40L,ZNF580,ZNF580,ZNF580	HSPA1A,HSPA1B,LGALS9,PRKD2,RIPK1,SERPINE1	ADIPOQ,AFAP1L2,ANXA4,APOA2,BCL3,C5AR2,CACTIN,CD14,CD2,CD244,CD58,DDIT3,DDX58,ELANE,F2RL1,FADD,FFAR2,GDF2,HSPA1A,HSPA1B,HYAL2,IL10,IL17D,IL17F,IL1B,KLF4,LBP,LGALS9,MAP2K5,MAPKBP1,MAVS,NOD2,OTUD7B,PARK7,PRG3,PRKD2,PTPN22,PYCARD,RIPK1,SERPINE1,SSC5D,TIRAP,TLR1,TLR2,TLR4,TLR5,TLR6,TLR9,TNF,WNT5A,ZNF580
GO Biological Process	GO:0007618	mating	431	0.00803432	1	0.240526	4.96912	0.804972	4	29	0.00803213	0.137931	2	23	34	ABAT,ABAT,ABAT,DDO	ABAT,ABAT,ABAT,ACVR2A,ANG,APP,APP,AVP,AVPR1A,DDO,EVA1A,GABBR1,GRIN1,HEXB,MTNR1A,NCOA1,OXT,OXTR,PPP1R1B,PPP1R1B,PTEN,RARB,RARB,SERPINE2,SLC6A4,TAC1,TH,THRA,THRB	ABAT,DDO	ABAT,ACVR2A,APP,AVP,AVPR1A,DDO,EDDM3A,GRIN1,HEXB,MTNR1A,NCOA1,OR2H2,OXT,OXTR,PPP1R1B,PTEN,SERPINE2,SLC6A4,TAC1,TACR1,TH,THRA,THRB
GO Biological Process	GO:2000117	negative regulation of cysteine-type endopeptidase activity	432	0.00813464	1	0.242966	2.59388	3.46971	9	125	0.0180723	0.072	6	79	109	CARD16,CASP8,CASP8,CASP8,FSIP1,IFI16,LAMP3,PAX2,PAX2	ADORA2A,ADORA2A,AKT1,ALDH16A1,AQP1,AQP1,ARL6IP1,ARRB2,AVP,BCL2L12,BIRC2,BIRC2,BIRC3,BIRC5,BIRC7,C11orf52,C6orf223,CARD16,CARD18,CARD8,CARD8,CASP8,CASP8,CASP8,CAST,CAST,CAST,CAST,CAST,CD44,CDKN2D,CDKN2D,CSNK2A1,CST2,CST7,CUL4A,CUL4A,CUL4A,CUL4A,DHCR24,DNAJB6,DNAJB6,DPEP1,DPEP1,FNIP1,FSIP1,GAS6,GATC,GPI,GPI,GPR176,GPX1,HERPUD1,IFI16,IFI6,IL6,IRF3,KIAA0355,KIAA0895L,LAMP3,LAMTOR5,LEF1,LINC00452,LTF,…	CARD16,CASP8,IFI16,LAMP3,PAX2,THBS1	ADORA2A,AKT1,AQP1,ARL6IP1,ARRB2,AVP,BCL2L12,BIRC2,BIRC3,BIRC5,BIRC7,CARD16,CARD18,CARD8,CASP8,CAST,CD44,CDKN2D,CRYAB,CSNK2A1,CST2,CST7,DHCR24,DNAJB6,DPEP1,FNIP1,GAS6,GPI,GPX1,HERPUD1,IFI16,IFI6,IL6,KLF4,LAMP3,LAMTOR5,LEF1,LTF,MAP2K5,MDM2,MICAL1,MMP9,NGFR,NLE1,NLRC4,NOL3,PAK2,PARK7,PAX2,PCID2,PIH1D1,PLAUR,POR,PRDX3,PRDX5,PTGS2,RAF1,RAG1,RFFL,RNF34,RPS6KA1,SERPINB9,SFN,SFRP2,SH3RF1,SIAH2,SNCA,SRC,T…
GO Biological Process	GO:0044089	positive regulation of cellular component biogenesis	433	0.00835863	1	0.249079	1.62437	17.2375	28	621	0.0562249	0.0450886	16	373	469	AIM2,ATF5,ATF5,ATF5,C15orf62,FOSL1,HSPA1A,HSPA1B,IL4I1,LGALS8,LGALS8,MITF,MITF,MITF,MITF,MITF,PRKCE,RALB,RAPGEF3,RAPGEF3,RAPGEF3,RICTOR,RMDN2,RMDN2,SYNPO2,SYNPO2,TLN2,WARS	AATK,ABL1,ABL1,ACTA2,ACTA2,ACTR2,ACTR3,ACTR3,ACTR3B,ACTR3C,ACTR3C,ADNP,AGT,AIM2,AJUBA,AJUBA,ALDH16A1,ALOX15,AMIGO1,AMIGO2,ANKRA2,ANKRD24,ANKRD53,ANLN,APC,APC,APOA1,AQP1,AQP1,ARAP1,ARAP1,ARF6,ARHGAP25,ARHGAP27,ARHGAP35,ARHGEF10,ARHGEF15,ARHGEF15,ARL16,ARL2,ARPC1A,ARPC1B,ARPC2,ARPC3,ARPC4,ARPC4,ARPC4,ARPC4-TTLL3,ARPC5L,ASAP1,ASB15,ASIC2,ASIC2,ATAT1,ATAT1,ATAT1,ATF5,ATF5,ATF5,ATM,ATMIN,ATMIN,ATP13A2…	AIM2,C15orf62,CDC42EP3,FOSL1,HEATR1,HSPA1A,HSPA1B,MITF,NUP62,PRKCE,RALB,RAPGEF3,RICTOR,SYNPO2,TPM1,WARS	ABL1,ACTR2,ACTR3,ACTR3B,ACTR3C,ADNP,AGT,AIM2,AJUBA,ALOX15,AMIGO1,AMIGO2,AMIGO3,ANKRD32,ANKRD53,ANLN,APC,APOA1,AQP1,ARAP1,ARF6,ARHGAP35,ARHGEF10,ARHGEF15,ARL2,ARPC1A,ARPC1B,ARPC2,ARPC3,ARPC4,ARPC4-TTLL3,ARPC5L,ASAP1,ASIC2,ATAT1,ATM,ATMIN,ATP13A2,ATR,BAG4,BAIAP2,BAIAP2L1,BAIAP2L2,BAX,BBS4,BCAS3,BCL2L11,BCLAF1,BDNF,BECN1,BID,BIK,BMF,BMP10,BRK1,C15orf62,CAND1,CAV1,CAV3,CBLN2,CCDC88A,CCK,CCL24,CCL26,C…
GO Biological Process	GO:0009057	macromolecule catabolic process	434	0.00838013	1	0.249145	1.39677	37.9447	53	1367	0.106426	0.038771	38	839	989	ABTB2,ARSB,ATXN7,ATXN7,BTBD3,BTBD3,BTBD3,CASP8,CASP8,CASP8,CD2AP,CEACAM1,DCP1A,DERL1,DNAJC10,EXOSC9,HSPA1A,HSPA1B,IFT74,IFT74,IFT74,ISG20,ISG20,KCTD6,KLHL20,KLHL42,MASTL,NUB1,OTUD4,PARP9,PATL1,PATL2,PML,PPP2R2A,PPP2R2A,PSMB8,PSMB8,PSMB9,PSME2,RIPK1,RNF144A,RNF19B,RNF43,SIDT2,SMARCD3,STAG3,STAG3,TAP1,TAP1,TRIM58,UBE2L6,UBE2L6,XRN1	ABCE1,ABHD12,ABHD13,ABHD17A,ABHD17B,ABTB2,ADAMTS9,ADAP1,ADAP1,ADAP1,ADRM1,AFF1,AGAP3,AGL,AGL,AGL,AGL,AGO1,AGO3,AGPAT1,AGPAT1,AHCY,AKT1,ALG2,ALG5,ALYREF,AMBP,AMFR,AMMECR1L,AMMECR1L,ANAPC1,ANAPC10,ANAPC10,ANAPC11,ANAPC11,ANAPC11,ANAPC15,ANAPC15,ANAPC15,ANAPC15,ANAPC16,ANAPC2,ANAPC5,ANAPC7,ANK3,ANK3,ANKRD16,ANKZF1,ANKZF1,ANXA2,AOC3,AP2A1,AP2A2,AP2B1,AP2M1,AP2S1,AP2S1,AP2S1,APC,APC,APOA5,APOB,APOBR,A…	ABTB2,ANAPC10,ARSB,BTBD3,CASP8,CD2AP,CEACAM1,DCP1A,DERL1,DNAJC10,DTX3L,EXOSC9,GPC2,HSPA1A,HSPA1B,ISG20,KCTD6,KLHL20,KLHL42,NUB1,PATL1,PATL2,PLAA,PML,PPP2R2A,PSMB8,PSMB9,PSMD6,PSME2,RIPK1,RNF144A,RNF19B,RNF43,SIDT2,TRIM58,UBE2L6,XRN1,YME1L1	ABHD12,ABHD13,ABHD17A,ABHD17B,ABTB2,ADAMTS9,ADRM1,AGL,AGO1,AGO3,AKT1,AMBP,AMFR,ANAPC1,ANAPC10,ANAPC11,ANAPC15,ANAPC16,ANAPC2,ANAPC5,ANAPC7,ANKIB1,ANKZF1,ANXA2,AP2A1,AP2A2,AP2B1,AP2M1,AP2S1,APC,APOB,APOE,AREL1,ARIH1,ARIH2,ARNTL,ARRB2,ARSB,ASB2,ATE1,ATM,ATXN3,AUP1,AURKA,AURKB,BACE1,BACE2,BAG6,BAP1,BCAN,BECN1,BFAR,BIRC2,BNIP3L,BRSK2,BTBD1,BTBD11,BTBD3,BTBD6,BTBD9,BTRC,BUB1B,BUB3,C17orf97,C18orf25,C1…
GO Biological Process	GO:2000279	negative regulation of DNA biosynthetic process	435	0.00867622	1	0.257355	3.91588	1.27685	5	46	0.0100402	0.108696	4	32	36	ACVRL1,ACVRL1,BMPR2,TINF2,XRN1	ACD,ACOX1,ACVRL1,ACVRL1,ADIPOQ,BMPR2,CBX5,CERS1,CTC1,DACH1,DCP2,DNAJC2,DUSP1,EXOSC10,FAM129B,GDF2,HNRNPA1,HNRNPC,HNRNPU,KCNK2,KCNK2,MCC,MEN1,MEN1,MEN1,NAT10,OBFC1,PAPD5,PARD6A,PFAS,PIF1,PINX1,POT1,PPARG,PPARG,PPARG,PSMC2,SRC,TEN1,TERF1,TERF2,TINF2,TP53,WRAP53,WRAP53,XRN1	ACVRL1,BMPR2,TINF2,XRN1	ACD,ACVRL1,ADIPOQ,BMPR2,CERS1,CTC1,DACH1,DCP2,DNAJC2,DUSP1,EXOSC10,FAM129B,GDF2,HNRNPA1,HNRNPC,HNRNPU,KCNK2,MEN1,NAT10,OBFC1,PAPD5,PIF1,PINX1,POT1,PPARG,SRC,TEN1,TERF1,TERF2,TINF2,TP53,XRN1
GO Biological Process	GO:0045824	negative regulation of innate immune response	435	0.00867622	1	0.257355	3.91588	1.27685	5	46	0.0100402	0.108696	5	34	40	ADAR,CEACAM1,IFI16,LGALS9,NLRC5	A2M,ADAR,ADAR,AKAP7,ARG1,ARRB2,CACTIN,CD96,CEACAM1,CLEC12B,CNOT7,CR1,CRK,DCST1,DCST2,DHX58,DUSP10,FAM43B,HAVCR2,IFI16,IGF2,IRAK3,KCNN3,LGALS9,LILRB1,LILRB1,LILRB1,MUL1,NLRC5,NLRX1,NLRX1,NMI,NR1H2,PARP14,PARP15,PPARG,PPARG,PPARG,PTPN2,RPS19,SERPINB4,SERPINB9,SERPING1,TNFAIP3,TRAFD1,VPS37A	ADAR,CEACAM1,IFI16,LGALS9,NLRC5	A2M,ADAR,ARG1,ARRB2,CACTIN,CD96,CEACAM1,CLEC12B,CNOT7,CR1,CRK,DCST1,DHX58,DUSP10,HAVCR2,IFI16,INS,IRAK3,LGALS9,LILRB1,MUL1,NLRC5,NLRX1,NMI,NR1H2,PARP14,PPARG,PTPN2,RPS19,SERPINB4,SERPINB9,SERPING1,TNFAIP3,TRAFD1
GO Biological Process	GO:0007565	female pregnancy	437	0.00876889	1	0.258913	2.20568	5.4405	12	196	0.0240964	0.0612245	8	133	179	APOL2,APOL2,BMPR2,FOSL1,IDO1,LGALS9,NAMPT,NR2F2,NR2F2,NR2F2,NR2F2,RUSC1-AS1	ABCC2,ABCC8,ADCY7,ADCYAP1,ADCYAP1,ADIPOR2,ADM,ADRA2B,ADRA2C,AGT,AKAP7,AKR1B1,AKT1,AMBP,ANGPT2,APOL2,APOL2,ARG1,ASH1L,ASIC2,BCL2,BMPR2,BOP1,BSG,BSG,BYSL,CALCA,CCL2,CD38,CLDN4,CLIC5,CLIC5,CNR1,CNR1,COL16A1,COMT,CORIN,CTSV,CTSV,CYP27B1,DAZAP1,DDR1,DDR1,DDR1,DDR1,DHODH,DSG1,DSG2,EMP2,ENDOU,EPN1,EPN1,EPO,EPOR,ESR1,ESR1,ESR1,ESR1,ETS1,FAM183A,FAM204A,FBLN1,FDFT1,FDFT1,FDFT1,FKBP4,FLI1,FOS,FOSB,FOSL1,GA…	APOL2,ASH1L,BMPR2,FOSL1,IDO1,LGALS9,NAMPT,NR2F2	ABCC2,ABCC8,ADCY7,ADCYAP1,ADIPOR2,ADM,ADRA2B,ADRA2C,AGT,AKR1B1,AKT1,AMBP,ANGPT2,APOL2,ARG1,ASH1L,BCL2,BMPR2,BSG,BYSL,CALCA,CCL2,CD38,CLDN4,CLIC5,CNR1,COL16A1,COMT,CORIN,CTSB,CTSV,CYP27B1,DAZAP1,DDR1,DHODH,DSG1,DSG2,EMP2,ENDOU,EPN1,EPO,EPOR,ESR1,ETS1,FBLN1,FKBP4,FOS,FOSB,FOSL1,GHRL,GIP,GNRH1,H3F3B,HAVCR2,HFE,HMX3,HPGD,HSF1,IDO1,IGFBP2,IGFBP5,IGFBP7,IL11RA,IL1B,IL4,INSL4,ITGA2,JUNB,KISS1,KLF1,KPNA6…
GO Biological Process	GO:0001933	negative regulation of protein phosphorylation	438	0.0087795	1	0.258634	1.6348	16.5158	27	595	0.0542169	0.0453781	18	344	413	ADAR,ATF5,ATF5,ATF5,BAK1,CEACAM1,DNAJA1,DNAJC10,FAM212A,GADD45B,GBP1,HSPH1,HSPH1,IFT74,IL4I1,IL4I1,NR2F2,NR2F2,NR2F2,NR2F2,PRKAG2,PRKAG2,PRKAG2,RUSC1-AS1,SOCS1,SYNJ2BP,WARS	ABL1,ABL1,ACD,ADAR,ADAR,ADARB1,ADIPOQ,ADORA2A,ADORA2A,AHCY,AIDA,AKT1,AKT1S1,AKT1S1,AMBP,ANGPT1,ANKFN1,ANKRD31,ANXA6,APBB1,APBB1,APBB1,APBB1,APC,APC,APOE,APOE,APOE,ARFRP1,ARFRP1,ARRB2,ASH1L,ASPN,ATF3,ATF3,ATF5,ATF5,ATF5,ATG14,ATG2B,B9D1,BAK1,BAX,BDKRB1,BDKRB2,BMP4,BMP4,BROX,BROX,BTBD11,C12orf79,C14orf166,C17orf105,C1QL4,C1orf127,C3orf33,C6orf99,C9orf72,C9orf72,CACTIN,CALM1,CALM2,CAV1,CAV1,CAV1,CAV…	ADAR,AKT1S1,ASH1L,BAK1,CEACAM1,DNAJA1,DNAJC10,FAM212A,GADD45B,GBP1,HSPH1,LRRC19,NR2F2,NUP62,PRKAG2,SOCS1,SYNJ2BP,WARS	ABL1,ADAR,ADARB1,ADIPOQ,ADORA2A,AIDA,AKT1,AKT1S1,AMBP,ANGPT1,APC,APOE,ARRB2,ASH1L,ASPN,ATF3,ATG14,BAK1,BAX,BDKRB1,BDKRB2,BMP4,C14orf166,C1QL4,C3orf33,C9orf72,CACTIN,CALM1,CALM2,CALM3,CAMK2N2,CAV1,CAV3,CBL,CBLB,CCNB1,CD109,CD300A,CDK5RAP1,CDK5RAP3,CDKN1A,CDKN1B,CDKN1C,CDKN2C,CDKN2D,CEACAM1,CEBPA,CEP85,CHAD,CHMP6,CHORDC1,CHP1,CHRNA7,CIB1,CISH,CNKSR3,CORO1C,CRIPAK,CSK,CTDSP1,CTDSP2,DAB2IP,DACT1,DAG1…
GO Biological Process	GO:0046395	carboxylic acid catabolic process	439	0.0088124	1	0.259012	1.94736	8.21626	16	296	0.0321285	0.054054	11	193	219	ABAT,ABAT,ABAT,ATF5,ATF5,ATF5,DDO,FAAH,IDO1,IL4I1,KMO,LGALS9,MYD88,NAGK,PPM1K,SLC27A2	AADAT,AADAT,AADAT,AASS,ABAT,ABAT,ABAT,ABCD2,ABCD3,ABCG2,ABHD10,ABHD16A,ABHD16A,ACAA1,ACAA2,ACAD10,ACAD11,ACAD8,ACADL,ACADM,ACADS,ACADSB,ACADVL,ACAT1,ACAT2,ACBD5,ACBD5,ACOT8,ACOX1,ACOX2,ACOX3,ACOXL,ACSF3,ADIPOQ,ADM5,ADO,AFMID,AGAP11,AHCY,AHCY,AKAP7,AKR1A1,AKR1D1,ALDH1L1,ALDH1L1,ALDH3A2,ALDH4A1,ALDH4A1,ALDH5A1,ALDH6A1,ALDH7A1,AMACR,AMDHD2,AMT,ANKRD28,ANKRD28,ARG1,ASIP,ASRGL1,ATF5,ATF5,ATF5,AUH,BCAT…	ABAT,ACAA1,DDO,FAAH,IDO1,IL4I1,KMO,NAGK,NOS2,PPM1K,SLC27A2	AADAT,AASS,ABAT,ABCD2,ABCD3,ABHD10,ABHD16A,ACAA1,ACAA2,ACAD10,ACAD11,ACAD8,ACADL,ACADM,ACADS,ACADSB,ACADVL,ACAT1,ACAT2,ACBD5,ACOT8,ACOX1,ACOX2,ACOX3,ACOXL,ACSF3,ADIPOQ,ADO,AFMID,AGXT,AHCY,AKR1A1,AKR1D1,ALDH1L1,ALDH1L2,ALDH3A2,ALDH4A1,ALDH5A1,ALDH6A1,ALDH7A1,AMACR,AMDHD1,AMDHD2,AMT,ARG1,ASPA,ASRGL1,AUH,BCAT1,BCAT2,BCKDHA,BCKDHB,BCKDK,BDH2,BLMH,C9orf41,CARNS1,CBS,CCBL1,CDO1,CEL,CPT1B,CPT1C,CPT2,CRA…
GO Biological Process	GO:0002690	positive regulation of leukocyte chemotaxis	440	0.00887543	1	0.260272	2.74485	2.91455	8	105	0.0160643	0.0761905	8	69	89	C3AR1,C5AR1,CXCL10,CXCL11,FSIP1,LGALS9,LIPC,SERPINE1	ADAM10,ADAM17,AIF1,AIF1,AIF1,ANO6,ANO6,ART3,ASIC2,C1QBP,C3AR1,C5AR1,C6orf223,CALR,CCL1,CCL2,CCL3,CCL5,CCR1,CCR7,CCR7,CCR7,CD74,CMKLR1,CMKLR1,CREB3,CSF1,CXCL1,CXCL10,CXCL11,CXCL2,CXCL3,CXCL5,CXCL9,DAPK2,DNAJC4,EDN1,EDN2,F2RL1,FAM222A,FAM65B,FAM65B,FAM65B,FAM65B,FARSA,FPR2,FPR2,FSIP1,GAS6,GPR176,GPSM3,GPSM3,HMGB1,IL12A,IL23A,IL4,IL6,IL6R,KARS,LBP,LGALS9,LINC00452,LIPC,LRTM1,MAPK14,MAPK3,MCF2L,NCKAP…	ADAM10,C3AR1,C5AR1,CXCL10,CXCL11,LGALS9,SERPINE1,THBS1	ADAM10,ADAM17,AIF1,ANO6,C1QBP,C3AR1,C5AR1,CALR,CCL1,CCL2,CCL3,CCL5,CCR1,CCR7,CD74,CMKLR1,CREB3,CSF1,CXCL1,CXCL10,CXCL11,CXCL2,CXCL3,CXCL5,CXCL9,DAPK2,EDN1,EDN2,F2RL1,F7,FAM65B,FPR2,GAS6,GPSM3,HMGB1,IL12A,IL23A,IL4,IL6,IL6R,KARS,LBP,LGALS9,MAPK14,MAPK3,NCKAP1L,PF4,PGF,PPBP,PTK2B,RAC1,RAC2,RARRES2,S100A14,S100A7,SERPINE1,SLAMF1,SWAP70,THBS1,THBS4,TIRAP,TMEM102,TNFSF18,TRPV4,VEGFA,VEGFB,WNT5A,XCL1,Z…
GO Biological Process	GO:0051436	negative regulation of ubiquitin-protein ligase activity involved in mitotic cell cycle	441	0.00898579	1	0.262911	2.55303	3.52522	9	127	0.0180723	0.0708661	5	68	71	ATXN7,ATXN7,OTUD4,PSMB8,PSMB8,PSMB9,PSME2,TAP1,TAP1	ABCE1,ALYREF,ANAPC1,ANAPC10,ANAPC10,ANAPC11,ANAPC11,ANAPC11,ANAPC15,ANAPC15,ANAPC15,ANAPC15,ANAPC16,ANAPC2,ANAPC5,ANAPC7,ANK3,ANK3,ARL17A,ASCC1,ASCC1,ATXN7,ATXN7,BUB1B,BUB3,C19orf71,CCNB1,CDC16,CDC20,CDC23,CDC26,CDC27,CDK1,CDK1,CDK2,CLHC1,CLHC1,DNAJC2,ECE2,FBXO43,FBXO5,FBXO5,FITM1,FTSJ3,FZR1,HPD,MAD2L1,MRPL32,NEK6,NEK6,OTUD4,PAK6,PCGF2,PDE3B,PMEL,PMEL,POGZ,PRPF4,PSMA1,PSMA2,PSMA3,PSMA4,PSMA5,PSMA…	ANAPC10,PSMB8,PSMB9,PSMD6,PSME2	ANAPC1,ANAPC10,ANAPC11,ANAPC15,ANAPC16,ANAPC2,ANAPC5,ANAPC7,BUB1B,BUB3,CCNB1,CDC16,CDC20,CDC23,CDC26,CDC27,CDK1,CDK2,FBXO43,FBXO5,FZR1,MAD2L1,PSMA1,PSMA2,PSMA3,PSMA4,PSMA5,PSMA6,PSMB1,PSMB10,PSMB2,PSMB3,PSMB4,PSMB5,PSMB6,PSMB7,PSMB8,PSMB9,PSMC1,PSMC2,PSMC3,PSMC4,PSMC5,PSMC6,PSMD1,PSMD11,PSMD12,PSMD13,PSMD14,PSMD2,PSMD3,PSMD4,PSMD5,PSMD6,PSMD7,PSMD8,PSMD9,PSME1,PSME2,PSME3,PSMF1,RPS27A,UBA52,UBB,U…
GO Biological Process	GO:0007179	transforming growth factor beta receptor signaling pathway	441	0.00898579	1	0.262911	2.55303	3.52522	9	127	0.0180723	0.0708661	6	81	93	ACVRL1,ACVRL1,FERMT2,LTBP2,PML,SEPT4,SEPT4,SEPT4,ZYX	ACD,ACVR1,ACVRL1,ACVRL1,ADAM9,AMHR2,ARHGEF18,ARHGEF18,ARRB2,ASIC2,BAMBI,C2orf88,CBL,CCL2,CDH5,CEP250,CGN,CLDN5,CLHC1,CLHC1,COL1A2,COL3A1,CREB1,DUSP15,DUSP15,DUSP15,DUSP22,EID2,F11R,FERMT2,FKBP1A,FMOD,FNTA,FOS,FOXH1,FURIN,FURIN,FURIN,FUT8,GCNT2,GCNT2,GCNT2,GDF15,GDF5,GDF9,GDF9,GDF9,GMPR2,GMPR2,HPGD,HPGD,ID1,IFT43,ITGB5,JUN,KLF10,LEFTY2,LTBP2,LTBP4,LTBP4,LTBP4,LYRM9,MAP3K7,MSTN,MTMR4,NEDD8,NLK,PARD…	ACVRL1,FERMT2,LTBP2,MTMR4,PML,ZYX	ACVR1,ACVRL1,ADAM9,AMHR2,ARHGEF18,ARRB2,BAMBI,CBL,CCL2,CDH5,CGN,CLDN5,COL1A2,COL3A1,CREB1,DUSP15,DUSP22,EID2,F11R,FERMT2,FKBP1A,FMOD,FNTA,FOS,FOXH1,FURIN,FUT8,GCNT2,GDF15,GDF5,GDF9,HIPK2,HPGD,ID1,ITGB5,JUN,KLF10,LEFTY2,LTBP2,LTBP4,MAP3K7,MSTN,MTMR4,NEDD8,NLK,PARD6A,PARP1,PDGFB,PML,PRKCZ,PTK2,PTPRK,PXN,RHOA,RPS27A,SKIL,SMAD1,SMAD2,SMAD3,SMAD4,SMAD5,SMAD6,SMAD7,SMAD9,SMURF1,SRC,TAB1,TGFB1,TGFB2,TGF…
GO Biological Process	GO:0006906	vesicle fusion	441	0.00898579	1	0.262911	2.55303	3.52522	9	127	0.0180723	0.0708661	5	81	97	ANKFY1,ANKFY1,HSH2D,KIAA1614,PSMB9,SAMD9L,TAP1,TAP1,TPM4	ADCY5,ADCY5,ANKFY1,ANKFY1,BCAT1,BET1,C19orf81,C2CD5,C3orf70,CALR,CAV2,CAV2,CD8A,CHMP2B,CPD,DOC2A,DYSF,DYSF,EEA1,FARSA,GAK,GAK,GCK,GNAI3,GON4L,GON4L,GOSR1,GOSR2,HEPACAM2,HSH2D,IER2,JMJD4,KIAA1614,LRMP,MROH5,NKD2,PI4KA,PPP1R12B,PPP1R12B,PSMB9,RAB20,RAB34,RAB34,RAB39A,RAB7A,RAB8A,RMND5A,RPH3A,RPL23A,SAMD9,SAMD9L,SEC22A,SEC22C,SLC25A24,SNAP23,SNAP25,SNAP29,SNAP47,SNAPIN,SPG11,SS18L2,STX10,STX11,STX12…	ANKFY1,RAB8A,SAMD9L,STX6,TAP1	ANKFY1,BET1,C2CD5,CALR,CAV2,CHMP2B,CHMP3,DOC2A,DYSF,EEA1,ENSG00000262633,GNAI3,GOSR1,GOSR2,LRMP,NKD2,RAB20,RAB34,RAB39A,RAB7A,RAB8A,RPH3A,SAMD9,SAMD9L,SEC22A,SEC22C,SNAP23,SNAP25,SNAP29,SNAP47,SNAPIN,SPG11,STX10,STX11,STX12,STX16,STX16-NPEPL1,STX17,STX19,STX3,STX4,STX5,STX6,STX7,STX8,SYT1,SYT10,SYT11,SYT13,SYT15,SYT16,SYT17,SYT2,SYT3,SYT5,SYT8,SYTL1,SYTL2,SYTL3,TAP1,TAP2,TAPBP,TGFBRAP1,TMEM175,TS…
GO Biological Process	GO:0060795	cell fate commitment involved in formation of primary germ layer	444	0.00907097	1	0.26361	4.80348	0.83273	4	30	0.00803213	0.133333	3	21	28	ETS2,HLA-C,PAX2,PAX2	BMP4,BMP4,CDC73,CTNNB1,CTR9,EHF,ELF5,ELF5,EOMES,ETS2,ETV2,EYA1,EYA1,EYA2,FOXC2,HLA-C,HNF1B,LEO1,MED29,NANOG,PAF1,PAX2,PAX2,POU5F1,RAD23B,RTF1,SLC4A7,SMAD1,TRIM10,TRIM15	ETS2,PAX2,POU5F1	BMP4,CDC73,CTNNB1,CTR9,ELF5,EOMES,ETS2,ETV2,EYA1,EYA2,FOXC2,HNF1B,KLF4,LEO1,NANOG,PAF1,PAX2,POU5F1,RTF1,SMAD1,TRIM15
GO Biological Process	GO:0060334	regulation of interferon-gamma-mediated signaling pathway	444	0.00907097	1	0.26361	4.80348	0.83273	4	30	0.00803213	0.133333	4	21	24	NLRC5,PARP9,SOCS1,STAT1	AKAP7,ARG1,CDC37,DTX3L,HPX,HSP90AB1,HSP90AB1,IFNG,IFNGR1,IFNGR2,JAK1,JAK2,MED1,NLRC5,NR1H2,PARP14,PARP15,PARP9,PARP9,PARP9,PIAS1,PPARG,PPARG,PPARG,PTPN2,RCL1,SOCS1,STAT1,SUMO1,TXK	NLRC5,PARP9,SOCS1,STAT1	ARG1,CDC37,HPX,HSP90AB1,IFNG,IFNGR1,IFNGR2,JAK1,JAK2,MED1,NLRC5,NR1H2,PARP14,PARP9,PIAS1,PPARG,PTPN2,SOCS1,STAT1,SUMO1,TXK
GO Biological Process	GO:0006825	copper ion transport	444	0.00907097	1	0.26361	4.80348	0.83273	4	30	0.00803213	0.133333	1	16	18	SCO2,SCO2,SCO2,SCO2	ADPRM,ALG11,ATP7B,CCDC87,CCS,COX15,COX17,CP,CUTC,FKBP15,FKBP4,G3BP1,HEPHL1,SCO1,SCO2,SCO2,SCO2,SCO2,SLC11A2,SLC11A2,SLC11A2,SLC11A2,SLC31A1,SLC31A2,SRI,STEAP2,STEAP2,STEAP3,STEAP4,TYMP	SCO2	ATOX1,ATP7B,CCS,COX17,CP,CUTC,FKBP4,HEPHL1,SCO1,SCO2,SLC11A2,SLC31A1,SLC31A2,STEAP2,STEAP3,STEAP4
GO Biological Process	GO:0042537	benzene-containing compound metabolic process	444	0.00907097	1	0.26361	4.80348	0.83273	4	30	0.00803213	0.133333	4	21	22	ACSM1,CYP2E1,IDO1,KMO	AADAT,AADAT,AADAT,ACSM1,AFMID,AMPD2,AMPD2,CCBL1,CCBL2,CYP2E1,DNAJB3,GOT2,GSTM1,GSTM2,GSTM3,GSTM4,IDO1,IDO2,KMO,KYNU,LRRC8A,LRRC8A,MROH2A,PON3,RBMXL1,SPRN,STAR,TDO2,TH,TK1	ACSM1,CYP2E1,IDO1,KMO	AADAT,ACSM1,AFMID,CCBL1,CCBL2,CYP2E1,GOT2,GSTM1,GSTM2,GSTM3,GSTM4,IDO1,IDO2,KMO,KYNU,PON3,STAR,TDO2,TH,UGT1A1,UGT1A8
GO Biological Process	GO:0061298	retina vasculature development in camera-type eye	448	0.00909304	1	0.261892	6.7549	0.444122	3	16	0.0060241	0.1875	2	11	16	ACVRL1,ACVRL1,BMPR2	ACVR2B,ACVRL1,ACVRL1,ARHGEF15,ARHGEF15,BMPR2,CLIC4,COL4A1,COL4A2,CYP1B1,HIF1A,HIF1A,PDGFRA,PPP2R5E,ROM1,RUNX3	ACVRL1,BMPR2	ACVR2B,ACVRL1,ARHGEF15,BMPR2,CLIC4,COL4A1,CYP1B1,HIF1A,PDGFRA,RHOJ,ROM1
GO Biological Process	GO:0072182	regulation of nephron tubule epithelial cell differentiation	448	0.00909304	1	0.261892	6.7549	0.444122	3	16	0.0060241	0.1875	2	11	11	PAX2,PAX2,STAT1	CTNNB1,FAT4,GATA3,LHX1,LIF,OSR1,PAX2,PAX2,PAX8,PROM1,PROM1,PROM1,STAT1,WWTR1,WWTR1,WWTR1	PAX2,STAT1	CTNNB1,FAT4,GATA3,LHX1,LIF,OSR1,PAX2,PAX8,PROM1,STAT1,WWTR1
GO Biological Process	GO:0042135	neurotransmitter catabolic process	448	0.00909304	1	0.261892	6.7549	0.444122	3	16	0.0060241	0.1875	1	9	11	ABAT,ABAT,ABAT	ABAT,ABAT,ABAT,ACHE,ACHE,ACHE,ALDH5A1,ASB2,COLQ,COMT,HNMT,KIAA0319,LRTOMT,NAALAD2,NUMA1,TXNRD2	ABAT	ABAT,ACHE,ALDH5A1,COLQ,COMT,HNMT,LRTOMT,NAALAD2,PRIMA1
GO Biological Process	GO:0031274	positive regulation of pseudopodium assembly	448	0.00909304	1	0.261892	6.7549	0.444122	3	16	0.0060241	0.1875	2	10	12	C15orf62,RMDN2,RMDN2	APC,APC,C15orf62,CCR7,CCR7,CCR7,CDC42,CDC42EP2,CDC42EP3,CDC42EP3,CDC42EP4,CDC42EP5,F2RL1,KIT,RMDN2,RMDN2	C15orf62,CDC42EP3	APC,C15orf62,CCR7,CDC42,CDC42EP2,CDC42EP3,CDC42EP4,CDC42EP5,F2RL1,KIT
GO Biological Process	GO:0006853	carnitine shuttle	448	0.00909304	1	0.261892	6.7549	0.444122	3	16	0.0060241	0.1875	1	8	11	PRKAG2,PRKAG2,PRKAG2	ACACA,ACACB,CHKB,CPT1B,CPT1B,CPT1B,CPT2,KCTD14,PRKAB2,PRKAG2,PRKAG2,PRKAG2,SLC25A20,TADA2A,TADA2A,THRSP	PRKAG2	ACACA,ACACB,CPT1B,CPT2,PRKAB2,PRKAG2,SLC25A20,THRSP
GO Biological Process	GO:0035458	cellular response to interferon-beta	448	0.00909304	1	0.261892	6.7549	0.444122	3	16	0.0060241	0.1875	3	11	15	AIM2,IRF1,STAT1	AIM2,AUP1,CDC34,DDX41,DQX1,GATAD2A,HTRA2,IRF1,NDUFA13,PNPT1,STAT1,TMEM173,TMEM173,TSSK6,UBE2G2,UBE2K	AIM2,IRF1,STAT1	AIM2,CDC34,DDX41,HTRA2,IRF1,NDUFA13,PNPT1,STAT1,TMEM173,UBE2G2,UBE2K
GO Biological Process	GO:0050921	positive regulation of chemotaxis	454	0.00916217	1	0.260395	2.40174	4.16365	10	150	0.0200803	0.0666667	10	100	132	BMPR2,C3AR1,C5AR1,CXCL10,CXCL11,FSIP1,LGALS9,LIPC,PRKD2,SERPINE1	ADAM10,ADAM17,AGER,AIF1,AIF1,AIF1,ANO6,ANO6,ART3,ARTN,ASIC2,AZU1,BMPR2,C15orf26,C1QBP,C3AR1,C5AR1,C6orf223,CALR,CAMKK2,CAV1,CAV1,CCL1,CCL2,CCL24,CCL26,CCL3,CCL5,CCR1,CCR4,CCR7,CCR7,CCR7,CD74,CD86,CDH13,CMKLR1,CMKLR1,CREB3,CSF1,CXCL1,CXCL10,CXCL11,CXCL2,CXCL3,CXCL5,CXCL9,DAPK2,DNAJC4,EDN1,EDN2,F2RL1,F3,FAM222A,FAM65B,FAM65B,FAM65B,FAM65B,FARSA,FGFR1,FGFR1,FPR2,FPR2,FSIP1,GAS6,GPR176,GPSM3,GPSM3,HM…	ADAM10,BMPR2,C3AR1,C5AR1,CXCL10,CXCL11,LGALS9,PRKD2,SERPINE1,THBS1	ADAM10,ADAM17,AGER,AIF1,ANO6,ARTN,AZU1,BMPR2,C1QBP,C3AR1,C5AR1,CALR,CASR,CCL1,CCL2,CCL26,CCL3,CCL5,CCR1,CCR4,CCR7,CD74,CDH13,CMKLR1,CREB3,CSF1,CXCL1,CXCL10,CXCL11,CXCL2,CXCL3,CXCL5,CXCL9,DAPK2,EDN1,EDN2,F2RL1,F3,F7,FAM65B,FGFR1,FPR2,GAS6,GPSM3,HMGB1,HSPB1,IL12A,IL16,IL23A,IL4,IL6,IL6R,ITGA2,KARS,KDR,LBP,LGALS9,MAPK14,MAPK3,MEGF8,MET,NCKAP1L,NTF3,NTRK3,P2RX4,PDGFB,PDGFD,PF4,PGF,PPBP,PPM1F,PRKD2,PT…
GO Biological Process	GO:0006915	apoptotic process	455	0.00919281	1	0.260692	1.4004	36.418	51	1312	0.10241	0.038872	40	776	913	ACVRL1,AIM2,ANKRD33B,APPL1,BAK1,BCL2L14,BCL2L14,BMPR2,BRCA2,C5AR1,CASP1,CASP4,CASP4,CASP5,CASP7,CASP7,CASP7,CASP8,CASP8,CASP8,CHMP5,CYFIP2,CYFIP2,DNAJC10,GADD45B,GCLM,GRK5,IFI16,IFIT2,IRF1,ITPR1,MX1,MYD88,NBN,PML,PRKCE,RALB,RIPK1,SEPT4,SEPT4,SEPT4,SHISA5,SHISA5,SHISA5,SHISA5,STAT1,TNFRSF11A,TNFRSF14,TNFSF10,TNFSF10,TRIM69	ABHD13,ABL1,ABL1,ACAA1,ACAA2,ACIN1,ACTA2,ACTA2,ACTC1,ACVR1B,ACVR1C,ACVR1C,ACVRL1,ADAMTSL4,ADARB1,ADORA2A,ADORA2A,AEN,AGAP3,AHCY,AHR,AIFM2,AIFM3,AIFM3,AIM2,AIMP1,AIMP1,AIMP1,AIMP2,AKT1,AKT2,AKTIP,AMD1,ANK3,ANK3,ANKRD33B,ANKRD61,ANKRD62,ANKRD63,ANKS1B,ANKS1B,ANKS1B,ANXA6,ANXA6,APAF1,APBB1,APBB1,APBB1,APBB1,APBB1,APBB1,APC,APC,API5,APIP,APLP1,APOA5,APOLD1,APOM,APOM,APOPT1,APP,APP,APPL1,AREL1,ARF6,AR…	ACVR1B,AIM2,APPL1,BAG1,BAK1,BCL2L14,BMPR2,BRCA2,C5AR1,CASP1,CASP10,CASP12,CASP4,CASP5,CASP7,CASP8,CYFIP2,DAP,DNAJC10,GADD45B,GCLM,GRK5,IFI16,IFIT2,IRF1,ITPR1,MX1,MYD88,NBN,PML,PRKCE,RALB,RIPK1,SEPT4,SHISA5,STAT1,TNFRSF11A,TNFRSF14,TNFSF10,TRIM69	ABL1,ACAA2,ACIN1,ACTC1,ACVR1B,ACVR1C,ADAMTSL4,ADARB1,ADORA2A,AEN,AHR,AIFM2,AIFM3,AIM2,AIMP1,AIMP2,AKT1,AKT2,AKTIP,ANXA6,APAF1,APBB1,APC,API5,APIP,APLP1,APOPT1,APP,APPL1,AREL1,ARF6,ARL6IP1,ARL6IP5,ASAH2,ATF2,ATF4,ATG3,ATG4D,ATG5,ATM,ATN1,ATP2A1,AVEN,AVP,BAD,BAG1,BAG3,BAG6,BAK1,BAX,BBC3,BCAP29,BCL2,BCL2A1,BCL2L1,BCL2L10,BCL2L11,BCL2L12,BCL2L13,BCL2L14,BCL2L15,BCL2L2,BCL2L2-PABPN1,BCL3,BCL7B,BCL7C,B…
GO Biological Process	GO:0061045	negative regulation of wound healing	456	0.00919958	1	0.260312	3.32549	1.80425	6	65	0.0120482	0.0923077	4	52	64	ABAT,ABAT,ABAT,CEACAM1,SARM1,SERPINE1	ABAT,ABAT,ABAT,ABCC8,ADAMTS18,AGER,ALOX12,ANKRD31,ANXA2,APOE,APOE,APOE,C10orf55,CD109,CD34,CEACAM1,CLASP1,CLASP2,CLASP2,CPB2,CRK,DUSP10,EDN1,F11,F12,F2,FGA,FGB,FGG,GP1BA,HMGCR,HRG,KLKB1,KNG1,KRT1,NOS3,PDGFA,PDGFB,PDGFRA,PLAT,PLAU,PLAUR,PLG,PRKCD,PRKG1,PRKG1,PROC,PROS1,PROZ,PTEN,SARM1,SERPINB2,SERPINE1,SERPINE2,SERPINF2,SERPINF2,SERPING1,SMAD3,SMAD3,SMAD3,SMAD3,THBD,UBASH3B,VTN,WFDC1	ABAT,CEACAM1,SEBOX,SERPINE1	ABAT,ABCC8,ADAMTS18,AGER,ALOX12,ANXA2,APOE,CD109,CD34,CEACAM1,CLASP1,CLASP2,CPB2,CRK,DUSP10,EDN1,F11,F12,F2,FGA,FGB,FGG,GP1BA,HMGCR,HRG,KLKB1,KNG1,KRT1,NOS3,PDGFA,PDGFB,PDGFRA,PLAT,PLAU,PLAUR,PLG,PRKCD,PRKG1,PROC,PROS1,PROZ,PTEN,SEBOX,SERPINB2,SERPINE1,SERPINE2,SERPINF2,SERPING1,SMAD3,THBD,UBASH3B,WFDC1
GO Biological Process	GO:0044706	multi-multicellular organism process	457	0.00931562	1	0.263019	2.10964	6.1622	13	222	0.0261044	0.0585586	9	151	209	APOL2,APOL2,BMPR2,DDO,FOSL1,IDO1,LGALS9,NAMPT,NR2F2,NR2F2,NR2F2,NR2F2,RUSC1-AS1	ABCC2,ABCC8,ACVR2A,ADCY7,ADCYAP1,ADCYAP1,ADIPOR2,ADM,ADRA2B,ADRA2C,AGT,AKAP7,AKR1B1,AKT1,AMBP,ANG,ANGPT2,APOL2,APOL2,ARG1,ARNTL,ASH1L,ASIC2,AVPR1A,BCL2,BMPR2,BOP1,BSG,BSG,BTBD10,BYSL,CALCA,CCL2,CD38,CLDN4,CLIC5,CLIC5,CNR1,CNR1,COL16A1,COMT,CORIN,CTSV,CTSV,CYP1A1,CYP27B1,DAZAP1,DDO,DDR1,DDR1,DDR1,DDR1,DHODH,DKKL1,DKKL1,DSG1,DSG2,EDN1,EMP2,ENDOU,EPN1,EPN1,EPO,EPOR,ESR1,ESR1,ESR1,ESR1,ETS1,EVA1A,FAM…	APOL2,ASH1L,BMPR2,DDO,FOSL1,IDO1,LGALS9,NAMPT,NR2F2	ABCC2,ABCC8,ACVR2A,ADCY7,ADCYAP1,ADIPOR2,ADM,ADRA2B,ADRA2C,AGT,AKR1B1,AKT1,AMBP,ANGPT2,APOL2,ARG1,ARNTL,ASH1L,AVPR1A,BCL2,BMPR2,BSG,BYSL,CALCA,CCL2,CD38,CLDN4,CLIC5,CNR1,COL16A1,COMT,CORIN,CTSB,CTSV,CYP1A1,CYP27B1,DAZAP1,DDO,DDR1,DHODH,DKKL1,DSG1,DSG2,EDDM3A,EDN1,EMP2,ENDOU,EPN1,EPO,EPOR,ESR1,ETS1,FBLN1,FKBP4,FOS,FOSB,FOSL1,GHRL,GIP,GNRH1,H3F3B,HAVCR2,HEXB,HFE,HMX3,HPGD,HSF1,HYAL3,IDO1,IGFBP2,IGF…
GO Biological Process	GO:0043154	negative regulation of cysteine-type endopeptidase activity involved in apoptotic process	458	0.00937435	1	0.264099	2.71895	2.94231	8	106	0.0160643	0.0754717	5	71	90	CARD16,CASP8,CASP8,CASP8,FSIP1,LAMP3,PAX2,PAX2	ADORA2A,ADORA2A,AKT1,ALDH16A1,AQP1,AQP1,ARL6IP1,ARRB2,AVP,BCL2L12,BIRC2,BIRC2,BIRC3,BIRC5,BIRC7,C11orf52,C6orf223,CARD16,CASP8,CASP8,CASP8,CD44,CDKN2D,CDKN2D,CSNK2A1,DHCR24,DNAJB6,DNAJB6,DPEP1,DPEP1,FNIP1,FSIP1,GAS6,GATC,GPI,GPI,GPR176,GPX1,HERPUD1,IFI6,IL6,IRF3,KIAA0355,KIAA0895L,LAMP3,LAMTOR5,LEF1,LINC00452,MAP2K5,MAP2K5,MDM2,MDM2,MICAL1,MICAL1,MMP9,NGFR,NLE1,NLE1,NLRC4,NLRC4,NLRC4,NOL3,NOL3,PA…	CARD16,CASP8,LAMP3,PAX2,THBS1	ADORA2A,AKT1,AQP1,ARL6IP1,ARRB2,AVP,BCL2L12,BIRC2,BIRC3,BIRC5,BIRC7,CARD16,CASP8,CD44,CDKN2D,CRYAB,CSNK2A1,DHCR24,DNAJB6,DPEP1,FNIP1,GAS6,GPI,GPX1,HERPUD1,IFI6,IL6,KLF4,LAMP3,LAMTOR5,LEF1,MAP2K5,MDM2,MICAL1,MMP9,NGFR,NLE1,NLRC4,NOL3,PAK2,PARK7,PAX2,PIH1D1,PLAUR,POR,PRDX3,PRDX5,PTGS2,RAF1,RAG1,RFFL,RNF34,RPS6KA1,SERPINB9,SFN,SFRP2,SH3RF1,SIAH2,SNCA,SRC,TFAP2B,THBS1,TNFAIP8,TNFRSF10A,TNFRSF10B,TNFR…
GO Biological Process	GO:0002688	regulation of leukocyte chemotaxis	459	0.00943585	1	0.265252	2.53308	3.55298	9	128	0.0180723	0.0703125	9	82	108	C3AR1,C5AR1,CXCL10,CXCL11,FSIP1,GLDN,LGALS9,LIPC,SERPINE1	ADAM10,ADAM17,AIF1,AIF1,AIF1,ANO6,ANO6,ART3,ASIC2,C17orf50,C1QBP,C3AR1,C5,C5AR1,C5AR2,C5AR2,C6orf223,CALR,CCL1,CCL2,CCL3,CCL5,CCR1,CCR7,CCR7,CCR7,CD74,CMKLR1,CMKLR1,CREB3,CSF1,CXCL1,CXCL10,CXCL11,CXCL2,CXCL3,CXCL5,CXCL9,CYP19A1,DAPK2,DNAJC4,EDN1,EDN2,F2RL1,FAM222A,FAM65B,FAM65B,FAM65B,FAM65B,FARSA,FPR2,FPR2,FSIP1,GAS6,GLDN,GPR176,GPSM3,GPSM3,HMGB1,IL12A,IL23A,IL4,IL6,IL6R,JAM3,KARS,KLRK1,LBP,LGAL…	ADAM10,C3AR1,C5AR1,CXCL10,CXCL11,CYP19A1,LGALS9,SERPINE1,THBS1	ADAM10,ADAM17,AIF1,ANO6,C1QBP,C3AR1,C5,C5AR1,C5AR2,CALR,CCL1,CCL2,CCL3,CCL5,CCR1,CCR7,CD74,CMKLR1,CREB3,CSF1,CXCL1,CXCL10,CXCL11,CXCL2,CXCL3,CXCL5,CXCL9,CYP19A1,DAPK2,EDN1,EDN2,F2RL1,F7,FAM65B,FPR2,GAS6,GPSM3,HMGB1,IL12A,IL23A,IL4,IL6,IL6R,JAM3,KARS,KLRK1,LBP,LGALS9,LYN,MAPK14,MAPK3,MIF,MMP28,NBL1,NCKAP1L,PADI2,PF4,PGF,PPBP,PTK2B,RAC1,RAC2,RARRES2,S100A14,S100A7,SERPINE1,SLAMF1,SLC8B1,SLIT2,STAP1…
GO Biological Process	GO:0051439	regulation of ubiquitin-protein ligase activity involved in mitotic cell cycle	459	0.00943585	1	0.265252	2.53308	3.55298	9	128	0.0180723	0.0703125	5	69	72	ATXN7,ATXN7,OTUD4,PSMB8,PSMB8,PSMB9,PSME2,TAP1,TAP1	ABCE1,ALYREF,ANAPC1,ANAPC10,ANAPC10,ANAPC11,ANAPC11,ANAPC11,ANAPC15,ANAPC15,ANAPC15,ANAPC15,ANAPC16,ANAPC2,ANAPC5,ANAPC7,ANK3,ANK3,ARL17A,ASCC1,ASCC1,ATXN7,ATXN7,BUB1B,BUB3,C19orf71,CCNB1,CDC16,CDC20,CDC23,CDC26,CDC27,CDK1,CDK1,CDK2,CLHC1,CLHC1,DNAJC2,ECE2,FBXO43,FBXO5,FBXO5,FITM1,FTSJ3,FZR1,HPD,MAD2L1,MRPL32,NEK6,NEK6,OTUD4,PAK6,PCGF2,PDE3B,PLK1,PMEL,PMEL,POGZ,PRPF4,PSMA1,PSMA2,PSMA3,PSMA4,PSMA5…	ANAPC10,PSMB8,PSMB9,PSMD6,PSME2	ANAPC1,ANAPC10,ANAPC11,ANAPC15,ANAPC16,ANAPC2,ANAPC5,ANAPC7,BUB1B,BUB3,CCNB1,CDC16,CDC20,CDC23,CDC26,CDC27,CDK1,CDK2,FBXO43,FBXO5,FZR1,MAD2L1,PLK1,PSMA1,PSMA2,PSMA3,PSMA4,PSMA5,PSMA6,PSMB1,PSMB10,PSMB2,PSMB3,PSMB4,PSMB5,PSMB6,PSMB7,PSMB8,PSMB9,PSMC1,PSMC2,PSMC3,PSMC4,PSMC5,PSMC6,PSMD1,PSMD11,PSMD12,PSMD13,PSMD14,PSMD2,PSMD3,PSMD4,PSMD5,PSMD6,PSMD7,PSMD8,PSMD9,PSME1,PSME2,PSME3,PSMF1,RPS27A,UBA52,…
GO Biological Process	GO:0045936	negative regulation of phosphate metabolic process	461	0.00979935	1	0.274275	1.52539	22.2894	34	803	0.0682731	0.0423412	23	465	576	ADAR,ATF5,ATF5,ATF5,ATXN7,ATXN7,ATXN7,BAK1,CEACAM1,DNAJA1,DNAJC10,FAM212A,FSIP1,GADD45B,GBP1,HSPH1,HSPH1,IFT74,IL4I1,IL4I1,KIAA0226,MASTL,NR2F2,NR2F2,NR2F2,NR2F2,PRKAG2,PRKAG2,PRKAG2,RUSC1-AS1,SOCS1,STXBP4,SYNJ2BP,WARS	ABL1,ABL1,ACD,ADAR,ADAR,ADARB1,ADIPOQ,ADORA2A,ADORA2A,ADRA2A,AHCY,AHSG,AIDA,AJUBA,AJUBA,AKAP6,AKAP9,AKT1,AKT1S1,AKT1S1,AMBP,ANGPT1,ANKFN1,ANKRD24,ANKRD31,ANXA6,AP2A1,APBB1,APBB1,APBB1,APBB1,APC,APC,APLP1,APOC1,APOE,APOE,APOE,ARAP1,ARFRP1,ARFRP1,ARPP19,ARRB2,ASH1L,ASPN,ATF3,ATF3,ATF5,ATF5,ATF5,ATG14,ATG2B,ATXN7,ATXN7,ATXN7,B9D1,BAG4,BAK1,BAX,BDH1,BDKRB1,BDKRB2,BMP4,BMP4,BROX,BROX,BTBD11,C12orf79,C…	ADAR,AKT1S1,ASH1L,ATXN7,BAK1,CEACAM1,COX11,DNAJA1,DNAJC10,FAM212A,GADD45B,GBP1,GPR176,HSPH1,KIAA0226,LRRC19,MASTL,NR2F2,NUP62,PRKAG2,SOCS1,SYNJ2BP,WARS	ABL1,ADAR,ADARB1,ADIPOQ,ADORA2A,ADRA2A,AHSG,AIDA,AJUBA,AKAP6,AKAP9,AKT1,AKT1S1,AMBP,ANGPT1,APC,APLP1,APOC1,APOE,ARPP19,ARRB2,ASH1L,ASPN,ATF3,ATG14,ATXN7,BAG4,BAK1,BAX,BDKRB1,BDKRB2,BMP4,C14orf166,C1QL4,C3orf33,C9orf72,CACTIN,CALM1,CALM2,CALM3,CAMK2N2,CASC5,CAV1,CAV3,CBFA2T3,CBL,CBLB,CCDC8,CCNB1,CD109,CD2BP2,CD300A,CDA,CDK5RAP1,CDK5RAP3,CDKN1A,CDKN1B,CDKN1C,CDKN2C,CDKN2D,CEACAM1,CEBPA,CEP192,CEP85…
GO Biological Process	GO:0007127	meiosis I	462	0.00982591	1	0.274424	2.2645	4.85759	11	175	0.0220883	0.0628571	10	102	108	BATF2,BRCA2,CYP2E1,MYBL1,REC8,STAG3,STAG3,SYCE2,SYCP2,TEX14,TRIM69	ANKLE1,ANKRD49,APITD1,APOM,APOM,ATM,AURKA,BAG6,BAG6,BATF2,BRCA2,BRD9,BRD9,BRIP1,BTBD18,C11orf80,C11orf85,C14orf39,C17orf104,C20orf202,CCDC155,CCDC36,CCDC36,CCDC79,CCNA1,CCNA1,CCNB1IP1,CCNE2,CDC25B,CDC25B,CDKL3,CDKL3,CENPC,CFL1,CKS2,CLIC1,CLIC1,CLUAP1,CNTD1,COA3,CSTF1,CSTF1,CSTF1,CYP2E1,DDX4,DDX4,EME1,EME2,EPM2AIP1,ERCC1,ERCC1,ERCC4,ESPL1,FAM217B,FANCD2,FANCD2OS,FANCM,FBXO11,FBXO5,FBXO5,FGFRL1,FKB…	BRCA2,C11orf85,C15orf43,MYBL1,RAD51C,REC8,STAG3,SYCE1,SYCE2,SYCP2	ANKLE1,APITD1-CORT,ATM,AURKA,BAG6,BRCA2,BRIP1,BTBD18,C11orf80,C11orf85,C14orf164,C14orf39,C15orf43,C17orf104,CCDC155,CCDC36,CCDC79,CCNA1,CCNB1IP1,CCNE1,CCNE2,CDC25B,CENPC,CKS2,CNTD1,DDX4,EME1,EME2,ERCC1,ERCC4,ESPL1,FANCD2,FANCM,FBXO5,HFM1,HORMAD1,HSPA2,ING2,KLHDC3,LEMD2,LEMD3,LEPREL4,M1AP,MAEL,MCMDC2,MEI1,MEI4,MEIOB,MLH1,MLH3,MND1,MOV10L1,MRE11A,MSH2,MSH4,MSH5,MSH6,MUS81,MYBL1,NDC1,PLK1,PRDM9,PSM…
GO Biological Process	GO:0046854	phosphatidylinositol phosphorylation	463	0.00989386	1	0.275725	2.69354	2.97007	8	107	0.0160643	0.0747664	6	73	98	CD80,EFR3A,FGF17,IRS1,PIK3AP1,PIK3R3,PIK3R3,PIK3R3	ANKRD62,BPNT1,C4orf22,CAV1,CAV1,CD19,CD80,CD86,CD86,DMTN,DTWD1,EFR3A,EFR3B,EGF,ERBB2,ERBB3,ERBB3,EREG,FAM126A,FAM167B,FAM227B,FGF17,FGF20,FGF3,FGF5,FGF5,FGF7,FGF8,FGF8,FGF9,FGFR1,FGFR1,FGFR2,FGFR2,FGFR2,FGFR2,FGFR4,FRS2,FYN,FYN,FYN,GAB1,GRB2,GRB2,HBEGF,HOGA1,IARS2,ICOS,IMPA1,IMPAD1,INPP1,IP6K1,IP6K1,IP6K2,IRS1,IRS2,KIT,KITLG,LCK,LCK,NRG2,NRG4,PDGFA,PDGFB,PDGFRA,PI4K2A,PI4KA,PI4KB,PI4KB,PIK3AP1,PI…	CD80,EFR3A,FGF17,IRS1,PIK3AP1,PIK3R3	BPNT1,CD19,CD80,CD86,EFR3A,EFR3B,EGF,ENSG00000249967,ERBB2,ERBB3,EREG,FAM126A,FGF17,FGF20,FGF3,FGF5,FGF7,FGF8,FGF9,FGFR1,FGFR2,FGFR4,FRS2,FYN,GAB1,GRB2,HBEGF,ICOS,IMPA1,IMPA2,IMPAD1,INPP1,IP6K1,IP6K2,IRS1,IRS2,KIT,KITLG,KL,LCK,MET,NRG2,NRG4,PDGFA,PDGFB,PDGFRA,PI4K2A,PI4KA,PI4KB,PIK3AP1,PIK3C2B,PIK3C2G,PIK3C3,PIK3CA,PIK3CB,PIK3CD,PIK3CG,PIK3R1,PIK3R2,PIK3R3,PIK3R5,PIK3R6,PIKFYVE,PIP4K2B,PIP4K2C,PI…
GO Biological Process	GO:0032465	regulation of cytokinesis	464	0.00992832	1	0.276089	2.93236	2.38716	7	86	0.0140562	0.0813954	4	54	66	ATF5,ATF5,ATF5,BRCA2,IL4I1,PRKCE,TEX14	ALDH4A1,ANKRD53,ARL6IP6,ATF5,ATF5,ATF5,AURKA,AURKB,AURKC,AURKC,BBS4,BECN1,BIRC6,BRCA2,CCDC148,CCP110,CDC25B,CDC25B,CDC42,CDC6,CHMP4C,CIT,COPS5,CSPP1,CSPP1,CSTF1,CSTF1,CSTF1,CUL3,CXCR5,CXCR5,DNAJC17,DOCK10,E2F7,E2F8,E2F8,ECT2,ENPP3,FLCN,GDE1,GIPC1,IL4I1,KIF14,KIF20B,KIF23,KIF3B,MAP10,MAP9,MRGPRX2,MRGPRX2,MYO19,N4BP2L1,NAV2,NUP62,NUP62,NUP62,NUP62,OLFM2,PDXP,PIGW,PIK3C3,PIK3R4,PIN1,PKN2,PKP4,PLK3,P…	BRCA2,NUP62,PRKCE,TEX14	ANKRD53,AURKA,AURKB,AURKC,BBS4,BECN1,BIRC6,BRCA2,CCP110,CDC25B,CDC42,CDC6,CHMP4C,CIT,CSPP1,CUL3,CXCR5,E2F7,E2F8,ECT2,FLCN,GIPC1,KIF14,KIF20B,KIF23,KIF3B,MAP10,MAP9,MRGPRX2,MYO19,NUP62,OR2A4,PDXP,PIK3C3,PIK3R4,PIN1,PKN2,PKP4,PLK3,PRKCE,PRPF40A,RACGAP1,RHOA,SDCCAG3,SH3GLB1,SPAST,SSTR5,SVIL,TAS1R2,TAS2R13,TEX14,UVRAG,VPS4A,ZFYVE19
GO Biological Process	GO:0030816	positive regulation of cAMP metabolic process	464	0.00992832	1	0.276089	2.93236	2.38716	7	86	0.0140562	0.0813954	5	67	93	AKAP5,CXCL10,CXCL11,MRAP2,RAPGEF3,RAPGEF3,RAPGEF3	ABCA1,ADCY1,ADCY3,ADCY4,ADCY5,ADCY5,ADCY7,ADCY9,ADCYAP1,ADCYAP1,ADCYAP1R1,ADM,ADORA2A,ADORA2A,ADORA2B,ADORA3,ADRB1,ADRB2,ADRB3,AKAP12,AKAP12,AKAP5,AQP1,ART3,ASAP1,AVP,CALCA,CALCR,CALCR,CALCRL,CALM1,CALM2,CAP1,CAP2,CXCL10,CXCL11,CXCL9,EDNRA,GHRHR,GIPR,GLP1R,GNAL,GNAL,GNB2L1,GPER1,GPER1,GPHA2,GPR161,GPR161,GPR161,GPR161,GPR65,GSK3A,IAPP,KCNK10,KRIT1,KRIT1,LHCGR,MANBAL,MC1R,MC2R,MC2R,MC5R,MRAP2,NF1,…	AKAP5,CXCL10,CXCL11,MRAP2,RAPGEF3	ABCA1,ADCY1,ADCY2,ADCY3,ADCY4,ADCY5,ADCY7,ADCY8,ADCY9,ADCYAP1,ADCYAP1R1,ADM,ADORA2A,ADORA2B,ADORA3,ADRB1,ADRB2,ADRB3,AKAP12,AKAP5,AVP,CALCA,CALCR,CALCRL,CALM1,CALM2,CALM3,CAP1,CAP2,CXCL10,CXCL11,CXCL9,EDNRA,GHRH,GHRHR,GIPR,GLP1R,GNAL,GNB2L1,GPER1,GPHA2,GPR161,GPR65,GSK3A,IAPP,KRIT1,LHCGR,MC1R,MC2R,MC5R,MRAP2,NF1,NME1-NME2,NME2,P2RY11,PF4,PTGIR,PTHLH,RAF1,RAMP1,RAPGEF3,RLN2,SCT,TIMP2,TSHR,UCN,WFS1
GO Biological Process	GO:0008285	negative regulation of cell proliferation	466	0.00996057	1	0.275797	1.50283	23.9549	36	863	0.0722892	0.041715	28	524	653	ACVRL1,ACVRL1,ATF5,ATF5,ATF5,BAK1,BMPR2,BRCA2,CD274,CEACAM1,EIF2AK2,FOSL1,FSIP1,GRINA,HSPA1A,HSPA1B,IDO1,IFT74,IFT74,IL20RB,IL4I1,IL4I1,IRF1,LGALS9,NR2F2,NR2F2,NR2F2,NR2F2,PML,RARRES3,STAT1,SYNJ2BP,TINF2,TLN2,TNFRSF14,WARS	AASS,ABCC8,ABHD1,ABI1,ACVR1C,ACVR1C,ACVRL1,ACVRL1,ADAMTS1,ADAMTS8,ADARB1,ADCY7,ADCYAP1,ADCYAP1,ADIPOQ,ADM,ADORA2A,ADORA2A,ADORA3,AHCY,AIF1,AIF1,AIF1,AIMP1,AIMP1,AIMP1,AIMP2,AKAP7,ALDH1A2,ALDH1A2,AMBRA1,AMBRA1,ANG,ANG,ANKFN1,ANKRD24,ANKRD61,ANO6,APC,APC,APOE,APOE,APOE,APP,APP,ARG1,ARG2,ARHGAP12,ARL16,ASCL2,ASPH,ASPH,ASTN2,ASTN2,ATF2,ATF5,ATF5,ATF5,ATM,ATOX1,ATP5A1,ATP5G3,ATP5G3,ATP8A2,ATPIF1,ATRAI…	ACVRL1,ATF5,BAK1,BMPR2,BRCA2,CD274,CEACAM1,EIF2AK2,FOSL1,HSPA1A,HSPA1B,IDO1,IFT74,IL20RB,IRF1,LGALS9,NR2F2,NUP62,PARP10,PML,RARRES3,STAT1,SYNJ2BP,THBS1,TINF2,TNFRSF14,TPM1,WARS	ABCC8,ABI1,ACVR1C,ACVRL1,ADAMTS1,ADAMTS8,ADARB1,ADCYAP1,ADIPOQ,ADM,ADORA2A,ADORA3,AIF1,AIMP1,AIMP2,ALDH1A2,AMBRA1,ANG,APC,APOE,APP,ARG1,ARG2,ARID2,ASCL2,ASPH,ATF2,ATF5,ATM,ATOH8,ATP5A1,ATP8A2,ATPIF1,ATRAID,AXIN2,AZGP1,BAK1,BAP1,BAX,BCHE,BCL2,BCL6,BECN1,BMP2,BMP4,BMP5,BMPR1B,BMPR2,BNIPL,BRCA2,BRD7,BRIP1,BTG1,BTG2,BTG3,BTG4,BTN2A2,C18orf54,C1QL4,CAV1,CAV2,CBFA2T3,CCL3L1,CD109,CD164,CD274,CD300A,CD3…
GO Biological Process	GO:0010563	negative regulation of phosphorus metabolic process	467	0.0099729	1	0.275547	1.52349	22.3172	34	804	0.0682731	0.0422886	23	466	577	ADAR,ATF5,ATF5,ATF5,ATXN7,ATXN7,ATXN7,BAK1,CEACAM1,DNAJA1,DNAJC10,FAM212A,FSIP1,GADD45B,GBP1,HSPH1,HSPH1,IFT74,IL4I1,IL4I1,KIAA0226,MASTL,NR2F2,NR2F2,NR2F2,NR2F2,PRKAG2,PRKAG2,PRKAG2,RUSC1-AS1,SOCS1,STXBP4,SYNJ2BP,WARS	ABL1,ABL1,ACD,ADAR,ADAR,ADARB1,ADIPOQ,ADORA2A,ADORA2A,ADRA2A,AHCY,AHSG,AIDA,AJUBA,AJUBA,AKAP6,AKAP9,AKT1,AKT1S1,AKT1S1,AMBP,ANGPT1,ANKFN1,ANKRD24,ANKRD31,ANXA6,AP2A1,APBB1,APBB1,APBB1,APBB1,APC,APC,APLP1,APOC1,APOE,APOE,APOE,ARAP1,ARFRP1,ARFRP1,ARPP19,ARRB2,ASH1L,ASPN,ATF3,ATF3,ATF5,ATF5,ATF5,ATG14,ATG2B,ATXN7,ATXN7,ATXN7,B9D1,BAG4,BAK1,BAX,BDH1,BDKRB1,BDKRB2,BMP4,BMP4,BROX,BROX,BTBD11,C12orf79,C…	ADAR,AKT1S1,ASH1L,ATXN7,BAK1,CEACAM1,COX11,DNAJA1,DNAJC10,FAM212A,GADD45B,GBP1,GPR176,HSPH1,KIAA0226,LRRC19,MASTL,NR2F2,NUP62,PRKAG2,SOCS1,SYNJ2BP,WARS	ABL1,ADAR,ADARB1,ADIPOQ,ADORA2A,ADRA2A,AHSG,AIDA,AJUBA,AKAP6,AKAP9,AKT1,AKT1S1,AMBP,ANGPT1,APC,APLP1,APOC1,APOE,ARPP19,ARRB2,ASH1L,ASPN,ATF3,ATG14,ATXN7,BAG4,BAK1,BAX,BDKRB1,BDKRB2,BMP4,C14orf166,C1QL4,C3orf33,C9orf72,CACTIN,CALM1,CALM2,CALM3,CAMK2N2,CASC5,CAV1,CAV3,CBFA2T3,CBL,CBLB,CCDC8,CCNB1,CD109,CD2BP2,CD300A,CDA,CDK5RAP1,CDK5RAP3,CDKN1A,CDKN1B,CDKN1C,CDKN2C,CDKN2D,CEACAM1,CEBPA,CEP192,CEP85…
GO Biological Process	GO:0034110	regulation of homotypic cell-cell adhesion	468	0.010191	1	0.280972	4.64853	0.860487	4	31	0.00803213	0.129032	2	20	25	ABAT,ABAT,ABAT,CEACAM1	ABAT,ABAT,ABAT,ADAMTS18,ALOX12,ANK3,ANK3,ANK3,ANK3,CCL5,CEACAM1,DMTN,DMTN,DMTN,DMTN,EPSTI1,FGG,LGALS1,LYN,PRKCD,PRKCQ,PRKG1,PRKG1,RDX,SERPINE2,SYK,SYK,SYK,UBASH3B,VPS33B,ZNF703	ABAT,CEACAM1	ABAT,ADAMTS18,ALOX12,ANK3,CCL5,CEACAM1,DMTN,FGG,LGALS1,LYN,PRKCD,PRKCQ,PRKG1,RDX,SERPINE2,SYK,TNFSF11,UBASH3B,VPS33B,ZNF703
GO Biological Process	GO:0032469	endoplasmic reticulum calcium ion homeostasis	468	0.010191	1	0.280972	4.64853	0.860487	4	31	0.00803213	0.129032	4	21	22	BAK1,GRINA,ITPR1,PML	APP,APP,ATP2A1,ATP2A1,ATP2A2,BAK1,BAX,BCL2,CAMK2D,FIS1,GRINA,HERPUD1,ITPR1,KCTD17,PML,PSEN1,RAP1GDS1,SELK,SH2B1,SH2B1,SH2B1,STOML1,STOML1,STPG2,TGM2,THADA,THADA,TMBIM6,TMBIM6,TMCO1,WFS1	BAK1,GRINA,ITPR1,PML	APP,ATP2A1,ATP2A2,BAK1,BAX,BCL2,CAMK2D,ENSG00000113811,FIS1,GRINA,HERPUD1,ITPR1,KCTD17,PML,PSEN1,RAP1GDS1,TGM2,THADA,TMBIM6,TMCO1,WFS1
GO Biological Process	GO:0006312	mitotic recombination	468	0.010191	1	0.280972	4.64853	0.860487	4	31	0.00803213	0.129032	4	18	19	BRCA2,GEN1,GEN1,TEX14	APITD1,BRCA2,ERCC1,ERCC1,ERCC4,FNDC8,GEN1,GEN1,KIAA0196,MKL2,N4BP2L1,NSMCE2,PINLYP,PINLYP,RAD50,RAD51,RAD51,RAD51B,RAD51C,RAD51D,RAD54B,SMC5,SMC6,TEP1,TEX14,XRCC1,XRCC2,XRCC3,ZAR1L,ZFYVE21,ZFYVE26	BRCA2,GEN1,RAD51C,SMC6	APITD1-CORT,BRCA2,ERCC1,ERCC4,GEN1,NSMCE2,RAD50,RAD51,RAD51B,RAD51C,RAD51D,RAD54B,SMC5,SMC6,TEP1,XRCC1,XRCC2,XRCC3
GO Biological Process	GO:0030194	positive regulation of blood coagulation	468	0.010191	1	0.280972	4.64853	0.860487	4	31	0.00803213	0.129032	3	20	25	FSIP1,SERPINE1,USF1,USF1	ANO6,ANO6,CPB2,DMTN,DMTN,DMTN,DMTN,F12,F2,F3,FSIP1,GPR176,HPSE,HPSE,HPSE,HRG,MCF2L,NFE2L2,NFE2L2,PLEK,PLG,SELP,SERPINE1,SERPINF2,SERPINF2,TBXA2R,THBD,THBS1,TLR4,USF1,USF1	SERPINE1,THBS1,USF1	ANO6,CPB2,DMTN,F12,F2,F3,F7,HPSE,HRG,NFE2L2,PLEK,PLG,SELP,SERPINE1,SERPINF2,TBXA2R,THBD,THBS1,TLR4,USF1
GO Biological Process	GO:0098534	centriole assembly	472	0.0103612	1	0.283242	3.75272	1.33237	5	48	0.0100402	0.104167	2	20	21	ATF5,ATF5,ATF5,EXOC3L1,IL4I1	ANAPC13,ANAPC13,ANAPC13,ATF5,ATF5,ATF5,C2CD3,CCDC67,CCDC78,CCP110,CDK2,CDK5RAP2,CENPJ,CEP135,CEP152,CEP63,CEP63,CEP63,CEP72,CNTROB,E2F4,EXOC3L1,GDE1,HAGHL,HAGHL,IL4I1,KCNAB3,KIAA0753,KIAA1211,MCIDAS,NUP62,NUP62,NUP62,NUP62,PLK4,PLK4,PMEL,PMEL,PPME1,RBM14,RBM14-RBM4,SASS6,THAP8,TRAPPC1,TRAPPC1,TRMT13,TXNDC17,WDR62	E2F4,NUP62	C2CD3,CCDC67,CCDC78,CCP110,CDK2,CDK5RAP2,CENPJ,CEP135,CEP152,CEP63,CEP72,CNTROB,E2F4,KIAA0753,MCIDAS,NUP62,PLK4,RBM14,SASS6,WDR62
GO Biological Process	GO:0032467	positive regulation of cytokinesis	472	0.0103612	1	0.283242	3.75272	1.33237	5	48	0.0100402	0.104167	2	29	37	ATF5,ATF5,ATF5,IL4I1,PRKCE	ALDH4A1,ATF5,ATF5,ATF5,AURKB,AURKC,AURKC,CCDC148,CDC25B,CDC25B,CDC42,CDC6,CIT,COPS5,CSPP1,CSPP1,CUL3,CXCR5,CXCR5,DOCK10,ECT2,ENPP3,GIPC1,IL4I1,KIF14,KIF20B,KIF23,KIF3B,MAP10,MRGPRX2,MRGPRX2,NUP62,NUP62,NUP62,NUP62,PKN2,PKP4,PRKCE,RACGAP1,RHOA,SPAST,SSTR5,SSTR5,SVIL,SVIL,TAS1R2,TAS2R13,TCTA	NUP62,PRKCE	AURKB,AURKC,CDC25B,CDC42,CDC6,CIT,CSPP1,CUL3,CXCR5,ECT2,GIPC1,KIF14,KIF20B,KIF23,KIF3B,MAP10,MRGPRX2,NUP62,OR2A4,PKN2,PKP4,PRKCE,RACGAP1,RHOA,SPAST,SSTR5,SVIL,TAS1R2,TAS2R13
GO Biological Process	GO:0030801	positive regulation of cyclic nucleotide metabolic process	474	0.0104345	1	0.284042	2.6686	2.99783	8	108	0.0160643	0.0740741	6	81	113	AKAP5,CXCL10,CXCL11,LGALS9,MRAP2,RAPGEF3,RAPGEF3,RAPGEF3	ABCA1,ADCY1,ADCY3,ADCY4,ADCY5,ADCY5,ADCY7,ADCY9,ADCYAP1,ADCYAP1,ADCYAP1R1,ADM,ADNP,ADORA2A,ADORA2A,ADORA2B,ADORA3,ADRB1,ADRB2,ADRB3,AKAP12,AKAP12,AKAP5,APOE,APOE,APOE,AQP1,ART3,ASAP1,AVP,C6orf132,CALCA,CALCR,CALCR,CALCRL,CALM1,CALM2,CAP1,CAP2,CXCL10,CXCL11,CXCL9,EDNRA,FZD2,GAS7,GAS7,GHRHR,GIPR,GLP1R,GNAL,GNAL,GNB2L1,GPER1,GPER1,GPHA2,GPR161,GPR161,GPR161,GPR161,GPR65,GSK3A,GUCA1B,IAPP,KCNK10,KRIT…	AKAP5,CXCL10,CXCL11,MRAP2,NOS2,RAPGEF3	ABCA1,ADCY1,ADCY2,ADCY3,ADCY4,ADCY5,ADCY7,ADCY8,ADCY9,ADCYAP1,ADCYAP1R1,ADM,ADNP,ADORA2A,ADORA2B,ADORA3,ADRB1,ADRB2,ADRB3,AKAP12,AKAP5,APOE,AVP,CALCA,CALCR,CALCRL,CALM1,CALM2,CALM3,CAP1,CAP2,CXCL10,CXCL11,CXCL9,EDNRA,FZD2,GHRH,GHRHR,GIPR,GLP1R,GNAL,GNB2L1,GPER1,GPHA2,GPR161,GPR65,GSK3A,GUCA1A,GUCA1B,IAPP,KRIT1,LHCGR,MC1R,MC2R,MC5R,MRAP2,MTNR1A,NF1,NME1-NME2,NME2,NOS1,NOS2,NOS3,NPR1,OSTN,P2RY11,PF…
GO Biological Process	GO:0051438	regulation of ubiquitin-protein transferase activity	475	0.0105848	1	0.287527	2.15081	5.57929	12	201	0.0240964	0.0597015	8	112	124	ATXN7,ATXN7,MASTL,OTUD4,PARP9,PSMB8,PSMB8,PSMB9,PSME2,TAP1,TAP1,TTC21A	ABCE1,ABL1,ABL1,ALYREF,ANAPC1,ANAPC10,ANAPC10,ANAPC11,ANAPC11,ANAPC11,ANAPC15,ANAPC15,ANAPC15,ANAPC15,ANAPC16,ANAPC2,ANAPC5,ANAPC7,ANK3,ANK3,APOPT1,ARL17A,ARRDC3,ARRDC4,ASCC1,ASCC1,ATXN7,ATXN7,BAG5,BAG5,BTRC,BUB1B,BUB3,C17orf98,C19orf71,C7orf33,CCNB1,CDC14B,CDC14B,CDC16,CDC20,CDC20B,CDC23,CDC26,CDC27,CDK1,CDK1,CDK2,CLHC1,CLHC1,COLEC11,CUL1,DCUN1D2,DCUN1D3,DCUN1D4,DCUN1D5,DNAJC2,DRAXIN,DTX3L,ECE2,…	ANAPC10,DTX3L,GORASP1,MASTL,PSMB8,PSMB9,PSMD6,PSME2	ABL1,ANAPC1,ANAPC10,ANAPC11,ANAPC15,ANAPC16,ANAPC2,ANAPC5,ANAPC7,ARRDC3,ARRDC4,BAG5,BTRC,BUB1B,BUB3,CCNB1,CDC14B,CDC16,CDC20,CDC20B,CDC23,CDC26,CDC27,CDK1,CDK2,CUL1,DCUN1D2,DCUN1D3,DCUN1D4,DCUN1D5,DTX3L,FBXO43,FBXO5,FBXW7,FEM1A,FEM1B,FZR1,GOLGA2,GORASP1,LIMK1,MAD2L1,MAD2L2,MASTL,PARK7,PIN1,PINK1,PLK1,PSEN1,PSMA1,PSMA2,PSMA3,PSMA4,PSMA5,PSMA6,PSMA8,PSMB1,PSMB10,PSMB11,PSMB2,PSMB3,PSMB4,PSMB5,PSMB6…
GO Biological Process	GO:1902513	regulation of organelle transport along microtubule	476	0.0107103	1	0.290325	12.0087	0.166546	2	6	0.00401606	0.333333	2	6	6	NEFH,TRIM58	CNIH2,HAP1,LAMP1,NEFH,RHOT1,TRIM58	NEFH,TRIM58	CNIH2,HAP1,LAMP1,NEFH,RHOT1,TRIM58
GO Biological Process	GO:1902338	negative regulation of apoptotic process involved in morphogenesis	476	0.0107103	1	0.290325	12.0087	0.166546	2	6	0.00401606	0.333333	1	5	6	PAX2,PAX2	FOXC2,GMDS,HNF1B,PAX2,PAX2,PAX8	PAX2	FOXC1,FOXC2,HNF1B,PAX2,PAX8
GO Biological Process	GO:1903751	negative regulation of intrinsic apoptotic signaling pathway in response to hydrogen peroxide	476	0.0107103	1	0.290325	12.0087	0.166546	2	6	0.00401606	0.333333	1	4	4	HSPH1,HSPH1	DNASE1,HSPH1,HSPH1,PARK7,PINK1,TRAP1	HSPH1	HSPH1,PARK7,PINK1,TRAP1
GO Biological Process	GO:1904672	regulation of somatic stem cell population maintenance	476	0.0107103	1	0.290325	12.0087	0.166546	2	6	0.00401606	0.333333	1	4	6	PAX2,PAX2	HNF1B,PAX2,PAX2,PAX8,TP63,TP63	PAX2	HNF1B,PAX2,PAX8,TP63
GO Biological Process	GO:2001181	positive regulation of interleukin-10 secretion	476	0.0107103	1	0.290325	12.0087	0.166546	2	6	0.00401606	0.333333	2	4	4	CD274,LGALS9	CD274,LGALS9,PRKCZ,PRKCZ,PRKCZ,PYCARD	CD274,LGALS9	CD274,LGALS9,PRKCZ,PYCARD
GO Biological Process	GO:0072174	metanephric tubule formation	476	0.0107103	1	0.290325	12.0087	0.166546	2	6	0.00401606	0.333333	1	5	6	PAX2,PAX2	PAX2,PAX2,PAX8,SOX9,SSTR5,WNT9B	PAX2	PAX2,PAX8,SOX8,SOX9,WNT9B
GO Biological Process	GO:0032020	ISG15-protein conjugation	476	0.0107103	1	0.290325	12.0087	0.166546	2	6	0.00401606	0.333333	1	5	6	UBE2L6,UBE2L6	HERC5,ISG15,UBA7,UBE2E1,UBE2L6,UBE2L6	UBE2L6	HERC5,ISG15,UBA7,UBE2E1,UBE2L6
GO Biological Process	GO:0046642	negative regulation of alpha-beta T cell proliferation	476	0.0107103	1	0.290325	12.0087	0.166546	2	6	0.00401606	0.333333	2	5	6	LGALS9,TNFRSF14	AHCY,ARG2,ITCH,LGALS9,TNFRSF14,XCL1	LGALS9,TNFRSF14	ARG2,ITCH,LGALS9,TNFRSF14,XCL1
GO Biological Process	GO:0002580	regulation of antigen processing and presentation of peptide or polysaccharide antigen via MHC class II	476	0.0107103	1	0.290325	12.0087	0.166546	2	6	0.00401606	0.333333	2	4	5	FSIP1,HLA-DOB	BRD2,FSIP1,GPR176,HLA-DOB,PYCARD,THBS1	HLA-DOB,THBS1	HLA-DOA,HLA-DOB,PYCARD,THBS1
GO Biological Process	GO:0007501	mesodermal cell fate specification	476	0.0107103	1	0.290325	12.0087	0.166546	2	6	0.00401606	0.333333	1	4	7	PAX2,PAX2	ETV2,EYA1,EYA1,EYA2,PAX2,PAX2	PAX2	ETV2,EYA1,EYA2,PAX2
GO Biological Process	GO:0046016	positive regulation of transcription by glucose	476	0.0107103	1	0.290325	12.0087	0.166546	2	6	0.00401606	0.333333	1	4	4	USF1,USF1	FOXA2,SRF,SRF,USF1,USF1,USF2	USF1	FOXA2,SRF,USF1,USF2
GO Biological Process	GO:0033227	dsRNA transport	476	0.0107103	1	0.290325	12.0087	0.166546	2	6	0.00401606	0.333333	2	5	5	SIDT1,SIDT2	FLOT1,IER3,RFTN1,RFTN2,SIDT1,SIDT2	SIDT1,SIDT2	FLOT1,RFTN1,RFTN2,SIDT1,SIDT2
GO Biological Process	GO:0072202	cell differentiation involved in metanephros development	488	0.0108172	1	0.286013	6.35755	0.47188	3	17	0.0060241	0.176471	2	11	18	PAX2,PAX2,STAT1	AXDND1,BMP4,BMP4,CCDC34,CCDC71,CD34,GDNF,GDNF,GDNF,LAMB2,LGR4,OSR1,PAX2,PAX2,PAX8,PDGFB,STAT1	PAX2,STAT1	BMP4,CD34,GDNF,LAMB2,LGR4,NPHS2,OSR1,PAX2,PAX8,PDGFB,STAT1
GO Biological Process	GO:1902001	fatty acid transmembrane transport	488	0.0108172	1	0.286013	6.35755	0.47188	3	17	0.0060241	0.176471	1	9	12	PRKAG2,PRKAG2,PRKAG2	ACACA,ACACB,CHKB,CPT1B,CPT1B,CPT1B,CPT2,KCTD14,PRKAB2,PRKAG2,PRKAG2,PRKAG2,SLC25A20,SLC27A5,TADA2A,TADA2A,THRSP	PRKAG2	ACACA,ACACB,CPT1B,CPT2,PRKAB2,PRKAG2,SLC25A20,SLC27A5,THRSP
GO Biological Process	GO:0071294	cellular response to zinc ion	488	0.0108172	1	0.286013	6.35755	0.47188	3	17	0.0060241	0.176471	3	15	18	MT1E,MT1X,MT2A	ATP13A2,CREB1,HVCN1,HVCN1,MT1A,MT1B,MT1E,MT1F,MT1G,MT1H,MT1M,MT1X,MT2A,PARP1,TSPO,TSPO,ZNF658	MT1E,MT1X,MT2A	ATP13A2,CREB1,HVCN1,MT1A,MT1B,MT1E,MT1F,MT1G,MT1H,MT1M,MT1X,MT2A,PARP1,TSPO,ZNF658
GO Biological Process	GO:0031272	regulation of pseudopodium assembly	488	0.0108172	1	0.286013	6.35755	0.47188	3	17	0.0060241	0.176471	2	11	13	C15orf62,RMDN2,RMDN2	APC,APC,C15orf62,CCR7,CCR7,CCR7,CDC42,CDC42EP2,CDC42EP3,CDC42EP3,CDC42EP4,CDC42EP5,F2RL1,KIT,KLHL41,RMDN2,RMDN2	C15orf62,CDC42EP3	APC,C15orf62,CCR7,CDC42,CDC42EP2,CDC42EP3,CDC42EP4,CDC42EP5,F2RL1,KIT,KLHL41
GO Biological Process	GO:0006047	UDP-N-acetylglucosamine metabolic process	488	0.0108172	1	0.286013	6.35755	0.47188	3	17	0.0060241	0.176471	2	9	14	NAGK,SLC35A3,SLC35A3	AGL,AMDHD2,GFPT1,GNE,GNE,MGAT1,MGAT1,MGAT1,MGAT1,NAGK,PGM3,PGM3,RWDD2A,SLC35A3,SLC35A3,UAP1,UAP1L1	NAGK,SLC35A3	AMDHD2,GFPT1,GNE,MGAT1,NAGK,PGM3,SLC35A3,UAP1,UAP1L1
GO Biological Process	GO:0014854	response to inactivity	488	0.0108172	1	0.286013	6.35755	0.47188	3	17	0.0060241	0.176471	1	10	13	SEPT4,SEPT4,SEPT4	ATP1A4,CASQ1,CAT,DAG1,FBXO32,FBXO32,HDAC4,IL10,MTMR4,PARP6,PKM,PKM,SEPT4,SEPT4,SEPT4,SGCA,UTRN	MTMR4	CASQ1,CAT,DAG1,FBXO32,HDAC4,IL10,MTMR4,PKM,SGCA,UTRN
GO Biological Process	GO:1903038	negative regulation of leukocyte cell-cell adhesion	494	0.0108885	1	0.284401	2.47508	3.63625	9	131	0.0180723	0.0687023	9	82	105	ASS1,CD274,CEACAM1,IDO1,IL20RB,IRF1,LAG3,LGALS9,TNFRSF14	ADORA2A,ADORA2A,AHCY,AKAP7,ARG1,ARG2,ASS1,BCL6,BCL6,BCL6,BMP4,BMP4,BTN2A2,BTN2A2,BTN2A2,BTN3A2,C17orf105,CCL25,CCL28,CCL28,CD274,CD300A,CD74,CEACAM1,CEBPB,CTLA4,CYLD,CYLD,DLG1,DLG1,DLG1,DOK1,DOK1,DTX1,DUSP22,DUSP3,ELFN1,ERBB2,FAM65B,FAM65B,FAM65B,FAM65B,FBN3,FOXJ1,GLMN,GNRH1,GPNMB,GPRC5C,HAVCR2,HCST,HFE,HLA-A,HLA-G,HLX,HMGB1,IDO1,IFNL1,IL10,IL20RB,IL2RA,IL4,IRF1,ITCH,JAK3,LAG3,LAX1,LAX1,LGALS3,LG…	ASS1,CD274,CEACAM1,IDO1,IL20RB,IRF1,LAG3,LGALS9,TNFRSF14	ADORA2A,ARG1,ARG2,ASS1,BCL6,BMP4,BTN2A2,CCL25,CCL28,CD274,CD300A,CD74,CEACAM1,CEBPB,CTLA4,CYLD,DLG1,DTX1,DUSP22,DUSP3,ERBB2,FAM65B,FOXJ1,GLMN,GNRH1,GPNMB,HAVCR2,HFE,HLA-G,HLX,HMGB1,IDO1,IFNL1,IL10,IL20RB,IL2RA,IL4,IRF1,ITCH,JAK3,KIAA0922,KLF4,LAG3,LAX1,LGALS3,LGALS9,LILRB1,LILRB2,LOXL3,LRRC32,MAD1L1,MARCH7,NDFIP1,NFKBID,NRARP,PAG1,PAWR,PDCD1LG2,PDE5A,PELI1,PLA2G2F,PRKAR1A,PRNP,PTPN2,PTPN22,PTPN6,…
GO Biological Process	GO:0051437	positive regulation of ubiquitin-protein ligase activity involved in regulation of mitotic cell cycle transition	494	0.0108885	1	0.284401	2.47508	3.63625	9	131	0.0180723	0.0687023	5	73	76	ATXN7,ATXN7,OTUD4,PSMB8,PSMB8,PSMB9,PSME2,TAP1,TAP1	ABCE1,ALYREF,ANAPC1,ANAPC10,ANAPC10,ANAPC11,ANAPC11,ANAPC11,ANAPC15,ANAPC15,ANAPC15,ANAPC15,ANAPC16,ANAPC2,ANAPC5,ANAPC7,ANK3,ANK3,ARL17A,ASCC1,ASCC1,ATXN7,ATXN7,BTRC,BUB1B,BUB3,C19orf71,C7orf33,CCNB1,CDC16,CDC20,CDC23,CDC26,CDC27,CDK1,CDK1,CLHC1,CLHC1,CUL1,DNAJC2,ECE2,FBXO5,FBXO5,FITM1,FTSJ3,FZR1,HPD,MAD2L1,MRPL32,NEK6,NEK6,OTUD4,PAK6,PCGF2,PDE3B,PLK1,POGZ,PRPF4,PSMA1,PSMA2,PSMA3,PSMA4,PSMA5,PSM…	ANAPC10,PSMB8,PSMB9,PSMD6,PSME2	ANAPC1,ANAPC10,ANAPC11,ANAPC15,ANAPC16,ANAPC2,ANAPC5,ANAPC7,BTRC,BUB1B,BUB3,CCNB1,CDC16,CDC20,CDC23,CDC26,CDC27,CDK1,CUL1,FBXO5,FZR1,MAD2L1,PLK1,PSMA1,PSMA2,PSMA3,PSMA4,PSMA5,PSMA6,PSMA8,PSMB1,PSMB10,PSMB11,PSMB2,PSMB3,PSMB4,PSMB5,PSMB6,PSMB7,PSMB8,PSMB9,PSMC1,PSMC2,PSMC3,PSMC4,PSMC5,PSMC6,PSMD1,PSMD11,PSMD12,PSMD13,PSMD14,PSMD2,PSMD3,PSMD4,PSMD5,PSMD6,PSMD7,PSMD8,PSMD9,PSME1,PSME2,PSME3,PSME4,PS…
GO Biological Process	GO:0051444	negative regulation of ubiquitin-protein transferase activity	496	0.0109078	1	0.283756	2.33936	4.27468	10	154	0.0200803	0.0649351	6	81	84	ATXN7,ATXN7,OTUD4,PARP9,PSMB8,PSMB8,PSMB9,PSME2,TAP1,TAP1	ABCE1,ABL1,ABL1,ALYREF,ANAPC1,ANAPC10,ANAPC10,ANAPC11,ANAPC11,ANAPC11,ANAPC15,ANAPC15,ANAPC15,ANAPC15,ANAPC16,ANAPC2,ANAPC5,ANAPC7,ANK3,ANK3,APOPT1,ARL17A,ASCC1,ASCC1,ATXN7,ATXN7,BAG5,BAG5,BUB1B,BUB3,C17orf98,C19orf71,CCNB1,CDC16,CDC20,CDC23,CDC26,CDC27,CDK1,CDK1,CDK2,CLHC1,CLHC1,COLEC11,DNAJC2,DRAXIN,DTX3L,ECE2,FAM69A,FBXO43,FBXO5,FBXO5,FITM1,FTSJ3,FZR1,HPD,LIMK1,MAD2L1,MAD2L2,MAD2L2,MRPL32,NEK6…	ANAPC10,DTX3L,PSMB8,PSMB9,PSMD6,PSME2	ABL1,ANAPC1,ANAPC10,ANAPC11,ANAPC15,ANAPC16,ANAPC2,ANAPC5,ANAPC7,BAG5,BUB1B,BUB3,CCNB1,CDC16,CDC20,CDC23,CDC26,CDC27,CDK1,CDK2,DTX3L,FBXO43,FBXO5,FZR1,LIMK1,MAD2L1,MAD2L2,PARK7,PSEN1,PSMA1,PSMA2,PSMA3,PSMA4,PSMA5,PSMA6,PSMB1,PSMB10,PSMB2,PSMB3,PSMB4,PSMB5,PSMB6,PSMB7,PSMB8,PSMB9,PSMC1,PSMC2,PSMC3,PSMC4,PSMC5,PSMC6,PSMD1,PSMD11,PSMD12,PSMD13,PSMD14,PSMD2,PSMD3,PSMD4,PSMD5,PSMD6,PSMD7,PSMD8,PSMD9,P…
GO Biological Process	GO:0006914	autophagy	497	0.0109162	1	0.283404	1.82154	9.88172	18	356	0.0361446	0.0505618	10	219	248	ANKRD33B,ARSB,HSH2D,IFI16,IFT74,IFT74,IFT74,KIAA0226,LGALS8,LGALS8,PRKAG2,PRKAG2,PRKAG2,SYNPO2,SYNPO2,TPM4,TRIM22,TRIM5	ABCB8,ABL1,ABL1,ACBD5,ACBD5,AKT1S1,AKT1S1,AMBRA1,AMBRA1,ANKRD33B,ANKZF1,ANKZF1,ANXA7,AP3S1,APOBR,ARHGAP27,ARL16,ARSB,ATG10,ATG12,ATG13,ATG14,ATG16L1,ATG16L2,ATG2A,ATG2B,ATG3,ATG4B,ATG4C,ATG4D,ATG5,ATG5,ATG7,ATG9A,ATG9B,ATP13A2,BCAR3,BCAR3,BCAR3,BDH1,BECN1,BNIP1,BRF1,BRF1,C11orf84,C19orf12,C19orf12,C9orf131,C9orf131,C9orf72,C9orf72,CALCOCO2,CCDC158,CCDC3,CD8A,CDC37,CEPT1,CEPT1,CHMP2A,CHMP2A,CHMP2B…	ARSB,DAP,IFI16,KIAA0226,LGALS8,PLAA,PRKAG2,RAB8A,SYNPO2,TRIM5	ABL1,ACBD5,AMBRA1,ANXA7,ARSB,ATG10,ATG12,ATG13,ATG14,ATG16L1,ATG16L2,ATG2A,ATG2B,ATG3,ATG4B,ATG4C,ATG4D,ATG5,ATG7,ATG9A,ATG9B,ATP13A2,BECN1,BNIP1,C12orf44,C19orf12,C9orf72,CALCOCO2,CDC37,CHMP2A,CHMP2B,CHMP3,CHMP4A,CHMP4B,CHMP4C,CHMP6,CISD2,CLEC16A,CLN3,CLTC,CLU,CSNK2A1,CSNK2B,DAP,DRAM1,DRAM2,DYNLL1,EI24,EMC6,EPG5,EVA1A,FAM134B,FAM47E-STBD1,FBXO7,FIS1,FNBP1L,FOXO1,GABARAP,GABARAPL1,GABARAPL2,GABAR…
GO Biological Process	GO:0002429	immune response-activating cell surface receptor signaling pathway	498	0.0112108	1	0.290469	1.81644	9.90948	18	357	0.0361446	0.0504202	14	238	285	ATXN7,ATXN7,BTN3A1,C3AR1,C5AR1,CYFIP2,CYFIP2,FCGR1A,FPR1,MUC20,PRKCE,PRKD2,PSMB8,PSMB8,PSMB9,PSME2,TAP1,TAP1	AATK,ABI1,ABL1,ABL1,ACTB,ACTR2,ACTR3,ACTR3,APOM,APOM,ARPC1A,ARPC1B,ARPC2,ARPC3,ARPC4,ARPC4,ARPC4,ARPC4-TTLL3,ATXN7,ATXN7,BAG6,BAG6,BAX,BCAR1,BCAR1,BCAR1,BCAR1,BCAR1,BCAR1,BCL2,BLK,BRK1,BTN3A1,BTRC,C1orf168,C1orf53,C3AR1,C5AR1,C5AR2,C5AR2,C5orf58,C7orf33,CACNB3,CARD9,CCM2,CD19,CD209,CD247,CD38,CD3D,CD3E,CD3G,CD4,CD79A,CD79B,CDC42,CHUK,CLEC10A,CLEC4D,CLEC7A,CLHC1,CLHC1,CMIP,CR1,CR2,CRK,CSK,CTLA4,CU…	BTN3A1,C3AR1,C5AR1,CYFIP2,FCGR1A,FPR1,MUC20,PRKCE,PRKD2,PSMB8,PSMB9,PSMD6,PSME2,RNF31	ABI1,ABL1,ACTB,ACTR2,ACTR3,ARPC1A,ARPC1B,ARPC2,ARPC3,ARPC4,BAG6,BAIAP2,BAX,BCAR1,BCL2,BLK,BRK1,BTN3A1,BTRC,C1orf168,C3AR1,C5AR1,C5AR2,CACNB3,CARD9,CD19,CD209,CD247,CD38,CD3D,CD3E,CD3G,CD4,CD79A,CD79B,CDC42,CHUK,CLEC10A,CLEC4D,CLEC7A,CR1,CR2,CRK,CSK,CTLA4,CUL1,CYFIP1,CYFIP2,DENND1B,ELMO1,ELMO2,ENSG00000228273,EP300,FBXW11,FCER1G,FCGR1A,FCGR2A,FCGR3A,FFAR2,FGR,FPR1,FPR2,FPR3,FYB,FYN,GATA3,GPLD1,GRA…
GO Biological Process	GO:0045776	negative regulation of blood pressure	499	0.0112822	1	0.291732	3.67613	1.36013	5	49	0.0100402	0.102041	3	31	45	ABAT,ABAT,ABAT,BMPR2,LGALS9	ABAT,ABAT,ABAT,ADIPOQ,ADM2,ADM2,ADRB1,ADRB2,ADRB3,ARHGAP42,BBS4,BDKRB1,BMPR2,CALCA,CNR1,CNR1,FAM181B,FFAR3,GCH1,GJA5,KCNK6,LGALS9,LYRM9,MKKS,MKKS,NOS1,NOS1,NOS1,NOS2,NOS3,OPRL1,OPRL1,OXT,PRCP,PTAFR,PTAFR,RGS19,RNLS,RNPEP,SAMD4A,SCPEP1,SLX4IP,SOD2,UCN,UTS2,UTS2,UTS2R,YIF1B,YIF1B	ABAT,BMPR2,NOS2	ABAT,ADIPOQ,ADM2,ADRB1,ADRB2,ADRB3,ARHGAP42,BBS4,BDKRB1,BMPR2,CALCA,CNR1,FFAR3,GCH1,GJA5,KCNK6,MKKS,NOS1,NOS2,NOS3,OPRL1,OXT,PRCP,PTAFR,RNLS,RNPEP,SCPEP1,SOD2,UCN,UTS2,UTS2R
GO Biological Process	GO:0032233	positive regulation of actin filament bundle assembly	500	0.0113767	1	0.293587	3.17877	1.88752	6	68	0.0120482	0.0882353	3	45	55	RAPGEF3,RAPGEF3,RAPGEF3,SYNPO2,SYNPO2,TLN2	ABL1,ABL1,APOA1,ARHGEF10,ARHGEF15,ARHGEF15,BAG4,CDC42,CPSF3,CTGF,ENO3,EPHA1,EVA1A,EVL,FAM65B,FAM65B,FHOD1,GFI1B,GPR65,ID1,IFT43,ITGB1BP1,KCNK10,LIMK1,LRRC16A,LSM1,MTOR,NF2,PAK1,PFN1,PFN2,PLEK,PPM1E,PPM1F,PXN,RAC1,RAPGEF3,RAPGEF3,RAPGEF3,RGCC,RHOA,S100A10,SDC4,SERPINF2,SERPINF2,SFRP1,SLC9A5,SMAD3,SMAD3,SMAD3,SMAD3,SORBS3,SWAP70,SYNPO,SYNPO,SYNPO,SYNPO2,SYNPO2,SYNPO2L,SYNPO2L,TAC1,TCTA,TGFBR1,TLN2,…	RAPGEF3,SYNPO2,TPM1	ABL1,APOA1,ARHGEF10,ARHGEF15,BAG4,CDC42,CTGF,EPHA1,EVL,FHOD1,GPR65,ID1,ITGB1BP1,LIMK1,LRRC16A,MTOR,NF2,PAK1,PFN1,PFN2,PLEK,PPM1E,PPM1F,PXN,RAC1,RAPGEF3,RGCC,RHOA,S100A10,SDC4,SERPINF2,SFRP1,SMAD3,SORBS3,SWAP70,SYNPO,SYNPO2,SYNPO2L,TAC1,TACR1,TGFB3,TGFBR1,TPM1,TSC1,WNT11
#
# Ontology	TermsTested	MinAnnotCount	MaxAnnotCount
#
# GO Biological Process	12903	1	1000

## Sheet: Sheet 2
# GREAT version 4.0.4	Species assembly: hg19	Association rule: Basal+extension: 5000 bp upstream, 1000 bp downstream, 1000000 bp max extension, curated regulatory domains included
# Ontology summary statistics are provided in the footer.
#
# Ontology	ID	Desc	Rank	HyperP	HyperBonfP	HyperFdrQ	RegionFoldEnrich	ExpFgRegions	FgRegionsHit	BgRegionsHit	FgSetTermCov	TermCov	NumFgGenesHit	NumBgGenesHit	TotalGenes	FgRegionNames	BgRegionNames	FgGeneNames	BgGeneNames
GO Biological Process	GO:0060337	type I interferon signaling pathway	1	1.2356e-40	1.5943e-36	1.5943e-36	124.098	0.169221	21	69	0.477273	0.304348	17	44	61	ADAR,BST2,IFI27,IFI27,IFI6,IFIT1,IFIT3,IFIT3,IRF7,IRF7,IRF9,ISG15,MX1,MX1,MX2,OAS1,OAS2,OAS3,RSAD2,SP100,XAF1	ACAA1,ADAR,ADAR,APOF,BCL2L12,BST2,C1orf74,EGR1,ETF1,GBP2,HLA-A,HLA-B,HLA-C,HLA-F,HLA-G,IFI27,IFI27,IFI35,IFI6,IFIT1,IFIT2,IFIT3,IFIT3,IFITM1,IFITM2,IFITM3,IFNAR1,IFNAR2,IP6K2,IRF1,IRF3,IRF5,IRF5,IRF5,IRF6,IRF7,IRF7,IRF9,ISG15,ISG20,ISG20,JAK1,KCNN3,KCP,MICA,MICA,MVB12A,MX1,MX1,MX1,MX2,MYD88,OAS1,OAS2,OAS3,OASL,PSMB8,PSMB8,RNASEL,RSAD2,SAMHD1,SP100,SP100,STAT1,STAT2,TLDC2,TRAF3IP3,TYK2,XAF1	ADAR,BST2,IFI27,IFI6,IFIT1,IFIT3,IRF7,IRF9,ISG15,MX1,MX2,OAS1,OAS2,OAS3,RSAD2,SP100,XAF1	ADAR,BST2,EGR1,GBP2,HLA-B,HLA-F,HLA-G,IFI27,IFI35,IFI6,IFIT1,IFIT2,IFIT3,IFITM1,IFITM2,IFITM3,IFNAR1,IFNAR2,IP6K2,IRF1,IRF3,IRF5,IRF6,IRF7,IRF9,ISG15,ISG20,JAK1,MX1,MX2,MYD88,OAS1,OAS2,OAS3,OASL,PSMB8,RNASEL,RSAD2,SAMHD1,SP100,STAT1,STAT2,TYK2,XAF1
GO Biological Process	GO:0034340	response to type I interferon	2	1.31974e-39	1.70286e-35	8.51432e-36	112.668	0.186389	21	76	0.477273	0.276316	17	48	66	ADAR,BST2,IFI27,IFI27,IFI6,IFIT1,IFIT3,IFIT3,IRF7,IRF7,IRF9,ISG15,MX1,MX1,MX2,OAS1,OAS2,OAS3,RSAD2,SP100,XAF1	ACAA1,ADAR,ADAR,APOF,BCL2L12,BST2,C19orf66,C1orf74,EGR1,ETF1,GBP2,HLA-A,HLA-B,HLA-C,HLA-F,HLA-G,IFI27,IFI27,IFI35,IFI6,IFIT1,IFIT2,IFIT3,IFIT3,IFITM1,IFITM2,IFITM3,IFNAR1,IFNAR2,IKBKE,IP6K2,IRF1,IRF3,IRF5,IRF5,IRF5,IRF6,IRF7,IRF7,IRF9,ISG15,ISG20,ISG20,JAK1,KCNN3,KCP,MICA,MICA,MVB12A,MX1,MX1,MX1,MX2,MYD88,OAS1,OAS2,OAS3,OASL,PSMB8,PSMB8,RNASEL,RSAD2,SAMHD1,SHMT2,SHMT2,SHMT2,SHMT2,SP100,SP100,STAT…	ADAR,BST2,IFI27,IFI6,IFIT1,IFIT3,IRF7,IRF9,ISG15,MX1,MX2,OAS1,OAS2,OAS3,RSAD2,SP100,XAF1	ADAR,BST2,C19orf66,EGR1,GBP2,HLA-B,HLA-F,HLA-G,IFI27,IFI35,IFI6,IFIT1,IFIT2,IFIT3,IFITM1,IFITM2,IFITM3,IFNAR1,IFNAR2,IKBKE,IP6K2,IRF1,IRF3,IRF5,IRF6,IRF7,IRF9,ISG15,ISG20,JAK1,MX1,MX2,MYD88,OAS1,OAS2,OAS3,OASL,PSMB8,RNASEL,RSAD2,SAMHD1,SHMT2,SP100,STAT1,STAT2,TRIM56,TYK2,XAF1
GO Biological Process	GO:0051607	defense response to virus	3	4.76696e-36	6.15081e-32	2.05027e-32	48.93	0.490497	24	200	0.545454	0.12	22	144	177	ADAR,BST2,DDX58,DHX58,EIF2AK2,HERC5,IFIT1,IFIT3,IFIT3,IFIT5,IRF7,IRF7,IRF9,ISG15,MX1,MX1,MX2,OAS1,OAS2,OAS3,PLSCR1,RSAD2,RTP4,TRIM25	ABCC9,ABCF3,ADAR,ADAR,ADARB1,AGBL4,AGBL5,AHCY,AIMP1,AIMP1,AIMP1,ALDH3B1,APOBEC3A,APOBEC3B,APOBEC3C,APOBEC3D,APOBEC3F,APOBEC3G,APOBEC3H,APOF,ART3,ATG7,AZU1,BCKDHA,BCL2,BCL2L12,BECN1,BNIP3L,BST2,C17orf85,C19orf66,CAMKK1,CARD9,CD207,CD40,CD86,CD86,CD8A,CD8A,CNOT7,CRCP,CXCL10,CXCL9,DDIT4,DDX17,DDX41,DDX58,DDX60,DHX58,DMBT1,DNAJC3,DZANK1,EIF2AK2,EIF2AK2,EIF2AK4,ELAVL4,ELMOD2,EXOC1,EXOSC4,EXOSC5,F2RL1,…	ADAR,BST2,DDX58,DHX58,EIF2AK2,HERC5,IFIT1,IFIT1B,IFIT3,IFIT5,IRF7,IRF9,ISG15,MX1,MX2,OAS1,OAS2,OAS3,PLSCR1,RSAD2,RTP4,TRIM25	ABCC9,ABCF3,ADAR,ADARB1,AGBL4,AGBL5,AIMP1,APOBEC3A,APOBEC3B,APOBEC3C,APOBEC3D,APOBEC3F,APOBEC3G,APOBEC3H,ATG7,AZU1,BCL2,BECN1,BNIP3L,BST2,C17orf85,C19orf66,CARD9,CD207,CD40,CD86,CD8A,CNOT7,CRCP,CXCL10,CXCL9,DDIT4,DDX17,DDX41,DDX58,DDX60,DHX58,DMBT1,DNAJC3,EIF2AK2,EIF2AK4,ELMOD2,EXOC1,EXOSC4,EXOSC5,F2RL1,FADD,FAM111A,FCN3,GBP1,GBP3,GPAM,HERC5,HYAL2,IFI16,IFIH1,IFIT1,IFIT1B,IFIT2,IFIT3,IFIT5,IFITM1…
GO Biological Process	GO:0045087	innate immune response	4	2.94891e-31	3.80498e-27	9.51244e-28	17.6489	1.64316	29	670	0.659091	0.0432836	25	461	626	ADAR,BST2,DDX58,DHX58,EIF2AK2,HERC5,IFI27,IFI27,IFI6,IFIT1,IFIT3,IFIT3,IFIT5,IRF7,IRF7,IRF9,ISG15,MX1,MX1,MX2,NMI,OAS1,OAS2,OAS3,RSAD2,SP100,TRIM14,TRIM25,XAF1	ABL1,ABL1,ABL2,ACAA1,ADAM15,ADAMTS13,ADAR,ADAR,ADARB1,AGER,AHCY,AIF1,AIF1,AIF1,AIM1L,AIM2,AKAP7,AKAP8,AKIRIN2,ALDH3B1,ALS2CL,ANKHD1,ANKHD1-EIF4EBP3,ANKRD17,AP3S1,APOA4,APOBEC3A,APOBEC3B,APOBEC3C,APOBEC3D,APOBEC3F,APOBEC3G,APOBEC3H,APOF,APOL1,APP,APP,ARG1,ARG2,ARHGEF2,ARHGEF2,ARID5A,ASIC2,ASTN2,ASTN2,ATG12,ATG5,ATG5,ATP1A1,AXL,B2M,BCL2L12,BLK,BST2,C19orf66,C1QBP,C1QC,C1RL,C1S,C1orf106,C1orf106,C1o…	ADAR,BST2,DDX58,DHX58,EIF2AK2,HERC5,IFI27,IFI6,IFIT1,IFIT3,IFIT5,IRF7,IRF9,ISG15,MX1,MX2,NMI,OAS1,OAS2,OAS3,RSAD2,SP100,TRIM14,TRIM25,XAF1	ABL1,ABL2,ADAM15,ADAMTS13,ADAR,ADARB1,AGER,AIF1,AIM2,AKAP8,AKIRIN2,ANKHD1,ANKHD1-EIF4EBP3,ANKRD17,APOA4,APOBEC3A,APOBEC3B,APOBEC3C,APOBEC3D,APOBEC3F,APOBEC3G,APOBEC3H,APOL1,APP,AQP4,ARG1,ARG2,ARHGEF2,ARID5A,ATG12,ATG5,AXL,B2M,BLK,BST2,C19orf66,C1QBP,C1QC,C1R,C1RL,C1orf106,C2,C3,C4BPA,C5,C8G,C9,CACTIN,CALCOCO2,CAMK2A,CAMK2D,CAMP,CAPZA1,CAPZA2,CARD9,CASP1,CASP4,CCL1,CCL2,CCL20,CCL22,CCL24,CCL25,CCL…
GO Biological Process	GO:0009615	response to virus	5	3.91469e-31	5.05112e-27	1.01022e-27	31.0667	0.772532	24	315	0.545454	0.0761905	22	210	261	ADAR,BST2,DDX58,DHX58,EIF2AK2,HERC5,IFIT1,IFIT3,IFIT3,IFIT5,IRF7,IRF7,IRF9,ISG15,MX1,MX1,MX2,OAS1,OAS2,OAS3,PLSCR1,RSAD2,RTP4,TRIM25	ABCC9,ABCF3,ACTA2,ADAR,ADAR,ADARB1,AGBL4,AGBL5,AHCY,AIMP1,AIMP1,AIMP1,ALDH3B1,AP1S1,APOB,APOBEC3A,APOBEC3B,APOBEC3C,APOBEC3D,APOBEC3F,APOBEC3G,APOBEC3H,APOF,ARF1,ARF1,ART3,ATG7,AXL,AZU1,BAD,BANF1,BATF3,BCKDHA,BCL2,BCL2L1,BCL2L11,BCL2L12,BCL3,BECN1,BNIP3L,BST2,BTBD17,C17orf85,C19orf66,CAMKK1,CARD9,CCDC130,CCL22,CCL5,CCT5,CD207,CD40,CD86,CD86,CD8A,CD8A,CDK6,CFL1,CHRM2,CHRM2,CHRM2,CHRM2,CHRM2,CHUK,C…	ADAR,BST2,DDX58,DHX58,EIF2AK2,HERC5,IFIT1,IFIT1B,IFIT3,IFIT5,IRF7,IRF9,ISG15,MX1,MX2,OAS1,OAS2,OAS3,PLSCR1,RSAD2,RTP4,TRIM25	ABCC9,ABCF3,ACTA2,ADAR,ADARB1,AGBL4,AGBL5,AIMP1,AP1S1,APOB,APOBEC3A,APOBEC3B,APOBEC3C,APOBEC3D,APOBEC3F,APOBEC3G,APOBEC3H,ARF1,ATG7,AZU1,BAD,BANF1,BATF3,BCL2,BCL2L1,BCL2L11,BCL3,BECN1,BNIP3L,BST2,BTBD17,C17orf85,C19orf66,CARD9,CCDC130,CCL22,CCL5,CCT5,CD207,CD40,CD86,CD8A,CDK6,CFL1,CHRM2,CHUK,CLU,CNOT7,CRCP,CREBZF,CXCL10,CXCL9,CXCR4,CYP1A1,DCLK1,DDIT4,DDX1,DDX17,DDX21,DDX41,DDX58,DDX60,DHX36,DHX58…
GO Biological Process	GO:0098542	defense response to other organism	6	3.08683e-28	3.98294e-24	6.63823e-25	23.6377	1.01533	24	414	0.545454	0.057971	22	293	415	ADAR,BST2,DDX58,DHX58,EIF2AK2,HERC5,IFIT1,IFIT3,IFIT3,IFIT5,IRF7,IRF7,IRF9,ISG15,MX1,MX1,MX2,OAS1,OAS2,OAS3,PLSCR1,RSAD2,RTP4,TRIM25	ABCC9,ABCF3,ACAA1,ACP5,ACP5,ACP5,ADAM17,ADAMTS5,ADAR,ADAR,ADARB1,AGBL4,AGBL5,AHCY,AIMP1,AIMP1,AIMP1,AKAP7,ALDH3B1,ANKRD17,ANXA3,APOBEC3A,APOBEC3B,APOBEC3C,APOBEC3D,APOBEC3F,APOBEC3G,APOBEC3H,APOF,ARG1,ART3,ATG16L1,ATG7,AZU1,BATF2,BATF2,BCKDHA,BCL2,BCL2L12,BCL3,BECN1,BNIP3L,BST2,C10orf99,C11orf21,C12orf42,C17orf85,C19orf66,C1orf141,C5AR1,C5orf22,CALCOCO2,CAMKK1,CAMP,CARD9,CCDC3,CCDC88B,CCL20,CD160…	ADAR,BST2,DDX58,DHX58,EIF2AK2,HERC5,IFIT1,IFIT1B,IFIT3,IFIT5,IRF7,IRF9,ISG15,MX1,MX2,OAS1,OAS2,OAS3,PLSCR1,RSAD2,RTP4,TRIM25	ABCC9,ABCF3,ACP5,ADAM17,ADAMTS5,ADAR,ADARB1,AGBL4,AGBL5,AIMP1,ANKRD17,ANXA3,APOBEC3A,APOBEC3B,APOBEC3C,APOBEC3D,APOBEC3F,APOBEC3G,APOBEC3H,ARG1,ATG16L1,ATG7,AZU1,BATF2,BCL2,BCL3,BECN1,BNIP3L,BST2,C10orf99,C17orf85,C19orf66,C5AR1,CALCOCO2,CAMP,CARD9,CCDC88B,CCL20,CD160,CD207,CD4,CD40,CD86,CD8A,CEBPB,CEBPE,CLEC4D,CLEC7A,CNOT7,COCH,COTL1,CRCP,CXCL10,CXCL9,DDIT4,DDX17,DDX41,DDX58,DDX60,DEFA5,DEFB108B…
GO Biological Process	GO:0019221	cytokine-mediated signaling pathway	7	1.08751e-22	1.40321e-18	2.00459e-19	13.8612	1.73145	24	706	0.545454	0.0339943	20	437	543	ADAR,BST2,EPSTI1,IFI27,IFI27,IFI6,IFIT1,IFIT3,IFIT3,IRF7,IRF7,IRF9,ISG15,MX1,MX1,MX2,NMI,OAS1,OAS2,OAS3,RSAD2,SP100,TRIM25,XAF1	ACAA1,ACAT2,ACKR3,ACKR4,ACSL1,ACSL1,ACSL1,ACSL1,ACTA2,ACTA2,ADAM17,ADAR,ADAR,ADIPOQ,ADIPOR1,ADIPOR1,ADIPOR1,ADIPOR2,AIM2,AIP,AIP,AKT1,ANKRD55,ANXA2,APOF,ARF1,ARF1,ART3,ASIC2,ASPN,ATXN7,ATXN7,B2M,BAD,BAG4,BBS2,BBS4,BCL2L12,BIRC2,BIRC2,BIRC3,BOLA2B,BRWD1,BST2,C12orf79,C16orf96,C1orf141,C1orf74,CA1,CA1,CAMK2A,CAMK2D,CANX,CAPZA1,CARD14,CARD14,CBX3,CBY3,CCDC138,CCDC144A,CCDC152,CCL1,CCL2,CCL20,CCL22,C…	ADAR,BST2,IFI27,IFI6,IFIT1,IFIT3,IRF7,IRF9,ISG15,MX1,MX2,NMI,OAS1,OAS2,OAS3,RSAD2,SP100,TNFSF11,TRIM25,XAF1	ACKR2,ACKR3,ACKR4,ACSL1,ADAM17,ADAR,ADIPOQ,ADIPOR1,ADIPOR2,AIM2,AIP,AKT1,ANXA2,ARF1,ASPN,B2M,BAD,BAG4,BBS2,BBS4,BIRC2,BIRC3,BOLA2B,BRWD1,BST2,CA1,CAMK2A,CAMK2D,CANX,CAPZA1,CARD14,CCL1,CCL2,CCL20,CCL22,CCL24,CCL25,CCL26,CCL3,CCL3L1,CCL4L2,CCL5,CCR1,CCR10,CCR3,CCR4,CCR7,CCR8,CCR9,CCRL2,CD300LF,CD4,CD40,CD44,CD70,CD74,CDC42,CDIP1,CEACAM1,CEBPA,CFL1,CHAD,CHUK,CIB1,CIITA,CISH,CLCF1,CLDN18,CMKLR1,CNN2,…
GO Biological Process	GO:0051707	response to other organism	8	1.36415e-21	1.76017e-17	2.20021e-18	11.3138	2.20969	25	901	0.568182	0.0277469	23	576	771	ADAR,BST2,CMPK2,DDX58,DHX58,EIF2AK2,HERC5,IFIT1,IFIT3,IFIT3,IFIT5,IRF7,IRF7,IRF9,ISG15,MX1,MX1,MX2,OAS1,OAS2,OAS3,PLSCR1,RSAD2,RTP4,TRIM25	AATK,ABCA1,ABCC2,ABCC8,ABCC9,ABCF3,ABL1,ABL1,ABR,ABR,ACAA1,ACP5,ACP5,ACP5,ACTA2,ACTA2,ADAM17,ADAM9,ADAMTS13,ADAMTS5,ADAR,ADAR,ADARB1,ADH5,ADM,AGBL4,AGBL5,AGPAT1,AGPAT1,AHCY,AIMP1,AIMP1,AIMP1,AKAP7,AKAP8,AKIRIN2,AKT1,ALAD,ALDH3B1,AMD1,ANKRD17,ANKRD18B,ANXA3,ANXA6,AP1S1,APOB,APOBEC3A,APOBEC3B,APOBEC3C,APOBEC3D,APOBEC3F,APOBEC3G,APOBEC3H,APOF,ARF1,ARF1,ARG1,ARHGAP22,ART3,ASIC2,ATG16L1,ATG5,ATG5,ATG7…	ADAR,BST2,CMPK2,DDX58,DHX58,EIF2AK2,HERC5,IFIT1,IFIT1B,IFIT3,IFIT5,IRF7,IRF9,ISG15,MX1,MX2,OAS1,OAS2,OAS3,PLSCR1,RSAD2,RTP4,TRIM25	ABCA1,ABCC2,ABCC8,ABCC9,ABCF3,ABL1,ABR,ACP5,ACTA2,ADAM17,ADAM9,ADAMTS13,ADAMTS5,ADAR,ADARB1,ADH5,ADM,AGBL4,AGBL5,AIMP1,AKAP8,AKIRIN2,AKT1,ALAD,ANKRD17,ANXA3,AP1S1,APOB,APOBEC3A,APOBEC3B,APOBEC3C,APOBEC3D,APOBEC3F,APOBEC3G,APOBEC3H,ARF1,ARG1,ATG16L1,ATG5,ATG7,ATOX1,ATP4B,AXL,AZU1,B2M,BAD,BAIAP2,BAIAP2L1,BAK1,BANF1,BATF2,BATF3,BCL2,BCL2L1,BCL2L11,BCL3,BCR,BDKRB1,BECN1,BNIP3L,BST2,BTBD17,C10orf99,C1…
GO Biological Process	GO:0043207	response to external biotic stimulus	9	1.43991e-21	1.85792e-17	2.06435e-18	11.2888	2.21459	25	903	0.568182	0.0276855	23	577	774	ADAR,BST2,CMPK2,DDX58,DHX58,EIF2AK2,HERC5,IFIT1,IFIT3,IFIT3,IFIT5,IRF7,IRF7,IRF9,ISG15,MX1,MX1,MX2,OAS1,OAS2,OAS3,PLSCR1,RSAD2,RTP4,TRIM25	AATK,ABCA1,ABCB4,ABCC2,ABCC8,ABCC9,ABCF3,ABL1,ABL1,ABR,ABR,ACAA1,ACP5,ACP5,ACP5,ACTA2,ACTA2,ADAM17,ADAM9,ADAMTS13,ADAMTS5,ADAR,ADAR,ADARB1,ADH5,ADM,AGBL4,AGBL5,AGPAT1,AGPAT1,AHCY,AIMP1,AIMP1,AIMP1,AKAP7,AKAP8,AKIRIN2,AKT1,ALAD,ALDH3B1,AMD1,ANKRD17,ANKRD18B,ANXA3,ANXA6,AP1S1,APOB,APOBEC3A,APOBEC3B,APOBEC3C,APOBEC3D,APOBEC3F,APOBEC3G,APOBEC3H,APOF,ARF1,ARF1,ARG1,ARHGAP22,ART3,ASIC2,ATG16L1,ATG5,ATG…	ADAR,BST2,CMPK2,DDX58,DHX58,EIF2AK2,HERC5,IFIT1,IFIT1B,IFIT3,IFIT5,IRF7,IRF9,ISG15,MX1,MX2,OAS1,OAS2,OAS3,PLSCR1,RSAD2,RTP4,TRIM25	ABCA1,ABCB4,ABCC2,ABCC8,ABCC9,ABCF3,ABL1,ABR,ACP5,ACTA2,ADAM17,ADAM9,ADAMTS13,ADAMTS5,ADAR,ADARB1,ADH5,ADM,AGBL4,AGBL5,AIMP1,AKAP8,AKIRIN2,AKT1,ALAD,ANKRD17,ANXA3,AP1S1,APOB,APOBEC3A,APOBEC3B,APOBEC3C,APOBEC3D,APOBEC3F,APOBEC3G,APOBEC3H,ARF1,ARG1,ATG16L1,ATG5,ATG7,ATOX1,ATP4B,AXL,AZU1,B2M,BAD,BAIAP2,BAIAP2L1,BAK1,BANF1,BATF2,BATF3,BCL2,BCL2L1,BCL2L11,BCL3,BCR,BDKRB1,BECN1,BNIP3L,BST2,BTBD17,C10or…
GO Biological Process	GO:0034097	response to cytokine	10	2.32992e-21	3.0063e-17	3.0063e-18	9.29835	2.90374	27	1184	0.613636	0.022804	23	732	899	ADAR,BST2,EIF2AK2,EPSTI1,IFI27,IFI27,IFI6,IFIT1,IFIT3,IFIT3,IRF7,IRF7,IRF9,ISG15,MX1,MX1,MX2,NMI,OAS1,OAS2,OAS3,PLSCR1,PNPT1,RSAD2,SP100,TRIM25,XAF1	AANAT,AANAT,ABCC2,ABCD4,ABCG4,ABCG4,ACAA1,ACAT2,ACKR3,ACKR4,ACP5,ACP5,ACP5,ACSL1,ACSL1,ACSL1,ACSL1,ACTA2,ACTA2,ACTRT3,ADAM10,ADAM17,ADAM23,ADAM9,ADAMTS13,ADAR,ADAR,ADIPOQ,ADIPOR1,ADIPOR1,ADIPOR1,ADIPOR2,ADK,AES,AES,AFF3,AFF3,AIF1,AIF1,AIF1,AIM2,AIP,AIP,AKAP6,AKAP7,AKT1,ALAD,ALDH1A2,ALDH1A2,ALOX15,ALS2CL,ANKRD55,ANXA2,APOB,APOF,ARAP1,ARF1,ARF1,ARG1,ARHGEF2,ARHGEF2,ARID5B,ARID5B,ART3,ASIC2,ASPN,AST…	ADAR,BST2,EIF2AK2,IFI27,IFI6,IFIT1,IFIT3,IRF7,IRF9,ISG15,MX1,MX2,NMI,OAS1,OAS2,OAS3,PLSCR1,PNPT1,RSAD2,SP100,TNFSF11,TRIM25,XAF1	AANAT,ABCC2,ABCD4,ABCG4,ACKR2,ACKR3,ACKR4,ACP5,ACSL1,ADAM10,ADAM17,ADAM23,ADAM9,ADAMTS13,ADAR,ADIPOQ,ADIPOR1,ADIPOR2,AES,AFF3,AIF1,AIM2,AIP,AKAP6,AKT1,ALAD,ALDH1A2,ALOX15,ANXA2,APOB,AQP4,ARF1,ARG1,ARHGEF2,ARID5B,ASPN,AXL,B2M,BAD,BAG4,BBS2,BBS4,BCAT2,BCL2,BCL2L1,BCLAF1,BIRC2,BIRC3,BOLA2B,BRCA1,BRWD1,BSPRY,BST2,C19orf66,CA1,CACTIN,CACYBP,CALCA,CALCOCO2,CAMK2A,CAMK2D,CANX,CAPZA1,CARD14,CASP1,CASP8,C…
GO Biological Process	GO:0009607	response to biotic stimulus	11	4.35452e-21	5.61864e-17	5.10786e-18	10.787	2.3176	25	945	0.568182	0.026455	23	603	807	ADAR,BST2,CMPK2,DDX58,DHX58,EIF2AK2,HERC5,IFIT1,IFIT3,IFIT3,IFIT5,IRF7,IRF7,IRF9,ISG15,MX1,MX1,MX2,OAS1,OAS2,OAS3,PLSCR1,RSAD2,RTP4,TRIM25	AATK,ABCA1,ABCB4,ABCC2,ABCC8,ABCC9,ABCF3,ABL1,ABL1,ABR,ABR,ACAA1,ACP5,ACP5,ACP5,ACTA2,ACTA2,ADAM17,ADAM9,ADAMTS13,ADAMTS5,ADAR,ADAR,ADARB1,ADH5,ADM,AGBL4,AGBL5,AGPAT1,AGPAT1,AHCY,AIMP1,AIMP1,AIMP1,AKAP7,AKAP8,AKIRIN2,AKT1,ALAD,ALDH3B1,AMD1,ANKRD16,ANKRD17,ANKRD18A,ANKRD18B,ANKS1B,ANKS1B,ANKS1B,ANXA3,ANXA6,AP1S1,APAF1,APOB,APOBEC3A,APOBEC3B,APOBEC3C,APOBEC3D,APOBEC3F,APOBEC3G,APOBEC3H,APOF,ARF1,AR…	ADAR,BST2,CMPK2,DDX58,DHX58,EIF2AK2,HERC5,IFIT1,IFIT1B,IFIT3,IFIT5,IRF7,IRF9,ISG15,MX1,MX2,OAS1,OAS2,OAS3,PLSCR1,RSAD2,RTP4,TRIM25	ABCA1,ABCB4,ABCC2,ABCC8,ABCC9,ABCF3,ABL1,ABR,ACP5,ACTA2,ADAM17,ADAM9,ADAMTS13,ADAMTS5,ADAR,ADARB1,ADH5,ADM,AGBL4,AGBL5,AIMP1,AKAP8,AKIRIN2,AKT1,ALAD,ANKRD17,ANXA3,AP1S1,APAF1,APOB,APOBEC3A,APOBEC3B,APOBEC3C,APOBEC3D,APOBEC3F,APOBEC3G,APOBEC3H,ARF1,ARG1,ATG10,ATG16L1,ATG5,ATG7,ATOX1,ATP4B,AXL,AZU1,B2M,BAD,BAIAP2,BAIAP2L1,BAK1,BANF1,BATF2,BATF3,BCL2,BCL2L1,BCL2L11,BCL3,BCR,BDKRB1,BECN1,BNIP3L,BST2,…
GO Biological Process	GO:1903901	negative regulation of viral life cycle	12	1.80125e-20	2.32415e-16	1.93679e-17	47.1777	0.29675	14	121	0.318182	0.115702	13	77	87	ADAR,BST2,EIF2AK2,IFIT1,IFIT5,ISG15,MX1,MX1,OAS1,OAS3,PLSCR1,RSAD2,TRIM14,TRIM25	ADAR,ADAR,ANXA6,APOBEC3A,APOBEC3C,APOBEC3D,APOBEC3F,APOBEC3G,APOBEC3H,ASTN2,ASTN2,BANF1,BST2,BTBD17,C19orf66,C1orf127,CCL3,CCL5,CCNK,CD8A,EIF1AD,EIF2AK2,EIF2AK2,EIF2AK4,FAM111A,FAM111A,FCN3,GRINA,GSN,GSN,GSN,GSN,HDAC1,IFI16,IFIT1,IFIT5,IFITM1,IFITM2,IFITM3,IFNL3,IFNL4,ILF3,INPP5K,ISG15,ISG20,ISG20,JUN,KCNMB3,KCNMB3,KCNN3,LCK,LTA,LTA,LTF,LTF,MAVS,MVB12A,MX1,MX1,MX1,OAS1,OAS3,OASL,PACRG,PACRG,PARK2…	ADAR,BST2,EIF2AK2,IFIT1,IFIT5,ISG15,MX1,OAS1,OAS3,PLSCR1,RSAD2,TRIM14,TRIM25	ADAR,APOBEC3A,APOBEC3C,APOBEC3D,APOBEC3F,APOBEC3G,APOBEC3H,BANF1,BST2,BTBD17,C19orf66,CCL3,CCL5,CCNK,CHMP3,EIF2AK2,EIF2AK4,FAM111A,FCN3,GSN,HDAC1,IFI16,IFIT1,IFIT5,IFITM1,IFITM2,IFITM3,IFNL3,ILF3,INPP5K,ISG15,ISG20,JUN,LTF,MAVS,MX1,OAS1,OAS3,OASL,PARK2,PARP10,PLSCR1,PML,POU2F3,PROX1,PTX3,REST,RNASEL,RSAD2,SNX3,SRPK1,SRPK2,TARDBP,TFAP4,TNF,TNIP1,TRIM10,TRIM11,TRIM14,TRIM15,TRIM21,TRIM25,TRIM26,TRI…
GO Biological Process	GO:0048525	negative regulation of viral process	13	2.03155e-20	2.62131e-16	2.01639e-17	46.791	0.299203	14	122	0.318182	0.114754	13	78	89	ADAR,BST2,EIF2AK2,IFIT1,IFIT5,ISG15,MX1,MX1,OAS1,OAS3,PLSCR1,RSAD2,TRIM14,TRIM25	ADAR,ADAR,ANXA6,APOBEC3A,APOBEC3C,APOBEC3D,APOBEC3F,APOBEC3G,APOBEC3H,ASTN2,ASTN2,BANF1,BST2,BTBD17,C19orf66,C1orf127,CCL3,CCL5,CCNK,CD8A,EIF1AD,EIF2AK2,EIF2AK2,EIF2AK4,FAM111A,FAM111A,FCN3,GRINA,GSN,GSN,GSN,GSN,HDAC1,IFI16,IFIT1,IFIT5,IFITM1,IFITM2,IFITM3,IFNL3,IFNL4,ILF3,INPP5K,ISG15,ISG20,ISG20,JUN,KCNMB3,KCNMB3,KCNN3,LCK,LTA,LTA,LTF,LTF,MAVS,MVB12A,MX1,MX1,MX1,OAS1,OAS3,OASL,PACRG,PACRG,PARK2…	ADAR,BST2,EIF2AK2,IFIT1,IFIT5,ISG15,MX1,OAS1,OAS3,PLSCR1,RSAD2,TRIM14,TRIM25	ADAR,APOBEC3A,APOBEC3C,APOBEC3D,APOBEC3F,APOBEC3G,APOBEC3H,BANF1,BST2,BTBD17,C19orf66,CCL3,CCL5,CCNK,CHMP3,EIF2AK2,EIF2AK4,FAM111A,FCN3,GSN,HDAC1,IFI16,IFIT1,IFIT5,IFITM1,IFITM2,IFITM3,IFNL3,ILF3,INPP5K,ISG15,ISG20,JUN,LTF,MAVS,MX1,OAS1,OAS3,OASL,PARK2,PARP10,PLSCR1,PML,POU2F3,PROX1,PTX3,REST,RNASEL,RSAD2,SNX3,SRPK1,SRPK2,STAT1,TARDBP,TFAP4,TNF,TNIP1,TRIM10,TRIM11,TRIM14,TRIM15,TRIM21,TRIM25,TRIM…
GO Biological Process	GO:0071345	cellular response to cytokine stimulus	14	5.99543e-20	7.7359e-16	5.52564e-17	9.68067	2.58247	25	1053	0.568182	0.0237417	21	653	805	ADAR,BST2,EPSTI1,IFI27,IFI27,IFI6,IFIT1,IFIT3,IFIT3,IRF7,IRF7,IRF9,ISG15,MX1,MX1,MX2,NMI,OAS1,OAS2,OAS3,PNPT1,RSAD2,SP100,TRIM25,XAF1	ABCC2,ABCD4,ABCG4,ABCG4,ACAA1,ACAT2,ACKR3,ACKR4,ACSL1,ACSL1,ACSL1,ACSL1,ACTA2,ACTA2,ACTRT3,ADAM17,ADAM23,ADAMTS13,ADAR,ADAR,ADIPOQ,ADIPOR1,ADIPOR1,ADIPOR1,ADIPOR2,ADK,AIF1,AIF1,AIF1,AIM2,AIP,AIP,AKAP6,AKAP7,AKT1,ALAD,ALOX15,ALS2CL,ANKRD55,ANXA2,APOB,APOF,ARAP1,ARF1,ARF1,ARG1,ARHGEF2,ARHGEF2,ARID5B,ARID5B,ART3,ASIC2,ASPN,ATP1A1,ATXN7,ATXN7,AUP1,AXL,B2M,BAD,BAG4,BBS2,BBS4,BCAT2,BCL2L12,BCLAF1,BIRC2…	ADAR,BST2,IFI27,IFI6,IFIT1,IFIT3,IRF7,IRF9,ISG15,MX1,MX2,NMI,OAS1,OAS2,OAS3,PNPT1,RSAD2,SP100,TNFSF11,TRIM25,XAF1	ABCC2,ABCD4,ABCG4,ACKR2,ACKR3,ACKR4,ACSL1,ADAM17,ADAM23,ADAMTS13,ADAR,ADIPOQ,ADIPOR1,ADIPOR2,AIF1,AIM2,AIP,AKAP6,AKT1,ALAD,ALOX15,ANXA2,APOB,AQP4,ARF1,ARG1,ARHGEF2,ARID5B,ASPN,AXL,B2M,BAD,BAG4,BBS2,BBS4,BCAT2,BCLAF1,BIRC2,BIRC3,BOLA2B,BRCA1,BRWD1,BSPRY,BST2,CA1,CACTIN,CACYBP,CALCA,CAMK2A,CAMK2D,CANX,CAPZA1,CARD14,CASP1,CCL1,CCL2,CCL20,CCL22,CCL24,CCL25,CCL26,CCL3,CCL3L1,CCL4L2,CCL5,CCR1,CCR10,CCR…
GO Biological Process	GO:0045071	negative regulation of viral genome replication	15	1.26862e-19	1.6369e-15	1.09126e-16	67.9583	0.176579	12	72	0.272727	0.166667	11	47	51	ADAR,BST2,EIF2AK2,IFIT1,IFIT5,ISG15,MX1,MX1,OAS1,OAS3,PLSCR1,RSAD2	ADAR,ADAR,ANXA6,APOBEC3A,APOBEC3C,APOBEC3D,APOBEC3F,APOBEC3G,APOBEC3H,BANF1,BST2,BTBD17,C19orf66,CCL5,CCNK,EIF1AD,EIF2AK2,EIF2AK2,EIF2AK4,FAM111A,FAM111A,GRINA,IFI16,IFIT1,IFIT5,IFITM1,IFITM2,IFITM3,IFNL3,IFNL4,ILF3,INPP5K,ISG15,ISG20,ISG20,KCNN3,LTA,LTA,LTF,LTF,MAVS,MVB12A,MX1,MX1,MX1,OAS1,OAS3,OASL,PACRG,PACRG,PARK2,PLEC,PLSCR1,PLSCR2,PROX1,PROX1,RNASEL,RSAD2,SETD3,SRPK1,SRPK2,SRPK2,TNF,TNIP1,T…	ADAR,BST2,EIF2AK2,IFIT1,IFIT5,ISG15,MX1,OAS1,OAS3,PLSCR1,RSAD2	ADAR,APOBEC3A,APOBEC3C,APOBEC3D,APOBEC3F,APOBEC3G,APOBEC3H,BANF1,BST2,BTBD17,C19orf66,CCL5,CCNK,EIF2AK2,EIF2AK4,FAM111A,IFI16,IFIT1,IFIT5,IFITM1,IFITM2,IFITM3,IFNL3,ILF3,INPP5K,ISG15,ISG20,LTF,MAVS,MX1,OAS1,OAS3,OASL,PARK2,PARP10,PLSCR1,PROX1,RNASEL,RSAD2,SRPK1,SRPK2,TNF,TNIP1,TRIM28,VAPA,ZC3H12A,ZC3HAV1
GO Biological Process	GO:0043901	negative regulation of multi-organism process	16	4.92782e-19	6.35837e-15	3.97398e-16	37.5559	0.372777	14	152	0.318182	0.0921053	13	104	128	ADAR,BST2,EIF2AK2,IFIT1,IFIT5,ISG15,MX1,MX1,OAS1,OAS3,PLSCR1,RSAD2,TRIM14,TRIM25	ACVR1C,ACVR1C,ADA,ADAR,ADAR,ANXA2,ANXA6,APOBEC3A,APOBEC3C,APOBEC3D,APOBEC3F,APOBEC3G,APOBEC3H,ARHGDIB,ASTN2,ASTN2,BANF1,BST2,BTBD17,C19orf66,C1orf127,CALR,CAMP,CCL3,CCL5,CCNK,CD8A,EIF1AD,EIF2AK2,EIF2AK2,EIF2AK4,ELANE,FAM111A,FAM111A,FARSA,FCN3,GPR149,GRINA,GSN,GSN,GSN,GSN,HDAC1,HPGDS,IFI16,IFIT1,IFIT5,IFITM1,IFITM2,IFITM3,IFNG,IFNL3,IFNL4,IGF1,IL10,IL12B,ILF3,INPP5K,ISG15,ISG20,ISG20,ITGAV,ITGAV,…	ADAR,BST2,EIF2AK2,IFIT1,IFIT5,ISG15,MX1,OAS1,OAS3,PLSCR1,RSAD2,TRIM14,TRIM25	ACVR1C,ADA,ADAR,ANXA2,APOBEC3A,APOBEC3C,APOBEC3D,APOBEC3F,APOBEC3G,APOBEC3H,ARHGDIB,BANF1,BST2,BTBD17,C19orf66,CALR,CAMP,CCL3,CCL5,CCNK,CHMP3,EIF2AK2,EIF2AK4,ELANE,FAM111A,FCN3,GPR149,GSN,HDAC1,HPGDS,IFI16,IFIT1,IFIT5,IFITM1,IFITM2,IFITM3,IFNG,IFNL3,IGF1,IL10,IL12B,ILF3,INPP5K,ISG15,ISG20,ITGAV,JUN,LBP,LTA,LTF,MAVS,MPO,MX1,NPR2,OAS1,OAS3,OASL,OVGP1,PAEP,PARK2,PARP10,PLSCR1,PML,POU2F3,PROX1,PTGDR2…
GO Biological Process	GO:0002252	immune effector process	17	9.36924e-18	1.20891e-13	7.11126e-15	8.50957	2.82036	24	1150	0.545454	0.0208696	22	738	901	ADAR,BST2,DDX58,DHX58,EIF2AK2,HERC5,IFIT1,IFIT3,IFIT3,IFIT5,IRF7,IRF7,IRF9,ISG15,MX1,MX1,MX2,OAS1,OAS2,OAS3,PLSCR1,RSAD2,RTP4,TRIM25	A1BG,AATK,ABCA13,ABCC9,ABCF3,ABHD13,ABI1,ABL1,ABL1,ACAA1,ACLY,ACLY,ACPP,ACTA2,ACTA2,ACTB,ACTR10,ACTR1B,ACTR2,ACTR3,ACTR3,ADA,ADAM10,ADAM17,ADAM8,ADAR,ADAR,ADARB1,ADM2,AGA,AGBL4,AGBL5,AGL,AGL,AGL,AGL,AHCY,AHSG,AIMP1,AIMP1,AIMP1,AKAP7,AKNAD1,ALAD,ALDH3B1,ALDH3B1,ALDOA,ALDOA,ALDOA,ALDOA,ALDOC,ALOX5,AMPD3,AMPD3,AMPD3,AMPD3,AMPD3,ANKRD18B,ANKS1B,ANKS1B,ANKS1B,ANO6,ANO6,ANPEP,ANXA2,ANXA3,AOC1,AP1M1,AP2…	ADAR,BST2,DDX58,DHX58,EIF2AK2,HERC5,IFIT1,IFIT1B,IFIT3,IFIT5,IRF7,IRF9,ISG15,MX1,MX2,OAS1,OAS2,OAS3,PLSCR1,RSAD2,RTP4,TRIM25	A1BG,ABCA13,ABCC9,ABCF3,ABI1,ABL1,ACAA1,ACLY,ACPP,ACTB,ACTR10,ACTR1B,ACTR2,ACTR3,ADA,ADAM10,ADAM17,ADAM8,ADAR,ADARB1,AGA,AGBL4,AGBL5,AGL,AGPAT2,AHSG,AIMP1,ALAD,ALDH3B1,ALDOA,ALDOC,ALOX5,AMPD3,ANO6,ANPEP,ANXA2,ANXA3,AOC1,AP1M1,AP2A2,APAF1,APBB1IP,APEH,APOBEC3A,APOBEC3B,APOBEC3C,APOBEC3D,APOBEC3F,APOBEC3G,APOBEC3H,APP,APRT,ARG1,ARHGAP9,ARL8A,ARMC8,ARPC1A,ARPC1B,ARPC2,ARPC3,ARPC4,ARSA,ARSB,ASAH1,ATA…
GO Biological Process	GO:0045069	regulation of viral genome replication	18	3.4137e-17	4.40469e-13	2.44705e-14	43.6875	0.274678	12	112	0.272727	0.107143	11	74	83	ADAR,BST2,EIF2AK2,IFIT1,IFIT5,ISG15,MX1,MX1,OAS1,OAS3,PLSCR1,RSAD2	ADAR,ADAR,ADARB1,ANXA6,APOBEC3A,APOBEC3C,APOBEC3D,APOBEC3F,APOBEC3G,APOBEC3H,BANF1,BCL2,BST2,BTBD17,C19orf66,CCDC30,CCL5,CCNK,CEP95,CNOT7,CYB561A3,DDB1,DDX5,EIF1AD,EIF2AK2,EIF2AK2,EIF2AK4,ETFDH,FAM111A,FAM111A,FKBP6,FKBP6,GRINA,HSPA8,IFI16,IFIT1,IFIT5,IFITM1,IFITM2,IFITM3,IFNL3,IFNL4,ILF3,INPP5K,ISG15,ISG20,ISG20,KCNN3,LARP1,LTA,LTA,LTF,LTF,MAP3K12,MAVS,MVB12A,MX1,MX1,MX1,NOTCH1,NR5A2,NR5A2,NUCKS…	ADAR,BST2,EIF2AK2,IFIT1,IFIT5,ISG15,MX1,OAS1,OAS3,PLSCR1,RSAD2	ADAR,ADARB1,APOBEC3A,APOBEC3C,APOBEC3D,APOBEC3F,APOBEC3G,APOBEC3H,BANF1,BCL2,BST2,BTBD17,C19orf66,CCL5,CCNK,CNOT7,DDB1,DDX5,EIF2AK2,EIF2AK4,FAM111A,FKBP6,HSPA8,IFI16,IFIT1,IFIT5,IFITM1,IFITM2,IFITM3,IFNL3,ILF3,INPP5K,ISG15,ISG20,LARP1,LTF,MAVS,MX1,NOTCH1,NR5A2,NUCKS1,OAS1,OAS3,OASL,PABPC1,PARK2,PARP10,PDE12,PKN2,PLSCR1,PPIA,PPIB,PPID,PPIE,PPIH,PROX1,RAD23A,RNASEL,RSAD2,SRPK1,SRPK2,STAU1,STOM,TARB…
GO Biological Process	GO:1903900	regulation of viral life cycle	19	1.04504e-15	1.34841e-11	7.09692e-13	21.8716	0.640098	14	261	0.318182	0.0536399	14	167	182	ADAR,BST2,EIF2AK2,IFIT1,IFIT5,ISG15,MX1,MX1,OAS1,OAS3,PLSCR1,RSAD2,TRIM14,TRIM25	AAMDC,ADAR,ADAR,ADARB1,AMMECR1L,AMMECR1L,ANKS1A,ANXA6,APOBEC3A,APOBEC3C,APOBEC3D,APOBEC3F,APOBEC3G,APOBEC3H,ASTN2,ASTN2,BANF1,BCL2,BST2,BTBD17,C14orf178,C19orf66,C1orf127,C22orf23,C22orf23,C9orf173,CAV2,CAV2,CCDC30,CCL3,CCL5,CCNK,CCNT1,CD4,CD74,CD8A,CDK9,CEP95,CHD1,CHMP2A,CHMP2A,CHMP2B,CHMP4B,CHMP4C,CLCN2,CNOT7,CTDP1,CTDP1,CYB561A3,DDB1,DDX5,DHX9,EIF1AD,EIF2AK2,EIF2AK2,EIF2AK4,ENO3,EP300,ETFDH,FA…	ADAR,BST2,EIF2AK2,IFIT1,IFIT5,ISG15,MX1,OAS1,OAS3,PLSCR1,RSAD2,TMPRSS2,TRIM14,TRIM25	ADAR,ADARB1,APOBEC3A,APOBEC3C,APOBEC3D,APOBEC3F,APOBEC3G,APOBEC3H,BANF1,BCL2,BST2,BTBD17,C19orf66,CAV2,CCL3,CCL5,CCNK,CCNT1,CD4,CD74,CDK9,CHD1,CHMP2A,CHMP2B,CHMP3,CHMP4B,CHMP4C,CNOT7,CTDP1,DDB1,DDX5,DHX9,EIF2AK2,EIF2AK4,EP300,FAM111A,FCN3,FKBP6,GSN,GTF2B,GTF2F1,GTF2F2,HDAC1,HPN,HS3ST5,HSPA8,IFI16,IFIT1,IFIT5,IFITM1,IFITM2,IFITM3,IFNL3,ILF3,INPP5K,ISG15,ISG20,JUN,LAMP3,LARP1,LEF1,LGALS1,LGALS9,LTF…
GO Biological Process	GO:0050792	regulation of viral process	20	1.85744e-15	2.39666e-11	1.19833e-12	20.9871	0.667075	14	272	0.318182	0.0514706	14	173	190	ADAR,BST2,EIF2AK2,IFIT1,IFIT5,ISG15,MX1,MX1,OAS1,OAS3,PLSCR1,RSAD2,TRIM14,TRIM25	AAMDC,ADAR,ADAR,ADARB1,AMMECR1L,AMMECR1L,ANKS1A,ANXA6,APOBEC3A,APOBEC3C,APOBEC3D,APOBEC3F,APOBEC3G,APOBEC3H,APOE,APOE,APOE,ASTN2,ASTN2,BANF1,BCL2,BST2,BTBD17,C14orf178,C19orf66,C1orf127,C22orf23,C22orf23,C9orf173,C9orf69,C9orf69,CAV2,CAV2,CCDC30,CCL3,CCL5,CCNK,CCNT1,CD4,CD74,CD8A,CDK9,CEP95,CFL1,CHD1,CHMP2A,CHMP2A,CHMP2B,CHMP4B,CHMP4C,CLCN2,CNOT7,CTDP1,CTDP1,CYB561A3,DDB1,DDX5,DHX9,DYNLT1,EIF1AD,…	ADAR,BST2,EIF2AK2,IFIT1,IFIT5,ISG15,MX1,OAS1,OAS3,PLSCR1,RSAD2,TMPRSS2,TRIM14,TRIM25	ADAR,ADARB1,APOBEC3A,APOBEC3C,APOBEC3D,APOBEC3F,APOBEC3G,APOBEC3H,APOE,BANF1,BCL2,BST2,BTBD17,C19orf66,C9orf69,CAV2,CCL3,CCL5,CCNK,CCNT1,CD4,CD74,CDK9,CFL1,CHD1,CHMP2A,CHMP2B,CHMP3,CHMP4B,CHMP4C,CNOT7,CTDP1,DDB1,DDX5,DHX9,DYNLT1,EIF2AK2,EIF2AK4,EP300,FAM111A,FCN3,FKBP6,GSN,GTF2B,GTF2F1,GTF2F2,HDAC1,HPN,HS3ST5,HSPA8,IFI16,IFIT1,IFIT5,IFITM1,IFITM2,IFITM3,IFNL3,ILF3,INPP5K,ISG15,ISG20,JUN,LAMP3,LAR…
GO Biological Process	GO:0043903	regulation of symbiosis, encompassing mutualism through parasitism	21	9.51366e-15	1.22755e-10	5.84547e-12	18.6552	0.75046	14	306	0.318182	0.0457516	14	195	218	ADAR,BST2,EIF2AK2,IFIT1,IFIT5,ISG15,MX1,MX1,OAS1,OAS3,PLSCR1,RSAD2,TRIM14,TRIM25	AAMDC,ADAR,ADAR,ADARB1,AKAP7,AMMECR1L,AMMECR1L,ANKS1A,ANXA2,ANXA6,APOBEC3A,APOBEC3C,APOBEC3D,APOBEC3F,APOBEC3G,APOBEC3H,APOE,APOE,APOE,ARG1,ASTN2,ASTN2,BAD,BANF1,BCL2,BCL2L11,BST2,BTBD17,C14orf178,C19orf66,C1orf127,C22orf23,C22orf23,C9orf173,C9orf69,C9orf69,CAMP,CAV1,CAV1,CAV1,CAV1,CAV2,CAV2,CCDC30,CCL3,CCL5,CCNK,CCNT1,CD4,CD74,CD8A,CDK9,CEP95,CFL1,CHD1,CHMP2A,CHMP2A,CHMP2B,CHMP4B,CHMP4C,CLCN2,CN…	ADAR,BST2,EIF2AK2,IFIT1,IFIT5,ISG15,MX1,OAS1,OAS3,PLSCR1,RSAD2,TMPRSS2,TRIM14,TRIM25	ADAR,ADARB1,ANXA2,APOBEC3A,APOBEC3C,APOBEC3D,APOBEC3F,APOBEC3G,APOBEC3H,APOE,ARG1,BAD,BANF1,BCL2,BCL2L11,BST2,BTBD17,C19orf66,C9orf69,CAMP,CAV1,CAV2,CCL3,CCL5,CCNK,CCNT1,CD4,CD74,CDK9,CFL1,CHD1,CHMP2A,CHMP2B,CHMP3,CHMP4B,CHMP4C,CNOT7,CTDP1,DDB1,DDX5,DHX9,DYNLT1,EIF2AK2,EIF2AK4,ELANE,EP300,EXOC2,EXOC7,F2RL1,FAM111A,FCN3,FKBP6,FUCA2,GAPDH,GSN,GTF2B,GTF2F1,GTF2F2,HDAC1,HPN,HS3ST5,HSPA8,IFI16,IFIT1,I…
GO Biological Process	GO:0060333	interferon-gamma-mediated signaling pathway	22	8.93786e-14	1.15325e-09	5.24206e-11	51.6866	0.174126	9	71	0.204545	0.126761	8	54	64	IRF7,IRF7,IRF9,NMI,OAS1,OAS2,OAS3,SP100,TRIM25	B2M,BCL2L12,C1orf74,CAMK2A,CAMK2D,CD44,CIITA,FCGR1A,FCGR1B,GBP1,GBP2,HCK,HLA-A,HLA-B,HLA-C,HLA-DPA1,HLA-DPA1,HLA-DPB1,HLA-DQA1,HLA-DQB1,HLA-F,HLA-G,ICAM1,IFI30,IFNG,IFNGR1,IFNGR2,IRF1,IRF3,IRF5,IRF5,IRF5,IRF6,IRF7,IRF7,IRF9,JAK1,JAK2,KCP,MICA,MICA,MT2A,NCAM1,NMI,OAS1,OAS2,OAS3,OASL,PML,PRKCD,PTAFR,PTAFR,RCL1,SP100,SP100,STAT1,STOML1,STOML1,TRAF3IP3,TRIM21,TRIM22,TRIM25,TRIM26,TRIM31,TRIM34,TRIM38…	IRF7,IRF9,NMI,OAS1,OAS2,OAS3,SP100,TRIM25	B2M,CAMK2A,CAMK2D,CD44,CIITA,FCGR1A,FCGR1B,GBP1,GBP2,HCK,HLA-B,HLA-DPA1,HLA-DPB1,HLA-DQA1,HLA-DQA2,HLA-F,HLA-G,ICAM1,IFI30,IFNG,IFNGR1,IFNGR2,IRF1,IRF3,IRF5,IRF6,IRF7,IRF9,JAK1,JAK2,MT2A,NCAM1,NMI,OAS1,OAS2,OAS3,OASL,PML,PRKCD,PTAFR,SP100,STAT1,TRIM21,TRIM22,TRIM25,TRIM26,TRIM31,TRIM34,TRIM38,TRIM5,TRIM62,TRIM68,TRIM8,VCAM1
GO Biological Process	GO:0043900	regulation of multi-organism process	23	1.93035e-13	2.49074e-09	1.08293e-10	14.9829	0.934396	14	381	0.318182	0.0367454	14	242	289	ADAR,BST2,EIF2AK2,IFIT1,IFIT5,ISG15,MX1,MX1,OAS1,OAS3,PLSCR1,RSAD2,TRIM14,TRIM25	AAMDC,ACVR1B,ACVR1C,ACVR1C,ACVRL1,ADA,ADAR,ADAR,ADARB1,AKAP7,AMMECR1L,AMMECR1L,ANKS1A,ANXA2,ANXA6,APOBEC3A,APOBEC3C,APOBEC3D,APOBEC3F,APOBEC3G,APOBEC3H,APOE,APOE,APOE,ARG1,ARHGDIB,ASTN2,ASTN2,ASUN,AURKA,BAD,BANF1,BCL2,BCL2L11,BST2,BTBD17,C14orf178,C19orf66,C1QBP,C1orf127,C22orf23,C22orf23,C9orf173,C9orf69,C9orf69,CALR,CAMP,CAV1,CAV1,CAV1,CAV1,CAV2,CAV2,CCDC30,CCL3,CCL5,CCNK,CCNT1,CD4,CD74,CD8A,CD…	ADAR,BST2,EIF2AK2,IFIT1,IFIT5,ISG15,MX1,OAS1,OAS3,PLSCR1,RSAD2,TMPRSS2,TRIM14,TRIM25	ACVR1B,ACVR1C,ADA,ADAR,ADARB1,ANXA2,APOBEC3A,APOBEC3C,APOBEC3D,APOBEC3F,APOBEC3G,APOBEC3H,APOE,ARG1,ARHGDIB,ASUN,AURKA,BAD,BANF1,BCL2,BCL2L11,BST2,BTBD17,C19orf66,C1QBP,C9orf69,CALR,CAMP,CAV1,CAV2,CCL3,CCL5,CCNK,CCNT1,CD4,CD74,CDK9,CFL1,CHD1,CHMP2A,CHMP2B,CHMP3,CHMP4B,CHMP4C,CIB1,CNOT7,CNR1,CRISP1,CTDP1,DDB1,DDX5,DHX9,DYNLT1,EDNRB,EIF2AK2,EIF2AK4,ELANE,EP300,EXOC2,EXOC7,F2RL1,FAM111A,FAM170B,FCER…
GO Biological Process	GO:0034341	response to interferon-gamma	24	3.79127e-12	4.89188e-08	2.03828e-09	25.9713	0.38504	10	157	0.227273	0.0636943	9	108	142	BST2,IRF7,IRF7,IRF9,NMI,OAS1,OAS2,OAS3,SP100,TRIM25	ADAMTS13,AIF1,AIF1,AIF1,ALS2CL,ASIC2,ATP1A1,B2M,BCL2L12,BST2,C19orf66,C1orf141,C1orf74,C9orf170,CALCOCO2,CAMK2A,CAMK2D,CASP1,CCL1,CCL2,CCL20,CCL22,CCL24,CCL25,CCL26,CCL3,CCL3L1,CCL4L1,CCL4L2,CCL5,CD40,CD44,CD58,CD86,CD86,CIITA,CLDN1,CRYGN,CX3CL1,CXCL16,CYP27B1,DAPK1,DAPK1,DAPK1,DAPK3,EDN1,EPRS,FBN3,FCGR1A,FCGR1B,GAPDH,GAPDH,GAPDH,GBP1,GBP2,GCH1,HCK,HLA-A,HLA-B,HLA-C,HLA-DPA1,HLA-DPA1,HLA-DPB1,HLA…	BST2,IRF7,IRF9,NMI,OAS1,OAS2,OAS3,SP100,TRIM25	ADAMTS13,AIF1,AQP4,B2M,BST2,C19orf66,CALCOCO2,CAMK2A,CAMK2D,CASP1,CCL1,CCL2,CCL20,CCL22,CCL24,CCL25,CCL26,CCL3,CCL3L1,CCL4L2,CCL5,CD40,CD44,CD58,CD86,CIITA,CLDN1,CX3CL1,CXCL16,CYP27B1,DAPK1,DAPK3,EDN1,EPRS,FCGR1A,FCGR1B,GAPDH,GBP1,GBP2,GCH1,HCK,HLA-B,HLA-DPA1,HLA-DPB1,HLA-DQA1,HLA-DQA2,HLA-F,HLA-G,ICAM1,IFI30,IFITM1,IFITM2,IFITM3,IFNG,IFNGR1,IFNGR2,IL12B,IL12RB1,IL23R,IRF1,IRF3,IRF5,IRF6,IRF7,IRF…
GO Biological Process	GO:0071346	cellular response to interferon-gamma	25	1.79354e-11	2.3142e-07	9.25681e-09	29.125	0.309013	9	126	0.204545	0.0714286	8	89	121	IRF7,IRF7,IRF9,NMI,OAS1,OAS2,OAS3,SP100,TRIM25	ADAMTS13,AIF1,AIF1,AIF1,ALS2CL,ASIC2,ATP1A1,B2M,BCL2L12,C1orf74,C9orf170,CAMK2A,CAMK2D,CASP1,CCL1,CCL2,CCL20,CCL22,CCL24,CCL25,CCL26,CCL3,CCL3L1,CCL4L1,CCL4L2,CCL5,CD44,CD58,CIITA,CLDN1,CX3CL1,DAPK1,DAPK1,DAPK1,DAPK3,EDN1,EPRS,FBN3,FCGR1A,FCGR1B,GAPDH,GAPDH,GAPDH,GBP1,GBP2,HCK,HLA-A,HLA-B,HLA-C,HLA-DPA1,HLA-DPA1,HLA-DPB1,HLA-DQA1,HLA-DQB1,HLA-F,HLA-G,ICAM1,IFI30,IFNG,IFNGR1,IFNGR2,IL12B,IL12RB1,I…	IRF7,IRF9,NMI,OAS1,OAS2,OAS3,SP100,TRIM25	ADAMTS13,AIF1,AQP4,B2M,CAMK2A,CAMK2D,CASP1,CCL1,CCL2,CCL20,CCL22,CCL24,CCL25,CCL26,CCL3,CCL3L1,CCL4L2,CCL5,CD44,CD58,CIITA,CLDN1,CX3CL1,DAPK1,DAPK3,EDN1,EPRS,FCGR1A,FCGR1B,GAPDH,GBP1,GBP2,HCK,HLA-B,HLA-DPA1,HLA-DPB1,HLA-DQA1,HLA-DQA2,HLA-F,HLA-G,ICAM1,IFI30,IFNG,IFNGR1,IFNGR2,IL12B,IL12RB1,IRF1,IRF3,IRF5,IRF6,IRF7,IRF9,JAK1,JAK2,LGALS9,MT2A,NCAM1,NMI,NOS2,OAS1,OAS2,OAS3,OASL,PDE12,PML,PRKCD,PTAFR…
GO Biological Process	GO:0035455	response to interferon-alpha	26	4.34599e-11	5.60763e-07	2.15678e-08	90.6111	0.066217	6	27	0.136364	0.222222	5	20	20	ADAR,BST2,EIF2AK2,IFIT3,IFIT3,MX2	ADAR,ADAR,AXL,BST2,C1orf27,EIF2AK2,EIF2AK2,GAS6,GATA3,IFIT2,IFIT3,IFIT3,IFITM1,IFITM2,IFITM3,IFNAR1,IFNAR2,KCNN3,KLHL20,LAMP3,LINC00452,MVB12A,MX2,PDE12,PYHIN1,STAR,TPR	ADAR,BST2,EIF2AK2,IFIT3,MX2	ADAR,AXL,BST2,EIF2AK2,GAS6,GATA3,IFIT2,IFIT3,IFITM1,IFITM2,IFITM3,IFNAR1,IFNAR2,KLHL20,LAMP3,MX2,PDE12,PYHIN1,STAR,TPR
GO Biological Process	GO:0031347	regulation of defense response	27	1.83926e-10	2.3732e-06	8.78961e-08	7.16923	2.23176	16	910	0.363636	0.0175824	14	599	731	ADAR,DDX58,DHX58,DTX3L,EIF2AK2,EPSTI1,HERC5,IFIT1,IRF7,IRF7,NMI,PARP14,PARP9,PARP9,PLSCR1,RSAD2	A2M,ABCE1,ABR,ABR,ACAA1,ACP5,ACP5,ACP5,ADA,ADAM8,ADAR,ADAR,ADCYAP1,ADCYAP1,ADIPOQ,ADORA2A,ADORA2A,ADORA2B,AGER,AGT,AHCY,AHSG,AIM2,AKAP7,ALDH3B1,AMD1,ANAPC10,ANAPC10,ANKRD17,ANKRD55,ANXA6,AP1B1,AP1G1,AP1M1,AP1M2,AP1S1,AP2A1,AP2A2,AP2B1,AP2M1,AP2S1,AP2S1,AP2S1,APOA1,APOB,APOBEC3F,APOBEC3G,APOE,APOE,APOE,APOF,ARAP1,ARF1,ARF1,ARG1,ARG2,ARRB2,ASH1L,ATP6V1G2,ATP6V1H,ATP6V1H,ATXN7,ATXN7,B2M,B9D1,BCL2L12…	ADAR,DDX58,DHX58,DTX3L,EIF2AK2,HERC5,IFIT1,IRF7,NMI,PARP14,PARP9,PLSCR1,RSAD2,TNFSF11	A2M,ABCE1,ABR,ACP5,ADA,ADAM8,ADAR,ADCYAP1,ADIPOQ,ADORA2A,ADORA2B,AGER,AGT,AHSG,AIM2,ANKRD17,AP1B1,AP1G1,AP1M1,AP1M2,AP1S1,AP2A1,AP2A2,AP2B1,AP2M1,AP2S1,APOA1,APOB,APOBEC3F,APOBEC3G,APOE,ARF1,ARG1,ARG2,ARRB2,ASH1L,ATP6V1H,B2M,BAP1,BCL6,BCL6B,BCR,BIRC2,BIRC3,BRD4,BTRC,C1QBP,C1QC,C1QTNF3,C1R,C1orf106,C2,C3,C3AR1,C4BPA,C5,C5AR1,C5AR2,C5orf30,C8G,C9,CACTIN,CALCRL,CARD9,CASP1,CASP4,CASP5,CASP8,CAV1,CCL…
GO Biological Process	GO:0060760	positive regulation of response to cytokine stimulus	28	3.8283e-10	4.93966e-06	1.76416e-07	40.2007	0.174126	7	71	0.159091	0.0985916	4	40	44	DDX58,DTX3L,IRF7,IRF7,PARP14,PARP9,PARP9	AGPAT1,AGPAT1,ASTN2,ASTN2,AXL,BCL2L12,C6orf48,CASP1,CASP4,CASP4,CD74,CPNE1,CREBRF,CSF1,DDX58,DHX9,DTX3L,EDN1,EGFL7,EGFL7,FADD,GAS6,GFI1,GFI1,GFI1,HIF1A,HIF1A,HPX,HSPA1A,HSPA1B,HSPA1L,IFIH1,IL1R1,IL1R1,IRF3,IRF7,IRF7,KIAA0355,LINC00452,LRTM1,LSM14A,MAVS,MED1,NLRC5,PACRG,PACRG,PARK2,PARP14,PARP15,PARP9,PARP9,PARP9,RAB37,RAD17,RAD17,RAD17,RAD17,RAD17,RAD17,RIPK2,RNF5,TAF9,TAF9,TICAM2,TMED7,TMED7-TIC…	DDX58,IRF7,PARP14,PARP9	AGPAT1,AGPAT2,AXL,CASP1,CASP4,CD300LF,CD74,CPNE1,CREBRF,CSF1,DDX58,DHX9,EDN1,FADD,GAS6,GFI1,HIF1A,HPX,HSPA1A,HSPA1B,IFIH1,IL1R1,IRF3,IRF7,LSM14A,MAVS,MED1,NLRC5,PARK2,PARP14,PARP9,RIPK2,TAF9,TMED7-TICAM2,TRAF2,TRIM32,TRIM44,TXK,UBE2K,WNT5A
GO Biological Process	GO:0032479	regulation of type I interferon production	29	8.19843e-10	1.05784e-05	3.64773e-07	19.0143	0.473329	9	193	0.204545	0.0466321	8	109	122	DDX58,DHX58,HERC5,IRF7,IRF7,ISG15,NMI,SHISA5,TRIM25	ACAA1,AHCY,ANKRD34A,ANKRD49,ASTN2,ASTN2,BCL2L12,C22orf23,C22orf23,CACTIN,CD14,CDC45,CHUK,CLCN2,CLHC1,CLHC1,CMIP,CRCP,CTNNB1,CYLD,CYLD,DDX41,DDX58,DESI1,DHX36,DHX58,DHX9,DTX4,DTX4,DZANK1,EP300,FAM111A,FBXO43,FLOT1,GPATCH3,HAVCR2,HERC5,HMGB1,HMGB2,HMGB2,HMGB2,HMHA1,HMHA1,HSPD1,HSPD1,HSPE1,IER3,IFI16,IFIH1,IFNAR1,IKBKE,IL10,IRF1,IRF3,IRF5,IRF5,IRF5,IRF7,IRF7,ISG15,ITCH,KCP,LILRB1,LILRB1,LILRB1,LNX2,…	DDX58,DHX58,HERC5,IRF7,ISG15,NMI,TREX1,TRIM25	CACTIN,CD14,CHUK,CRCP,CTNNB1,CYLD,DDX41,DDX58,DHX36,DHX58,DHX9,DTX4,EP300,FLOT1,GPATCH3,HAVCR2,HERC5,HMGB1,HMGB2,HSPD1,IFI16,IFIH1,IFNAR1,IKBKE,IL10,IRF1,IRF3,IRF5,IRF7,ISG15,ITCH,LILRB1,MAVS,MB21D1,MRE11A,MYD88,NFKB1,NFKB2,NLRC5,NLRP4,NLRX1,NMI,NPLOC4,PCBP2,PIN1,PLCG2,POLR1C,POLR1D,POLR2E,POLR2F,POLR2H,POLR2K,POLR2L,POLR3A,POLR3B,POLR3C,POLR3D,POLR3E,POLR3F,POLR3G,POLR3GL,POLR3H,POLR3K,PPM1B,PRK…
GO Biological Process	GO:0050688	regulation of defense response to virus	30	8.70592e-10	1.12332e-05	3.74442e-07	25.0923	0.318823	8	130	0.181818	0.0615385	7	88	97	DDX58,DHX58,DTX3L,EIF2AK2,HERC5,IFIT1,PARP9,PARP9	AHCY,AIM2,ANKRD17,AP1B1,AP1G1,AP1M1,AP1M2,AP1S1,AP2A1,AP2A2,AP2B1,AP2M1,AP2S1,AP2S1,AP2S1,APOBEC3F,APOBEC3G,ARF1,ARF1,ATP6V1H,ATP6V1H,B2M,BIRC2,BIRC2,BIRC3,C11orf21,C1QBP,C1orf141,CD247,CD4,CD8B,CDC45,CHID1,DDB1,DDX58,DDX60,DHX58,DHX9,DOCK2,DTX3L,EIF2AK2,EIF2AK2,EIF2AK4,ELMO1,ELMO1,ELMO1,ELMO1,ELMOD2,FAM167B,FAM196B,FAM43B,FYN,FYN,FYN,GLTSCR2,GPATCH3,HCK,HERC5,IFIT1,IFNG,IFNLR1,IL12B,IL12RB1,IL15…	DDX58,DHX58,DTX3L,EIF2AK2,HERC5,IFIT1,PARP9	AIM2,ANKRD17,AP1B1,AP1G1,AP1M1,AP1M2,AP1S1,AP2A1,AP2A2,AP2B1,AP2M1,AP2S1,APOBEC3F,APOBEC3G,ARF1,ATP6V1H,B2M,BIRC2,BIRC3,C1QBP,CD247,CD4,CD8B,DAK,DDX58,DDX60,DHX58,DHX9,DOCK2,DTX3L,EIF2AK2,EIF2AK4,ELMO1,ELMOD2,ENSG00000113811,FYN,GLTSCR2,GPATCH3,HCK,HERC5,IFIT1,IFNG,IFNLR1,IL12B,IL12RB1,IL15,IL1B,IL23A,IL23R,IL27,IL2RA,IL4,ITCH,LCK,LILRB1,MAVS,MB21D1,MICB,MUL1,NLRX1,NPLOC4,PACS1,PAK2,PARP9,PCBP2,P…
GO Biological Process	GO:0045088	regulation of innate immune response	31	3.1946e-09	4.12199e-05	1.32967e-06	9.30228	1.29001	12	526	0.272727	0.0228137	9	341	413	ADAR,DDX58,DHX58,DTX3L,IRF7,IRF7,NMI,PARP14,PARP9,PARP9,PLSCR1,RSAD2	A2M,ABCE1,ACAA1,ADAM8,ADAR,ADAR,AHCY,AIM2,AKAP7,ALDH3B1,ANAPC10,ANAPC10,ANKRD17,ANKRD55,ANXA6,AP1G1,APOB,APOF,ARG1,ARRB2,ATP6V1G2,ATXN7,ATXN7,BCL2L12,BIRC2,BIRC2,BIRC3,BTRC,C1QBP,C1orf106,C1orf106,C6orf48,C7orf33,CACTIN,CARD9,CASP8,CASP8,CASP8,CAST,CAST,CAST,CAV1,CAV1,CAV1,CAV1,CCDC34,CCL5,CD14,CD180,CD1D,CD209,CD226,CD226,CD300A,CD86,CD86,CD96,CDC37,CDC45,CEACAM1,CHUK,CISD2,CISH,CLEC10A,CLEC12B,…	ADAR,DDX58,DHX58,IRF7,NMI,PARP14,PARP9,PLSCR1,RSAD2	A2M,ABCE1,ADAM8,ADAR,AIM2,ANKRD17,AP1G1,APOB,ARG1,ARRB2,BIRC2,BIRC3,BTRC,C1QBP,C1orf106,CACTIN,CARD9,CASP8,CAV1,CCL5,CD14,CD180,CD1D,CD209,CD226,CD300A,CD300LF,CD86,CD96,CDC37,CEACAM1,CHUK,CLEC10A,CLEC12B,CLEC4D,CLEC7A,CNOT7,CNPY3,COCH,CR1,CRK,CRTAM,CTSB,CTSK,CTSL,CUL1,CYBA,CYLD,DAB2IP,DAK,DCST1,DDX58,DDX60,DHX58,DHX9,DMBT1,DUSP10,ENSG00000228273,EP300,ERAP1,ERBB2IP,EREG,ESR1,F2RL1,FADD,FAM105B,F…
GO Biological Process	GO:0001961	positive regulation of cytokine-mediated signaling pathway	32	6.92222e-09	8.93174e-05	2.79117e-06	40.775	0.147149	6	60	0.136364	0.1	3	36	40	DTX3L,IRF7,IRF7,PARP14,PARP9,PARP9	AGPAT1,AGPAT1,ASTN2,ASTN2,AXL,BCL2L12,C6orf48,CASP1,CASP4,CASP4,CD74,CPNE1,CREBRF,CSF1,DTX3L,EDN1,EGFL7,EGFL7,FADD,GAS6,GFI1,GFI1,GFI1,HIF1A,HIF1A,HPX,HSPA1A,HSPA1B,HSPA1L,IL1R1,IL1R1,IRF3,IRF7,IRF7,KIAA0355,LINC00452,LRTM1,LSM14A,MAVS,MED1,NLRC5,PACRG,PACRG,PARK2,PARP14,PARP15,PARP9,PARP9,PARP9,RAB37,RIPK2,RNF5,TICAM2,TMED7,TMED7-TICAM2,TRAF2,TRIM32,TRIM44,TXK,UBE2K	IRF7,PARP14,PARP9	AGPAT1,AGPAT2,AXL,CASP1,CASP4,CD300LF,CD74,CPNE1,CREBRF,CSF1,EDN1,FADD,GAS6,GFI1,HIF1A,HPX,HSPA1A,HSPA1B,IL1R1,IRF3,IRF7,LSM14A,MAVS,MED1,NLRC5,PARK2,PARP14,PARP9,RIPK2,TMED7-TICAM2,TRAF2,TRIM32,TRIM44,TXK,UBE2K,WNT5A
GO Biological Process	GO:0032480	negative regulation of type I interferon production	33	1.02914e-08	0.00013279	4.02393e-06	38.2266	0.156959	6	64	0.136364	0.09375	6	43	47	DDX58,DHX58,HERC5,ISG15,NMI,TRIM25	AHCY,BCL2L12,CACTIN,CDC45,CLHC1,CLHC1,CYLD,CYLD,DDX58,DHX58,GPATCH3,HAVCR2,HERC5,IFIH1,IKBKE,IL10,IRF3,ISG15,ITCH,LILRB1,LILRB1,LILRB1,MAVS,NLRC5,NLRX1,NLRX1,NMI,NOD2,NPLOC4,OLFM2,PCBP2,PIN1,PPM1B,PTPRS,PYCARD,REL,RELB,RNF125,RNF135,RNF216,RPS27A,RPS27A,RPS27A,TAX1BP1,TAX1BP1,TBK1,TNFAIP3,TRAF3IP1,TRAIP,TRIM25,TSPAN10,TSPAN10,UBA52,UBA7,UBB,UBB,UBB,UBB,UBB,UBC,UBE2L6,UBE2L6,UFD1L,YY1	DDX58,DHX58,HERC5,ISG15,NMI,TRIM25	CACTIN,CYLD,DDX58,DHX58,GPATCH3,HAVCR2,HERC5,IFIH1,IKBKE,IL10,IRF3,ISG15,ITCH,LILRB1,MAVS,NLRC5,NLRX1,NMI,NPLOC4,PCBP2,PIN1,PPM1B,PTPRS,PYCARD,REL,RELB,RNF125,RNF135,RNF216,RPS27A,TAX1BP1,TBK1,TNFAIP3,TRAF3IP1,TRAIP,TRIM25,UBA52,UBA7,UBB,UBC,UBE2L6,UFD1L,YY1
GO Biological Process	GO:0002831	regulation of response to biotic stimulus	34	3.80612e-08	0.000491103	1.44442e-05	15.5333	0.515022	8	210	0.181818	0.0380952	7	134	153	DDX58,DHX58,DTX3L,EIF2AK2,HERC5,IFIT1,PARP9,PARP9	AHCY,AIM2,AKAP7,ANKRD17,AP1B1,AP1G1,AP1M1,AP1M2,AP1S1,AP2A1,AP2A2,AP2B1,AP2M1,AP2S1,AP2S1,AP2S1,APOBEC3F,APOBEC3G,ARF1,ARF1,ARG1,ARG2,ATP6V1G2,ATP6V1H,ATP6V1H,B2M,BIRC2,BIRC2,BIRC3,C11orf21,C1QBP,C1orf141,CACTIN,CARD16,CARD8,CARD8,CCDC3,CD180,CD226,CD226,CD247,CD4,CD55,CD8B,CDC45,CEACAM1,CHID1,CRTAM,CRTAM,CYBA,DDB1,DDX58,DDX60,DHX58,DHX9,DOCK2,DTX3L,EIF2AK2,EIF2AK2,EIF2AK4,ELMO1,ELMO1,ELMO1,ELMO1…	DDX58,DHX58,DTX3L,EIF2AK2,HERC5,IFIT1,PARP9	AIM2,ANKRD17,AP1B1,AP1G1,AP1M1,AP1M2,AP1S1,AP2A1,AP2A2,AP2B1,AP2M1,AP2S1,APOBEC3F,APOBEC3G,ARF1,ARG1,ARG2,ATP6V1H,B2M,BIRC2,BIRC3,C1QBP,CACTIN,CARD16,CARD8,CD180,CD226,CD247,CD4,CD55,CD8B,CEACAM1,CRTAM,CYBA,DAK,DDX58,DDX60,DHX58,DHX9,DOCK2,DTX3L,EIF2AK2,EIF2AK4,ELMO1,ELMOD2,ENSG00000113811,F2RL1,FOXP1,FYN,GLTSCR2,GPATCH3,HAVCR2,HCK,HERC5,HMGB1,HRG,HSPD1,IFIT1,IFNG,IFNLR1,IL12A,IL12B,IL12RB1,IL15,…
[truncated: 470 more rows]

## Sheet: Sheet 3
# GREAT version 4.0.4	Species assembly: hg19	Association rule: Basal+extension: 5000 bp upstream, 1000 bp downstream, 1000000 bp max extension, curated regulatory domains included
# Ontology summary statistics are provided in the footer.
#
# Ontology	ID	Desc	Rank	HyperP	HyperBonfP	HyperFdrQ	RegionFoldEnrich	ExpFgRegions	FgRegionsHit	BgRegionsHit	FgSetTermCov	TermCov	NumFgGenesHit	NumBgGenesHit	TotalGenes	FgRegionNames	BgRegionNames	FgGeneNames	BgGeneNames
[truncated: 504 more rows]

## Sheet: Sheet 4
# GREAT version 4.0.4	Species assembly: hg19	Association rule: Basal+extension: 5000 bp upstream, 1000 bp downstream, 1000000 bp max extension, curated regulatory domains included
[truncated: 507 more rows]

[truncated: 1 more sheets: Sheet 5]
