# Supplementary material for: Epromoters function as a hub to recruit key transcription factors required for the inflammatory response
Source: Nat Commun. 2021 Nov 18;12:6660. doi: 10.1038/s41467-021-26861-0 (PMC8602369; doi:10.1038/s41467-021-26861-0)
Supplement: Supplementary file 6 — Supplementary Dataset 4 [file 41467_2021_26861_MOESM6_ESM.xlsx]

## Sheet: Feuil1
Supplementary Data 4: Ressources and datasets used in this study
Sample	Source or reference	Link	Access number
Chip-seq STAT1 K562 + IFNa 6h	ENCODE	https://www.encodeproject.org/experiments/ENCSR000FAU/	ENCSR000FAU
Chip-seq STAT2 K562 + IFNa 6h	ENCODE	https://www.encodeproject.org/experiments/ENCSR000FBC/	ENCSR000FBC
Chip-seq IRF1 K562 + IFNa 6h	ENCODE	https://www.encodeproject.org/experiments/ENCSR000EGL/	ENCSR000EGL
Chip-seq IRF9 K562 + IFNa 6h	This study	https://www.ncbi.nlm.nih.gov/geo/query/acc.cgi?acc=GSE159462	GSM4830083
Chip-seq H3K27ac K562	This study	https://www.ncbi.nlm.nih.gov/geo/query/acc.cgi?acc=GSE159462	GSM4830084
Chip-seq H3K27ac K562 + IFNa 6h	This study	https://www.ncbi.nlm.nih.gov/geo/query/acc.cgi?acc=GSE159462	GSM4830085
Chip-seq H3K4me3 K562	This study	https://www.ncbi.nlm.nih.gov/geo/query/acc.cgi?acc=GSE159462	GSM4830086
Chip-seq H3K4me3 K562 + IFNa 6h	This study	https://www.ncbi.nlm.nih.gov/geo/query/acc.cgi?acc=GSE159462	GSM4830087
Chip-seq H3K4me1 K562	This study	https://www.ncbi.nlm.nih.gov/geo/query/acc.cgi?acc=GSE159462	GSM5351390
Chip-seq H3K4me1 K562 + IFNa 6h	This study	https://www.ncbi.nlm.nih.gov/geo/query/acc.cgi?acc=GSE159462	GSM5351389
RNA-seq K562 (Non stimulated, IFNa 6h)	This study	https://www.ncbi.nlm.nih.gov/geo/query/acc.cgi?acc=GSE159462	GSM4830073
			GSM4830074
			GSM4830075
			GSM4830076
			GSM4830077
			GSM4830078
CapSTARR-seq K562 Non-stimulated	Dao et al Nat Genet 2017	https://www.ncbi.nlm.nih.gov/geo/query/acc.cgi?acc=GSE83296	GSM2198557
			GSM2198558
			GSM2198561
CapSTARR-seq K562 + IFNa 6h	This study	https://www.ncbi.nlm.nih.gov/geo/query/acc.cgi?acc=GSE159462	GSM4830079
			GSM4830080
			GSM4830081
			GSM4830082
Chip-seq K562 input	This study	https://www.ncbi.nlm.nih.gov/geo/query/acc.cgi?acc=GSE159462	GSM4830088
K562 domains list (TADs)	Rao et al Cell 2014	https://www.ncbi.nlm.nih.gov/geo/query/acc.cgi?acc=GSE63525	GSM1551620
RNA-seq Macrophages (Non stimulated, LPS 4h)	Mancino et al Genes Dev 2015	https://www.ncbi.nlm.nih.gov/pmc/articles/PMC4335295/bin/supp_gad.257592.114_Table_S4.xlsx	Supplementary Table 4 (Cluster 2)
Chip-seq IRF1 (Non stimulated, LPS 4h)	Mancino et al Genes Dev 2015	https://www.ncbi.nlm.nih.gov/geo/query/acc.cgi?acc=GSE56123
			GSM1563688
Chip-seq IRF8 (Non stimulated, LPS 4h)	Mancino et al Genes Dev 2015	https://www.ncbi.nlm.nih.gov/geo/query/acc.cgi?acc=GSE56123	GSM1356192
			GSM1356194
Chip-seq STAT2 (Non stimulated, LPS 4h)	Mancino et al Genes Dev 2015	https://www.ncbi.nlm.nih.gov/geo/query/acc.cgi?acc=GSE56123	GSM1563683
			GSM1563685
Hi-C TADS THP-1	Lin et al Nat Genet 2018	https://www.ncbi.nlm.nih.gov/geo/query/acc.cgi?acc=GSE89663	GSM2386380
Hi-C on THP-1+PMA	Phanstiel et al Mol Cell 2017	https://www.encodeproject.org/experiments/ENCSR669GJD/	ENCSR669GJD
Chip-seq CTCF (THP-1 +PMA)	Phanstiel et al Mol Cell 2017	https://www.ncbi.nlm.nih.gov/geo/query/acc.cgi?acc=GSE96800	GSM2544246
			GSM2544247
Promoter Capture Hi-C interactions	Javierre et al Cell 2016	https://www.cell.com/cms/10.1016/j.cell.2016.09.037/attachment/5bc79f6f-1b69-4192-8cb8-4247cc2e0f39/mmc4.zip	Data S1
