# Supplementary material for: Epromoters function as a hub to recruit key transcription factors required for the inflammatory response
Source: Nat Commun. 2021 Nov 18;12:6660. doi: 10.1038/s41467-021-26861-0 (PMC8602369; doi:10.1038/s41467-021-26861-0)
Supplement: Supplementary file 7 — Supplementary Dataset 5 [file 41467_2021_26861_MOESM7_ESM.xlsx]

## Sheet: Summary
Supplementary Data 5: IFNa-response gene clusters in K562.
	Summary
	A. Clustering based on the distance. TSS of IFNa-induced genes and Epromoters located less than 100 Kb from each other were clustered. Data show the cluster number and the gene names of that cluster, the group set of each gene and if a constitute Epromoter is present within the cluster
	B. Comparaison of clusters based on the distance between the TSS or the inclusion within the same TAD

## Sheet: A. Clustering by distance_IFNa
Cluster number [Gene name]	Induced gene only	Ind. gene & Epromoter	Induced Epromoter	Constitutive Epromoter
clust 7: [IFIT2, IFIT3, IFIT1, IFIT5]	IFIT2	IFIT3, IFIT1, IFIT5		IFIT3
clust 13: [OAS1, OAS3, OAS2]		OAS1, OAS3, OAS2
clust 22: [CMPK2, RSAD2, RNF144A]	RNF144A	CMPK2, RSAD2		CMPK2
clust 26: [MX2, MX1]		MX2, MX1
clust 35: [DTX3L, PARP9]		DTX3L, PARP9
clust 44: [HLA-DOB, TAP2, PSMB8, TAP1, PSMB9]	HLA-DOB, PSMB8, TAP1, PSMB9	TAP2
clust 14: [PSME2, IRF9, REC8, TINF2]	PSME2, REC8, TINF2	IRF9
clust 37: [PPM1K, HERC6, HERC5, PYURF]	PPM1K, HERC6, PYURF	HERC5
clust 18: [C17orf67, TRIM25]	C17orf67	TRIM25
clust 1: [ISG15, AGRN]	AGRN	ISG15
clust 25: [SP140L, SP100]	SP140L	SP100
clust 2: [IFI6, FAM76A]	FAM76A	IFI6
clust 32: [SHISA5, COL7A1]	COL7A1	SHISA5
clust 45: [SAMD9, SAMD9L]	SAMD9	SMAD9L		SAMDL9L
clust 20: [BST2, MVB12A]		BST2	MVB12A
clust 8: [TRIM34, TRIM5, TRIM22]	TRIM5, TRIM22		TRIM34
clust 4: [GBP3, GBP1, GBP2, GBP4]	GBP3, GBP1, GBP2, GBP4			GBP2, GBP3
clust 10: [CASP4, CASP5, CASP1, CARD16]	CASP4, CASP5, CASP1, CARD16			CASP4
clust 19: [TPM4, HSH2D]	TPM4, HSH2D			TPM4
clust 31: [CCRL2, RTP3]	CCRL2, RTP3			CCRL2
clust 5: [IFI16, AIM2]	IFI16, AIM2			IFI16
clust 43: [HSPA1A, HSPA1B, C2, CFB]	HSPA1A, HSPA1B, C2, CFB
clust 16: [PATL2, B2M, TRIM69]	PATL2, B2M, TRIM69
clust 17: [MT2A, MT1E, MT1X]	MT2A, MT1E, MT1X
clust 27: [APOL3, APOL2, APOL1]	APOL3, APOL2, APOL1
clust 28: [APOBEC3D, APOBEC3F, APOBEC3G]	APOBEC3D, APOBEC3F, APOBEC3G
clust 6: [SLC9C2, ANKRD45, KLHL20]	SLC9C2, ANKRD45, KLHL20
clust 11: [SIDT2, TAGLN]	SIDT2, TAGLN
clust 12: [HOXC-AS2, HOXC8]	HOXC-AS2, HOXC8
clust 15: [SPTBN5, EHD4]	SPTBN5, EHD4
clust 21: [ATF5, IL4I1]	ATF5, IL4I1
clust 23: [TMEM185B, RALB]	TMEM185B, RALB
clust 24: [IFIH1, GCA]	IFIH1, GCA
clust 29: [SCO2, KLHDC7B]	SCO2, KLHDC7B
clust 30: [TTC21A, CSRNP1]	TTC21A, CSRNP1
clust 33: [HESX1, APPL1]	HESX1, APPL1
clust 34: [POGLUT1, CD80]	POGLUT1, CD80
clust 36: [CXCL10, CXCL11]	CXCL10, CXCL11
clust 38: [ERAP1, ERAP2]	ERAP1, ERAP2
clust 39: [C5orf56, IRF1]	C5orf56, IRF1
clust 3: [IFI44L, IFI44]	IFI44L, IFI44
clust 40: [BTN3A1, BTN2A1]	BTN3A1, BTN2A1
clust 41: [TRIM26, HLA-L]	TRIM26, HLA-L
clust 42: [HLA-C, HLA-B]	HLA-C, HLA-B
clust 46: [TRIM56, SERPINE1]	TRIM56, SERPINE1
clust 47: [ZYX, EPHA1-AS1]	ZYX, EPHA1-AS1
clust 48: [SMARCD3, NUB1]	SMARCD3, NUB1
clust 49: [PARP10, GRINA]	PARP10, GRINA
clust 9: [SSH3, CLCF1]	SSH3, CLCF1

## Sheet: B. TAD clusters
Clustering by distance (100 kb)	Clustering by TAD
(TRIM26, HLA-L) & (HLA-C, HLA-B)	HLA-B,HLA-C,HLA-E,HLA-L,TRIM26,TRIM31
AGRN,ISG15	AGRN,ISG15
AIM2,IFI16	AIM2,IFI16
APOBEC3D,APOBEC3F,APOBEC3G	APOBEC3D,APOBEC3F,APOBEC3G
APOL3, APOL2, APOL1	APOL1,APOL2,APOL3,APOL6
APPL1,HESX1	APPL1,HESX1
ATF5,IL4I1	ATF5,IL4I1
B2M,PATL2,TRIM69	B2M,PATL2,TRIM69
BST2, MVB12A	BST2, MVB12A
BTN2A1,BTN3A1	BTN2A1,BTN3A1
C17orf67,TRIM25	C17orf67,TRIM25
C5orf56,IRF1	C5orf56,IRF1
CD80,POGLUT1	CD80,POGLUT1
CMPK2,RNF144A,RSAD2	CMPK2,RNF144A,RSAD2
CSRNP1,TTC21A	CSRNP1,TTC21A
CXCL10,CXCL11	CXCL10,CXCL11
DTX3L, PARP9	DTX3L,PARP14,PARP9
ERAP1,ERAP2	ERAP1,ERAP2
FAAH,MOB3C	FAAH,MOB3C
FAM76A,IFI6	FAM76A,IFI6
GBP1,GBP2,GBP3,GBP4	GBP1,GBP2,GBP3,GBP4
HERC5,HERC6,PPM1K,PYURF	HERC5,HERC6,PPM1K,PYURF
HOXC-AS2,HOXC8	HOXC-AS2,HOXC8
HSH2D,TPM4	HSH2D,TPM4
HSPA1A, HSPA1B, C2, CFB	HSPA1A,HSPA1B,LY6G5C
IFI44,IFI44L	IFI44,IFI44L
IFIT1,IFIT2,IFIT3,IFIT5	IFIT1,IFIT2,IFIT3,IFIT5
MT1E,MT1X,MT2A	MT1E,MT1X,MT2A
MX1,MX2	MX1,MX2
OAS1, OAS3, OAS2	OAS1,OAS3
SHISA5, COL7A1	FCF1P2,SHISA5
SIDT2,TAGLN	SIDT2,TAGLN
SLC9C2, ANKRD45, KLHL20	ANKRD45,KLHL20,SERPINC1,SLC9C2
SMARCD3, NUB1	NUB1,PRKAG2,SMARCD3
SP140L, SP100	SP100,SP110,SP140L
TRIM34, TRIM5, TRIM22	TRIM22,TRIM5
CASP4, CASP5, CASP1, CARD16	not present
CCRL2, RTP3	not present
HLA-DOB, TAP2, PSMB8, TAP1, PSMB9	not present
IFIH1, GCA	not present
PARP10, GRINA	not present
PSME2, IRF9, REC8, TINF2	not present
SAMD9, SAMD9L	not present
SCO2, KLHDC7B	not present
SPTBN5, EHD4	not present
SSH3, CLCF1	not present
TMEM185B, RALB	not present
TRIM56, SERPINE1	not present
ZYX, EPHA1-AS1	not present
not present	CALD1,PODXL,TMEM140
not present	CEACAM1,GRIK5
not present	CNP,DHX58
not present	DERL1,ZHX1
not present	ECE1,PINK1-AS
not present	EDEM1,ITPR1
not present	ETV7,FGD2,MDGA1,SRSF3
not present	EXOG,MYD88
not present	FAM71F2,IRF5
not present	FPR1,SIGLEC14
not present	GADD45B,GNG7
not present	KCTD6,PXK
not present	LTV1,PHACTR2
not present	NAMPT,SLC26A4
not present	PARP12,ZC3HAV1
not present	RBL1,SAMHD1
not present	RNF43,TEX14
not present	SLFN12,SLFN12L,SLFN5
not present	TNFRSF11A,ZCCHC2
