# Supplementary material for: Epromoters function as a hub to recruit key transcription factors required for the inflammatory response
Source: Nat Commun. 2021 Nov 18;12:6660. doi: 10.1038/s41467-021-26861-0 (PMC8602369; doi:10.1038/s41467-021-26861-0)
Supplement: Supplementary file 8 — Supplementary Dataset 6 [file 41467_2021_26861_MOESM8_ESM.xlsx]

## Sheet: LPS Clusters
Supplementary Data 6 Clusterization of LPS induced genes in mouse macrophages. List of clusters of LPS-induced genes showing for each cluster: the cluster number, induced genes in the cluster, the total number of promoters of induced genes and promoters who binds at least one of the transcription factors IRF1, IRF8 and STAT2 upon LPS stimulation in mouse macrophages. The data are taken from the s…
Cluster Number	Genes in the cluster	All promoters	Promoters Binding specific TFs	IRF1	IRF8	STAT2
1	Sp110, Sp140, Sp100, A630001g21rik	4	3	Sp110, Sp140, A630001G21Rik	Sp140, Sp100, A630001G21Rik	Sp110, Sp140, A630001G21Rik
2	Bc094916, Pydc4, Pyhin1, Ifi204	4	4	Bc094916 Pyhin1, Ifi204	Pydc4, Pyhin1, Ifi204	Pyhin1, Ifi204
3	Mnda, Ifi203, Ifi205	3	0	-	-	-
4	9930111j21rik1, Tgtp1, 9930111j21rik2, Tgtp2, Ifi47	5	3	Tgtp1, Tgtp2, Ifi47	Tgtp1, Tgtp2, Ifi47	Tgtp1, Tgtp2, Ifi47
5	2310004i24rik, Sco1	2	1	Sco1	Sco1	Sco1
6	Cxcl16, Zmynd15	2	0
7	Slfn5, Slfn8	2	0
8	Serpina3f, Serpina3g	2	1	Serpina3f	Serpina3f	Serpina3f
9	Phf11, Gm4902, D14Ertd668e, Gm6907, Setdb2	5	4	Phf11, Gm4902, D14Ertd668e	Phf11, Gm4902, D14Ertd668e	Phf11, Gm4902, D14Ertd668e, Setdb2
10	Gm4951, Gm4841, F830016b08rik, Iigp1	4	1	-	Gm4951	-
11	Ms4a4c, Ms4a4b, Ms4a6c, Ms4a6b, Ms4a4d	5	3	Ms4a4c, Ms4a6c, Ms4a6b	Ms4a4c, Ms4a6c	Ms4a4c, Ms4a6b
12	Ifit2, Ifit3, Ifit1	3	2	Ifit3, Ifit1	Ifit1	Ifit3, Ifit1
13	Il2ra, Il15ra	2	1	Il15ra	Il15ra	-
14	Zbp1, Pmepa1	2	1	Zbp1	Zbp1	-
15	Kcna3, Ai504432	2	0	-	-	-
16	Gbp5, Gbp3, Gbp2	3	0	-	-	-
17	Mthfr, Fbxo6	2	1	Fbxo6	Fbxo6	Fbxo6
18	Agrn, Isg15	2	1	Isg15	Isg15	-
19	Oasl2, Oasl1	2	0	-	-	-
20	Oas1g, Oas1a	2	1	-	Oas1a	-
21	Trim34a, Trim30b	2	0	-	-	-

## Sheet: Feuil1
dqdqsdqdqDdDQDQDQDqddsdsdsdssdsdsddscss
Supplemental Table S6. Clusterization of LPS induced genes in mouse macrophages. List of clusters of LPS-induced genes showing for each cluster: the cluster number, induced genes in the cluster, the total number of promoters of induced genes and promoters who binds at least one of the transcription factors IRF1, IRF8 and STAT2 upon LPS stimulation in mouse macrophages. The data are taken from the…
Cluster Number	Genes in the cluster	All promoters	Promoters Binding specific TFs	IRF1	IRF8	STAT2
1	Sp110, Sp140, Sp100, A630001g21rik	4	3	Sp110, Sp140, A630001G21Rik	Sp140, Sp100, A630001G21Rik	Sp110, Sp140, A630001G21Rik
2	Bc094916, Pydc4, Pyhin1, Ifi204	4	4	Bc094916 Pyhin1, Ifi204	Pydc4, Pyhin1, Ifi204	Pyhin1, Ifi204
3	Mnda, Ifi203, Ifi205	3	0	-	-	-
4	9930111j21rik1, Tgtp1, 9930111j21rik2, Tgtp2, Ifi47	5	3	Tgtp1, Tgtp2, Ifi47	Tgtp1, Tgtp2, Ifi47	Tgtp1, Tgtp2, Ifi47
5	2310004i24rik, Sco1	2	1	Sco1	Sco1	Sco1
6	Cxcl16, Zmynd15	2	0
7	Slfn5, Slfn8	2	0
8	Serpina3f, Serpina3g	2	1	Serpina3f	Serpina3f	Serpina3f
9	Phf11, Gm4902, D14Ertd668e, Gm6907, Setdb2	5	4	Phf11, Gm4902, D14Ertd668e	Phf11, Gm4902, D14Ertd668e	Phf11, Gm4902, D14Ertd668e, Setdb2
10	Gm4951, Gm4841, F830016b08rik, Iigp1	4	1	-	Gm4951	-
11	Ms4a4c, Ms4a4b, Ms4a6c, Ms4a6b, Ms4a4d	5	3	Ms4a4c, Ms4a6c, Ms4a6b	Ms4a4c, Ms4a6c	Ms4a4c, Ms4a6b
12	Ifit2, Ifit3, Ifit1	3	2	Ifit3, Ifit1	Ifit1	Ifit3, Ifit1
13	Il2ra, Il15ra	2	1	Il15ra	Il15ra	-
14	Zbp1, Pmepa1	2	1	Zbp1	Zbp1	-
15	Kcna3, Ai504432	2	0	-	-	-
16	Gbp5, Gbp3, Gbp2	3	0	-	-	-
17	Mthfr, Fbxo6	2	1	Fbxo6	Fbxo6	Fbxo6
18	Agrn, Isg15	2	1	Isg15	Isg15	-
19	Oasl2, Oasl1	2	0	-	-	-
20	Oas1g, Oas1a	2	1	-	Oas1a	-
21	Trim34a, Trim30b	2	0	-	-	-
