# Supplementary material for: Epromoters function as a hub to recruit key transcription factors required for the inflammatory response
Source: Nat Commun. 2021 Nov 18;12:6660. doi: 10.1038/s41467-021-26861-0 (PMC8602369; doi:10.1038/s41467-021-26861-0)
Supplement: Supplementary file 9 — Supplementary Dataset 7 [file 41467_2021_26861_MOESM9_ESM.xlsx]

## Sheet: Index
Supplementary Data 7 Primers. Primers used for genome editing, gene expression, and mutagenesis are included in separated sheets.
Index
Sheet1	Guide RNA sequences and primer sequences for genome editing detection
Sheet2	Primer sequences for RT-qPCR and Chip-qPCR
Sheet3	Primer sequences for mutagenesis in OAS3 promoter luciferase enhancer assay PGL3

## Sheet: Sheet1
Guide RNA sequences
Name	Sequence (5'-3')	Coordenates	Expected deleted region
ISG15_gRNA1	GCTGTCATCACATGGACTAA	chr1:948575-948594	335 bp
ISG15_gRNA2	CACGGCACAAGCTCCTGTAC	chr1:948910-948929
OAS3_gRNA1	AGCCTCACATAGGCTTACGG	chr12:113376571-113376590	560 bp
OAS3_gRNA1	TGTGATTAGTTCGTTGGAGC	chr12:113376009-113376028
IFIT3-P1_gRNA1	TGGTTGGATCACCTGCTATC	chr10:91087078-91087097	730 bp
IFIT3-P1_gRNA2	GCTTTTCGGAACAGCAGAGA	chr10:91087797-91087816
IFIT3-P2_gRNA1	ACGGTGGTGCAAGGCTATAA	chr10:91091716-91091735	258 bp
IFIT3-P2_gRNA2	GTGTCCTTTGGCTGCCTAAC	chr10:91092557-91092576
OAS1_gRNA1	TTGCAGTGGGCATGTATTGC	chr12:113344452-113344471	550 bp
OAS1_gRNA2	AGGTGGTAAAGGTGAGTCCA	chr12:113345014-113345033
OAS2_gRNA1	GGCTGGTCACCACGCTGCCG	chr12:113416043-113416062	460 bp
OAS2_gRNA2	TCAGACACTGATCGACGAGA	chr12:113416503-113416522
IL15RA_gRNA1	CCGCGCTCCCGTGGCCAAAA	chr10:6019050 -6019069	1096 bp
IL15RA_gRNA2	GCAGCAGGAATTCGGCGAAG	chr10:6020124-6020143
Genome editing primers
Name	Sequence (5'-3')	Coordenates	Expected wt size	Expected Mutant size
ISG15-del-F	ACCGAGTGTTGTTATCTCTG	chr1:948,465-948,484	1153 bp	818 bp
ISG15-del-R	ACCAGGATGCTCAGAGGTTC	chr1:949,598-949,617
OAS3-del-F	TGGGAGGAGTCAGTGAGAGT	chr12:113,375,793-113,375,812	1115 bp	555 bp
OAS3-del-R	AGGTCTGGCATAGTGTGAGG	chr12:113,376,888-113,376,907
IFIT3-P1-del-F	TAGACTGATGGTCAGATACC	chr10:91,086,534-91,086,553	1310 bp	600 bp
IFIT3-P1-del-R	TCACTGACCTCATGACTGCC	chr10:91,087,824-91,087,843
IFIT3-P2-del-F	ACGGTGGTGCAAGGCTATAA	chr10:91091716-91091735	860 bp	543 bp
IFIT3-P2-del-R	GTGTCCTTTGGCTGCCTAAC	chr10:91092557-91092576
OAS1_del-F	AGTTGAGGTTGCACGAGTCA	Chr12:113344160-113344179	1071 bp	521 bp
OAS1_del-R	GGATGTAGGATTTCACCCCA	Chr12:113345211- 113345230
OAS2_del-F	GTGTGTCCCTGAGCAAGTCA	Chr12:113415702- 113415721	1162 bp	702 bp
OAS2_del-R	TGATGTGCTCAAGCCTTACG	Chr12:113416844- 113416863
IL15RA-del-F	TACTTTTGCCTGGGAGTCGG	chr10:6018909-6018928	1677 bp	581 bp
IL15RA-del-R	CGCTCGGCCCTAAATTCTTT	chr10:6020567-6020586

## Sheet: Sheet2
Gene expression					ChIP
Name	Sequence (5'-3')	Coordinates			Name	Sequence (5'-3')	Coordinates
GAPDH-F	CCCACTCCTCCACCTTTGAC	chr12:6647093-6647112			AGRN_ChIP-F	CCGGGGAAAGTTGCTGCG	Chr1:955926-955943
GAPDH-R	CCACCACCCTGTTGCTGTAG	chr12:6647285-6647304			AGRN_ChIP-R	CGAGGTGCACTTGTCTCCG	Chr1:956000-955982
ISG15-F	CACCGTGTTCATGAATCTGC	chr1:949798-949817			HES4_ChIP-F	TTCCGCATGCAAATCAACCA	Chr1:934965-934983
ISG16-R	CTTTATTTCCGGCCCTTGAT	chr1:949884-949903			HES4_ChIP-R	CACCTTGGACACACACACAG	Chr1:935042-935025
AGRN-F	GTCACATACGGCAGCGCG	chr1:978753-978773			OAS1_ChIP-F	TTCCGCATGCAAATCAACCA	Chr12:113345018-113344999
AGRN-R	GCGGTCACAGGGTCCTTT	chr1:978825-978922			OAS1_ChIP-R	CACCTTGGACACACACACAG	Chr12:113344999-113345018
HES4-F	CAAAACCCTCATCCTGGACG	chr1:935086-935105			OAS2_ChIP-F	ACCTGAAGCCCTACGAAGAA	Chr12:113416481-113416500
HES4-R	GTGTCTCACGGTCATCTCCA	chr1:934937-934956			OAS2_ChIP-R	AACTGTTCGGGTTCCTGCA	Chr12:113416565-113416547
OAS1-F	CTCATCCGCCTAGTCAAGCA	chr12:113349008-113349027			IL15RA_ChIP_F	TTTCCTCCTTCCTCTGGCTG	chr10:6018589-6018608
OAS1-R	ACTGAGGTGGCAGCTTCCCA	chr12:113354328-113354347			IL15RA_ChIP_R	GATCTGTGATCGCTTGGTGT	chr10:6018689-6018708
OAS2-F	TAAGAGGCAACTCCGATGGT	chr12:113424871-113424890			IL2RA_ChIP_F	CCAAAACTCCCGGGAAACTC	chr10:6093261-6093280
OAS2-R	AGGATGTCACGTTGGCTTCT	chr12:113424939-113424958			IL2RA_ChIP_R	ACGTCACCAAGTAAAGGGCA	chr10:6093361-6093380
OAS3-F	GTCAAACCCAAGCCACAAGT	chr12:113382298-113382317
OAS3-R	TGTAGGCACACCTGGTGGTA	chr12:113382448-113382468
IFIT1-F	TTCTCCTTGCCCTGAAGCTT	chr10:91162957-91162976
IFIT1-R	TCTGTGAGGACATGTTGGCT	chr10:91163036-91163055
IFIT2-F	CCGAACAGCTGAGAATTGCA	chr10:91061853-91061872
IFIT2-R	AGGCTGCTCTCCAAGGAATT	chr10:91065732-91065751
IFIT3-F	GATCTCGCTGAGTTCCTGGA	chr10:91099412-91099431
IFIT3-R	AGTAGCGCTGATGGGATTGT	chr10:91099486-91099505
IFIT5-F	TGCTGAGGAGAGAGCGATCC	chr10:91174494-91174513
IFIT5-R	CAGAATGGCCTTCAAGGTGT	chr10:91176976-91176995
IL15RA_F	CTCAGACAACAGCCAAGAACT	chr10:6002366-6002386
IL15RA_R	GCTGTGGCCCTGTGGATA	chr10:6001720-6001743
IL2RA_F	GCCACTCGGAACACAACG	chr10:6066298-6066318
IL2RA_R	TTGGTCCACTGGCTGCATTG	chr10:6066220-6066239

## Sheet: Sheet3
Mutation	Orientation	Sequence
ISRE high mutation	Forward	GAAAGAAACGtgcCTGAAAGCAGGGAATTTC
	Reverse	TAGCAGCTCTTGGACCTG
ISRE low mutation	Forward	GCCGGGCGGGtgcACGAAACCAG
	Reverse	TCTCCGAACCACGCCCAG
ISRE high sustitution	Forward	gaaaccagGGAATTTCCCAAGTTTGG
	Reverse	gttttcccgTCTTTCTAGCAGCTCTTG
RelA mutation	Forward	TTTCGTTTCTTTCTAGCAG
	Reverse	CTGAAAGCAGccAATTTCCCAAG
