# Supplementary material for: Epromoters function as a hub to recruit key transcription factors required for the inflammatory response
Source: Nat Commun. 2021 Nov 18;12:6660. doi: 10.1038/s41467-021-26861-0 (PMC8602369; doi:10.1038/s41467-021-26861-0)
Supplement: Supplementary file 11 — Source data [file 41467_2021_26861_MOESM11_ESM.xlsx]

## Sheet: Figure 1b
gene	DESeq2_baseMean	DESeq2_log2FoldChange	DESeq2_lfcSE	DESeq2_stat	DESeq2_pvalue	DESeq2_padj	DESeq2_BH	DESeq2_BY	DESeq2_holm	DESeq2_bonferroni	DESeq2_fdr	EdgeR_logFC	EdgeR_logCPM	EdgeR_F	EdgeR_PValue	EdgeR_BH	EdgeR_BY	EdgeR_holm	EdgeR_bonferroni	EdgeR_fdr	K562_WT_rep1	K562_WT_rep2	K562_WT_rep3	K562_IFN_rep1	K562_IFN_rep2	K562_IFN_rep3
IFI6	13765.9	7.55743	0.147045	51.3953	0	1.1E-320	0	0	0	0	0	7.65347	8.86851	1939.81	1.59068e-15	3.26322e-11	3.78688e-10	9.78934e-11	9.78966e-11	3.26322e-11	7.2493	7.05057	6.90999	14.8556	14.7417	14.6184
IFI16	2556.23	4.71012	0.105116	44.8088	0	1.1E-320	0	0	0	0	0	4.7409	6.44359	1117.24	5.55328e-14	2.52963e-10	2.93557e-09	3.41705e-09	3.41771e-09	2.52963e-10	7.52103	7.60649	7.43239	12.227	12.2734	12.3013
RSAD2	46751.6	9.61513	0.176488	54.4803	0	1.1E-320	0	0	0	0	0	9.77973	10.6331	2000.18	1.30521e-15	3.26322e-11	3.78688e-10	8.03266e-11	8.03279e-11	3.26322e-11	6.47698	6.57947	7.17102	16.5741	16.4696	16.4874
STAT1	26375.9	4.46318	0.0599014	74.5087	0	1.1E-320	0	0	0	0	0	4.46749	9.80823	1133.57	5.05896e-14	2.52963e-10	2.93557e-09	3.11293e-09	3.11348e-09	2.52963e-10	11.1508	11.1572	11.1465	15.6271	15.5727	15.6688
SP100	4636.29	2.98022	0.0745723	39.9641	0	1.1E-320	0	0	0	0	0	2.98805	7.30183	550.454	5.12522e-12	9.55839e-09	1.10923e-07	3.15263e-07	3.15427e-07	9.55839e-09	10.0676	10.0379	9.93504	13.0012	12.9692	13.0537
PARP14	13645.7	4.47147	0.0976964	45.7691	0	1.1E-320	0	0	0	0	0	4.48772	8.85736	1099.2	6.16542e-14	2.52963e-10	2.93557e-09	3.79358e-09	3.79445e-09	2.52963e-10	10.098	10.1269	10.3186	14.6122	14.6671	14.7381
DDX60L	6336.52	4.66867	0.110997	42.0613	0	1.1E-320	0	0	0	0	0	4.69107	7.75169	1100.74	6.1101e-14	2.52963e-10	2.93557e-09	3.75961e-09	3.7604e-09	2.52963e-10	8.70174	8.9274	9.01177	13.5605	13.5374	13.6251
TAP1	6754.92	5.18442	0.131877	39.3127	0	1.1E-320	0	0	0	0	0	5.23604	7.84151	1136.13	4.98608e-14	2.52963e-10	2.93557e-09	3.06813e-09	3.06863e-09	2.52963e-10	8.4514	8.60706	8.2247	13.7196	13.7515	13.5764
IFIT1	13071.5	10.2592	0.230656	44.4783	0	1.1E-320	0	0	0	0	0	10.6019	8.79571	2302.66	5.25772e-16	3.23581e-11	3.75507e-10	3.23581e-11	3.23581e-11	3.23581e-11	3.69611	4.19467	4.63527	14.728	14.5972	14.6913
TRIM25	14673.3	2.74544	0.05655	48.549	0	1.1E-320	0	0	0	0	0	2.74455	8.96136	539.631	5.81428e-12	1.05245e-08	1.22134e-07	3.57642e-07	3.57834e-07	1.05245e-08	11.9005	11.8778	11.8929	14.603	14.6937	14.6252
HELZ2	14202.7	5.22578	0.117853	44.3415	0	1.1E-320	0	0	0	0	0	5.2586	8.91302	1381.06	1.42078e-14	1.09301e-10	1.2684e-09	8.74306e-10	8.74405e-10	1.09301e-10	9.3154	9.53513	9.62224	14.7455	14.8358	14.6851
IFIH1	2505.68	7.19228	0.19332	37.204	5.88163e-303	1.16863e-299	1.90888e-299	2.12786e-298	2.29001e-298	2.29066e-298	1.90888e-299	7.32024	6.41471	1215.91	3.2237e-14	1.984e-10	2.30237e-09	2e-09	2e-09	1.984e-10	4.57499	4.95449	5.5335	12.2389	12.2907	12.3149
IFIT2	3035.79	7.65901	0.208814	36.6786	1.60153e-294	2.93733e-291	4.79794e-291	5.34834e-290	6.2354e-290	6.23733e-290	4.79794e-291	7.83157	6.69156	1053.06	8.11944e-14	2.93943e-10	3.41113e-09	5e-09	5e-09	2.93943e-10	4.70097	4.19467	5.45723	12.5836	12.5179	12.5815
CNP	7210.32	2.27559	0.0645917	35.2304	6.84838e-272	1.16633e-268	1.90512e-268	2.12367e-267	2.66628e-267	2.66717e-267	1.90512e-268	2.27603	7.9369	380.448	5.30147e-11	5.6254e-08	6.52813e-07	3.25971e-06	3.26273e-06	5.6254e-08	11.2603	11.2875	11.2434	13.5726	13.582	13.4824
IFI27	2910.86	6.93588	0.197401	35.1361	1.89618e-270	3.01404e-267	4.92324e-267	5.48801e-266	7.3822e-266	7.38485e-266	4.92324e-267	7.10474	6.62921	1234.14	2.92943e-14	1.984e-10	2.30237e-09	1.80265e-09	1.80289e-09	1.984e-10	5.67296	5.41099	4.88859	12.6088	12.5066	12.3671
NUB1	9032.27	1.92859	0.0562929	34.2598	3.11308e-257	4.63908e-254	7.57763e-254	8.44691e-253	1.21195e-252	1.21242e-252	7.57763e-254	1.92577	8.26307	271.679	4.3588e-10	3.57677e-07	4.15075e-06	2.67936e-05	2.68258e-05	3.57677e-07	11.8894	11.8388	11.8947	13.7844	13.7814	13.848
C19orf66	3416.66	3.04076	0.0888267	34.2325	7.94853e-257	1.1148e-253	1.82096e-253	2.02985e-252	3.09436e-252	3.09563e-252	1.82096e-253	3.05531	6.86061	550.529	5.12081e-12	9.55839e-09	1.10923e-07	3.15e-07	3.15155e-07	9.55839e-09	9.576	9.57497	9.3752	12.5888	12.608	12.5295
TRIM5	2919.33	2.16958	0.0637211	34.0481	4.33043e-254	5.73614e-251	9.36961e-251	1.04445e-249	1.68579e-249	1.68653e-249	9.36961e-251	2.17029	6.63468	330.593	1.28059e-10	1.29201e-07	1.49934e-06	7.87356e-06	7.88124e-06	1.29201e-07	10.0426	10.0707	10.0303	12.1922	12.2348	12.2427
APOL1	3307.81	2.95223	0.0888256	33.2363	3.21808e-242	4.03835e-239	6.59638e-239	7.35309e-238	1.25273e-237	1.25331e-237	6.59638e-239	2.95311	6.81355	568.918	4.15574e-12	8.25035e-09	9.57431e-08	2.55636e-07	2.55761e-07	8.25035e-09	9.50437	9.48257	9.69046	12.5037	12.5601	12.4864
PARP9	4417.64	4.24218	0.129947	32.6456	9.26044e-234	1.10398e-230	1.80329e-230	2.01015e-229	3.60481e-229	3.60657e-229	1.80329e-230	4.28441	7.23157	769.821	6.04259e-13	1.59108e-09	1.8464e-08	3.71752e-08	3.71885e-08	1.59108e-09	8.79298	8.90673	8.49649	12.9669	13.0505	13.0929
SP110	3341.6	3.57027	0.109909	32.484	1.797e-231	2.04027e-228	3.33266e-228	3.71497e-227	6.99498e-227	6.99858e-227	3.33266e-228	3.58136	6.82961	698.136	1.12817e-12	2.57155e-09	2.98421e-08	6.94025e-08	6.94318e-08	2.57155e-09	8.88545	8.93422	9.19906	12.5877	12.5557	12.6279
GBP1	1894.68	7.53565	0.232575	32.401	2.65673e-230	2.87929e-227	4.70314e-227	5.24267e-226	1.03413e-225	1.03469e-225	4.70314e-227	7.77987	6.01378	1762.37	2.95344e-15	4.42293e-11	5.13269e-10	1.81758e-10	1.81766e-10	4.42293e-11	4.01998	4.10075	4.4897	11.8772	11.8324	11.9328
SAMHD1	11453.5	3.8779	0.119888	32.3459	1.58384e-229	1.64189e-226	2.68192e-226	2.98958e-225	6.16494e-225	6.16843e-225	2.68192e-226	3.90331	8.6039	829.535	3.74716e-13	1.09817e-09	1.27439e-08	2.3054e-08	2.30615e-08	1.09817e-09	10.4096	10.3487	10.677	14.3346	14.4325	14.4023
MX2	1626.81	6.94537	0.218561	31.7777	1.31412e-221	1.30552e-218	2.13249e-218	2.37712e-217	5.11495e-217	5.11797e-217	2.13249e-218	7.15646	5.7916	1478.4	9.16408e-15	8.05706e-11	9.35e-10	5.63939e-10	5.63994e-10	8.05706e-11	4.63935	4.6574	4.14536	11.581	11.7551	11.6343
SAMD9	13032.7	5.0796	0.162798	31.2018	1.00699e-213	9.60385e-211	1.56873e-210	1.74869e-209	3.9194e-209	3.92182e-209	1.56873e-210	5.15565	8.79175	989.415	1.21133e-13	4.14169e-10	4.80632e-09	7.45298e-09	7.45504e-09	4.14169e-10	9.31047	9.32794	9.7556	14.5519	14.5883	14.7423
PNPT1	9716.9	2.80619	0.0910332	30.826	1.17582e-208	1.07827e-205	1.76129e-205	1.96334e-204	4.57642e-204	4.57936e-204	1.76129e-205	2.81352	8.3685	502.543	9.13534e-12	1.37128e-08	1.59134e-07	5.6186e-07	5.62225e-07	1.37128e-08	11.2049	11.1521	11.3527	14.0556	13.9916	14.1147
SPATS2L	2933.76	1.87573	0.0631502	29.7027	7.09055e-194	6.26148e-191	1.02277e-190	1.1401e-189	2.75964e-189	2.76149e-189	1.02277e-190	1.87208	6.64228	248.667	7.54852e-10	5.80708e-07	6.739e-06	4.6397e-05	4.64566e-05	5.80708e-07	10.2894	10.2887	10.3078	12.2015	12.1288	12.1831
UBE2L6	4298	3.07177	0.107068	28.6898	5.10755e-181	4.34926e-178	7.10424e-178	7.91921e-177	1.98781e-176	1.98919e-176	7.10424e-178	3.09006	7.191	523.116	7.08254e-12	1.14707e-08	1.33115e-07	4.35626e-07	4.35888e-07	1.14707e-08	9.88558	9.90349	9.6266	12.9009	12.9651	12.8642
OAS2	4468.44	10.6312	0.384038	27.6827	1.12918e-168	9.2838e-166	1.51645e-165	1.69041e-164	4.39454e-164	4.3977e-164	1.51645e-165	12.5601	7.24735	876.11	2.64131e-13	8.55563e-10	9.92858e-09	1.62509e-08	1.62557e-08	8.55563e-10	0	0	3.02777	13.0773	13.1506	13.1469
OAS1	4189.83	10.416	0.376622	27.6563	2.34264e-168	1.86185e-165	3.04121e-165	3.39009e-164	9.11684e-164	9.12363e-164	3.04121e-165	12.0741	7.15328	1080.81	6.87065e-14	2.64279e-10	3.06689e-09	4.22744e-09	4.22847e-09	2.64279e-10	1.06169	0	3.02777	12.9798	13.119	12.9942
STAT2	4010.34	2.04049	0.075573	27.0003	1.46692e-160	1.12825e-157	1.84292e-157	2.05434e-156	5.70867e-156	5.71307e-156	1.84292e-157	2.0401	7.09093	309.712	1.92617e-10	1.8347e-07	2.12913e-06	1.18423e-05	1.18544e-05	1.8347e-07	10.5761	10.5925	10.6644	12.6129	12.7313	12.6236
HERC6	756.468	5.86931	0.217874	26.9391	7.66082e-160	5.70803e-157	9.32369e-157	1.03933e-155	2.98121e-155	2.98358e-155	9.32369e-157	6.04624	4.69741	857.224	3.03685e-13	9.345e-10	1.08446e-08	1.86842e-08	1.869e-08	9.345e-10	4.50763	4.78367	4.14536	10.5562	10.4734	10.5975
XAF1	2957.63	9.74359	0.362969	26.8441	9.87367e-159	7.13387e-156	1.16527e-155	1.29895e-154	3.84224e-154	3.8454e-154	1.16527e-155	10.9937	6.65434	632.953	2.10779e-12	4.47317e-09	5.19099e-08	1.29663e-07	1.29722e-07	4.47317e-09	0	1.10708	3.69218	12.4649	12.5043	12.6148
PRKD2	3763.75	1.90535	0.0716829	26.5803	1.14653e-155	8.0402e-153	1.31331e-152	1.46397e-151	4.46149e-151	4.46527e-151	1.31331e-152	1.90426	6.99961	273.212	4.20897e-10	3.56832e-07	4.14094e-06	2.58738e-05	2.59037e-05	3.56832e-07	10.5894	10.6213	10.6728	12.503	12.6043	12.504
APOBEC3G	1100.2	2.49685	0.0972282	25.6803	1.93993e-145	1.32154e-142	2.15865e-142	2.40628e-141	7.54867e-141	7.55527e-141	2.15865e-142	2.49935	5.23138	322.197	1.50438e-10	1.49332e-07	1.733e-06	9.24938e-06	9.25855e-06	1.49332e-07	8.42425	8.26131	8.41818	10.8534	10.8517	10.9044
ADAR	21063.8	1.91571	0.0749348	25.565	3.7433e-144	2.47921e-141	4.04963e-141	4.51418e-140	1.45656e-139	1.45787e-139	4.04963e-141	1.91603	9.48302	272.967	4.23254e-10	3.56832e-07	4.14094e-06	2.60183e-05	2.60487e-05	3.56832e-07	13.0445	13.1055	13.157	14.9525	15.0922	15.0257
ECE1	5871.95	2.759	0.108434	25.4441	8.19624e-143	5.2817e-140	8.62732e-140	9.61701e-139	3.18916e-138	3.19211e-138	8.62732e-140	2.77024	7.63997	499.491	9.49495e-12	1.39133e-08	1.6146e-07	5.84e-07	5.84357e-07	1.39133e-08	10.437	10.5251	10.6749	13.2379	13.4222	13.3028
PLSCR1	6999.7	2.81214	0.112427	25.013	4.41676e-138	2.77129e-135	4.52672e-135	5.04601e-134	1.71852e-133	1.72015e-133	4.52672e-135	2.82867	7.89552	424.964	2.63921e-11	3.31485e-08	3.84679e-07	1.623e-06	1.62428e-06	3.31485e-08	10.8402	10.836	10.5474	13.6058	13.5471	13.5992
DTX3L	6680.22	4.04823	0.163182	24.8081	7.33266e-136	4.48289e-133	7.3225e-133	8.16251e-132	2.85299e-131	2.85578e-131	7.3225e-133	4.10715	7.82713	706.139	1.049e-12	2.48306e-09	2.88152e-08	6.45333e-08	6.45595e-08	2.48306e-09	9.35666	9.33827	9.81793	13.5787	13.6297	13.6631
OASL	2663.55	10.0532	0.406711	24.7183	6.805e-135	4.05629e-132	6.62569e-132	7.38576e-131	2.64762e-130	2.65028e-130	6.62569e-132	12.3736	6.50152	1709.58	3.5933e-15	4.42293e-11	5.13269e-10	2.21132e-10	2.21146e-10	4.42293e-11	0	1.10708	1.75922	12.4266	12.4048	12.3029
TMEM140	534.977	5.41859	0.220384	24.587	1.73944e-133	1.01155e-130	1.65229e-130	1.84184e-129	6.76745e-129	6.7744e-129	1.65229e-130	5.58307	4.1975	766.641	6.20465e-13	1.59108e-09	1.8464e-08	3.81716e-08	3.81859e-08	1.59108e-09	4.43696	4.6574	4.32778	9.99864	10.1105	9.99485
TDRD7	2609.45	3.27797	0.134273	24.4128	1.25089e-131	7.10121e-129	1.15994e-128	1.293e-127	4.8666e-127	4.87173e-127	1.15994e-128	3.30107	6.47326	529.272	6.5757e-12	1.12415e-08	1.30455e-07	4.04465e-07	4.04695e-07	1.12415e-08	8.83481	8.72193	9.15144	12.2148	12.181	12.2342
ZNFX1	4846.67	2.64866	0.109735	24.1369	1.02568e-128	5.68725e-126	9.28976e-126	1.03554e-124	3.99029e-124	3.9946e-124	9.28976e-126	2.65929	7.36348	457.938	1.64579e-11	2.15507e-08	2.5009e-07	1.01213e-06	1.01288e-06	2.15507e-08	10.273	10.3203	10.503	12.937	13.1287	13.0225
TMEM62	1167.56	1.9125	0.0793667	24.097	2.68747e-128	1.4563e-125	2.37878e-125	2.65166e-124	1.04551e-123	1.04666e-123	2.37878e-125	1.91494	5.31621	209.452	2.175e-09	1.424e-06	1.65254e-05	0.000133656	0.000133858	1.424e-06	8.98168	8.90673	8.90814	10.8713	10.8337	10.8511
MLKL	1005.33	2.22321	0.0928369	23.9475	9.81012e-127	5.19784e-124	8.49033e-124	9.46431e-123	3.81633e-122	3.82065e-122	8.49033e-124	2.22772	5.10017	268.312	4.71015e-10	3.80836e-07	4.4195e-06	2.89528e-05	2.89882e-05	3.80836e-07	8.47363	8.42528	8.49649	10.6379	10.7498	10.6989
GBP3	459.338	4.42879	0.187991	23.5585	1.02678e-122	5.32208e-120	8.69327e-120	9.69053e-119	3.99429e-118	3.99891e-118	8.69327e-120	4.52345	3.98501	486.511	1.12193e-11	1.60577e-08	1.86345e-07	6.9e-07	6.9048e-07	1.60577e-08	5.47556	5.20072	5.10401	9.8626	9.69787	9.78932
LGALS3BP	1821.63	3.13291	0.133804	23.4142	3.06485e-121	1.55479e-118	2.53966e-118	2.83099e-117	1.19223e-116	1.19364e-116	2.53966e-118	3.15305	5.953	515.73	7.75137e-12	1.22321e-08	1.4195e-07	4.76756e-07	4.77051e-07	1.22321e-08	8.35886	8.49154	8.70875	11.651	11.791	11.5838
DERL1	3976.05	1.09951	0.0486806	22.5862	5.92575e-113	2.94349e-110	4.80801e-110	5.35956e-109	2.30506e-108	2.30784e-108	4.80801e-110	1.09504	7.07983	94.3489	3.86e-07	0.000110502	0.00128234	0.0236752	0.0237578	0.000110502	11.2957	11.3021	11.3167	12.4082	12.4115	12.3959
EIF2AK2	15572.2	3.80893	0.169008	22.537	1.80117e-112	8.76434e-110	1.4316e-109	1.59583e-108	7.00618e-108	7.01483e-108	1.4316e-109	3.87207	9.0483	616.302	2.4979e-12	5.12436e-09	5.94668e-08	1.53658e-07	1.53731e-07	5.12436e-09	10.8281	10.7622	11.2434	14.7527	14.7988	14.9362
BHLHE40	5311.01	-1.17099	0.0525585	-22.2798	5.80796e-110	2.76958e-107	4.52394e-107	5.0429e-106	2.25912e-105	2.26197e-105	4.52394e-107	-1.1755	7.49817	109.454	1.07325e-07	3.81803e-05	0.000443072	0.00658673	0.00660519	3.81803e-05	12.8271	12.8625	12.843	11.643	11.7203	11.6612
IFIT5	1081.91	8.41786	0.378807	22.222	2.10332e-109	9.83322e-107	1.60619e-106	1.79045e-105	8.18107e-105	8.19158e-105	1.60619e-106	9.58191	5.21093	1533.2	7.24883e-15	7.43537e-11	8.62854e-10	4.46086e-10	4.46122e-10	7.43537e-11	1.66664	2.15778	1.75922	11.15	10.9452	11.1308
ETS2	2211.23	2.1056	0.0956613	22.011	2.25785e-107	1.03527e-104	1.69104e-104	1.88503e-103	8.7819e-103	8.79342e-103	1.69104e-104	2.10457	6.23442	277.9	3.78636e-10	3.37721e-07	3.91916e-06	2.3277e-05	2.33028e-05	3.37721e-07	9.63638	9.60948	9.85556	11.829	11.7892	11.8108
IFITM3	6920.34	1.76512	0.0809014	21.8181	1.56172e-105	7.02568e-103	1.1476e-102	1.27925e-101	6.07415e-101	6.08227e-101	1.1476e-102	1.76531	7.87712	238.357	1e-09	7.45291e-07	8.6489e-06	6.02901e-05	6.03685e-05	7.45291e-07	11.5848	11.6086	11.649	13.3747	13.4783	13.3004
DHX58	532.71	3.31599	0.155962	21.2615	2.57804e-100	1.1383e-97	1.85934e-97	2.07264e-96	1.00268e-95	1.00404e-95	1.85934e-97	3.37148	4.18929	342.269	1.03022e-10	1.05673e-07	1.22631e-06	6.3343e-06	6.34038e-06	1.05673e-07	6.49448	6.75929	6.35923	9.91835	10.0242	9.83396
TRIM14	6723.24	2.93843	0.138552	21.2081	8.03434e-100	3.48296e-97	5.68919e-97	6.34183e-96	3.12471e-95	3.12905e-95	5.68919e-97	2.96553	7.83662	412.115	3.20344e-11	3.86574e-08	4.48609e-07	1.96992e-06	1.97153e-06	3.86574e-08	10.6763	10.6914	10.2996	13.4972	13.5771	13.552
SHISA5	5024.03	1.38852	0.0655999	21.1665	1.94322e-99	8.27361e-97	1.35144e-96	1.50647e-95	7.55738e-95	7.56807e-95	1.35144e-96	1.38828	7.41662	145.143	2.01592e-08	9.12264e-06	0.000105866	0.00123796	0.00124068	9.12264e-06	11.4728	11.4481	11.3813	12.8284	12.8777	12.7828
NAMPT	6406.63	1.6385	0.0778808	21.0385	2.91252e-98	1.2183e-95	1.99002e-95	2.2183e-94	1.13268e-93	1.13431e-93	1.99002e-95	1.63934	7.76886	181.018	5.30689e-09	3.0812e-06	3.57565e-05	0.00032605	0.000326607	3.0812e-06	11.6473	11.6006	11.5538	13.2693	13.1561	13.3056
EXOSC9	5752.37	1.68311	0.0802687	20.9685	1.27315e-97	5.23373e-95	8.54896e-95	9.52966e-94	4.95114e-93	4.9584e-93	8.54896e-95	1.6846	7.61313	190.175	3.9281e-09	2.34709e-06	2.72374e-05	0.00024135	0.000241751	2.34709e-06	11.4866	11.4014	11.3394	13.1584	13.0333	13.108
DDX60	1371.83	6.95165	0.333966	20.8154	3.13651e-96	1.26752e-93	2.07042e-93	2.30793e-92	1.21973e-91	1.22155e-91	2.07042e-93	7.55475	5.54915	530.817	6.45511e-12	1.12415e-08	1.30455e-07	3.97054e-07	3.97273e-07	1.12415e-08	3.27783	3.35512	5.10401	11.3706	11.4014	11.4665
PARP12	5670.06	2.80926	0.136218	20.6233	1.69732e-94	6.74485e-92	1.10173e-91	1.22811e-90	6.60036e-90	6.61037e-90	1.10173e-91	2.83421	7.59104	385.154	4.9067e-11	5.3e-08	6.14802e-07	3.017e-06	3.01978e-06	5.3e-08	10.528	10.5762	10.1742	13.2519	13.3131	13.2784
POU3F2	447.804	6.20521	0.303125	20.4708	3.92531e-93	1.53428e-90	2.50615e-90	2.79365e-89	1.5264e-88	1.52875e-88	2.50615e-90	6.60261	3.95131	715.593	9.63612e-13	2.37218e-09	2.75285e-08	5.92814e-08	5.93045e-08	2.37218e-09	3.5697	3.18247	3.02777	9.75863	9.70581	9.91045
ANKFY1	3233.58	1.29734	0.0642119	20.2041	9.0136e-91	3.46631e-88	5.662e-88	6.31152e-87	3.50494e-86	3.51044e-86	5.662e-88	1.29431	6.78226	124.746	4.97042e-08	1.9609e-05	0.000227557	0.00305129	0.003059	1.9609e-05	10.8238	10.9105	10.8696	12.1403	12.1595	12.2015
ZCCHC2	1784.29	3.01251	0.149405	20.1634	2.05395e-90	7.77339e-88	1.26973e-87	1.41539e-86	7.98658e-86	7.99931e-86	1.26973e-87	3.04077	5.92537	416.575	2.99316e-11	3.68422e-08	4.27544e-07	1.84064e-06	1.84211e-06	3.68422e-08	8.41509	8.47759	8.87188	11.5663	11.6643	11.6738
APOL2	1778.91	2.26832	0.113456	19.993	6.34043e-89	2.36211e-86	3.85835e-86	4.30096e-85	2.46535e-84	2.46934e-84	3.85835e-86	2.28518	5.92048	279.089	3.6871e-10	3.33704e-07	3.87255e-06	2.26672e-05	2.26919e-05	3.33704e-07	9.26274	9.36629	9.05769	11.5162	11.6019	11.4691
TNFSF13B	504.744	3.40464	0.17093	19.9183	2.8254e-88	1.0364e-85	1.69289e-85	1.8871e-84	1.09857e-83	1.10038e-83	1.69289e-85	3.47992	4.11941	260.687	5.63353e-10	4.445e-07	5.1583e-06	3.46276e-05	3.4671e-05	4.445e-07	6.52887	6.57947	5.86403	9.89674	9.77536	9.90482
STAG3	591.537	3.17374	0.162945	19.4774	1.70629e-84	6.16412e-82	1.00687e-81	1.12237e-80	6.63424e-80	6.64533e-80	1.00687e-81	3.19771	4.33875	307.747	2.0043e-10	1.86898e-07	2.1689e-06	1.23223e-05	1.23353e-05	1.86898e-07	6.68948	6.71243	7.1947	9.97203	10.1547	10.045
IFI44L	659.688	8.43797	0.445549	18.9384	5.50912e-80	1.96051e-77	3.20236e-77	3.56972e-76	2.14195e-75	2.14558e-75	3.20236e-77	11.2411	4.50047	786.09	5.28633e-13	1.47883e-09	1.71614e-08	3.25231e-08	3.25342e-08	1.47883e-09	0	0	1.75922	10.3306	10.3522	10.4135
NT5C3A	2928.27	2.01132	0.106659	18.8575	2.55052e-79	8.94295e-77	1.46077e-76	1.62835e-75	9.91617e-75	9.93326e-75	1.46077e-76	2.02197	6.64003	230.788	1.19719e-09	8.7714e-07	1.0179e-05	7.35804e-05	7.36797e-05	8.7714e-07	10.2449	10.2632	9.98683	12.2395	12.1581	12.2023
XLOC_015028	307.337	6.14693	0.33146	18.545	8.94542e-77	3.0911e-74	5.04911e-74	5.62832e-73	3.4778e-72	3.48388e-72	5.04911e-74	6.6018	3.41388	309.415	1.93773e-10	1.8347e-07	2.12913e-06	1.19132e-05	1.19256e-05	1.8347e-07	2.68635	1.72604	3.93649	9.26329	9.20995	9.27205
OAS3	11977.7	6.33399	0.345567	18.3293	4.83513e-75	1.64691e-72	2.69013e-72	2.99873e-71	1.87975e-70	1.88309e-70	2.69013e-72	6.81597	8.66778	458.117	1.64171e-11	2.15507e-08	2.5009e-07	1.00964e-06	1.01037e-06	2.15507e-08	7.93411	8.08858	6.59106	14.446	14.6209	14.5353
ISG15	11692.6	5.56787	0.303864	18.3235	5.37048e-75	1.8035e-72	2.9459e-72	3.28384e-71	2.08783e-70	2.09159e-70	2.9459e-72	5.88067	8.63323	451.932	1.7891e-11	2.29393e-08	2.66204e-07	1.10025e-06	1.10109e-06	2.29393e-08	8.94395	8.7799	7.75264	14.6211	14.4865	14.3484
TRIM22	3101.61	5.98042	0.328894	18.1834	6.98738e-74	2.31389e-71	3.77959e-71	4.21317e-70	2.71634e-69	2.7213e-69	3.77959e-71	6.46894	6.72182	523.18	7.07708e-12	1.14707e-08	1.33115e-07	4.35297e-07	4.35552e-07	1.14707e-08	5.67296	5.6618	6.93832	12.5977	12.5639	12.5835
CTD-2521M24.9	735.335	1.68854	0.0932828	18.1013	3.11165e-73	1.01632e-70	1.66009e-70	1.85053e-69	1.20962e-68	1.21186e-68	1.66009e-70	1.68753	4.65256	140.001	2.5e-08	1.1077e-05	0.000128545	0.00153625	0.0015397	1.1077e-05	8.43789	8.44929	8.44805	10.1174	10.1045	10.1809
LY6E	6038.79	2.10506	0.116368	18.0896	3.84848e-73	1.23999e-70	2.02544e-70	2.25779e-69	1.49602e-68	1.49883e-68	2.02544e-70	2.11478	7.68052	275.227	4.02101e-10	3.48548e-07	4.04481e-06	2.47188e-05	2.47469e-05	3.48548e-07	11.1902	11.213	11.0013	13.2963	13.3579	13.1229
GRINA	5183.4	1.21517	0.0674577	18.0138	1.51823e-72	4.82654e-70	7.88385e-70	8.78825e-69	5.90165e-68	5.91288e-68	7.88385e-70	1.21455	7.46177	111.516	9.62116e-08	3.46272e-05	0.000401839	0.00590489	0.00592125	3.46272e-05	11.6137	11.6533	11.5411	12.8199	12.8724	12.7818
BLZF1	3321.14	2.10339	0.117291	17.9331	6.50431e-72	2.04056e-69	3.33312e-69	3.71548e-68	2.52829e-67	2.53317e-67	3.33312e-69	2.11286	6.82054	272.067	4.32034e-10	3.57677e-07	4.15075e-06	2.65576e-05	2.65891e-05	3.57677e-07	10.1895	10.168	10.4767	12.4067	12.3571	12.4288
SP140L	1826.72	1.65976	0.0926559	17.9132	9.30476e-72	2.88121e-69	4.70627e-69	5.24616e-68	3.61676e-67	3.62383e-67	4.70627e-69	1.66599	5.96077	162.346	1.02717e-08	5.31227e-06	6.16474e-05	0.000630948	0.00063216	5.31227e-06	9.85033	9.79522	9.65675	11.397	11.4172	11.5098
SP6	1339.27	1.59156	0.0896496	17.7531	1.63111e-70	4.98597e-68	8.14426e-68	9.07854e-67	6.33996e-66	6.35252e-66	8.14426e-68	1.59851	5.51273	149.835	1.66552e-08	7.88482e-06	9.15013e-05	0.00102288	0.00102503	7.88482e-06	9.33981	9.48257	9.28981	11.0015	10.9898	10.943
OGFR	4474.9	1.97059	0.111641	17.6511	9.98302e-70	3.01298e-67	4.9215e-67	5.48608e-66	3.8802e-65	3.88799e-65	4.9215e-67	1.97985	7.25011	228.22	1.28273e-09	9.18e-07	1.06526e-05	7.88351e-05	7.89441e-05	9.18e-07	10.9273	10.8755	10.6235	12.8265	12.8245	12.7595
KLHDC7B	274.349	6.24268	0.353759	17.6467	1.07897e-69	3.21573e-67	5.25268e-67	5.85525e-66	4.19362e-65	4.20214e-65	5.25268e-67	6.8294	3.25162	399.357	3.90597e-11	4.45738e-08	5.17267e-07	2.40186e-06	2.40389e-06	4.45738e-08	1.66664	2.48963	3.39789	9.11211	9.08159	9.07037
DDX58	10063.1	6.76705	0.38538	17.5594	5.0377e-69	1.48289e-66	2.4222e-66	2.70006e-65	1.95795e-64	1.96198e-64	2.4222e-66	7.56713	8.41854	469.936	1.39732e-11	1.94459e-08	2.25665e-07	8.59368e-07	8.6e-07	1.94459e-08	5.90009	6.4136	7.60138	14.2883	14.236	14.3402
ZYX	6037.57	1.27548	0.0728448	17.5095	1.2117e-68	3.52323e-66	5.75497e-66	6.41516e-65	4.70926e-64	4.71908e-64	5.75497e-66	1.27381	7.68137	125.834	4.72116e-08	1.89908e-05	0.000220383	0.00289841	0.00290559	1.89908e-05	11.71	11.8306	11.8052	13.0159	13.1187	13.0504
NLRC5	240.864	5.65711	0.326828	17.3092	4.01209e-67	1.15253e-64	1.88259e-64	2.09855e-63	1.55926e-62	1.56255e-62	1.88259e-64	6.09304	3.06264	508.044	8.52587e-12	1.31179e-08	1.5223e-07	5.24384e-07	5.24716e-07	1.31179e-08	3.10628	2.75925	3.02777	8.88953	8.9805	8.80819
CD274	217.543	5.61826	0.328251	17.1157	1.13289e-65	3.21566e-63	5.25257e-63	5.85512e-62	4.40275e-61	4.41216e-61	5.25257e-63	6.06146	2.9261	468.646	1.42185e-11	1.94459e-08	2.25665e-07	8.74441e-07	8.75066e-07	1.94459e-08	2.91154	2.98633	2.52865	8.73738	8.73883	8.76829
ANKRD45	203.487	5.17462	0.304964	16.968	1.41793e-64	3.97738e-62	6.49679e-62	7.24208e-61	5.51036e-60	5.52227e-60	6.49679e-62	5.48102	2.82944	388.002	4.68431e-11	5.14806e-08	5.97419e-07	2.88034e-06	2.88291e-06	5.14806e-08	3.10628	3.18247	3.69218	8.56453	8.67555	8.67532
HLA-B	422.589	3.16489	0.188332	16.8048	2.24947e-63	6.23651e-61	1.01869e-60	1.13555e-59	8.74165e-59	8.76077e-59	1.01869e-60	3.24471	3.86126	221.067	1.5608e-09	1.10412e-06	1.2813e-05	9.59239e-05	9.60581e-05	1.10412e-06	6.57895	6.4136	5.86403	9.68994	9.59476	9.45788
PSMB8	444.188	2.36515	0.142316	16.619	5.0751e-62	1.39087e-59	2.27189e-59	2.53251e-58	1.97218e-57	1.97655e-57	2.27189e-59	2.39961	3.93175	177.775	5.92382e-09	3.3757e-06	3.91741e-05	0.000363942	0.000364575	3.3757e-06	7.25957	7.18251	6.96611	9.65304	9.52916	9.45869
BTN3A1	811.926	1.43218	0.0869506	16.4712	5.90439e-61	1.59976e-58	2.6131e-58	2.91286e-57	2.29439e-56	2.29953e-56	2.6131e-58	1.43097	4.7928	108.971	1.10135e-07	3.89549e-05	0.000452061	0.0067591	0.00677815	3.89549e-05	8.73157	8.79122	8.81189	10.1706	10.2419	10.2248
HESX1	233.608	4.7449	0.288465	16.4488	8.55408e-61	2.29163e-58	3.74323e-58	4.17263e-57	3.32394e-56	3.33147e-56	3.74323e-58	4.98621	3.03536	289.181	2.95526e-10	2.71461e-07	3.15023e-06	1.81684e-05	1.81879e-05	2.71461e-07	4.20147	3.35512	4.14536	8.93051	8.60089	8.92225
CXCL10	231.174	6.294	0.388143	16.2157	3.90674e-59	1.03498e-56	1.69058e-56	1.88451e-55	1.51804e-54	1.52152e-54	1.69058e-56	7.12885	3.00866	212.926	2e-09	1.301e-06	1.50981e-05	0.000120814	0.000120995	1.301e-06	0	2.98633	1.75922	8.89172	8.86472	8.77999
PHGDH	4187.63	3.008	0.185684	16.1995	5.08101e-59	1.33128e-56	2.17456e-56	2.42402e-55	1.97428e-54	1.97885e-54	2.17456e-56	3.06656	7.15275	388.868	4.61903e-11	5.14806e-08	5.97419e-07	2.84024e-06	2.84273e-06	5.14806e-08	9.63046	9.5815	10.138	12.9248	12.8991	12.7797
MLLT4	10506.7	1.4479	0.0899961	16.0885	3.07256e-58	7.96295e-56	1.3007e-55	1.44991e-54	1.19384e-53	1.19664e-53	1.3007e-55	1.44951	8.48066	152.807	1.47996e-08	7.17188e-06	8.32277e-05	0.000908963	0.000910828	7.17188e-06	12.3902	12.4216	12.553	13.8189	13.9368	13.9702
LINC00958	3461.06	1.27846	0.079918	15.9972	1.3365e-57	3.42646e-55	5.5969e-55	6.23895e-54	5.19282e-53	5.20512e-53	5.5969e-55	1.27482	6.88011	117.955	6.91804e-08	2.62817e-05	0.000304992	0.0042465	0.00425764	2.62817e-05	10.9529	10.9114	11.0749	12.3064	12.2113	12.2585
NEXN	360.801	3.68812	0.23146	15.9341	3.67366e-57	9.3182e-55	1.52207e-54	1.69667e-53	1.42733e-52	1.43074e-52	1.52207e-54	3.81947	3.64496	207.86	2.27928e-09	1.46121e-06	1.69569e-05	0.000140059	0.000140276	1.46121e-06	6.00152	5.5596	4.88859	9.42751	9.27009	9.49975
TRIM21	3853.34	3.65218	0.232137	15.7329	9.00467e-56	2.25998e-53	3.69153e-53	4.11501e-52	3.49849e-51	3.50696e-51	3.69153e-53	3.77492	7.03304	405.567	3.54392e-11	4.19436e-08	4.86745e-07	2.17926e-06	2.18107e-06	4.19436e-08	8.81056	8.71005	9.48971	12.8181	12.8466	12.7632
CLEC2B	551.834	1.90974	0.121562	15.71	1.29216e-55	3.20927e-53	5.24213e-53	5.84349e-52	5.02017e-51	5.03245e-51	5.24213e-53	1.90772	4.24277	139.81	2.52232e-08	1.10881e-05	0.000128674	0.00154883	0.00155233	1.10881e-05	7.84821	7.78317	7.96033	9.8559	9.65341	9.78996
CMPK2	7160.03	4.52728	0.291169	15.5487	1.62484e-54	3.99393e-52	6.52383e-52	7.27221e-51	6.31251e-50	6.32811e-50	6.52383e-52	4.786	7.92734	399.275	3.911e-11	4.45738e-08	5.17267e-07	2.40491e-06	2.407e-06	4.45738e-08	8.67895	8.49616	9.55521	13.7793	13.7128	13.7686
IFIT3	12936.4	6.72013	0.433654	15.4965	3.66181e-54	8.90903e-52	1.45523e-51	1.62217e-50	1.42258e-49	1.42613e-49	1.45523e-51	7.80914	8.78042	365.404	6.83271e-11	7.12733e-08	8.27107e-07	4.20116e-06	4.20512e-06	7.12733e-08	6.00152	6.24823	7.86022	14.6669	14.6071	14.682
PHF11	801.971	2.58316	0.168286	15.3498	3.55252e-53	8.55584e-51	1.39754e-50	1.55786e-49	1.38008e-48	1.38357e-48	1.39754e-50	2.62772	4.78145	208.88	2.21178e-09	1.43286e-06	1.6628e-05	0.000135914	0.000136122	1.43286e-06	7.98453	7.89232	7.45217	10.5085	10.2902	10.4948
ANKIB1	2291.36	0.987193	0.0643911	15.3312	4.73167e-53	1.12817e-50	1.8428e-50	2.0542e-49	1.83811e-48	1.8428e-48	1.8428e-50	0.980241	6.28558	70.3979	9.2419e-06	0.00129859	0.0150698	0.564745	0.568784	0.00129859	10.546	10.5718	10.6452	11.556	11.5696	11.5911
C3AR1	436.537	1.93237	0.126283	15.3019	7.42745e-53	1.75339e-50	2.86405e-50	3.19261e-49	2.88527e-48	2.89269e-48	2.86405e-50	1.92512	3.90504	124.433	5.04481e-08	1.97757e-05	0.000229491	0.00309691	0.00310478	1.97757e-05	7.4055	7.42463	7.70396	9.49665	9.39319	9.41059
UNC93B1	1099.53	2.58398	0.168882	15.3005	7.58695e-53	1.77349e-50	2.89688e-50	3.22919e-49	2.94715e-48	2.95481e-48	2.89688e-50	2.61647	5.22829	259.493	5.79626e-10	4.51551e-07	5.24013e-06	3.56273e-05	3.56725e-05	4.51551e-07	8.23937	7.96742	8.56169	10.9003	10.9181	10.8349
ASS1	496.636	3.83501	0.254025	15.097	1.69501e-51	3.92369e-49	6.40909e-49	7.14432e-48	6.58408e-47	6.60137e-47	6.40909e-49	3.98604	4.09136	215.704	1.81544e-09	1.21445e-06	1.40934e-05	0.000111564	0.00011173	1.21445e-06	6.2066	6.08613	4.88859	9.86594	9.94594	9.80563
USP25	3267.04	1.42382	0.0946731	15.0394	4.05448e-51	9.29528e-49	1.51832e-48	1.6925e-47	1.57488e-46	1.57906e-46	1.51832e-48	1.42363	6.79737	137.583	2.77628e-08	1.2118e-05	0.000140626	0.00170475	0.00170863	1.2118e-05	10.7538	10.7035	10.9113	12.199	12.1638	12.2871
N4BP1	2417.69	1.8626	0.124564	14.953	1.48898e-50	3.38112e-48	5.52284e-48	6.1564e-47	5.7835e-46	5.79899e-46	5.52284e-48	1.87222	6.36297	204.831	2.49401e-09	1.56624e-06	1.81757e-05	0.000153249	0.000153491	1.56624e-06	9.84009	9.98626	10.2095	11.8662	11.8691	11.9379
LAPTM5	14958.8	-0.867619	0.0582594	-14.8923	3.69617e-50	8.28935e-48	1.35401e-47	1.50934e-46	1.43563e-45	1.43951e-45	1.35401e-47	-0.875052	8.99262	58.3886	3.34608e-05	0.0033982	0.0394352	1	1	0.0033982	14.2478	14.2911	14.1749	13.3824	13.3682	13.3594
PPARD	1073.09	-1.59498	0.107104	-14.8919	3.72e-50	8.28935e-48	1.35401e-47	1.50934e-46	1.44485e-45	1.44879e-45	1.35401e-47	-1.59939	5.19101	135.74	3.00891e-08	1.28597e-05	0.000149234	0.0018475	0.0018518	1.28597e-05	10.6638	10.7468	10.5451	9.04101	9.17606	8.97917
GNB4	2623.34	1.60902	0.108191	14.872	5.01091e-50	1.10625e-47	1.80699e-47	2.01428e-46	1.94619e-45	1.95155e-45	1.80699e-47	1.61694	6.48137	150.82	1.6e-08	7.6986e-06	8.93402e-05	0.000983387	0.000985421	7.6986e-06	10.3899	10.4318	10.1441	11.907	11.964	11.9859
RTP4	195.038	6.54155	0.444504	14.7165	5.05143e-49	1.10497e-46	1.80489e-46	2.01194e-45	1.96187e-44	1.96733e-44	1.80489e-46	8.00667	2.77585	176.129	6.26842e-09	3.5393e-06	4.10726e-05	0.000385107	0.000385784	3.5393e-06	0	0	3.02777	8.73495	8.49491	8.56696
SMAP2	5821.15	-0.857159	0.0586415	-14.6169	2.19041e-48	4.74782e-46	7.75526e-46	8.64491e-45	8.50691e-44	8.53079e-44	7.75526e-46	-0.863361	7.63056	58.2781	5.2255e-05	0.00460679	0.0534605	1	1	0.00460679	12.8494	12.9121	12.8574	11.9658	12.0453	12.0352
LGALS8	5034.78	1.05812	0.0725397	14.5867	3.41219e-48	7.32945e-46	1.19722e-45	1.33456e-44	1.32516e-43	1.32891e-43	1.19722e-45	1.05491	7.42098	81.6512	9.00467e-07	0.000206785	0.00239968	0.0551779	0.0554183	0.000206785	11.6725	11.6397	11.7078	12.6875	12.6949	12.8114
HLA-C	757.091	3.0366	0.208811	14.5424	6.52919e-48	1.38996e-45	2.27041e-45	2.53086e-44	2.53561e-43	2.54286e-43	2.27041e-45	3.11332	4.6937	228.252	1.28164e-09	9.18e-07	1.06526e-05	7.87694e-05	7.8877e-05	9.18e-07	7.4055	7.5543	6.7272	10.4302	10.4804	10.3182
GPR180	682.803	1.60699	0.111298	14.4387	2.95531e-47	6.2357e-45	1.01856e-44	1.13541e-43	1.14766e-42	1.15097e-42	1.01856e-44	1.61082	4.54808	112.197	9.28414e-08	3.40109e-05	0.000394688	0.00569833	0.00571383	3.40109e-05	8.47363	8.36595	8.34599	10.0504	9.89824	10.0733
NR2F2	2806.69	1.1059	0.0766507	14.4278	3.45815e-47	7.2327e-45	1.18141e-44	1.31694e-43	1.3429e-42	1.34681e-42	1.18141e-44	1.10653	6.57815	86.2752	4.24331e-07	0.000119033	0.00138134	0.0260225	0.026115	0.000119033	10.8081	10.8424	10.7286	11.8364	11.9423	11.9396
TAPSAR1	129.685	4.65115	0.325076	14.3079	1.95374e-46	4.0507e-44	6.61655e-44	7.37558e-43	7.58676e-42	7.60904e-42	6.61655e-44	4.96678	2.19752	216.984	1.75058e-09	1.19708e-06	1.38918e-05	0.000107582	0.000107737	1.19708e-06	3.27783	2.48963	3.69218	8.04963	7.98336	7.89386
SRI	2994.46	0.893465	0.0624845	14.299	2.22034e-46	4.56375e-44	7.4546e-44	8.30976e-43	8.6218e-42	8.64733e-42	7.4546e-44	0.889988	6.67125	60.1196	4.00306e-05	0.00383915	0.0445523	1	1	0.00383915	11.0691	10.9888	11.0378	11.9522	11.9314	11.8999
PRKAG2	280.632	2.6972	0.189825	14.2088	8.07434e-46	1.64544e-43	2.68772e-43	2.99605e-42	3.13527e-41	3.14463e-41	2.68772e-43	2.73591	3.28368	150.234	1.63908e-08	7.81983e-06	9.0747e-05	0.00100666	0.00100876	7.81983e-06	6.38612	5.84675	6.35923	8.91984	8.83607	9.03664
XLOC_046433	124.848	3.4099	0.240123	14.2006	9.08024e-46	1.83475e-43	2.99694e-43	3.34074e-42	3.52577e-41	3.53639e-41	2.99694e-43	3.53669	2.14642	167.273	8.57185e-09	4.69572e-06	5.44926e-05	0.000526595	0.000527546	4.69572e-06	4.57499	4.28284	4.14536	7.84823	7.84642	7.8673
PBXIP1	576.19	-1.98245	0.139745	-14.1862	1.11563e-45	2.23529e-43	3.65119e-43	4.07005e-42	4.33176e-41	4.34492e-41	3.65119e-43	-2.00564	4.28693	158.049	1.20775e-08	6.09259e-06	7.07028e-05	0.000741834	0.000743296	6.09259e-06	9.72802	9.76683	10.0368	7.90128	7.88889	7.76376
CCNG2	232.35	-2.06174	0.146447	-14.0784	5.15604e-45	1.02446e-42	1.67339e-42	1.86536e-41	2.00194e-40	2.00807e-40	1.67339e-42	-2.08984	2.97284	101.985	1.62e-07	5.27652e-05	0.000612326	0.00994216	0.00997263	5.27652e-05	8.52989	8.51903	8.62407	6.28463	6.60352	6.5528
HLA-E	7182.19	2.00062	0.144855	13.8112	2.18201e-43	4.29964e-41	7.02319e-41	7.82886e-40	8.47187e-39	8.49806e-39	7.02319e-41	2.0217	7.93154	231.275	1.18172e-09	8.76241e-07	1.01685e-05	7.26311e-05	7.2728e-05	8.76241e-07	11.3436	11.3198	11.7129	13.5528	13.4623	13.4619
USF1	2856.31	1.42449	0.103458	13.7688	3.92667e-43	7.67407e-41	1.25351e-40	1.39731e-39	1.52453e-38	1.52928e-38	1.25351e-40	1.42968	6.60313	127.614	4.34382e-08	1.7942e-05	0.000208212	0.00266693	0.00267336	1.7942e-05	10.6146	10.7065	10.4325	12.0516	12.0569	11.9719
SIDT2	2505.13	2.42789	0.176766	13.7351	6.2585e-43	1.21318e-40	1.98166e-40	2.20898e-39	2.4298e-38	2.43744e-38	1.98166e-40	2.46733	6.41129	276.81	3.88003e-10	3.41132e-07	3.95875e-06	2.38525e-05	2.38793e-05	3.41132e-07	9.40143	9.42075	9.88132	11.9671	12.1867	11.9896
SLFN12L	131.691	5.92307	0.435521	13.6	4.00639e-42	7.70358e-40	1.25833e-39	1.40268e-38	1.5554e-37	1.56033e-37	1.25833e-39	7.06585	2.22398	206.419	2.37868e-09	1.50921e-06	1.7514e-05	0.000146165	0.000146394	1.50921e-06	1.66664	0	2.52865	7.95663	8.05968	8.082
RP11-134L10.1	120.066	5.09187	0.374448	13.5984	4.09565e-42	7.81221e-40	1.27607e-39	1.42246e-38	1.59001e-37	1.59509e-37	1.27607e-39	5.63338	2.09177	267.814	4.76478e-10	3.80836e-07	4.4195e-06	2.92882e-05	2.93244e-05	3.80836e-07	2.09157	2.48963	3.02777	7.75043	7.95699	7.93397
TAP2	4686.72	2.3587	0.173936	13.5607	6.84784e-42	1.29582e-39	2.11664e-39	2.35945e-38	2.6584e-37	2.66696e-37	2.11664e-39	2.39287	7.31634	232.658	1.13904e-09	8.5489e-07	9.92077e-06	7.00087e-05	7.0101e-05	8.5489e-07	10.6286	10.7438	10.192	12.8759	13.0202	12.9355
IRF2	875.903	1.34522	0.100565	13.3766	8.28443e-41	1.55532e-38	2.54052e-38	2.83195e-37	3.21602e-36	3.22645e-36	2.54052e-38	1.34271	4.90333	93.3998	2.6939e-07	8.28965e-05	0.000961992	0.0165257	0.0165793	8.28965e-05	8.97234	8.89978	8.98486	10.2536	10.2582	10.3765
IRF7	2251.29	4.17514	0.312419	13.3639	9.82565e-41	1.83026e-38	2.98961e-38	3.33256e-37	3.81422e-36	3.8267e-36	2.98961e-38	4.46469	6.25908	314.064	1.76529e-10	1.72449e-07	2.00122e-06	1.08533e-05	1.08643e-05	1.72449e-07	7.0025	7.39526	8.2588	12.1009	12.1005	12.0108
C17orf67	176.683	2.2599	0.169246	13.3527	1.14169e-40	2.11017e-38	3.44683e-38	3.84224e-37	4.4318e-36	4.44642e-36	3.44683e-38	2.27245	2.62716	102.548	1.56936e-07	5.16495e-05	0.000599378	0.00962926	0.00965845	5.16495e-05	5.92612	5.8754	6.0312	8.24356	8.10841	8.23903
TRIM26	782.72	1.905	0.142818	13.3386	1.37956e-40	2.53021e-38	4.13294e-38	4.60705e-37	5.35502e-36	5.37282e-36	4.13294e-38	1.91482	4.73811	157.105	1.25221e-08	6.215e-06	7.21237e-05	0.000769122	0.000770663	6.215e-06	8.20256	8.26673	8.58875	10.1911	10.3822	10.242
SCO2	633.245	1.57476	0.118463	13.2933	2.53165e-40	4.6078e-38	7.52654e-38	8.38996e-37	9.82686e-36	9.85977e-36	7.52654e-38	1.57655	4.43663	109.711	1.05863e-07	3.78793e-05	0.000439579	0.00649714	0.00651524	3.78793e-05	8.24455	8.30934	8.38768	10.0067	9.8489	9.81229
XRN1	3736.29	1.6095	0.121347	13.2636	3.76335e-40	6.79769e-38	1.11036e-37	1.23773e-36	1.46074e-35	1.46567e-35	1.11036e-37	1.61809	6.99018	164.249	9.57278e-09	5.123e-06	5.94513e-05	0.000588056	0.000589147	5.123e-06	10.6972	10.8038	11.008	12.3789	12.4533	12.5464
XLOC_046432	126.109	3.3483	0.25278	13.2459	4.76328e-40	8.47544e-38	1.38441e-37	1.54322e-36	1.84877e-35	1.85511e-35	1.38441e-37	3.47324	2.1654	167.113	8.62174e-09	4.69572e-06	5.44926e-05	0.000529651	0.000530616	4.69572e-06	4.43696	4.51902	4.32778	7.76957	7.81741	7.98988
SAT1	4456.46	1.30234	0.0983187	13.2461	4.75452e-40	8.47544e-38	1.38441e-37	1.54322e-36	1.84542e-35	1.8517e-35	1.38441e-37	1.30487	7.24524	107.545	1.18945e-07	4.08957e-05	0.000474584	0.00729917	0.00732034	4.08957e-05	11.4039	11.3841	11.1646	12.6732	12.5985	12.6288
CD44	378.255	-1.68192	0.127337	-13.2084	7.84409e-40	1.3752e-37	2.24629e-37	2.50398e-36	3.04437e-35	3.05496e-35	2.24629e-37	-1.69968	3.68219	94.5362	2.51273e-07	7.81028e-05	0.000906362	0.0154148	0.0154643	7.81028e-05	9.07189	9.23429	9.22229	7.59273	7.45247	7.40607
CIRBP	4694.43	-0.773006	0.0585218	-13.2089	7.80055e-40	1.3752e-37	2.24629e-37	2.50398e-36	3.02755e-35	3.038e-35	2.24629e-37	-0.781054	7.32002	47.8441	0.000259019	0.0123479	0.143294	1	1	0.0123479	12.5105	12.5281	12.5615	11.8098	11.73	11.7311
CTC1	479.639	-1.20947	0.0920282	-13.1424	1.8828e-39	3.27676e-37	5.35237e-37	5.96638e-36	7.30715e-35	7.33275e-35	5.35237e-37	-1.2218	4.0292	59.7929	1.54234e-05	0.00193717	0.0224804	0.941674	0.949216	0.00193717	9.3804	9.43043	9.3648	8.18415	8.15555	8.19019
FOSL1	767.469	1.06116	0.0807933	13.1342	2.09583e-39	3.62107e-37	5.91479e-37	6.59331e-36	8.1337e-35	8.16241e-35	5.91479e-37	1.06368	4.71189	59.5235	2.57593e-05	0.00278129	0.0322761	1	1	0.00278129	8.96921	8.97118	8.9224	10.0118	10.0369	10.0219
DLGAP1-AS2	764.727	-1.34293	0.102511	-13.1002	3.28193e-39	5.62958e-37	9.19555e-37	1.02504e-35	1.27365e-34	1.27818e-34	9.19555e-37	-1.36513	4.70413	83.8687	4.98434e-07	0.000138178	0.00160352	0.0305655	0.0306756	0.000138178	10.1774	10.1239	10.0137	8.80622	8.61782	8.80183
IRF9	155.793	2.34982	0.180816	12.9957	1.29494e-38	2.20537e-36	3.60233e-36	4.01558e-35	5.02527e-34	5.04326e-34	3.60233e-36	2.39921	2.44686	100.99	1.71528e-07	5.55606e-05	0.000644765	0.0105241	0.0105565	5.55606e-05	5.54441	5.84675	5.5335	8.02196	8.05968	8.04154
DEF6	2053.11	-0.806234	0.0626017	-12.8788	5.92542e-38	1.00199e-35	1.63668e-35	1.82443e-34	2.29942e-33	2.30772e-33	1.63668e-35	-0.810808	6.12726	47.4314	0.000256611	0.0122711	0.142402	1	1	0.0122711	11.3496	11.3747	11.3288	10.576	10.5504	10.513
RP11-395B7.7	2071.16	1.3181	0.102444	12.8666	6.94111e-38	1.16547e-35	1.90372e-35	2.12211e-34	2.6935e-33	2.70329e-33	1.90372e-35	1.31725	6.14128	107.546	1.18942e-07	4.08957e-05	0.000474584	0.0072991	0.00732016	4.08957e-05	10.1334	10.168	10.3293	11.5543	11.428	11.6027
TMEM129	1040.2	-1.20313	0.0936437	-12.8479	8.83477e-38	1.47306e-35	2.40615e-35	2.68217e-34	3.42824e-33	3.44079e-33	2.40615e-35	-1.20605	5.14524	84.3753	6.0847e-07	0.000156469	0.00181578	0.0373029	0.0374477	0.000156469	10.4573	10.5531	10.4935	9.34694	9.35836	9.20373
B3GALTL	411.697	1.58686	0.12357	12.8418	9.56591e-38	1.58389e-35	2.58718e-35	2.88397e-34	3.71186e-33	3.72554e-33	2.58718e-35	1.58005	3.81965	83.3855	5.15056e-07	0.000140883	0.00163491	0.0315833	0.0316986	0.000140883	7.68247	7.52748	7.86022	9.31145	9.25393	9.24792
IFI44	121.624	6.5406	0.509756	12.8308	1.10178e-37	1.81171e-35	2.95932e-35	3.2988e-34	4.27515e-33	4.29101e-33	2.95932e-35	11.5094	2.11975	122.027	1.02308e-08	5.31227e-06	6.16474e-05	0.000628447	0.000629644	5.31227e-06	0	0	0	7.97324	7.87487	7.94671
REC8	180.159	2.4828	0.19373	12.8157	1.33839e-37	2.1857e-35	3.57019e-35	3.97975e-34	5.19308e-33	5.21248e-33	3.57019e-35	2.53706	2.65689	118.234	6.82247e-08	2.61406e-05	0.000303354	0.00418797	0.00419882	2.61406e-05	5.84657	5.75724	5.60594	8.42659	8.15555	8.21625
APOBEC3F	260.039	2.83195	0.222274	12.7408	3.50732e-37	5.68877e-35	9.29224e-35	1.03582e-33	1.36084e-32	1.36596e-32	9.29224e-35	2.88792	3.16587	140.424	2.45715e-08	1.09582e-05	0.000127166	0.00150886	0.00151223	1.09582e-05	5.61012	5.81753	6.44071	8.68792	8.94069	8.87758
TTC39B	204.215	1.89573	0.148846	12.7362	3.72061e-37	5.99396e-35	9.79074e-35	1.09139e-33	1.44356e-32	1.44903e-32	9.79074e-35	1.90774	2.82314	83.7517	5.02402e-07	0.000138322	0.00160519	0.0308083	0.0309198	0.000138322	6.44132	6.35379	6.51784	8.29732	8.37058	8.34607
HERC5	122.04	6.52048	0.512298	12.7279	4.13834e-37	6.62217e-35	1.08169e-34	1.20578e-33	1.60559e-32	1.61172e-32	1.08169e-34	11.5191	2.13444	116.573	1.3e-08	6.42365e-06	7.45447e-05	0.000801338	0.000802956	6.42365e-06	0	0	0	7.97324	7.77275	8.05123
ELK4	1720.91	0.910021	0.0715992	12.7099	5.20839e-37	8.2789e-35	1.35231e-34	1.50744e-33	2.0207e-32	2.02846e-32	1.35231e-34	0.906336	5.87361	56.3409	5.68542e-05	0.00484631	0.0562401	1	1	0.00484631	10.2108	10.2359	10.224	11.0898	11.135	11.1774
PNRC1	272.416	-1.5287	0.120599	-12.6759	8.03951e-37	1.26944e-34	2.07355e-34	2.31142e-33	3.11901e-32	3.13107e-32	2.07355e-34	-1.53422	3.21008	65.5243	2.3723e-06	0.000443771	0.00514984	0.145223	0.146001	0.000443771	8.67895	8.69406	8.61532	7.03543	7.22831	7.16173
ARFGAP2	3812.03	-0.927272	0.073643	-12.5914	2.35317e-36	3.69123e-34	6.02938e-34	6.72105e-33	9.12913e-32	9.16466e-32	6.02938e-34	-0.934239	7.01981	66.1976	1.39604e-05	0.00178996	0.020772	0.852492	0.859179	0.00178996	12.2741	12.3279	12.2586	11.421	11.3718	11.283
HHEX	3720.79	0.922623	0.0734412	12.5627	3.38411e-36	5.27368e-34	8.61422e-34	9.60241e-33	1.31283e-31	1.31798e-31	8.61422e-34	0.918703	6.98489	61.3351	1.96236e-05	0.00233601	0.0271088	1	1	0.00233601	11.3864	11.2463	11.3461	12.2768	12.2078	12.2669
ARL8B	7029.68	0.687233	0.0548308	12.5337	4.88304e-36	7.56015e-34	1.2349e-33	1.37656e-32	1.89428e-31	1.90175e-31	1.2349e-33	0.681817	7.90222	35.9405	0.00132263	0.0346679	0.402311	1	1	0.0346679	12.4074	12.3729	12.4066	13.1191	13.0325	13.0938
ZNF620	379.437	1.35039	0.108341	12.4643	1.16883e-35	1.79796e-33	2.93685e-33	3.27375e-32	4.53411e-31	4.55211e-31	2.93685e-33	1.34878	3.70246	63.6378	7.5798e-06	0.00112137	0.0130132	0.463346	0.466491	0.00112137	7.72758	7.70554	7.79973	9.11211	9.09375	9.07513
ABCD1	1096.36	1.31334	0.105617	12.4349	1.68902e-35	2.5815e-33	4.21671e-33	4.70043e-32	6.55188e-31	6.57806e-31	4.21671e-33	1.31224	5.22253	98.3046	2.00515e-07	6.36109e-05	0.000738187	0.0123018	0.0123405	6.36109e-05	9.19209	9.25351	9.43608	10.5781	10.691	10.5645
SLFN5	95.1749	5.20349	0.418985	12.4193	2.05405e-35	3.1194e-33	5.09534e-33	5.67986e-32	7.96765e-31	7.99969e-31	5.09534e-33	6.00161	1.7678	127.113	4.44642e-08	1.81692e-05	0.000210849	0.00272988	0.0027365	1.81692e-05	2.09157	0	3.02777	7.44573	7.64645	7.56175
TRIM56	3223.7	1.90302	0.154112	12.3483	4.97214e-35	7.50321e-33	1.2256e-32	1.3662e-31	1.92864e-30	1.93645e-30	1.2256e-32	1.92422	6.77543	203.262	2.61444e-09	1.62528e-06	1.88609e-05	0.000160647	0.000160903	1.62528e-06	10.2397	10.2659	10.6365	12.2103	12.426	12.309
WARS	16894.3	1.68872	0.136875	12.3377	5.67796e-35	8.51445e-33	1.39078e-32	1.55032e-31	2.20237e-30	2.21134e-30	1.39078e-32	1.6999	9.16673	149.481	1.68936e-08	7.93665e-06	9.21027e-05	0.00103751	0.0010397	7.93665e-06	13.0686	13.0585	12.6952	14.6346	14.6497	14.6925
DCP1A	1480.01	1.19644	0.0976096	12.2574	1.53363e-34	2.2854e-32	3.73305e-32	4.16129e-31	5.9485e-30	5.97288e-30	3.73305e-32	1.19287	5.65563	89.3982	3.4634e-07	0.00010102	0.00117231	0.0212424	0.0213152	0.00010102	9.7206	9.76874	9.94555	10.9489	11.0314	11.0458
XLOC_033045	104.593	4.93516	0.402933	12.2481	1.71975e-34	2.54683e-32	4.16008e-32	4.6373e-31	6.67021e-30	6.69772e-30	4.16008e-32	5.56359	1.9285	170.108	7.74211e-09	4.33164e-06	5.02675e-05	0.000475636	0.00047648	4.33164e-06	1.66664	2.15778	3.39789	7.79316	7.37493	7.83028
CERS2	7945.51	0.753414	0.0621285	12.1267	7.62564e-34	1.12233e-31	1.83326e-31	2.04356e-30	2.9576e-29	2.96988e-29	1.83326e-31	0.749015	8.07786	45.3537	0.000415884	0.0164853	0.191307	1	1	0.0164853	12.4654	12.5343	12.5892	13.2998	13.2935	13.2594
MOB3C	859.083	1.51492	0.125774	12.0447	2.06759e-33	3.02439e-31	4.94014e-31	5.50686e-30	8.01894e-29	8.05243e-29	4.94014e-31	1.52485	4.87216	113.09	8.86227e-08	3.26599e-05	0.000379009	0.00543948	0.0054542	3.26599e-05	8.63228	8.9171	8.80421	10.2553	10.4262	10.2704
TAGLN	303.605	1.90233	0.158805	11.979	4.57612e-33	6.65296e-31	1.08672e-30	1.21138e-29	1.77476e-28	1.78222e-28	1.08672e-30	1.9457	3.38619	91.3207	3.06584e-07	9.24923e-05	0.00107335	0.0188062	0.0188684	9.24923e-05	7.18606	6.95986	6.69435	8.94532	8.98703	8.82523
RPP25	847.488	1.35339	0.113039	11.9727	4.93748e-33	7.09183e-31	1.1584e-30	1.29129e-29	1.9148e-28	1.92295e-28	1.1584e-30	1.36719	4.85422	87.9776	3.79562e-07	0.00010967	0.00127269	0.0232793	0.0233597	0.00010967	8.89865	9.01368	8.71695	10.2655	10.3164	10.1923
UBALD2	802	-1.00895	0.0842671	-11.9732	4.90881e-33	7.09183e-31	1.1584e-30	1.29129e-29	1.90373e-28	1.91179e-28	1.1584e-30	-1.03097	4.77193	53.5433	3.78844e-05	0.00368917	0.0428119	1	1	0.00368917	10.0676	10.0846	10.0692	9.09134	8.94069	9.09763
C10orf71	156.009	-2.14302	0.179274	-11.9539	6.19451e-33	8.84405e-31	1.44462e-30	1.61034e-29	2.40223e-28	2.41251e-28	1.44462e-30	-2.19361	2.40553	83.0391	5.27368e-07	0.000142979	0.00165924	0.0323371	0.0324563	0.000142979	8.09192	8.10682	7.79973	5.72206	5.80725	5.95271
MANBA	1121.31	-0.952073	0.0801786	-11.8744	1.60797e-32	2.28208e-30	3.72763e-30	4.15525e-29	6.23556e-28	6.26241e-28	3.72763e-30	-0.958408	5.25573	52.9549	5.50719e-05	0.00476605	0.0553087	1	1	0.00476605	10.5863	10.5575	10.4449	9.57356	9.57322	9.59185
MFSD12	3199	1.3322	0.112925	11.7972	4.03735e-32	5.69601e-30	9.30406e-30	1.03714e-28	1.5656e-27	1.57239e-27	9.30406e-30	1.33728	6.76658	108.397	1.13591e-07	3.99477e-05	0.000463583	0.00697109	0.00699085	3.99477e-05	10.8622	10.943	10.6344	12.1926	12.1924	12.1095
RP11-861A13.4	511.091	-1.26697	0.107485	-11.7874	4.53168e-32	6.35581e-30	1.03818e-29	1.15728e-28	1.75725e-27	1.76491e-27	1.03818e-29	-1.27109	4.12159	64.0502	5.06434e-06	0.000818058	0.00949334	0.309756	0.31168	0.000818058	9.55739	9.52838	9.40088	8.30061	8.23451	8.17057
CASP7	801.394	1.89112	0.161357	11.7201	1.006e-31	1.4027e-29	2.29121e-29	2.55405e-28	3.90087e-27	3.91797e-27	2.29121e-29	1.92019	4.77786	123.276	5.33165e-08	2.06372e-05	0.000239489	0.00327289	0.00328131	2.06372e-05	8.49553	8.55931	8.02781	10.368	10.25	10.3173
XLOC_024607	651.247	-1.39569	0.119134	-11.7153	1.06391e-31	1.47482e-29	2.40902e-29	2.68537e-28	4.12532e-27	4.14351e-27	2.40902e-29	-1.40736	4.46674	90.5626	3.21598e-07	9.60796e-05	0.00111498	0.0197265	0.0197924	9.60796e-05	9.83495	9.79896	10.0137	8.54522	8.53111	8.3755
SESN2	1421.17	-1.50601	0.128953	-11.6787	1.63751e-31	2.25683e-29	3.68639e-29	4.10928e-28	6.34929e-27	6.37746e-27	3.68639e-29	-1.52434	5.59809	118.187	6.83841e-08	2.61406e-05	0.000303354	0.00419769	0.00420863	2.61406e-05	11.0699	11.1953	10.8342	9.50524	9.56451	9.50954
COL6A5	1093.69	0.98012	0.0841889	11.6419	2.52312e-31	3.45739e-29	5.64743e-29	6.29528e-28	9.78287e-27	9.82652e-27	5.64743e-29	0.980554	5.2205	57.3742	4.12415e-05	0.00391693	0.0454549	1	1	0.00391693	9.50869	9.53513	9.51815	10.4295	10.5548	10.5326
ETV7	85.893	5.64565	0.487715	11.5757	5.47036e-31	7.45313e-29	1.21742e-28	1.35708e-27	2.12097e-26	2.13049e-26	1.21742e-28	7.42895	1.62269	179.315	5.62118e-09	3.23318e-06	3.75201e-05	0.000345354	0.00034595	3.23318e-06	1.66664	0	0	7.53795	7.50801	7.21249
ZNHIT6	2118.22	0.701897	0.0606911	11.5651	6.1943e-31	8.39012e-29	1.37047e-28	1.52769e-27	2.40159e-26	2.41243e-26	1.37047e-28	0.695057	6.17244	35.3685	0.00167142	0.0397781	0.461614	1	1	0.0397781	10.6196	10.663	10.6896	11.3477	11.3504	11.3729
PATL1	3853.65	1.21811	0.105331	11.5646	6.22846e-31	8.39012e-29	1.37047e-28	1.52769e-27	2.41477e-26	2.42574e-26	1.37047e-28	1.22	7.03441	102.999	1.53e-07	5.06206e-05	0.000587439	0.00938713	0.00941544	5.06206e-05	11.0648	11.127	11.3221	12.331	12.409	12.4508
CSRNP1	1233.88	1.44276	0.125389	11.5063	1.22601e-30	1.64223e-28	2.68248e-28	2.99021e-27	4.75312e-26	4.77482e-26	2.68248e-28	1.45505	5.39486	103.074	1.5234e-07	5.06206e-05	0.000587439	0.00934758	0.00937561	5.06206e-05	9.39678	9.51023	9.14538	10.8618	10.8535	10.7553
GTF2E2	2242.6	0.814718	0.0708998	11.4911	1.46209e-30	1.94752e-28	3.18114e-28	3.54607e-27	5.66822e-26	5.69425e-26	3.18114e-28	0.808385	6.25538	45.489	0.000248651	0.0120851	0.140245	1	1	0.0120851	10.7029	10.6107	10.6917	11.5041	11.428	11.5104
LAP3	9153.89	1.95811	0.170411	11.4905	1.47253e-30	1.95053e-28	3.18607e-28	3.55156e-27	5.70857e-26	5.73492e-26	3.18607e-28	1.98332	8.28269	165.163	9.25667e-09	4.9973e-06	5.79924e-05	0.000568646	0.000569692	4.9973e-06	12.0239	11.9578	11.493	13.8298	13.8402	13.8412
SRSF6	6243.07	0.860769	0.0750462	11.4699	1.86973e-30	2.46299e-28	4.02313e-28	4.48465e-27	7.24821e-26	7.28187e-26	4.02313e-28	0.857218	7.73095	54.7113	5.83573e-05	0.00490648	0.0569383	1	1	0.00490648	12.1027	12.0592	12.1792	13.0305	12.9038	12.989
HOXC-AS2	82.4167	3.60376	0.314741	11.4499	2.35345e-30	3.08315e-28	5.03612e-28	5.61384e-27	9.12314e-26	9.16574e-26	5.03612e-28	3.80369	1.56578	123.808	5.2e-08	2.02449e-05	0.000234937	0.00319054	0.0031987	2.02449e-05	3.10628	3.50929	4.14536	7.11243	7.35487	7.32854
MRAP2	1218.3	1.08266	0.0954615	11.3413	8.18795e-30	1.0668e-27	1.74256e-27	1.94246e-26	3.17398e-25	3.18888e-25	1.74256e-27	1.08002	5.37536	70.3205	4.65714e-06	0.000771129	0.00894874	0.284896	0.286619	0.000771129	9.47381	9.66386	9.68629	10.7066	10.7069	10.6681
HAGH	480.574	-1.1722	0.10346	-11.3299	9.32788e-30	1.20872e-27	1.97437e-27	2.20086e-26	3.61577e-25	3.63284e-25	1.97437e-27	-1.1713	4.03213	54.2554	3.32892e-05	0.00339197	0.0393629	1	1	0.00339197	9.429	9.38633	9.31704	8.26395	8.24544	8.14064
EHD4	2742.13	2.03639	0.180523	11.2805	1.63776e-29	2.11077e-27	3.4478e-27	3.84332e-26	6.34829e-25	6.37843e-25	3.4478e-27	2.06812	6.54519	162.919	1.00551e-08	5.28913e-06	6.13789e-05	0.000617662	0.000618828	5.28913e-06	10.1719	10.2206	9.64391	12.1366	12.1185	12.091
SLC15A3	75.3378	4.84254	0.429947	11.2631	1.99585e-29	2.55845e-27	4.17906e-27	4.65846e-26	7.73612e-25	7.77305e-25	4.17906e-27	5.61827	1.43566	90.038	3.32483e-07	9.81165e-05	0.00113862	0.0203935	0.0204623	9.81165e-05	1.66664	0	3.39789	7.19973	7.33453	7.07576
AZI2	3131.02	1.65074	0.147516	11.1902	4.55224e-29	5.80423e-27	9.48084e-27	1.05684e-25	1.76445e-24	1.77292e-24	9.48084e-27	1.66788	6.73608	148.534	1.75506e-08	8.10559e-06	9.40632e-05	0.00107781	0.00108013	8.10559e-06	10.4673	10.3715	10.7824	12.2812	12.111	12.2555
IDO1	78.2118	3.57943	0.319963	11.187	4.72061e-29	5.98689e-27	9.7792e-27	1.0901e-25	1.82966e-24	1.83849e-24	9.7792e-27	3.80789	1.4839	125.171	4.87119e-08	1.9467e-05	0.00022591	0.00299047	0.00299793	1.9467e-05	3.5697	2.98633	3.93649	7.20677	7.31391	7.05879
USP41	69.7674	5.44515	0.488198	11.1536	6.87888e-29	8.67795e-27	1.41749e-26	1.5801e-25	2.66612e-24	2.67905e-24	1.41749e-26	7.13735	1.36719	217.777	1.71169e-09	1.18364e-06	1.37358e-05	0.000105194	0.000105344	1.18364e-06	1.06169	1.10708	0	7.07444	7.06508	7.23533
CYBRD1	709.3	-0.996955	0.0895264	-11.1359	8.39163e-29	1.05306e-26	1.72011e-26	1.91743e-25	3.25234e-24	3.2682e-24	1.72011e-26	-1.00059	4.59477	49.2588	8.85226e-05	0.00638691	0.0741184	1	1	0.00638691	9.91024	9.93785	9.8026	8.84735	8.92037	8.9087
CPEB2	368.608	1.54352	0.139234	11.0858	1.46973e-28	1.832e-26	2.99245e-26	3.33573e-25	5.6961e-24	5.72403e-24	2.99245e-26	1.54813	3.66728	71.6942	1.20383e-06	0.00026555	0.00308163	0.0737537	0.0740884	0.00026555	7.6516	7.47229	7.54722	9.20295	8.9474	9.15215
HSPA1A	7564.67	1.42731	0.128755	11.0855	1.47525e-28	1.832e-26	2.99245e-26	3.33573e-25	5.71732e-24	5.7455e-24	2.99245e-26	1.43676	8.00614	132.852	3.42022e-08	1.44174e-05	0.00016731	0.00209998	0.00210494	1.44174e-05	11.8997	11.8483	12.2049	13.4343	13.45	13.4127
APOL6	3506.49	4.64138	0.41881	11.0823	1.52918e-28	1.88913e-26	3.08578e-26	3.43977e-25	5.92619e-24	5.95555e-24	3.08578e-26	5.31447	6.89811	217.834	1.70897e-09	1.18364e-06	1.37358e-05	0.000105028	0.000105177	1.18364e-06	6.65875	6.8195	8.36699	12.704	12.7444	12.7662
FBXL20	272.406	-1.32739	0.119902	-11.0706	1.74156e-28	2.14042e-26	3.49623e-26	3.8973e-25	6.74908e-24	6.78269e-24	3.49623e-26	-1.35639	3.20864	52.463	2.73552e-05	0.00292791	0.0339777	1	1	0.00292791	8.5593	8.58121	8.70875	7.23459	7.25019	7.31253
MESDC1	1935.32	1.08417	0.0980303	11.0595	1.97133e-28	2.41038e-26	3.9372e-26	4.38886e-25	7.6393e-24	7.67754e-24	3.9372e-26	1.08182	6.04108	79.2462	1.39926e-06	0.000296986	0.00344644	0.0857133	0.0861162	0.000296986	10.1719	10.2331	10.415	11.3737	11.3965	11.3141
MAK	177.401	2.15011	0.194712	11.0425	2.38395e-28	2.90003e-26	4.73702e-26	5.28043e-25	9.23806e-24	9.28455e-24	4.73702e-26	2.15559	2.63135	78.8281	7.07783e-07	0.000171276	0.00198762	0.0433807	0.0435598	0.000171276	5.90009	5.81753	6.40055	8.14802	8.08425	8.29807
PAX5	79.1129	5.14785	0.46698	11.0237	2.93683e-28	3.55446e-26	5.80599e-26	6.47202e-25	1.13802e-23	1.14378e-23	5.80599e-26	6.33688	1.49695	216.151	1.79243e-09	1.21224e-06	1.40677e-05	0.000110152	0.000110313	1.21224e-06	1.66664	1.10708	1.75922	6.97897	7.57889	7.2726
ARHGAP18	1755.7	-0.812196	0.0744359	-10.9113	1.01744e-27	1.22519e-25	2.00127e-25	2.23085e-24	3.94248e-23	3.96252e-23	2.00127e-25	-0.82572	5.90159	45.9189	0.000230937	0.0115739	0.134312	1	1	0.0115739	11.118	11.1098	11.1676	10.2831	10.2662	10.3772
TOR1B	1987.03	1.5822	0.145124	10.9024	1.12295e-27	1.34546e-25	2.19772e-25	2.44983e-24	4.35122e-23	4.37345e-23	2.19772e-25	1.59507	6.07923	136.311	2.93445e-08	1.26292e-05	0.000146559	0.00180181	0.00180598	1.26292e-05	9.8588	9.75532	10.1978	11.5404	11.5664	11.5263
PSAT1	2589.39	0.89486	0.0825671	10.838	2.27431e-27	2.71132e-25	4.42876e-25	4.93681e-24	8.81226e-23	8.85752e-23	4.42876e-25	0.893386	6.46301	52.9855	4.44369e-05	0.00412492	0.0478686	1	1	0.00412492	10.8906	10.8204	10.7468	11.7841	11.651	11.7205
SQSTM1	7710.56	0.678731	0.0626308	10.837	2.29811e-27	2.72606e-25	4.45285e-25	4.96366e-24	8.90426e-23	8.95023e-23	4.45285e-25	0.674306	8.03478	36.2948	0.00147334	0.0368403	0.427522	1	1	0.0368403	12.5321	12.5071	12.5598	13.2692	13.2122	13.1556
GIMAP2	90.7907	2.94264	0.272915	10.7823	4.17532e-27	4.92832e-25	8.05009e-25	8.97357e-24	1.61773e-22	1.62612e-22	8.05009e-25	3.02678	1.69716	78.6422	7.17261e-07	0.000172434	0.00200105	0.0439602	0.0441431	0.000172434	4.36265	3.64857	5.00032	7.3662	7.31391	7.33561
DBI	2344.59	-0.729789	0.0677606	-10.7701	4.76429e-27	5.59581e-25	9.1404e-25	1.0189e-23	1.84588e-22	1.8555e-22	9.1404e-25	-0.738334	6.31934	38.2751	0.00077087	0.0245943	0.28541	1	1	0.0245943	11.5802	11.4787	11.487	10.8021	10.7536	10.794
BATF2	2345.48	2.98683	0.277912	10.7474	6.09435e-27	7.12292e-25	1.16348e-24	1.29695e-23	2.36113e-22	2.37351e-22	1.16348e-24	3.11579	6.31913	186.919	4.3647e-09	2.5829e-06	2.99738e-05	0.000268172	0.000268621	2.5829e-06	9.11497	9.212	8.16601	12.0391	12.0982	11.9841
NAT6	341.43	-1.13204	0.105712	-10.7087	9.26462e-27	1.07754e-24	1.7601e-24	1.96201e-23	3.5893e-22	3.6082e-22	1.7601e-24	-1.1324	3.53934	41.9623	0.000215748	0.0111398	0.129275	1	1	0.0111398	8.89865	8.9171	8.80421	7.76003	7.77275	7.72395
FCHO1	1105.64	-1.13258	0.10619	-10.6655	1.4756e-26	1.7079e-24	2.78974e-24	3.10977e-23	5.71662e-22	5.74687e-22	2.78974e-24	-1.13417	5.23361	71.1928	2.11975e-06	0.00040896	0.00474587	0.129784	0.130458	0.00040896	10.5802	10.6181	10.4983	9.35805	9.59903	9.36429
ZSWIM4	146.777	-2.1437	0.201036	-10.6632	1.5124e-26	1.74204e-24	2.84551e-24	3.17193e-23	5.85904e-22	5.8902e-22	2.84551e-24	-2.1402	2.31184	70.8711	1.28362e-06	0.000279149	0.00323945	0.0786372	0.0789992	0.000279149	7.97832	8.02608	7.67057	5.72206	6.12401	5.57108
IFITM1	10822.3	0.901939	0.0846465	10.6554	1.6461e-26	1.88692e-24	3.08216e-24	3.43573e-23	6.37681e-22	6.41088e-22	3.08216e-24	0.899637	8.5226	64.3606	2.1737e-05	0.00248197	0.0288026	1	1	0.00248197	12.8221	12.8474	12.9642	13.7929	13.8544	13.7027
TM7SF2	862.651	-0.858963	0.0808112	-10.6293	2.17837e-26	2.48512e-24	4.05928e-24	4.52495e-23	8.43859e-22	8.4839e-22	4.05928e-24	-0.867454	4.8757	42.2773	0.000442225	0.0171279	0.198765	1	1	0.0171279	10.0966	10.1029	10.1652	9.30326	9.25393	9.22099
FMR1	2390.76	1.61028	0.151895	10.6013	2.93908e-26	3.33697e-24	5.45073e-24	6.07601e-23	1.13851e-21	1.14465e-21	5.45073e-24	1.62761	6.3468	137.274	2.81379e-08	1.21952e-05	0.000141522	0.00172775	0.00173172	1.21952e-05	10.0381	10.0473	10.4548	11.8502	11.7561	11.8481
NAGK	855.664	1.07079	0.101445	10.5553	4.79905e-26	5.42293e-24	8.85801e-24	9.87416e-23	1.85896e-21	1.86904e-21	8.85801e-24	1.07311	4.86606	62.4722	1.61353e-05	0.00200612	0.0232805	0.985057	0.993028	0.00200612	9.12061	9.03288	9.15748	10.2	10.2582	10.0869
ADAMTS6	198.361	1.79259	0.170281	10.5273	6.46728e-26	7.27356e-24	1.18809e-23	1.32438e-22	2.5051e-21	2.51875e-21	1.18809e-23	1.81178	2.776	70.7786	1.293e-06	0.00028019	0.00325153	0.0792081	0.079574	0.00028019	6.36724	6.4136	6.62631	8.12219	8.40999	8.27988
BST2	7644.72	1.7208	0.163841	10.5029	8.37738e-26	9.37756e-24	1.53176e-23	1.70748e-22	3.2449e-21	3.26266e-21	1.53176e-23	1.74467	8.02043	163.251	9.93227e-09	5.26958e-06	6.11521e-05	0.000610129	0.000611271	5.26958e-06	11.6211	11.6113	12.0545	13.5735	13.5608	13.434
NBR1	2845.45	-0.992957	0.0945777	-10.4989	8.74382e-26	9.74201e-24	1.59129e-23	1.77384e-22	3.38675e-21	3.40537e-21	1.59129e-23	-1.00313	6.59936	65.1791	4.05817e-06	0.000688033	0.00798444	0.248287	0.249756	0.000688033	11.9565	11.9545	11.7444	10.8707	10.8992	10.9088
SAMD9L	7268.97	4.71003	0.448972	10.4907	9.53267e-26	1.05715e-23	1.72679e-23	1.92488e-22	3.69219e-21	3.71259e-21	1.72679e-23	5.513	7.94916	181.539	5.21483e-09	3.05659e-06	3.54709e-05	0.000320399	0.000320942	3.05659e-06	7.46886	7.48164	9.26765	13.7309	13.7799	13.8713
COL15A1	349.372	1.48539	0.14196	10.4635	1.27113e-25	1.40313e-23	2.29192e-23	2.55484e-22	4.92323e-21	4.95056e-21	2.29192e-23	1.49022	3.58715	67.4048	1.6941e-06	0.000346384	0.00401969	0.103753	0.104262	0.000346384	7.58779	7.39526	7.58355	8.91984	9.00001	9.1121
XLOC_008273	55.7652	4.8067	0.459443	10.462	1.29082e-25	1.4183e-23	2.3167e-23	2.58246e-22	4.99935e-21	5.02723e-21	2.3167e-23	5.80907	1.06144	148.397	1.76483e-08	8.10559e-06	9.40632e-05	0.0010838	0.00108615	8.10559e-06	1.06169	1.10708	2.52865	6.87672	6.66996	6.7975
LINC00694	197.808	-1.34965	0.129353	-10.4338	1.73814e-25	1.89235e-23	3.09103e-23	3.44562e-22	6.73146e-21	6.76935e-21	3.09103e-23	-1.36939	2.74616	44.5065	8.43771e-05	0.00620418	0.0719979	1	1	0.00620418	8.1648	8.10076	8.21315	6.76667	6.82379	6.81276
TBC1D4	979.503	-0.87853	0.0841987	-10.434	1.73413e-25	1.89235e-23	3.09103e-23	3.44562e-22	6.71612e-21	6.75375e-21	3.09103e-23	-0.879144	5.0591	44.2494	0.000285174	0.0133061	0.154414	1	1	0.0133061	10.3093	10.3177	10.2969	9.34375	9.52468	9.43792
XLOC_023328	121.455	2.75751	0.264776	10.4145	2.12828e-25	2.30657e-23	3.76764e-23	4.19985e-22	8.2422e-21	8.28881e-21	3.76764e-23	2.89628	2.11818	80.2907	6.38053e-07	0.000161598	0.0018753	0.0391139	0.0392683	0.000161598	5.16172	5.10721	3.93649	7.93134	7.5615	7.75589
NEFH	1292.86	1.33583	0.128307	10.4112	2.204e-25	2.37783e-23	3.88402e-23	4.32958e-22	8.53521e-21	8.58369e-21	3.88402e-23	1.33999	5.46113	96.1218	2.28294e-07	7.13206e-05	0.000827656	0.0140054	0.0140501	7.13206e-05	9.32522	9.50566	9.69877	10.7945	10.8659	10.9079
TRIM38	4336.32	2.24772	0.217275	10.3451	4.40645e-25	4.73256e-23	7.73034e-23	8.61713e-22	1.7064e-20	1.71614e-20	7.73034e-23	2.31276	7.20367	190.354	3.90565e-09	2.34709e-06	2.72374e-05	0.000239975	0.000240369	2.34709e-06	10.2844	10.2234	10.913	12.7966	12.8231	12.832
AIM2	115.261	2.54855	0.246378	10.3441	4.45271e-25	4.7608e-23	7.77646e-23	8.66855e-22	1.72427e-20	1.73415e-20	7.77646e-23	2.66879	2.01044	91.6662	3e-07	9.0955e-05	0.00105551	0.0184033	0.0184639	9.0955e-05	4.97482	5.2453	4.63527	7.5211	7.88889	7.51274
RNF44	1456.96	-1.45061	0.140362	-10.3347	4.90753e-25	5.22367e-23	8.53254e-23	9.51135e-22	1.90034e-20	1.91129e-20	8.53254e-23	-1.47147	5.63404	105.586	1.32413e-07	4.50234e-05	0.000522484	0.0081254	0.00814923	4.50234e-05	11.1151	11.2116	10.8342	9.51945	9.68989	9.59369
ERAP2	527.411	3.06325	0.297321	10.3028	6.84273e-25	7.25116e-23	1.18443e-22	1.3203e-21	2.64964e-20	2.66497e-20	1.18443e-22	3.25013	4.17978	157.739	1.22217e-08	6.11522e-06	7.09655e-05	0.000750681	0.000752172	6.11522e-06	6.14142	6.39394	7.30761	9.93858	9.78289	9.95871
CSTA	77.3696	3.28181	0.31997	10.2566	1.10485e-24	1.16562e-22	1.90396e-22	2.12237e-21	4.27809e-20	4.30295e-20	1.90396e-22	3.45748	1.46058	82.771	5.37129e-07	0.000144581	0.00167783	0.0329351	0.0330571	0.000144581	3.27783	3.35512	4.63527	7.10492	7.29298	7.03296
CASP2	3309.14	0.679052	0.066571	10.2004	1.97402e-24	2.07342e-22	3.3868e-22	3.77532e-21	7.64341e-20	7.68803e-20	3.3868e-22	0.674608	6.81466	36.077	0.00168393	0.039945	0.463552	1	1	0.039945	11.2578	11.3086	11.371	11.9601	12.035	11.9824
SMARCA5	12264.2	1.32476	0.130251	10.1708	2.67715e-24	2.79962e-22	4.573e-22	5.0976e-21	1.03657e-19	1.04264e-19	4.573e-22	1.3356	8.70454	108.268	1.14384e-07	3.9998e-05	0.000464167	0.00701964	0.00703966	3.9998e-05	12.6728	12.64	12.9586	14.1011	14.0112	14.1856
RNF19B	1347.56	1.17528	0.115564	10.1699	2.7005e-24	2.81171e-22	4.59274e-22	5.1196e-21	1.04558e-19	1.05174e-19	4.59274e-22	1.17409	5.52066	78.2204	7.39312e-07	0.000176357	0.00204658	0.0453102	0.0455002	0.000176357	9.62053	9.55961	9.88132	10.8501	10.8624	10.8909
STX17	1052.5	0.998382	0.0986394	10.1215	4.43416e-24	4.59668e-22	7.50839e-22	8.36972e-21	1.71677e-19	1.72693e-19	7.50839e-22	0.99727	5.16581	55.9658	3.39945e-05	0.00344062	0.0399274	1	1	0.00344062	9.3804	9.50795	9.47528	10.3648	10.4734	10.5258
QRICH2	122.821	2.40923	0.238206	10.1141	4.78618e-24	4.94013e-22	8.06938e-22	8.99506e-21	1.85302e-19	1.86403e-19	8.06938e-22	2.44242	2.1074	69.8329	1.39313e-06	0.000296986	0.00344644	0.0853387	0.0857385	0.000296986	4.92405	5.00721	5.86403	7.7359	7.69512	7.65645
NDUFA4L2	56.7628	3.40817	0.337828	10.0885	6.21196e-24	6.38413e-22	1.04281e-21	1.16243e-20	2.40496e-19	2.41931e-19	1.04281e-21	3.70108	1.05676	108.017	1.15944e-07	4.03146e-05	0.00046784	0.00711527	0.00713568	4.03146e-05	3.43113	3.18247	2.52865	6.67825	6.85268	6.68586
CXCL11	497.992	1.42582	0.141414	10.0826	6.59496e-24	6.74865e-22	1.10235e-21	1.22881e-20	2.55317e-19	2.56847e-19	1.10235e-21	1.44494	4.09553	66.5652	1.81519e-06	0.000365722	0.0042441	0.111162	0.111714	0.000365722	8.27525	8.0388	7.83029	9.51094	9.46978	9.56016
XLOC_035851	113.37	2.20623	0.219272	10.0616	8.16478e-24	8.31935e-22	1.35891e-21	1.5148e-20	3.16083e-19	3.17985e-19	1.35891e-21	2.23301	1.99099	65.6756	1.95451e-06	0.00038678	0.00448848	0.119683	0.120289	0.00038678	4.92405	5.33052	5.74075	7.53236	7.61306	7.5018
PRICKLE4	746.645	1.21271	0.120702	10.0471	9.45637e-24	9.59439e-22	1.56718e-21	1.74696e-20	3.66075e-19	3.68288e-19	1.56718e-21	1.21394	4.66942	71.9486	1.941e-06	0.000386587	0.00448623	0.118857	0.119455	0.000386587	8.67895	8.79122	8.95743	10.0436	10.1105	9.92925
FAM76A	473.96	1.21601	0.121066	10.0442	9.74707e-24	9.84743e-22	1.60851e-21	1.79304e-20	3.77319e-19	3.79609e-19	1.60851e-21	1.20336	4.02025	52.8165	2.31969e-05	0.00258628	0.0300131	1	1	0.00258628	8.06288	8.06391	8.36699	9.38313	9.32782	9.39715
DYNLL2	4449.46	0.531741	0.0529957	10.0337	1.08425e-23	1.0908e-21	1.78175e-21	1.98614e-20	4.19715e-19	4.22274e-19	1.78175e-21	0.526039	7.24198	22.3381	0.0136771	0.153968	1	1	1	0.153968	11.8169	11.7977	11.8738	12.3541	12.3771	12.3517
BAZ1A	5851.51	1.37889	0.137608	10.0205	1.23919e-23	1.24142e-21	2.02779e-21	2.26041e-20	4.79676e-19	4.82613e-19	2.02779e-21	1.39081	7.63643	116.866	7.30633e-08	2.74183e-05	0.000318183	0.0044847	0.00449661	2.74183e-05	11.5126	11.5421	11.8866	13.0238	13.0301	13.0921
SLC16A1	8953.05	0.524564	0.0523617	10.0181	1.26932e-23	1.26629e-21	2.0684e-21	2.30568e-20	4.91327e-19	4.94348e-19	2.0684e-21	0.520251	8.25117	20.8621	0.0137791	0.154579	1	1	1	0.154579	12.8568	12.8756	12.7905	13.3738	13.3471	13.3814
IFI35	2136.82	3.21248	0.321326	9.99758	1.56166e-23	1.55144e-21	2.53418e-21	2.82489e-20	6.0447e-19	6.08203e-19	2.53418e-21	3.44785	6.18324	191.568	3.75682e-09	2.28921e-06	2.65656e-05	0.000230834	0.00023121	2.28921e-06	8.0091	8.0763	9.15144	11.9663	11.9706	11.8595
UBE4B	3640.73	-0.763517	0.076424	-9.99054	1.67661e-23	1.65873e-21	2.70942e-21	3.02024e-20	6.48947e-19	6.52971e-19	2.70942e-21	-0.771259	6.95316	44.912	0.000325954	0.0144113	0.167239	1	1	0.0144113	12.1067	12.1883	12.1932	11.3155	11.4244	11.4476
MYD88	10898.8	2.84106	0.285035	9.96741	2.11686e-23	2.08563e-21	3.40674e-21	3.79755e-20	8.1933e-19	8.24432e-19	3.40674e-21	2.99291	8.53154	194.343	3.44078e-09	2.11759e-06	2.45741e-05	0.000211419	0.000211759	2.11759e-06	10.8359	10.9097	11.8023	14.2182	14.2823	14.2206
SLC9C2	281.061	4.49927	0.452902	9.93432	2.95198e-23	2.89646e-21	4.73118e-21	5.27393e-20	1.14253e-18	1.14968e-18	4.73118e-21	5.39045	3.29097	148.599	1.75047e-08	8.10559e-06	9.40632e-05	0.00107502	0.00107731	8.10559e-06	3.10628	2.75925	5.10401	9.19412	8.93395	9.14915
CHPF2	2008.79	0.78098	0.0786874	9.92509	3.23815e-23	3.16423e-21	5.16857e-21	5.76149e-20	1.25326e-18	1.26113e-18	5.16857e-21	0.781203	6.09511	43.8091	0.000440219	0.017093	0.19836	1	1	0.017093	10.5428	10.5206	10.5125	11.3333	11.3755	11.2289
RP11-215G15.5	93.3871	2.28675	0.231328	9.88533	4.81993e-23	4.69067e-21	7.66191e-21	8.54086e-20	1.86541e-18	1.87717e-18	7.66191e-21	2.389	1.73308	66.3731	1.84427e-06	0.00036972	0.0042905	0.11294	0.113504	0.00036972	5.28754	4.84289	4.4897	7.32149	7.35487	7.25222
CCNJ	923.107	1.17736	0.119239	9.87393	5.40055e-23	5.23436e-21	8.54999e-21	9.53082e-20	2.09007e-18	2.1033e-18	8.54999e-21	1.17341	4.97772	67.157	1.939e-06	0.000386587	0.00448623	0.118739	0.119334	0.000386587	9.08928	9.0169	9.32779	10.3152	10.2582	10.3887
DRAP1	2842.1	0.520398	0.0529436	9.82929	8.42074e-23	8.12857e-21	1.32775e-20	1.48006e-19	3.25883e-18	3.27954e-18	1.32775e-20	0.516134	6.59597	20.714	0.0169991	0.177667	1	1	1	0.177667	11.1659	11.2067	11.1943	11.703	11.7222	11.7064
ODC1	10715.1	-0.427626	0.043544	-9.82056	9.18328e-23	8.82891e-21	1.44214e-20	1.60758e-19	3.55384e-18	3.57652e-18	1.44214e-20	-0.433311	8.51076	14.9567	0.0395825	0.304584	1	1	1	0.304584	13.602	13.5996	13.554	13.1722	13.155	13.147
CCDC69	1445.39	-0.719551	0.0734114	-9.80162	1.10796e-22	1.06093e-20	1.73296e-20	1.93176e-19	4.28759e-18	4.31507e-18	1.73296e-20	-0.72462	5.61992	35.9971	0.00148101	0.0369465	0.428755	1	1	0.0369465	10.7646	10.8038	10.8696	10.0573	10.1459	10.0791
MAP3K3	726.226	-0.820258	0.0837684	-9.79197	1.21896e-22	1.16255e-20	1.89895e-20	2.11679e-19	4.71702e-18	4.74738e-18	1.89895e-20	-0.82027	4.62679	35.7166	0.00119924	0.0325854	0.378145	1	1	0.0325854	9.82633	9.84495	9.89584	9.00309	9.11775	9.00708
XLOC_038042	81.202	-2.05408	0.209799	-9.79069	1.23454e-22	1.17271e-20	1.91555e-20	2.13529e-19	4.77716e-18	4.80802e-18	1.91555e-20	-2.14985	1.44108	59.0194	3.49747e-06	0.000609768	0.00707619	0.214017	0.215248	0.000609768	7.0972	6.91916	7.17102	4.82431	4.83278	5.10129
ATP8B3	507.971	-1.13268	0.115851	-9.77705	1.4127e-22	1.33662e-20	2.18329e-20	2.43374e-19	5.46642e-18	5.50188e-18	2.18329e-20	-1.12783	4.10974	51.1073	5.11018e-05	0.00454481	0.0527413	1	1	0.00454481	9.3662	9.52387	9.43608	8.29071	8.46715	8.21912
EXOC3L1	86.3846	3.20758	0.328788	9.75578	1.74256e-22	1.64221e-20	2.68244e-20	2.99015e-19	6.74265e-18	6.78656e-18	2.68244e-20	3.46178	1.61916	82.2721	5.55854e-07	0.000146194	0.00169655	0.03408	0.0342095	0.000146194	4.36265	4.00029	2.52865	7.42776	7.47123	7.04808
SSX2IP	6207.01	1.10698	0.113478	9.75499	1.75624e-22	1.64858e-20	2.69285e-20	3.00177e-19	6.79542e-18	6.83985e-18	2.69285e-20	1.11108	7.72274	79.9224	6.5483e-07	0.000164051	0.00190377	0.0401411	0.0403008	0.000164051	11.9013	11.8228	12.0802	13.1118	12.9384	13.0982
STK17A	1136.7	0.909153	0.0934237	9.73151	2.21287e-22	2.06908e-20	3.3797e-20	3.76741e-19	8.56203e-18	8.61824e-18	3.3797e-20	0.905325	5.27792	45.4625	0.000135871	0.00834127	0.0967982	1	1	0.00834127	9.69054	9.57933	9.60908	10.6076	10.4381	10.5568
IL4I1	57.1188	3.8187	0.39279	9.72197	2.43038e-22	2.26358e-20	3.69741e-20	4.12156e-19	9.40338e-18	9.46536e-18	3.69741e-20	4.22474	1.09324	87.833	3.83146e-07	0.000110188	0.00127871	0.0234987	0.0235803	0.000110188	2.68635	1.72604	3.69218	6.96242	6.53387	6.76386
PML	4474.26	2.0151	0.207373	9.71729	2.54469e-22	2.36082e-20	3.85625e-20	4.29862e-19	9.84542e-18	9.91057e-18	3.85625e-20	2.05731	7.25008	141.82	2.31598e-08	1.0404e-05	0.000120735	0.00142219	0.00142534	1.0404e-05	10.884	10.9806	10.2914	12.7661	12.8825	12.8078
PLAA	1373.74	0.869601	0.0899844	9.66391	4.29177e-22	3.96622e-20	6.47857e-20	7.22177e-19	1.66044e-17	1.67147e-17	6.47857e-20	0.862009	5.5485	46.6331	0.000184496	0.010129	0.117544	1	1	0.010129	9.8588	9.8683	10.0531	10.7697	10.7802	10.8285
2021-09-04	58.0319	3.75254	0.388627	9.65591	4.64035e-22	4.27181e-20	6.97772e-20	7.77818e-19	1.79526e-17	1.80723e-17	6.97772e-20	4.19089	1.06599	127.058	4.45786e-08	1.81692e-05	0.000210849	0.00273686	0.00274355	1.81692e-05	2.68635	2.98633	2.52865	6.52893	7.08956	6.72135
KLHL20	1900.3	1.5944	0.165137	9.65499	4.68187e-22	4.29345e-20	7.01308e-20	7.81759e-19	1.81127e-17	1.8234e-17	7.01308e-20	1.61564	6.01527	124.84	4.94827e-08	1.9609e-05	0.000227557	0.00303774	0.00304536	1.9609e-05	9.68674	9.7123	10.1652	11.4398	11.4903	11.5224
FIGNL1	1855.45	0.873121	0.0907294	9.62335	6.37212e-22	5.82109e-20	9.50838e-20	1.05991e-18	2.46512e-17	2.48169e-17	9.50838e-20	0.867059	5.98198	49.3139	0.000107132	0.00715418	0.0830223	1	1	0.00715418	10.2907	10.3072	10.4743	11.226	11.1728	11.2835
WHAMM	605.315	0.964548	0.100544	9.59332	8.52953e-22	7.7622e-20	1.2679e-19	1.41335e-18	3.29965e-17	3.32191e-17	1.2679e-19	0.955331	4.37045	41.3177	0.000327216	0.0144153	0.167286	1	1	0.0144153	8.67512	8.5942	8.78873	9.60588	9.64104	9.68431
XLOC_046431	73.4751	3.0533	0.319004	9.57136	1.05509e-21	9.5652e-20	1.56241e-19	1.74165e-18	4.0815e-17	4.10915e-17	1.56241e-19	3.24805	1.43409	80.5566	6.26245e-07	0.000159924	0.00185587	0.0383913	0.0385416	0.000159924	3.27783	4.44451	3.69218	7.10492	6.881	7.199
MASTL	2470.87	1.19326	0.124759	9.56449	1.12759e-21	1.01837e-19	1.66344e-19	1.85427e-18	4.36184e-17	4.39149e-17	1.66344e-19	1.19952	6.39638	76.0589	8.65383e-07	0.000201739	0.00234113	0.0530315	0.0532591	0.000201739	10.6754	10.6054	10.332	11.7502	11.6906	11.8134
ARHGAP4	1693.68	-0.706651	0.0739026	-9.56191	1.156e-21	1.04009e-19	1.69892e-19	1.89381e-18	4.47162e-17	4.50214e-17	1.69892e-19	-0.710353	5.84913	35.7627	0.00155076	0.0380845	0.441961	1	1	0.0380845	11.0133	11.0553	11.0394	10.3641	10.3623	10.2693
MT1X	44.0339	4.47082	0.468238	9.54818	1.3199e-21	1.18309e-19	1.93251e-19	2.1542e-18	5.10549e-17	5.14047e-17	1.93251e-19	5.42619	0.741383	76.3404	8.47634e-07	0.000198353	0.00230183	0.0519447	0.0521668	0.000198353	1.06169	0	3.02777	6.49482	6.34345	6.45241
PPM1K	1844.55	1.70125	0.178263	9.54347	1.3813e-21	1.23349e-19	2.01483e-19	2.24596e-18	5.34285e-17	5.3796e-17	2.01483e-19	1.72657	5.97537	111.693	9.53208e-08	3.45084e-05	0.000400461	0.00585031	0.00586642	3.45084e-05	9.93128	9.84495	9.35957	11.5411	11.416	11.4552
ADPRHL2	1620.3	1.07173	0.112322	9.54167	1.40554e-21	1.25046e-19	2.04255e-19	2.27686e-18	5.4365e-17	5.47402e-17	2.04255e-19	1.07745	5.78635	66.545	2.04756e-06	0.00039783	0.00461671	0.12537	0.126015	0.00039783	10.072	10.1224	9.84811	11.1321	11.1613	11.0227
AC005943.5	97.6941	2.1806	0.228967	9.52364	1.67209e-21	1.48207e-19	2.42087e-19	2.69858e-18	6.46732e-17	6.51213e-17	2.42087e-19	2.21194	1.77944	59.7006	3.28719e-06	0.000584701	0.0067853	0.201172	0.202307	0.000584701	4.97482	4.84289	5.60594	7.28203	7.43347	7.27444
HRASLS2	42.3553	5.0071	0.525909	9.52085	1.71766e-21	1.51682e-19	2.47763e-19	2.76186e-18	6.6434e-17	6.68961e-17	2.47763e-19	7.28956	0.677572	145.861	1.95715e-08	8.92229e-06	0.000103541	0.00120189	0.00120451	8.92229e-06	1.06169	0	0	6.48327	6.46069	6.29464
RP5-943J3.2	69.1191	-2.03516	0.21392	-9.51366	1.84071e-21	1.61948e-19	2.64532e-19	2.94878e-18	7.11912e-17	7.16881e-17	2.64532e-19	-2.1439	1.21911	53.6092	5.85228e-06	0.000907236	0.0105282	0.357855	0.360173	0.000907236	6.88796	6.83416	6.79074	4.66983	4.43452	4.92521
IRS1	53.1556	3.31727	0.348909	9.50756	1.95185e-21	1.71095e-19	2.79473e-19	3.11533e-18	7.54877e-17	7.60166e-17	2.79473e-19	3.62734	0.974786	82.6095	5.43107e-07	0.000145059	0.00168337	0.0333006	0.033425	0.000145059	3.43113	3.35512	1.75922	6.48327	6.76421	6.67755
TNFSF10	3677.25	5.0641	0.53333	9.49524	2.19706e-21	1.91884e-19	3.13431e-19	3.49386e-18	8.4969e-17	8.55666e-17	3.13431e-19	6.69248	6.96816	169.011	8.05163e-09	4.46423e-06	5.18062e-05	0.000494644	0.000495529	4.46423e-06	5.28754	4.72192	7.47169	12.8805	12.7337	12.8678
TRIM31	43.3587	5.22591	0.550935	9.48554	2.41134e-21	2.0983e-19	3.42744e-19	3.82063e-18	9.32537e-17	9.3912e-17	3.42744e-19	10.0043	0.686312	55.3296	6.42874e-07	0.000162152	0.00188173	0.0394088	0.039565	0.000162152	0	0	0	6.24414	6.70206	6.3791
FGF2	1506.07	0.714562	0.0755896	9.45318	3.28696e-21	2.84985e-19	4.65505e-19	5.18906e-18	1.27113e-16	1.28014e-16	4.65505e-19	0.710055	5.68227	32.5535	0.00173218	0.040634	0.471547	1	1	0.040634	10.1909	10.1549	10.1227	10.8663	10.8246	10.9206
HIP1R	928.226	-0.850467	0.0900328	-9.44618	3.51417e-21	3.03581e-19	4.95879e-19	5.52765e-18	1.35896e-16	1.36863e-16	4.95879e-19	-0.8481	4.98171	40.5	0.00051295	0.0188523	0.218776	1	1	0.0188523	10.2319	10.2496	10.1742	9.39242	9.45573	9.28943
RP11-158H5.7	188.522	-1.26078	0.133485	-9.44516	3.54874e-21	3.0546e-19	4.9895e-19	5.56187e-18	1.3723e-16	1.38209e-16	4.9895e-19	-1.26909	2.67748	37.3658	0.000303717	0.0138562	0.160797	1	1	0.0138562	7.99686	8.09469	8.09227	6.84096	6.82379	6.74806
SLC44A5	415.299	-1.18013	0.125051	-9.43717	3.82976e-21	3.28464e-19	5.36524e-19	5.98072e-18	1.48093e-16	1.49154e-16	5.36524e-19	-1.20472	3.82459	46.6259	3.7461e-05	0.00365952	0.0424678	1	1	0.00365952	9.18671	9.29386	9.05122	8.06133	7.83199	8.03288
PCGF5	2506.58	1.37556	0.145869	9.43011	4.0965e-21	3.50082e-19	5.71836e-19	6.37435e-18	1.58403e-16	1.59542e-16	5.71836e-19	1.38781	6.41756	90.1798	3.29499e-07	9.79648e-05	0.00113686	0.0202108	0.0202787	9.79648e-05	10.547	10.5498	10.1652	11.8429	11.733	11.9012
ZNF107	2536.11	2.3262	0.247251	9.40824	5.04497e-21	4.29597e-19	7.01719e-19	7.82218e-18	1.95074e-16	1.96481e-16	7.01719e-19	2.42008	6.43335	160.4	1.1e-08	5.61927e-06	6.52101e-05	0.000678606	0.000679932	5.61927e-06	9.3154	9.40118	10.104	12.0553	11.9203	12.1913
BAK1	947.594	1.38515	0.147369	9.39917	5.49968e-21	4.66651e-19	7.62244e-19	8.49686e-18	2.12651e-16	2.14191e-16	7.62244e-19	1.39421	5.01087	92.5226	2.84408e-07	8.66514e-05	0.00100557	0.0174464	0.0175036	8.66514e-05	8.915	8.91365	9.23376	10.396	10.5679	10.2982
ERVWE2	39.7049	5.17557	0.550964	9.39366	5.79533e-21	4.89993e-19	8.00373e-19	8.92188e-18	2.24077e-16	2.25705e-16	8.00373e-19	9.89409	0.606492	54.4237	6.99605e-07	0.000170859	0.00198277	0.0428809	0.0430565	0.000170859	0	0	0	6.18832	6.38359	6.40619
JARID2	1971.19	-0.824456	0.088619	-9.30338	1.3605e-20	1.14623e-18	1.87229e-18	2.08707e-17	5.26022e-16	5.29859e-16	1.87229e-18	-0.830766	6.06808	46.8536	0.000188819	0.0102462	0.118904	1	1	0.0102462	11.2642	11.3424	11.2908	10.3601	10.5526	10.5072
OR52K3P	38.0042	5.13508	0.552048	9.30189	1.37977e-20	1.15838e-18	1.89214e-18	2.10919e-17	5.33462e-16	5.37366e-16	1.89214e-18	9.83641	0.556744	52.7582	8.20155e-07	0.000193051	0.00224031	0.0502624	0.0504756	0.000193051	0	0	0	6.39971	6.17065	6.22028
IRF2BP2	2734.91	-0.536921	0.0578751	-9.27724	1.73929e-20	1.45509e-18	2.37679e-18	2.64945e-17	6.72446e-16	6.77386e-16	2.37679e-18	-0.542737	6.54034	22.8763	0.0122916	0.144308	1	1	1	0.144308	11.6595	11.6245	11.6995	11.1153	11.1482	11.1094
PI4K2B	2081.82	0.82681	0.08914	9.27541	1.76937e-20	1.47508e-18	2.40944e-18	2.68584e-17	6.84057e-16	6.891e-16	2.40944e-18	0.824571	6.14926	42.4608	0.00020111	0.010615	0.123185	1	1	0.010615	10.6246	10.5364	10.4887	11.4203	11.2817	11.4336
BTN2A1	1838.29	1.01563	0.10964	9.26335	1.98123e-20	1.64594e-18	2.68854e-18	2.99696e-17	7.65945e-16	7.71612e-16	2.68854e-18	1.01408	5.96782	64.3886	6.37138e-06	0.000970595	0.0112635	0.389553	0.392121	0.000970595	10.1445	10.1637	10.4251	11.2737	11.2385	11.2819
PIM1	20521.2	-0.621042	0.0670719	-9.25934	2.05705e-20	1.70299e-18	2.78173e-18	3.10083e-17	7.95233e-16	8.01137e-16	2.78173e-18	-0.62892	9.44834	30.0673	0.00273079	0.0540648	0.627408	1	1	0.0540648	14.6184	14.659	14.5271	13.9752	14.0191	13.9471
CD80	402.325	1.0796	0.116623	9.25721	2.0985e-20	1.7313e-18	2.82796e-18	3.15238e-17	8.11238e-16	8.17282e-16	2.82796e-18	1.06677	3.78407	39.378	0.000297948	0.0136537	0.158448	1	1	0.0136537	7.95322	7.91319	8.20151	9.07604	9.09375	9.10488
USP42	1336.24	0.843482	0.0912635	9.24227	2.41312e-20	1.984e-18	3.24074e-18	3.6125e-17	9.32841e-16	9.39815e-16	3.24074e-18	0.838972	5.50918	43.6511	0.000287272	0.0133223	0.154602	1	1	0.0133223	9.83323	9.91905	9.95598	10.6701	10.7421	10.82
DHX32	625.256	-0.91204	0.098787	-9.23239	2.64658e-20	2.16846e-18	3.54205e-18	3.94838e-17	1.02306e-15	1.03074e-15	3.54205e-18	-0.915913	4.41266	38.7594	0.000495484	0.0184032	0.213564	1	1	0.0184032	9.72246	9.67613	9.62224	8.83831	8.76186	8.69604
ADA	437.746	-0.93522	0.101493	-9.2146	3.1243e-20	2.55112e-18	4.16708e-18	4.64511e-17	1.2077e-15	1.21679e-15	4.16708e-18	-0.935739	3.89895	32.9601	0.00112043	0.0311453	0.361432	1	1	0.0311453	9.19744	9.21761	9.0833	8.27739	8.24544	8.19893
ZDHHC11	61.4331	2.90842	0.315967	9.20483	3.42223e-20	2.78485e-18	4.54888e-18	5.07071e-17	1.32283e-15	1.33282e-15	4.54888e-18	3.13033	1.17116	62.3049	2.60721e-06	0.00047898	0.00555844	0.159588	0.160458	0.00047898	4.36265	3.50929	2.52865	6.79498	6.85268	6.78465
STARD5	252.987	1.39873	0.1521	9.19612	3.71106e-20	3.00962e-18	4.91601e-18	5.47996e-17	1.43443e-15	1.44531e-15	4.91601e-18	1.42903	3.12245	51.1239	1.55754e-05	0.00194831	0.0226097	0.950923	0.95857	0.00194831	7.06241	7.24969	6.96611	8.40838	8.65929	8.52741
RETSAT	1071.02	-1.11964	0.121788	-9.19337	3.8073e-20	3.07721e-18	5.02642e-18	5.60303e-17	1.4716e-15	1.48279e-15	5.02642e-18	-1.1335	5.19059	62.1826	2.63527e-06	0.000481261	0.0055849	0.161299	0.162185	0.000481261	10.5761	10.6454	10.324	9.43202	9.3684	9.38869
HIBADH	1066.88	-0.852833	0.0928347	-9.18657	4.05557e-20	3.26679e-18	5.33609e-18	5.94823e-17	1.56752e-15	1.57948e-15	5.33609e-18	-0.859115	5.18442	40.2463	0.000324407	0.0143532	0.166565	1	1	0.0143532	10.4794	10.4885	10.2969	9.59653	9.56014	9.56205
STAR	3891.34	-0.859107	0.0938414	-9.15489	5.4415e-20	4.3684e-18	7.1355e-18	7.95406e-17	2.10314e-15	2.11924e-15	7.1355e-18	-0.868323	7.05021	52.2502	5.25507e-05	0.00461367	0.0535403	1	1	0.00461367	12.3559	12.3488	12.1665	11.4365	11.4926	11.3693
RFX2	587.445	-1.07507	0.117499	-9.14956	5.71654e-20	4.57381e-18	7.47102e-18	8.32806e-17	2.20939e-15	2.22636e-15	7.47102e-18	-1.09145	4.32513	46.5609	4.56942e-05	0.00420989	0.0488546	1	1	0.00420989	9.73172	9.70633	9.48011	8.6024	8.46715	8.60106
TTC37	4803.67	0.530928	0.0581601	9.12873	6.93065e-20	5.50825e-18	8.99737e-18	1.00295e-16	2.67849e-15	2.69921e-15	8.99737e-18	0.524993	7.35292	21.5985	0.0137507	0.154441	1	1	1	0.154441	11.9013	11.949	11.973	12.4465	12.4539	12.511
NEO1	461.086	-1.09847	0.120327	-9.12906	6.90947e-20	5.50825e-18	8.99737e-18	1.00295e-16	2.67037e-15	2.69096e-15	8.99737e-18	-1.09918	3.97371	43.3971	0.00011233	0.00729243	0.0846267	1	1	0.00729243	9.34223	9.38633	9.14538	8.11472	8.29891	8.20858
ISYNA1	7246.89	-0.783455	0.085839	-9.12703	7.0406e-20	5.57704e-18	9.10974e-18	1.01548e-16	2.72091e-15	2.74203e-15	9.10974e-18	-0.791857	7.94547	49.6098	0.00019491	0.0104491	0.121258	1	1	0.0104491	13.1022	13.1749	13.2102	12.4025	12.4539	12.2716
LRP5	1696.07	-0.888167	0.0973254	-9.12575	7.12394e-20	5.62437e-18	9.18705e-18	1.02409e-16	2.75304e-15	2.77449e-15	9.18705e-18	-0.894535	5.85244	49.4268	7.04029e-05	0.00543648	0.0630889	1	1	0.00543648	11.1508	11.1789	10.9759	10.1561	10.2849	10.214
MITF	1465.62	1.16209	0.127413	9.12064	7.46787e-20	5.87645e-18	9.5988e-18	1.06999e-16	2.88588e-15	2.90844e-15	9.5988e-18	1.16991	5.64425	66.8692	1.77023e-06	0.000359157	0.00416792	0.108412	0.108947	0.000359157	9.95992	9.86294	9.58688	10.9682	10.9569	11.0447
TOM1L2	234.437	-1.68378	0.185158	-9.09376	9.56709e-20	7.49662e-18	1.22452e-17	1.365e-16	3.69701e-15	3.726e-15	1.22452e-17	-1.69695	2.99129	59.7706	3.2664e-06	0.000584701	0.0067853	0.19991	0.201028	0.000584701	8.43336	8.65329	8.34599	6.54013	7.08956	6.77689
OXLD1	940.923	-1.16391	0.127993	-9.0935	9.58968e-20	7.49662e-18	1.22452e-17	1.365e-16	3.70565e-15	3.7348e-15	1.22452e-17	-1.1783	5.00366	63.9071	2.26987e-06	0.000431164	0.00500354	0.138964	0.139697	0.000431164	10.4517	10.4197	10.1562	9.26835	9.15881	9.10849
ZDHHC6	1266.88	0.82075	0.0903597	9.08314	1.05484e-19	8.21912e-18	1.34254e-17	1.49655e-16	4.076e-15	4.10817e-15	1.34254e-17	0.811559	5.43253	39.7008	0.000498549	0.0184835	0.214497	1	1	0.0184835	9.77891	9.79522	9.95598	10.6624	10.6024	10.7071
ANK3	691.085	-1.2058	0.132842	-9.07694	1.11665e-19	8.67243e-18	1.41659e-17	1.57909e-16	4.31475e-15	4.34892e-15	1.41659e-17	-1.2218	4.55289	66.1253	2.28164e-06	0.000432066	0.00501401	0.139682	0.140421	0.000432066	9.88889	9.78204	10.0692	8.56179	8.792	8.74328
DANCR	2213.39	-0.97922	0.107908	-9.0746	1.141e-19	8.83272e-18	1.44277e-17	1.60828e-16	4.40869e-15	4.44372e-15	1.44277e-17	-0.990295	6.23691	59.5217	7.67889e-06	0.00113291	0.0131472	0.469395	0.47259	0.00113291	11.5725	11.6251	11.3527	10.5603	10.5614	10.4978
NCOA7	2470.91	2.33224	0.257083	9.07194	1.16914e-19	9.02129e-18	1.47357e-17	1.64261e-16	4.51732e-15	4.55333e-15	1.47357e-17	2.43427	6.39443	154.781	1.3699e-08	6.69121e-06	7.76496e-05	0.00084138	0.000843092	6.69121e-06	9.23698	9.31754	10.0915	12.0322	11.9524	12.086
WSB2	2937.09	0.670072	0.0740612	9.04755	1.46214e-19	1.12458e-17	1.83692e-17	2.04765e-16	5.64928e-15	5.69446e-15	1.83692e-17	0.663971	6.64307	33.2875	0.00213189	0.0461015	0.534995	1	1	0.0461015	11.1059	11.0901	11.2448	11.8019	11.816	11.8304
CCDC88B	592.325	-0.985842	0.109118	-9.03468	1.64487e-19	1.26105e-17	2.05984e-17	2.29613e-16	6.3551e-15	6.40609e-15	2.05984e-17	-0.992192	4.33212	44.1977	0.000203749	0.0107359	0.124587	1	1	0.0107359	9.65596	9.51479	9.69046	8.67782	8.68361	8.5496
PSME2	3740.87	1.13332	0.125542	9.02738	1.75833e-19	1.34371e-17	2.19487e-17	2.44666e-16	6.79331e-15	6.848e-15	2.19487e-17	1.13837	6.99116	83.721	5.03448e-07	0.000138322	0.00160519	0.0308719	0.0309842	0.000138322	11.0959	11.0732	11.3787	12.4149	12.3025	12.2682
FUS	15703.7	0.594472	0.0665465	8.93317	4.13955e-19	3.15333e-17	5.15076e-17	5.74164e-16	1.59927e-14	1.61219e-14	5.15076e-17	0.590665	9.06086	27.5939	0.00492371	0.0796595	0.924428	1	1	0.0796595	13.5767	13.5575	13.6948	14.1961	14.1992	14.2224
GPD2	2216.99	0.617216	0.0691049	8.93158	4.1995e-19	3.18881e-17	5.20872e-17	5.80624e-16	1.62239e-14	1.63554e-14	5.20872e-17	0.614035	6.23885	26.2444	0.00528692	0.083047	0.963738	1	1	0.083047	10.8169	10.7698	10.7286	11.3576	11.3792	11.4375
PRX	361.655	-1.27999	0.14337	-8.92785	4.34358e-19	3.28775e-17	5.37032e-17	5.98638e-16	1.67801e-14	1.69165e-14	5.37032e-17	-1.31533	3.62276	48.6904	1.41385e-05	0.00180153	0.0209062	0.863322	0.870137	0.00180153	8.95348	9.08593	9.00509	7.89693	7.45247	7.71043
CTA-384D8.31	32.4608	4.96707	0.556845	8.92001	4.66236e-19	3.51787e-17	5.74622e-17	6.4054e-16	1.80112e-14	1.8158e-14	5.74622e-17	9.61169	0.357512	47.5006	1.39942e-06	0.000296986	0.00344644	0.0857215	0.086126	0.000296986	0	0	0	6.05421	5.9743	6.09685
CTD-3064M3.1	51.2586	3.18214	0.356804	8.91844	4.72883e-19	3.55677e-17	5.80975e-17	6.47622e-16	1.82675e-14	1.84169e-14	5.80975e-17	3.49053	0.922924	74.4515	9.7534e-07	0.000220685	0.00256099	0.059762	0.0600263	0.000220685	3.43113	3.50929	1.75922	6.7378	6.60352	6.39271
C3	643.114	-0.997419	0.111937	-8.91057	5.07727e-19	3.80684e-17	6.21822e-17	6.93155e-16	1.9613e-14	1.97739e-14	6.21822e-17	-1.00633	4.44994	46.7476	0.000121443	0.00768151	0.0891419	1	1	0.00768151	9.66758	9.71627	9.84811	8.6236	8.84329	8.76437
SAP130	2232.14	0.699542	0.0785181	8.90931	5.13493e-19	3.838e-17	6.26912e-17	6.98829e-16	1.98352e-14	1.99985e-14	6.26912e-17	0.69552	6.24713	35.3424	0.00159864	0.038796	0.450217	1	1	0.038796	10.657	10.738	10.7999	11.3761	11.4787	11.4418
C5AR1	70.6686	2.13049	0.239711	8.88775	6.23577e-19	4.64624e-17	7.58933e-17	8.45994e-16	2.40869e-14	2.42858e-14	7.58933e-17	2.19723	1.35427	58.1554	3.78691e-06	0.000650182	0.00754519	0.231709	0.233061	0.000650182	4.81682	4.6574	4.63527	6.95408	6.79431	6.86739
RP11-1094M14.4	35.5231	4.9667	0.56013	8.86704	7.51129e-19	5.57918e-17	9.11323e-17	1.01587e-15	2.90131e-14	2.92535e-14	9.11323e-17	9.70764	0.405192	46.8723	1.49711e-06	0.000314464	0.00364927	0.0917007	0.0921379	0.000314464	0	0	0	6.03851	6.46069	5.96187
PCYOX1L	721.649	-1.24576	0.140697	-8.85421	8.42767e-19	6.22108e-17	1.01617e-16	1.13274e-15	3.2551e-14	3.28224e-14	1.01617e-16	-1.26166	4.62135	63.9786	2.256e-06	0.000429863	0.00498845	0.138119	0.138846	0.000429863	10.0908	10.1059	9.74762	8.68035	8.78452	8.7565
ACSL4	3070.19	-0.610772	0.0689799	-8.85435	8.41757e-19	6.22108e-17	1.01617e-16	1.13274e-15	3.25128e-14	3.2783e-14	1.01617e-16	-0.620783	6.70849	27.4676	0.00392672	0.0684994	0.794917	1	1	0.0684994	11.8844	11.8645	11.831	11.2372	11.1799	11.311
PHLDB3	205.705	-1.21176	0.137268	-8.82767	1.06876e-18	7.86496e-17	1.28469e-16	1.43206e-15	4.12788e-14	4.1624e-14	1.28469e-16	-1.19332	2.80672	33.0765	0.00051309	0.0188523	0.218776	1	1	0.0188523	8.23416	8.20035	8.04093	6.92021	7.13731	6.90348
NUDCD1	3087.58	0.611253	0.0692979	8.82066	1.13791e-18	8.34809e-17	1.36361e-16	1.52003e-15	4.39485e-14	4.43172e-14	1.36361e-16	0.60854	6.7164	26.3727	0.00469814	0.0771663	0.895495	1	1	0.0771663	11.3174	11.2599	11.178	11.8681	11.8405	11.8936
SHOX2	1035.97	0.812817	0.0921773	8.81797	1.16551e-18	8.52429e-17	1.39239e-16	1.55212e-15	4.50131e-14	4.53919e-14	1.39239e-16	0.81223	5.14353	37.0394	0.000722049	0.0237645	0.275781	1	1	0.0237645	9.55947	9.58801	9.50873	10.2947	10.3698	10.4408
RP11-856M7.6	37.3644	3.74243	0.425252	8.80051	1.36201e-18	9.93099e-17	1.62216e-16	1.80825e-15	5.26007e-14	5.30448e-14	1.62216e-16	4.3107	0.531257	75.7782	8.83511e-07	0.000204695	0.00237543	0.0541416	0.0543748	0.000204695	2.68635	2.15778	0	6.11536	6.17065	6.26536
CTC-205M6.5	53.4346	2.63169	0.299079	8.79932	1.37647e-18	1.00058e-16	1.63439e-16	1.82188e-15	5.31579e-14	5.3608e-14	1.63439e-16	2.75431	0.961164	67.2534	1.71523e-06	0.000349544	0.00405636	0.105046	0.105562	0.000349544	3.81234	3.50929	4.32778	6.56226	6.60352	6.48136
DHRS4-AS1	484.209	-1.17961	0.134531	-8.76833	1.81338e-18	1.31418e-16	2.14662e-16	2.39288e-15	7.00291e-14	7.06239e-14	2.14662e-16	-1.19274	4.04637	48.7045	2.27548e-05	0.00256487	0.0297646	1	1	0.00256487	9.51941	9.46854	9.17545	8.18771	8.21239	8.24091
RP11-1055B8.7	1462.42	0.822115	0.0938319	8.76156	1.9256e-18	1.39127e-16	2.27256e-16	2.53326e-15	7.43609e-14	7.49944e-14	2.27256e-16	0.818942	5.63742	44.0801	0.000332874	0.0144985	0.168251	1	1	0.0144985	9.94726	10.0331	10.1502	10.809	10.9334	10.8607
RHOBTB1	619.823	-1.4252	0.163085	-8.739	2.35175e-18	1.69404e-16	2.76711e-16	3.08454e-15	9.08153e-14	9.15913e-14	2.76711e-16	-1.45619	4.40293	70.3807	1.33406e-06	0.000286264	0.00332202	0.081723	0.0821032	0.000286264	9.85202	10.0091	9.5958	8.34277	8.24544	8.5251
ZC3HAV1	8550.1	1.23764	0.142049	8.71274	2.96623e-18	2.13024e-16	3.4796e-16	3.87877e-15	1.14541e-13	1.15523e-13	3.4796e-16	1.2452	8.18517	79.83	6.59124e-07	0.000164231	0.00190586	0.040403	0.0405651	0.000164231	12.412	12.4301	12.0333	13.5456	13.5315	13.592
RP5-884M6.1	684.743	-1.3012	0.149488	-8.70437	3.19342e-18	2.28651e-16	3.73486e-16	4.16331e-15	1.23311e-13	1.24371e-13	3.73486e-16	-1.3238	4.54641	65.2364	2.02784e-06	0.000396194	0.00459773	0.124164	0.124801	0.000396194	9.99108	10.1014	9.67791	8.62885	8.55767	8.66694
TLR3	33.2318	4.89742	0.565936	8.65367	4.98683e-18	3.55991e-16	5.81488e-16	6.48194e-15	1.92556e-13	1.94217e-13	5.81488e-16	9.67404	0.44403	41.8459	2.65222e-06	0.000482924	0.0056042	0.162334	0.163228	0.000482924	0	0	0	6.17402	5.61828	6.34101
TIPIN	1177.26	0.834357	0.0964418	8.6514	5.08694e-18	3.62053e-16	5.9139e-16	6.59232e-15	1.96417e-13	1.98116e-13	5.9139e-16	0.835332	5.32839	37.7701	0.000393432	0.0158691	0.184157	1	1	0.0158691	9.83667	9.70434	9.61348	10.5956	10.5056	10.5854
SIGLEC1	30.4451	4.63615	0.536368	8.6436	5.44708e-18	3.86532e-16	6.31375e-16	7.03804e-15	2.10317e-13	2.12142e-13	6.31375e-16	6.82073	0.271158	113.697	8.58792e-08	3.18394e-05	0.000369488	0.00527118	0.00528535	3.18394e-05	0	1.10708	0	6.00659	5.86511	5.95271
NOD1	716.776	0.897847	0.103939	8.63818	5.71177e-18	4.04112e-16	6.60091e-16	7.35814e-15	2.20531e-13	2.22451e-13	6.60091e-16	0.907308	4.61267	39.6996	0.000366442	0.0151227	0.175495	1	1	0.0151227	8.92794	9.07979	8.85711	9.86483	9.93247	9.82206
KPNA5	773.352	1.05114	0.121694	8.63752	5.74462e-18	4.05234e-16	6.61923e-16	7.37856e-15	2.21794e-13	2.2373e-13	6.61923e-16	1.04622	4.72303	50.2162	3.41215e-05	0.00344258	0.0399502	1	1	0.00344258	8.97857	8.80245	9.14538	10.0406	9.96591	10.0709
CLGN	273.885	1.1779	0.136552	8.62602	6.35223e-18	4.46774e-16	7.29776e-16	8.13493e-15	2.45247e-13	2.47394e-13	7.29776e-16	1.19934	3.24009	36.8044	0.000196488	0.0104789	0.121605	1	1	0.0104789	7.5548	7.37534	7.17102	8.61304	8.55767	8.5804
TRPM7	4292.85	0.531104	0.0616136	8.61992	6.70027e-18	4.69867e-16	7.67497e-16	8.55541e-15	2.58677e-13	2.60949e-13	7.67497e-16	0.524344	7.19097	21.1613	0.0140306	0.156715	1	1	1	0.156715	11.7588	11.7526	11.8272	12.3025	12.2687	12.3519
CTD-2037K23.2	516.835	1.17648	0.137089	8.58187	9.33425e-18	6.52658e-16	1.06607e-15	1.18837e-14	3.60358e-13	3.63532e-13	1.06607e-15	1.17191	4.14247	50.2865	2.54123e-05	0.00275833	0.0320097	1	1	0.00275833	8.19187	8.16598	8.56169	9.49808	9.48831	9.46796
PEX3	846.899	0.679384	0.0791965	8.57846	9.61529e-18	6.70343e-16	1.09496e-15	1.22057e-14	3.71198e-13	3.74477e-13	1.09496e-15	0.673424	4.85304	24.9553	0.00642752	0.0947187	1	1	1	0.0947187	9.3662	9.32275	9.35957	10.066	9.99536	10.0189
WDR52	125.59	1.66364	0.19414	8.56927	1.04143e-17	7.2393e-16	1.18249e-15	1.31814e-14	4.02034e-13	4.05595e-13	1.18249e-15	1.65317	2.136	41.7277	2.14469e-05	0.00247581	0.0287311	1	1	0.00247581	5.76238	5.72612	6.31669	7.57651	7.52606	7.62509
AC144652.1	230.45	-1.98572	0.232053	-8.55718	1.15664e-17	8.01678e-16	1.30949e-15	1.45971e-14	4.46497e-13	4.50464e-13	1.30949e-15	-2.05828	2.97873	71.7944	1.19451e-06	0.000264442	0.00306878	0.073184	0.0735149	0.000264442	8.72046	8.73371	8.07961	6.47163	6.38359	6.62086
C16orf52	485.633	0.873275	0.102069	8.55577	1.17081e-17	8.09151e-16	1.3217e-15	1.47331e-14	4.51957e-13	4.55985e-13	1.3217e-15	0.86114	4.05407	30.0298	0.00212324	0.0460717	0.53465	1	1	0.0460717	8.36839	8.39097	8.53411	9.26835	9.28076	9.33154
NUP35	1080.17	0.621606	0.0726982	8.5505	1.22551e-17	8.44506e-16	1.37945e-15	1.53769e-14	4.7306e-13	4.77288e-13	1.37945e-15	0.614569	5.20298	22.8366	0.00981336	0.124835	1	1	1	0.124835	9.70941	9.75532	9.74361	10.3498	10.3318	10.3821
PTK7	171.478	-1.41447	0.16555	-8.54404	1.29606e-17	8.90543e-16	1.45465e-15	1.62152e-14	5.00278e-13	5.04762e-13	1.45465e-15	-1.40086	2.53425	37.1936	0.000108271	0.00716907	0.0831951	1	1	0.00716907	7.99686	7.8853	7.9877	6.3497	6.881	6.48771
AKAP5	106.313	1.7533	0.205636	8.52622	1.5121e-17	1.036e-15	1.69225e-15	1.88637e-14	5.83654e-13	5.88901e-13	1.69225e-15	1.77495	1.90681	48.3964	1.00226e-05	0.00137685	0.015978	0.612348	0.616828	0.00137685	5.40327	5.69432	5.74075	7.26864	7.37493	7.46039
UCP2	2801.77	-1.19392	0.140287	-8.51056	1.73091e-17	1.18253e-15	1.93158e-15	2.15316e-14	6.68098e-13	6.74122e-13	1.93158e-15	-1.21482	6.57758	78.3676	7.31529e-07	0.00017518	0.00203291	0.0448339	0.0450212	0.00017518	12.0254	12.0608	11.6818	10.7226	10.7896	10.6709
SLCO1A2	204.876	-1.13074	0.133192	-8.48949	2.07548e-17	1.41388e-15	2.30947e-15	2.57441e-14	8.01073e-13	8.08316e-13	2.30947e-15	-1.16137	2.80276	31.9122	0.0007075	0.0235237	0.272986	1	1	0.0235237	8.08038	8.23944	8.12961	7.0115	6.90878	7.05666
FOXO3	616.807	-0.837545	0.0989946	-8.46051	2.66205e-17	1.8083e-15	2.95373e-15	3.29257e-14	1.02744e-12	1.03676e-12	2.95373e-15	-0.83518	4.39334	31.3296	0.00152595	0.037701	0.43751	1	1	0.037701	9.67911	9.66386	9.5275	8.72517	8.87883	8.79416
EZR	12284.2	0.631367	0.0747137	8.45048	2.90099e-17	1.96501e-15	3.20972e-15	3.57792e-14	1.11964e-12	1.12982e-12	3.20972e-15	0.628081	8.70638	31.1107	0.00286709	0.0558883	0.648569	1	1	0.0558883	13.1842	13.1768	13.3357	13.8538	13.8708	13.8745
KRT13	85.1995	-1.56227	0.184883	-8.45008	2.91105e-17	1.96624e-15	3.21172e-15	3.58016e-14	1.12349e-12	1.13374e-12	3.21172e-15	-1.55748	1.52688	34.7622	0.000132669	0.00819546	0.0951062	1	1	0.00819546	7.02677	7.07547	6.88109	5.4167	5.61828	5.39971
GNRHR2	66.151	-1.80007	0.213293	-8.43945	3.18836e-17	2.14746e-15	3.50773e-15	3.91013e-14	1.23048e-12	1.24174e-12	3.50773e-15	-1.83291	1.15894	41.6332	2.16938e-05	0.00248164	0.0287988	1	1	0.00248164	6.6742	6.86306	6.55491	4.89576	4.94436	4.89684
SLC44A1	141.41	1.4983	0.178537	8.39211	4.77497e-17	3.20703e-15	5.23848e-15	5.83942e-14	1.84276e-12	1.85966e-12	5.23848e-15	1.53072	2.30406	42.1457	4.78251e-05	0.00435045	0.0504859	1	1	0.00435045	6.34811	6.13433	6.08288	7.60877	7.77275	7.78842
MYO5A	100.312	1.84703	0.220844	8.36351	6.08809e-17	4.07748e-15	6.66031e-15	7.42435e-14	2.34946e-12	2.37107e-12	6.66031e-15	1.91783	1.81029	53.3501	6.00467e-06	0.000917424	0.0106465	0.367149	0.369551	0.000917424	5.5104	5.33052	5.3767	7.16399	7.54389	7.23344
SMCHD1	11001.4	1.3567	0.162355	8.3564	6.46591e-17	4.3184e-15	7.05382e-15	7.86301e-14	2.4952e-12	2.51821e-12	7.05382e-15	1.37661	8.54704	99.878	1.82902e-07	5.8324e-05	0.000676834	0.0112214	0.0112565	5.8324e-05	12.4131	12.4268	12.8519	13.9047	13.9177	14.0404
KIAA1033	2806.85	1.88598	0.226449	8.3285	8.18728e-17	5.45277e-15	8.90676e-15	9.9285e-14	3.15939e-12	3.18862e-12	8.90676e-15	1.94632	6.57675	127.963	4.27413e-08	1.77735e-05	0.000206256	0.00262419	0.00263047	1.77735e-05	9.93449	9.88424	10.6059	12.1084	12.1177	12.1374
FOSL2	722.459	1.66969	0.200492	8.328	8.22207e-17	5.46069e-15	8.91969e-15	9.94292e-14	3.17273e-12	3.20217e-12	8.91969e-15	1.7034	4.62272	93.2143	2.72487e-07	8.34326e-05	0.000968213	0.0167155	0.01677	8.34326e-05	8.1811	8.18327	8.79649	10.09	10.1633	10.0748
TM6SF1	343.885	1.13422	0.13631	8.3209	8.73004e-17	5.78195e-15	9.44444e-15	1.05279e-13	3.36866e-12	3.4e-12	9.44444e-15	1.14627	3.56606	37.5045	0.000179959	0.00995086	0.115477	1	1	0.00995086	7.88186	7.76032	7.5655	8.9909	8.78452	8.89919
MXD4	650.347	-1.03546	0.12449	-8.31767	8.97057e-17	5.9248e-15	9.67778e-15	1.0788e-13	3.46138e-12	3.49368e-12	9.67778e-15	-1.04475	4.47128	45.0153	6.22328e-05	0.00506621	0.058792	1	1	0.00506621	9.87058	9.85757	9.57339	8.77813	8.73883	8.70084
IRF5	35.5602	3.80336	0.457584	8.31183	9.42409e-17	6.19005e-15	1.0111e-14	1.12709e-13	3.63619e-12	3.67031e-12	1.0111e-14	4.51528	0.407038	78.791	7.09663e-07	0.000171276	0.00198762	0.0434952	0.0436755	0.000171276	1.66664	1.10708	3.02777	5.90635	6.34345	6.01563
STK24	2740.29	0.604483	0.0727242	8.312	9.41028e-17	6.19005e-15	1.0111e-14	1.12709e-13	3.63096e-12	3.66493e-12	1.0111e-14	0.597229	6.54358	26.3096	0.00591882	0.0898755	1	1	1	0.0898755	11.0344	11.06	11.1706	11.6918	11.6521	11.7245
C18orf8	1592.62	0.67194	0.0808697	8.30892	9.65735e-17	6.32583e-15	1.03328e-14	1.15182e-13	3.72609e-12	3.76115e-12	1.03328e-14	0.674593	5.7614	29.9778	0.00277345	0.0546031	0.633655	1	1	0.0546031	10.2616	10.3281	10.1772	10.8982	10.9963	10.9216
KLHL24	559.307	-2.36	0.284325	-8.30039	1.03774e-16	6.77883e-15	1.10728e-14	1.2343e-13	4.00379e-12	4.04157e-12	1.10728e-14	-2.48916	4.25966	102.255	1.59566e-07	5.22358e-05	0.000606182	0.00979048	0.00982032	5.22358e-05	10.1528	10.1314	9.2049	7.39731	7.31391	7.52361
SERPINC1	41.5086	2.88915	0.348136	8.2989	1.05082e-16	6.84557e-15	1.11818e-14	1.24645e-13	4.05418e-12	4.09254e-12	1.11818e-14	3.09378	0.623311	65.6053	1.966e-06	0.000387815	0.00450049	0.120387	0.120998	0.000387815	2.91154	2.98633	3.93649	6.17402	6.30215	6.19331
KAT2B	1760.46	0.91694	0.110536	8.29538	1.08236e-16	7.0318e-15	1.1486e-14	1.28036e-13	4.17574e-12	4.21536e-12	1.1486e-14	0.915347	5.9052	52.6639	4.70116e-05	0.0042927	0.0498156	1	1	0.0042927	10.1221	10.1995	10.42	11.1316	11.1728	11.2023
TMED8	1488.52	-0.628961	0.0759387	-8.28249	1.20629e-16	7.81565e-15	1.27664e-14	1.42309e-13	4.65375e-12	4.69802e-12	1.27664e-14	-0.633076	5.66306	27.0288	0.00522331	0.0824265	0.956538	1	1	0.0824265	10.795	10.8442	10.8209	10.1146	10.25	10.2128
XLOC_046435	41.6767	3.40401	0.412043	8.26129	1.44102e-16	9.31116e-15	1.52092e-14	1.69539e-13	5.55916e-12	5.61219e-12	1.52092e-14	3.83628	0.695103	93.6954	2.64536e-07	8.1812e-05	0.000949406	0.0162282	0.0162806	8.1812e-05	2.4194	2.98633	2.52865	6.17402	6.12401	6.57086
CIT	1656.05	-0.774456	0.093751	-8.26078	1.44725e-16	9.32613e-15	1.52336e-14	1.69812e-13	5.58304e-12	5.63645e-12	1.52336e-14	-0.781407	5.81623	40.6248	0.000516092	0.01894	0.219794	1	1	0.01894	10.9457	11.0755	11.0669	10.1524	10.3293	10.2785
BRPF3	1736.27	0.804339	0.09739	8.25895	1.46965e-16	9.44495e-15	1.54277e-14	1.71975e-13	5.66931e-12	5.72368e-12	1.54277e-14	0.80139	5.88483	42.792	0.000360629	0.0150284	0.174401	1	1	0.0150284	10.2667	10.2192	10.42	11.0296	11.1742	11.1218
FAM76B	1686.01	0.908971	0.110254	8.24434	1.66077e-16	1.06446e-14	1.73872e-14	1.93818e-13	6.40644e-12	6.46805e-12	1.73872e-14	0.906714	5.84331	50.746	5.81447e-05	0.00490648	0.0569383	1	1	0.00490648	10.1009	10.1059	10.3663	11.0711	11.0872	11.1515
PARP10	1771.92	3.68817	0.447462	8.24243	1.68741e-16	1.07863e-14	1.76188e-14	1.96399e-13	6.50903e-12	6.5718e-12	1.76188e-14	4.33165	5.91341	129.619	3.9599e-08	1.65788e-05	0.000192392	0.0024313	0.00243708	1.65788e-05	6.44132	6.77458	8.38768	11.7678	11.7685	11.6121
ZNF296	291.868	1.46712	0.178093	8.23796	1.75176e-16	1.11677e-14	1.82418e-14	2.03344e-13	6.75708e-12	6.82242e-12	1.82418e-14	1.47026	3.33037	51.1846	7.47468e-06	0.00111116	0.0128947	0.456934	0.460022	0.00111116	7.15338	7.08776	7.58355	8.87413	8.60089	8.7466
PREX1	1429.86	-0.571363	0.069436	-8.22862	1.89379e-16	1.2041e-14	1.96682e-14	2.19245e-13	7.30474e-12	7.37557e-12	1.96682e-14	-0.575995	5.60591	21.836	0.011466	0.138807	1	1	1	0.138807	10.7318	10.7935	10.6917	10.1543	10.1748	10.1804
CTXN1	268.009	-1.64044	0.199395	-8.2271	1.91802e-16	1.21626e-14	1.98668e-14	2.21459e-13	7.398e-12	7.46993e-12	1.98668e-14	-1.67842	3.19429	59.197	3.44118e-06	0.00060166	0.0069821	0.210576	0.211784	0.00060166	8.76801	8.89629	8.29212	7.05116	7.01484	6.97985
AC017076.5	51.3151	3.5009	0.425789	8.22215	1.99885e-16	1.26415e-14	2.06491e-14	2.30179e-13	7.70956e-12	7.78471e-12	2.06491e-14	3.99484	0.939216	58.3603	3.71586e-06	0.000640585	0.00743382	0.227366	0.228689	0.000640585	2.09157	1.72604	4.14536	6.52893	6.49774	6.72673
XPC	2850.78	-0.56889	0.0692249	-8.218	2.06917e-16	1.30517e-14	2.13191e-14	2.37647e-13	7.9806e-12	8.0586e-12	2.13191e-14	-0.573805	6.60131	23.7717	0.00795874	0.109163	1	1	1	0.109163	11.7696	11.778	11.649	11.1545	11.1785	11.1667
TP73	677.92	-0.741775	0.0902983	-8.21472	2.12662e-16	1.33786e-14	2.18531e-14	2.436e-13	8.20195e-12	8.28234e-12	2.18531e-14	-0.753523	4.52769	28.657	0.00338509	0.0622815	0.72276	1	1	0.0622815	9.65011	9.73201	9.81411	8.97862	8.99353	8.98086
ST3GAL4	503.353	-0.82242	0.100167	-8.2105	2.20266e-16	1.38205e-14	2.2575e-14	2.51647e-13	8.495e-12	8.57848e-12	2.2575e-14	-0.814064	4.0994	27.3202	0.00330638	0.061384	0.712345	1	1	0.061384	9.3804	9.32794	9.26206	8.50294	8.60938	8.4498
GLRX	474.571	0.831782	0.10133	8.20863	2.23721e-16	1.39638e-14	2.2809e-14	2.54256e-13	8.6278e-12	8.71304e-12	2.2809e-14	0.838125	4.02291	26.9136	0.00290397	0.056149	0.651594	1	1	0.056149	8.49118	8.43011	8.30305	9.28674	9.2266	9.25072
C16orf86	38.1495	-2.60631	0.317503	-8.20875	2.23501e-16	1.39638e-14	2.2809e-14	2.54256e-13	8.61955e-12	8.70448e-12	2.2809e-14	-2.72158	0.347282	54.9245	5.14416e-06	0.000826612	0.00959261	0.314627	0.316592	0.000826612	6.2066	6.26997	5.60594	3.37157	3.88254	3.33219
CNNM2	256.943	-0.981198	0.119657	-8.20012	2.40138e-16	1.49494e-14	2.44188e-14	2.72201e-13	9.26068e-12	9.35241e-12	2.44188e-14	-0.989264	3.12814	27.6525	0.00230924	0.0487046	0.565204	1	1	0.0487046	8.34445	8.49154	8.41818	7.40957	7.47123	7.43596
COL7A1	142.566	1.50147	0.183409	8.18647	2.69007e-16	1.6703e-14	2.72832e-14	3.0413e-13	1.03737e-11	1.04768e-11	2.72832e-14	1.50669	2.30878	39.6412	6.36657e-05	0.00513707	0.0596144	1	1	0.00513707	6.2066	5.98461	6.47979	7.80712	7.72667	7.638
DGKE	614.259	0.883917	0.107993	8.18494	2.72437e-16	1.6872e-14	2.75593e-14	3.07208e-13	1.05057e-11	1.06103e-11	2.75593e-14	0.884901	4.39319	33.48	0.000814553	0.0255769	0.296814	1	1	0.0255769	8.88545	8.66153	8.7005	9.66715	9.59903	9.66025
RP11-1094M14.5	28.1438	4.25277	0.519746	8.1824	2.7825e-16	1.71873e-14	2.80744e-14	3.1295e-13	1.07296e-11	1.08367e-11	2.80744e-14	5.72937	0.138562	63.5104	2.34845e-06	0.000441998	0.00512926	0.143768	0.144533	0.000441998	0	0	2.52865	5.72206	5.86511	5.80787
AC113189.5	111.378	-1.46579	0.179294	-8.17531	2.95106e-16	1.81814e-14	2.96982e-14	3.3105e-13	1.13793e-11	1.14932e-11	2.96982e-14	-1.47399	1.9158	36.0768	0.000142475	0.00859657	0.0997609	1	1	0.00859657	7.28996	7.48164	7.30761	6.02264	5.92074	5.78225
GPR158	785.321	1.96295	0.24018	8.17283	3.01244e-16	1.85118e-14	3.02378e-14	3.37065e-13	1.16157e-11	1.17322e-11	3.02378e-14	2.03399	4.74574	105.478	1.33208e-07	4.50448e-05	0.000522733	0.00817405	0.00819816	4.50448e-05	7.88849	8.10682	8.7251	10.2008	10.2769	10.4141
FCRLA	111.035	1.6814	0.205833	8.16875	3.11591e-16	1.90984e-14	3.1196e-14	3.47746e-13	1.20143e-11	1.21352e-11	3.1196e-14	1.68704	1.96645	41.1338	2.30548e-05	0.00257511	0.0298834	1	1	0.00257511	5.76238	5.41099	6.0312	7.50976	7.31391	7.39766
GMNN	4274.28	0.572874	0.0701667	8.16447	3.22854e-16	1.97379e-14	3.22406e-14	3.59392e-13	1.24483e-11	1.25739e-11	3.22406e-14	0.567222	7.1847	24.2553	0.0079101	0.108884	1	1	1	0.108884	11.7543	11.6935	11.7946	12.3756	12.2606	12.3195
CD82	663.542	-1.23944	0.152063	-8.15087	3.61304e-16	2.20321e-14	3.59881e-14	4.01165e-13	1.39304e-11	1.40713e-11	3.59881e-14	-1.25329	4.49881	59.74	3.27546e-06	0.000584701	0.0067853	0.200462	0.201585	0.000584701	9.96777	9.96808	9.63528	8.55076	8.792	8.53433
ZCCHC24	945.948	1.03175	0.126668	8.14537	3.78135e-16	2.29997e-14	3.75685e-14	4.18782e-13	1.4579e-11	1.47268e-11	3.75685e-14	1.03094	5.01041	53.3914	2.55498e-05	0.00276837	0.0321262	1	1	0.00276837	9.10645	9.22875	9.48492	10.2947	10.337	10.3043
C1orf85	517.224	-0.711452	0.087456	-8.13497	4.12052e-16	2.49989e-14	4.08341e-14	4.55184e-13	1.58863e-11	1.60478e-11	4.08341e-14	-0.716951	4.13898	22.2779	0.00907126	0.118632	1	1	1	0.118632	9.34223	9.31754	9.32779	8.58899	8.64284	8.62504
CD2AP	7850.84	1.47581	0.181637	8.12504	4.47199e-16	2.70624e-14	4.42046e-14	4.92756e-13	1.72409e-11	1.74166e-11	4.42046e-14	1.50471	8.06061	105.051	1.36392e-07	4.58696e-05	0.000532304	0.00836931	0.00839413	4.58696e-05	11.8025	11.8196	12.3157	13.5067	13.4228	13.5753
EIF5	12023.3	0.662439	0.0816035	8.11778	4.74791e-16	2.86594e-14	4.68132e-14	5.21834e-13	1.83042e-11	1.84912e-11	4.68132e-14	0.6603	8.67591	32.8466	0.00173329	0.0406375	0.471588	1	1	0.0406375	13.1152	13.1465	13.2849	13.8725	13.7905	13.8782
USP30-AS1	25.9971	4.41759	0.544845	8.10797	5.14713e-16	3.09907e-14	5.06212e-14	5.64283e-13	1.98427e-11	2.0046e-11	5.06212e-14	6.58525	0.0532749	100.628	1.75141e-07	5.61399e-05	0.000651489	0.0107454	0.0107789	5.61399e-05	0	1.10708	0	5.83543	5.68405	5.62396
ERBB2	289.597	-1.00231	0.123695	-8.10311	5.35727e-16	3.21747e-14	5.25552e-14	5.85841e-13	2.06523e-11	2.08644e-11	5.25552e-14	-0.995463	3.30245	28.8593	0.00163933	0.0393491	0.456636	1	1	0.0393491	8.69797	8.57249	8.49649	7.61407	7.67908	7.53592
GDA	1422.43	-1.344	0.165964	-8.09813	5.58106e-16	3.34345e-14	5.4613e-14	6.0878e-13	2.15144e-11	2.1736e-11	5.4613e-14	-1.37287	5.60131	76.7618	8.21841e-07	0.000193051	0.00224031	0.0503649	0.0505794	0.000193051	11.1285	11.1484	10.6812	9.60054	9.60753	9.70286
FADS1	25590.4	-1.8251	0.225414	-8.09664	5.64957e-16	3.376e-14	5.51449e-14	6.14709e-13	2.17779e-11	2.20028e-11	5.51449e-14	-1.893	9.77159	106.491	1.26e-07	4.30752e-05	0.000499876	0.00773098	0.00775354	4.30752e-05	15.4817	15.5178	14.7789	13.4003	13.4216	13.4227
SLC25A28	642.441	0.91211	0.112724	8.09156	5.8907e-16	3.5113e-14	5.73548e-14	6.39344e-13	2.27069e-11	2.29419e-11	5.73548e-14	0.922188	4.45753	35.4066	0.000422053	0.0166506	0.193225	1	1	0.0166506	8.93757	8.79871	8.61532	9.72347	9.72547	9.71578
CEACAM1	37.6557	3.37659	0.417917	8.07957	6.49955e-16	3.86456e-14	6.31251e-14	7.03666e-13	2.50532e-11	2.53132e-11	6.31251e-14	3.81204	0.488539	53.4949	5.91892e-06	0.000912967	0.0105947	0.361918	0.364274	0.000912967	1.06169	2.48963	3.69218	6.10031	6.25963	6.04609
TMX1	2686.95	0.885525	0.109619	8.07824	6.57072e-16	3.89716e-14	6.36576e-14	7.09601e-13	2.53269e-11	2.55903e-11	6.36576e-14	0.885018	6.51566	50.119	5.0178e-05	0.00450412	0.0522691	1	1	0.00450412	10.8555	10.765	11.0147	11.8398	11.6664	11.7936
HNRNPCP4	178.586	-1.5408	0.190788	-8.07597	6.69431e-16	3.9606e-14	6.46939e-14	7.21153e-13	2.58025e-11	2.60717e-11	6.46939e-14	-1.58802	2.61142	43.7584	1.68492e-05	0.00207946	0.0241316	1	1	0.00207946	8.20256	8.206	7.76851	6.61614	6.25963	6.56787
MT2A	1288.99	4.30945	0.533795	8.07323	6.84623e-16	4.04046e-14	6.59983e-14	7.35694e-13	2.63874e-11	2.66633e-11	6.59983e-14	5.71872	5.45795	135.572	3.03119e-08	1.28656e-05	0.000149302	0.00186115	0.00186551	1.28656e-05	4.28431	4.6574	6.96611	11.3854	11.2857	11.228
PPP2R2A	3543.02	1.09163	0.135233	8.07225	6.90165e-16	4.06311e-14	6.63683e-14	7.39818e-13	2.66003e-11	2.68792e-11	6.63683e-14	1.0996	6.91403	71.5233	1.21992e-06	0.000268138	0.00311167	0.0747383	0.0750787	0.000268138	11.0148	11.0292	11.3487	12.2602	12.1435	12.307
NIPAL3	1263.7	-1.29478	0.160491	-8.06762	7.16838e-16	4.20974e-14	6.87634e-14	7.66517e-13	2.76276e-11	2.7918e-11	6.87634e-14	-1.31985	5.42918	74.5219	9.70199e-07	0.000220332	0.00255689	0.059448	0.0597099	0.000220332	10.8923	10.979	10.5358	9.40012	9.61598	9.50053
AC006538.1	111.25	1.51845	0.188486	8.05606	7.87944e-16	4.61596e-14	7.53987e-14	8.40481e-13	3.03674e-11	3.06873e-11	7.53987e-14	1.56111	1.9682	38.2863	6.62019e-05	0.00523547	0.0607562	1	1	0.00523547	6.04968	5.72612	5.67492	7.42172	7.39471	7.35311
AP001258.4	59.1574	2.25863	0.280709	8.04615	8.54413e-16	4.99308e-14	8.15588e-14	9.09149e-13	3.29282e-11	3.3276e-11	8.15588e-14	2.3744	1.081	56.7962	4.30014e-06	0.000721111	0.0083683	0.263074	0.264648	0.000721111	4.43696	4.00029	4.4897	6.52893	6.85268	6.53756
ANXA5	4506.89	0.6236	0.0775492	8.04135	8.88567e-16	5.17998e-14	8.46116e-14	9.43179e-13	3.42436e-11	3.46061e-11	8.46116e-14	0.620814	7.26187	26.9085	0.00364304	0.0656151	0.761446	1	1	0.0656151	11.8551	11.8214	11.6912	12.4302	12.374	12.4486
SDC1	415.452	-1.73831	0.216323	-8.03573	9.30252e-16	5.40976e-14	8.83649e-14	9.85017e-13	3.58491e-11	3.62296e-11	8.83649e-14	-1.79188	3.82738	73.0646	1.08333e-06	0.000242446	0.00281352	0.0663758	0.0666727	0.000242446	9.52794	9.50336	8.87188	7.53795	7.61306	7.52824
KATNB1	991.231	-1.55106	0.193231	-8.02698	9.99029e-16	5.79558e-14	9.46671e-14	1.05527e-12	3.84986e-11	3.89082e-11	9.46671e-14	-1.59314	5.08087	83.0775	5.26e-07	0.000142979	0.00165924	0.0322528	0.0323712	0.000142979	10.6551	10.7506	10.138	8.95372	8.9474	8.97069
SELPLG	641.29	-1.49197	0.185918	-8.02488	1.01629e-15	5.88138e-14	9.60686e-14	1.07089e-12	3.91626e-11	3.95803e-11	9.60686e-14	-1.5251	4.44078	80.9279	6.10173e-07	0.000156469	0.00181578	0.0374067	0.0375525	0.000156469	9.75732	9.67613	10.1978	8.26732	8.46715	8.38234
DGCR11	538.982	0.748915	0.0934257	8.01615	1.09108e-15	6.29894e-14	1.02889e-13	1.14692e-12	4.20437e-11	4.24932e-11	1.02889e-13	0.751125	4.20218	25.2615	0.00586757	0.08923	1	1	1	0.08923	8.62832	8.64499	8.67547	9.40472	9.45101	9.3604
USP37	1121.28	0.750813	0.0938976	7.99608	1.28447e-15	7.3975e-14	1.20833e-13	1.34695e-12	4.94946e-11	5.00251e-11	1.20833e-13	0.741792	5.25671	31.7403	0.00176067	0.0410605	0.476496	1	1	0.0410605	9.67143	9.6411	9.82173	10.4272	10.4165	10.5227
PPP1R35	779.94	-1.08468	0.13586	-7.98383	1.4186e-15	8.15028e-14	1.3313e-13	1.48402e-12	5.46615e-11	5.52488e-11	1.3313e-13	-1.09657	4.73253	52.182	1.3226e-05	0.00171726	0.0199283	0.807723	0.813979	0.00171726	10.1094	10.1767	9.84811	9.03113	9.00645	8.85932
CLSPN	4471.91	0.833784	0.104596	7.9715	1.56755e-15	8.98438e-14	1.46754e-13	1.63589e-12	6.03991e-11	6.10497e-11	1.46754e-13	0.833924	7.25059	43.8805	9.90791e-05	0.00687811	0.0798187	1	1	0.00687811	11.6996	11.739	11.487	12.4311	12.4796	12.548
UNKL	687.184	-0.685726	0.0860649	-7.96755	1.6185e-15	9.25416e-14	1.51161e-13	1.68501e-12	6.23607e-11	6.3034e-11	1.51161e-13	-0.688227	4.54928	23.7405	0.00715625	0.10202	1	1	1	0.10202	9.72802	9.77446	9.67791	9.08371	9.04451	9.00985
NMI	4685.33	2.28445	0.286743	7.96689	1.62722e-15	9.28179e-14	1.51612e-13	1.69004e-12	6.26953e-11	6.33738e-11	1.51612e-13	2.41149	7.31639	126.493	4.57734e-08	1.85334e-05	0.000215075	0.00281017	0.00281708	1.85334e-05	10.2293	10.0999	11.0876	13.0026	12.829	12.9945
AC004158.2	126.42	-1.48132	0.186155	-7.95748	1.75584e-15	9.99153e-14	1.63205e-13	1.81927e-12	6.7649e-11	6.83829e-11	1.63205e-13	-1.52454	2.10607	37.9718	5.82916e-05	0.00490648	0.0569383	1	1	0.00490648	7.45998	7.76798	7.43239	6.17402	5.86511	6.07169
UBXN6	2064.3	-0.734029	0.0922765	-7.95467	1.79607e-15	1.01961e-13	1.66547e-13	1.85653e-12	6.91972e-11	6.99497e-11	1.66547e-13	-0.740997	6.136	35.4566	0.000820076	0.0256993	0.298234	1	1	0.0256993	11.4114	11.3665	11.2118	10.6405	10.6129	10.5444
BEND6	154.36	1.25164	0.157647	7.93955	2.02917e-15	1.1492e-13	1.87715e-13	2.09249e-12	7.81757e-11	7.9028e-11	1.87715e-13	1.2594	2.42697	31.663	0.000624911	0.0215822	0.250456	1	1	0.0215822	6.47698	6.59678	6.47979	7.7359	7.7422	7.84396
AMOTL2	25.2685	4.34135	0.547119	7.93492	2.10625e-15	1.19003e-13	1.94383e-13	2.16682e-12	8.11431e-11	8.20298e-11	1.94383e-13	6.49461	-0.000887158	82.5387	5.45756e-07	0.000145059	0.00168337	0.0334625	0.033588	0.000145059	0	0	1.75922	5.46448	5.80725	5.70254
USP18	2588.31	4.52006	0.571092	7.91476	2.4773e-15	1.39636e-13	2.28087e-13	2.54252e-12	9.54354e-11	9.64808e-11	2.28087e-13	6.11462	6.46053	160.863	1.08573e-08	5.56835e-06	6.46192e-05	0.00066691	0.000668202	5.56835e-06	6.6742	6.57947	2.52865	12.3064	12.3677	12.2825
NT5C3AP1	59.382	2.11421	0.267178	7.91311	2.51039e-15	1.41168e-13	2.30588e-13	2.57041e-12	9.67076e-11	9.77695e-11	2.30588e-13	2.16038	1.11436	47.4248	1.11369e-05	0.00149002	0.0172913	0.680298	0.68541	0.00149002	4.36265	4.28284	4.88859	6.7378	6.46069	6.61217
UGT8	412.876	1.03369	0.130787	7.90365	2.70851e-15	1.51951e-13	2.48202e-13	2.76674e-12	1.04337e-10	1.05486e-10	2.48202e-13	1.04089	3.81984	37.2386	0.000379743	0.0154877	0.17973	1	1	0.0154877	8.17025	7.92008	8.12961	9.02914	9.2266	9.10695
MAPRE3	1110.47	-0.688189	0.0871005	-7.9011	2.7646e-15	1.54733e-13	2.52746e-13	2.8174e-12	1.06495e-10	1.0767e-10	2.52746e-13	-0.692765	5.2391	29.6618	0.00348227	0.0635001	0.736901	1	1	0.0635001	10.3472	10.4112	10.5006	9.70494	9.80523	9.69087
XLOC_033049	24.818	4.32048	0.546911	7.89979	2.79376e-15	1.55999e-13	2.54814e-13	2.84045e-12	1.07615e-10	1.08806e-10	2.54814e-13	6.46168	-0.0379307	81.8474	5.72388e-07	0.000149902	0.00173958	0.0350931	0.035227	0.000149902	0	0	1.75922	5.51073	5.80725	5.583
NOL10	2392.88	0.560319	0.0709503	7.89734	2.84908e-15	1.58347e-13	2.58649e-13	2.8832e-12	1.09741e-10	1.1096e-10	2.58649e-13	0.556271	6.34923	21.2301	0.0110272	0.135213	1	1	1	0.135213	10.9741	10.9149	10.8603	11.4984	11.4256	11.5109
HBP1	1060.25	-1.19794	0.151688	-7.8974	2.84775e-15	1.58347e-13	2.58649e-13	2.8832e-12	1.09693e-10	1.10908e-10	2.58649e-13	-1.21908	5.17667	62.8068	2.49567e-06	0.000465434	0.00540124	0.152772	0.153593	0.000465434	10.6541	10.6589	10.2468	9.33413	9.34825	9.29261
USPL1	935.24	0.730902	0.092671	7.88706	3.09377e-15	1.71546e-13	2.80209e-13	3.12354e-12	1.19163e-10	1.2049e-10	2.80209e-13	0.719189	4.99569	28.2181	0.00316027	0.0595153	0.690659	1	1	0.0595153	9.39445	9.4256	9.57339	10.2201	10.1194	10.2164
RP11-145M9.4	1863.57	1.52568	0.193452	7.88661	3.10501e-15	1.7177e-13	2.80575e-13	3.12761e-12	1.19593e-10	1.20928e-10	2.80575e-13	1.55285	5.99136	82.748	5.38e-07	0.000144581	0.00167783	0.0329865	0.0331091	0.000144581	10.0764	10.0203	9.47044	11.4991	11.3338	11.4939
GALNT12	2009.36	-0.575228	0.0731176	-7.86716	3.62788e-15	2.0023e-13	3.27063e-13	3.64583e-12	1.39728e-10	1.41291e-10	3.27063e-13	-0.582764	6.09728	22.6491	0.00848084	0.113438	1	1	1	0.113438	11.2826	11.2606	11.1526	10.6733	10.6172	10.6774
XLOC_000683	25.87	3.98164	0.506143	7.86663	3.64319e-15	2.00611e-13	3.27685e-13	3.65276e-12	1.40314e-10	1.41888e-10	3.27685e-13	5.14009	0.0380363	64.0557	2.24121e-06	0.000428364	0.00497105	0.137214	0.137933	0.000428364	2.09157	0	0	5.6822	5.74696	5.64116
PFDN6	2508.4	-0.652183	0.0829797	-7.85955	3.85508e-15	2.11789e-13	3.45944e-13	3.8563e-12	1.48471e-10	1.5014e-10	3.45944e-13	-0.659799	6.41727	29.1191	0.00250715	0.0512616	0.594877	1	1	0.0512616	11.6691	11.5882	11.4858	10.8998	10.9232	10.9661
SP4	721.596	0.998821	0.127258	7.84876	4.20168e-15	2.303e-13	3.76181e-13	4.19335e-12	1.61815e-10	1.63639e-10	3.76181e-13	0.994209	4.62322	44.1141	9.57296e-05	0.00671012	0.0778691	1	1	0.00671012	8.84849	8.78368	9.1022	9.85702	9.86672	9.99902
TMEM229B	27.3966	3.73169	0.475738	7.844	4.36429e-15	2.38665e-13	3.89843e-13	4.34565e-12	1.68073e-10	1.69972e-10	3.89843e-13	4.52845	0.153529	74.9234	9.41469e-07	0.000214599	0.00249037	0.0576885	0.0579418	0.000214599	1.66664	2.15778	0	5.70227	5.61828	5.92019
ISG20	404.064	3.40923	0.435016	7.83701	4.61415e-15	2.51751e-13	4.11219e-13	4.58393e-12	1.77691e-10	1.79703e-10	4.11219e-13	3.84084	3.80001	100.662	1.74793e-07	5.61399e-05	0.000651489	0.0107243	0.0107575	5.61399e-05	6.0258	6.18097	3.69218	9.61913	9.57755	9.51032
PAIP2	3535.02	-0.539449	0.0690614	-7.81115	5.66668e-15	3.08472e-13	5.03869e-13	5.61671e-12	2.18218e-10	2.20695e-10	5.03869e-13	-0.548525	6.91172	21.7533	0.010395	0.129766	1	1	1	0.129766	12.0571	12.0428	12.0026	11.5522	11.4123	11.5036
RP11-1017G21.5	52.1672	-1.79193	0.229496	-7.8081	5.80562e-15	3.15315e-13	5.15047e-13	5.74131e-12	2.23563e-10	2.26106e-10	5.15047e-13	-1.88287	0.810196	39.0359	2.99627e-05	0.00314144	0.0364555	1	1	0.00314144	6.45926	6.29138	6.40055	4.5859	4.27291	4.63585
XBP1	2587.38	-0.469131	0.0601156	-7.80382	6.00618e-15	3.25467e-13	5.31629e-13	5.92615e-12	2.3128e-10	2.33917e-10	5.31629e-13	-0.478515	6.46134	16.7135	0.0277365	0.243096	1	1	1	0.243096	11.5486	11.5785	11.5388	11.0932	11.0362	11.1141
VWA7	154.546	-1.72524	0.221259	-7.79738	6.32041e-15	3.40945e-13	5.56911e-13	6.20798e-12	2.43368e-10	2.46155e-10	5.56911e-13	-1.73891	2.38468	45.6036	1.36346e-05	0.00175917	0.0204148	0.832636	0.839126	0.00175917	7.84821	8.0763	7.72037	5.92355	6.60352	6.00237
H2AFX	5734.31	0.913913	0.117207	7.79741	6.31887e-15	3.40945e-13	5.56911e-13	6.20798e-12	2.43314e-10	2.46095e-10	5.56911e-13	0.916638	7.60741	56.671	1.80433e-05	0.00219025	0.0254173	1	1	0.00219025	11.8724	11.8406	12.1317	12.9391	12.8272	12.8507
GCDH	714.252	-0.825681	0.106049	-7.78584	6.9254e-15	3.72737e-13	6.08841e-13	6.78685e-12	2.66656e-10	2.69717e-10	6.08841e-13	-0.832555	4.60609	32.2418	0.00104265	0.0296958	0.344612	1	1	0.0296958	9.92484	9.86473	9.71113	9.08562	8.9805	8.96728
LAMP3	846.374	3.58644	0.460691	7.7849	6.9766e-15	3.74647e-13	6.11961e-13	6.82163e-12	2.6862e-10	2.71711e-10	6.11961e-13	4.12722	4.85637	115.545	7.81159e-08	2.91367e-05	0.000338124	0.00479475	0.00480756	2.91367e-05	6.99021	6.80468	4.4897	10.5848	10.681	10.6841
FAM46C	1177.28	0.814726	0.104758	7.7772	7.41494e-15	3.97291e-13	6.48949e-13	7.23394e-12	2.8549e-10	2.88782e-10	6.48949e-13	0.817286	5.32854	34.9353	0.000521731	0.0190674	0.221272	1	1	0.0190674	9.78426	9.82306	9.5779	10.6169	10.4873	10.5622
ATP10A	24.0185	4.49009	0.577655	7.77296	7.66749e-15	4.09066e-13	6.68182e-13	7.44833e-12	2.95206e-10	2.98618e-10	6.68182e-13	9.14196	-0.090558	33.9988	7.44368e-06	0.00110923	0.0128724	0.455047	0.458114	0.00110923	0	0	0	5.26305	5.92074	5.58892
ILF3-AS1	784.799	-0.934298	0.120199	-7.77293	7.66901e-15	4.09066e-13	6.68182e-13	7.44833e-12	2.95257e-10	2.98677e-10	6.68182e-13	-0.940826	4.74171	40.5765	0.000174549	0.00973046	0.112919	1	1	0.00973046	10.1023	10.0831	9.82553	9.11024	9.11775	9.00929
SLC18A2	92.8703	-2.11833	0.272696	-7.76809	7.96759e-15	4.24043e-13	6.92647e-13	7.72104e-12	3.06744e-10	3.10306e-10	6.92647e-13	-2.24396	1.6667	48.1497	1.02928e-05	0.00139222	0.0161563	0.628787	0.63346	0.00139222	7.33923	7.50932	6.93832	5.3161	4.27291	5.22055
DCAF8	3349.53	-0.587999	0.0759244	-7.74453	9.59345e-15	5.09436e-13	8.3213e-13	9.27589e-12	3.69329e-10	3.73627e-10	8.3213e-13	-0.592584	6.83335	26.1458	0.00570816	0.0875633	1	1	1	0.0875633	11.9939	12.0281	11.8938	11.3639	11.4506	11.3489
XLOC_026773	35.1245	2.89718	0.374355	7.73914	1.00091e-14	5.30329e-13	8.66258e-13	9.65632e-12	3.85322e-10	3.89816e-10	8.66258e-13	3.18902	0.407015	67.7894	1.64177e-06	0.000336804	0.00390852	0.10055	0.101041	0.000336804	3.27783	2.48963	3.02777	6.05421	6.07581	5.89172
LINGO1	528.197	0.762244	0.0985805	7.7322	1.05707e-14	5.58841e-13	9.1283e-13	1.01755e-11	4.0693e-10	4.11686e-10	9.1283e-13	0.754888	4.17475	24.5064	0.00585042	0.0889912	1	1	1	0.0889912	8.5593	8.64083	8.65854	9.33735	9.3684	9.42391
TPP1	3902.12	-0.614599	0.0795868	-7.72237	1.14188e-14	6.02339e-13	9.83882e-13	1.09675e-11	4.39565e-10	4.44715e-10	9.83882e-13	-0.620592	7.05317	29.1124	0.00372279	0.0664488	0.77112	1	1	0.0664488	12.1893	12.2381	12.1866	11.4915	11.6735	11.6028
SCARB2	3958.53	1.90541	0.246898	7.71741	1.18718e-14	6.24853e-13	1.02066e-12	1.13774e-11	4.56991e-10	4.62357e-10	1.02066e-12	1.98048	7.07214	117.36	7.12708e-08	2.69097e-05	0.00031228	0.00437474	0.00438629	2.69097e-05	10.2994	10.3877	11.1158	12.6124	12.6101	12.6492
SRSF2	16427.7	1.08565	0.140805	7.71032	1.25503e-14	6.5911e-13	1.07661e-12	1.20012e-11	4.83097e-10	4.88782e-10	1.07661e-12	1.09539	9.12477	73.7679	1.02694e-06	0.000230664	0.0026768	0.0629217	0.063202	0.000230664	13.2129	13.2307	13.5846	14.5104	14.4282	14.4119
GOLGA2	4391.72	-0.569216	0.0738736	-7.70528	1.30559e-14	6.8416e-13	1.11753e-12	1.24573e-11	5.0255e-10	5.08477e-10	1.11753e-12	-0.577521	7.22484	23.8876	0.00680807	0.098564	1	1	1	0.098564	12.3592	12.4067	12.3097	11.7616	11.733	11.861
FAM105B	2253.21	0.514777	0.0668519	7.70026	1.35791e-14	7.10016e-13	1.15977e-12	1.29281e-11	5.22675e-10	5.28853e-10	1.15977e-12	0.509018	6.26083	19.4021	0.0205027	0.200767	1	1	1	0.200767	10.8064	10.8478	10.9202	11.3437	11.4002	11.373
ZNF595	6520.13	-1.16523	0.151384	-7.69716	1.39129e-14	7.25874e-13	1.18567e-12	1.32168e-11	5.35506e-10	5.41851e-10	1.18567e-12	-1.18963	7.79648	71.3878	1.23284e-06	0.000270015	0.00313345	0.0755289	0.0758741	0.000270015	13.2487	13.2899	12.8528	11.9533	11.9975	11.9392
DEPDC7	370.571	-0.879327	0.114311	-7.69242	1.44376e-14	7.51605e-13	1.2277e-12	1.36853e-11	5.55688e-10	5.62286e-10	1.2277e-12	-0.904173	3.65795	27.4924	0.00246808	0.0507842	0.589338	1	1	0.0507842	8.95348	8.83563	8.96433	7.97736	7.97023	8.10078
SLC35E2B	1868.61	-0.858567	0.111626	-7.69149	1.45433e-14	7.5546e-13	1.23399e-12	1.37555e-11	5.59743e-10	5.66404e-10	1.23399e-12	-0.867712	5.9921	45.301	0.000103075	0.00703288	0.0816147	1	1	0.00703288	11.2661	11.3475	11.0765	10.3601	10.4547	10.3126
RDH11	1776.78	-0.978233	0.127379	-7.67973	1.59428e-14	8.26359e-13	1.3498e-12	1.50465e-11	6.13592e-10	6.2091e-10	1.3498e-12	-0.993206	5.92098	51.7819	9.83692e-06	0.00135437	0.0157171	0.601016	0.605403	0.00135437	11.3038	11.3086	10.981	10.2026	10.2115	10.2488
C1orf233	251.263	-1.01906	0.132795	-7.67394	1.66791e-14	8.62645e-13	1.40908e-12	1.57072e-11	6.41911e-10	6.49584e-10	1.40908e-12	-1.01652	3.0979	27.2969	0.0018416	0.0421716	0.48939	1	1	0.0421716	8.37313	8.52808	8.26999	7.32796	7.47123	7.37556
RNF43	216.168	1.36115	0.177579	7.66506	1.78746e-14	9.20483e-13	1.50355e-12	1.67603e-11	6.87886e-10	6.96144e-10	1.50355e-12	1.35885	2.89646	38.3721	7.44549e-05	0.00564317	0.0654874	1	1	0.00564317	6.64314	6.84868	7.2635	8.3039	8.28837	8.25495
PRTN3	28.2953	-2.7044	0.352819	-7.6651	1.78689e-14	9.20483e-13	1.50355e-12	1.67603e-11	6.87685e-10	6.95923e-10	1.50355e-12	-2.92387	-0.0915501	56.6928	4.34238e-06	0.000726216	0.00842754	0.265654	0.267248	0.000726216	5.73318	5.93104	5.2914	2.59327	2.97718	3.0864
D2HGDH	839.458	-0.901714	0.117681	-7.66237	1.82527e-14	9.37927e-13	1.53204e-12	1.70779e-11	7.02417e-10	7.10868e-10	1.53204e-12	-0.908085	4.83706	41.2213	0.000251916	0.0121219	0.140671	1	1	0.0121219	10.098	10.1637	10.0203	9.29997	9.23211	9.04851
XLOC_041489	1529.43	-1.53605	0.200483	-7.66175	1.83419e-14	9.40486e-13	1.53622e-12	1.71245e-11	7.05833e-10	7.14344e-10	1.53622e-12	-1.5801	5.70734	81.4793	5.87183e-07	0.000153126	0.00177698	0.0359996	0.0361376	0.000153126	11.3309	11.3145	10.7745	9.58711	9.432	9.72824
CASP9	1599.74	-0.518808	0.0677291	-7.66005	1.85861e-14	9.50965e-13	1.55334e-12	1.73153e-11	7.15214e-10	7.23856e-10	1.55334e-12	-0.522246	5.76775	18.6577	0.0201588	0.198808	1	1	1	0.198808	10.9062	10.8949	10.8361	10.3937	10.3648	10.3324
DCTN5	3906.32	0.444771	0.0581368	7.65042	2.00328e-14	1.02279e-12	1.67066e-12	1.86231e-11	7.70862e-10	7.80197e-10	1.67066e-12	0.441413	7.05408	15.7282	0.0387782	0.301297	1	1	1	0.301297	11.6662	11.6995	11.7068	12.107	12.1888	12.118
TTC26	588.831	0.71849	0.0941412	7.63204	2.31065e-14	1.1772e-12	1.92288e-12	2.14346e-11	8.89116e-10	8.99906e-10	1.92288e-12	0.706244	4.33014	22.7711	0.00803317	0.10974	1	1	1	0.10974	8.76441	8.75313	8.90096	9.55437	9.47908	9.50993
APOBEC3D	353.202	1.37671	0.181024	7.60511	2.8467e-14	1.4472e-12	2.36392e-12	2.63509e-11	1.09535e-09	1.10868e-09	2.36392e-12	1.38362	3.60083	48.6035	9.80206e-06	0.0013526	0.0156965	0.598896	0.603258	0.0013526	7.41472	7.44388	7.96033	9.04101	8.89281	9.04797
ANXA4	830.395	-0.672389	0.0885817	-7.59061	3.18408e-14	1.61528e-12	2.63845e-12	2.94112e-11	1.22514e-09	1.24007e-09	2.63845e-12	-0.670482	4.82206	24.0699	0.00675414	0.0981064	1	1	1	0.0981064	10.0049	10.0552	9.91379	9.33413	9.37836	9.27939
INTS7	2858.98	0.742293	0.0978482	7.58617	3.29507e-14	1.66803e-12	2.72462e-12	3.03718e-11	1.26781e-09	1.2833e-09	2.72462e-12	0.739242	6.60434	38.0741	0.000651246	0.0221679	0.257252	1	1	0.0221679	10.9904	10.9814	11.2089	11.8066	11.7703	11.8381
KLHL42	694.018	1.01392	0.133777	7.57923	3.47621e-14	1.756e-12	2.86831e-12	3.19736e-11	1.33747e-09	1.35384e-09	2.86831e-12	1.01103	4.56549	44.2717	8.62921e-05	0.00626274	0.0726775	1	1	0.00626274	8.73526	8.70208	9.0833	9.84804	9.85962	9.86785
SNAI3-AS1	136.509	-1.2309	0.16244	-7.57757	3.52082e-14	1.77477e-12	2.89898e-12	3.23154e-11	1.3546e-09	1.37122e-09	2.89898e-12	-1.22095	2.2179	27.2124	0.00104382	0.0296985	0.344643	1	1	0.0296985	7.65938	7.67327	7.39198	6.39971	6.46069	6.29102
YPEL3	257.227	-1.62541	0.214974	-7.56093	4.002e-14	2.01307e-12	3.28823e-12	3.66544e-11	1.53969e-09	1.55862e-09	3.28823e-12	-1.67139	3.13632	54.4135	5.40682e-06	0.000856504	0.0099395	0.33067	0.332757	0.000856504	8.72046	8.85733	8.17794	6.97897	6.96279	6.94564
ETV5	367.543	-0.86434	0.114384	-7.55649	4.14089e-14	2.07855e-12	3.39518e-12	3.78467e-11	1.59308e-09	1.61271e-09	3.39518e-12	-0.868328	3.64271	25.7656	0.00374287	0.0667104	0.774156	1	1	0.0667104	8.85528	8.83926	8.97805	7.92282	8.14391	8.02416
ULK1	753.208	-1.17902	0.156609	-7.5284	5.13646e-14	2.57287e-12	4.20261e-12	4.68472e-11	2e-09	2e-09	4.20261e-12	-1.19888	4.68353	54.8004	5.20654e-06	0.000834456	0.00968364	0.318437	0.320431	0.000834456	10.1431	10.1767	9.73959	8.82006	8.89975	8.82209
PKP4	4696.77	-0.891757	0.118457	-7.52807	5.14945e-14	2.57397e-12	4.20442e-12	4.68673e-11	2e-09	2e-09	4.20442e-12	-0.905665	7.32291	48.2271	2.35964e-05	0.0026119	0.0303104	1	1	0.0026119	12.6733	12.661	12.3817	11.642	11.6551	11.7401
L3MBTL2	1247.03	0.493879	0.0656293	7.52528	5.26057e-14	2.62401e-12	4.28616e-12	4.77785e-11	2e-09	2e-09	4.28616e-12	0.490331	5.4093	15.5601	0.0349817	0.28272	1	1	1	0.28272	10.0171	10.0219	10.0104	10.5227	10.5102	10.5033
KIAA0226	1989.72	1.38995	0.184813	7.52086	5.4419e-14	2.70879e-12	4.42464e-12	4.93222e-11	2.09339e-09	2.1194e-09	4.42464e-12	1.41454	6.07971	89.9293	3.34792e-07	9.81165e-05	0.00113862	0.0205345	0.0206045	9.81165e-05	9.8955	9.89477	10.4049	11.3981	11.6019	11.4904
MAP1B	1269.54	-0.799791	0.106355	-7.51998	5.4783e-14	2.72123e-12	4.44496e-12	4.95487e-11	2.10734e-09	2.13358e-09	4.44496e-12	-0.808165	5.43208	39.5002	0.000517362	0.0189527	0.219941	1	1	0.0189527	10.5418	10.6803	10.7428	9.74781	9.93922	9.87119
RICTOR	4723.97	1.17831	0.15675	7.51713	5.59934e-14	2.77319e-12	4.52983e-12	5.04947e-11	2.15384e-09	2.18072e-09	4.52983e-12	1.1933	7.32806	77.3255	7.88745e-07	0.000187423	0.00217499	0.048339	0.0485425	0.000187423	11.3125	11.3672	11.7494	12.6318	12.6436	12.7683
TOB1-AS1	36.6933	-2.01829	0.268498	-7.51697	5.60616e-14	2.77319e-12	4.52983e-12	5.04947e-11	2.15641e-09	2.18338e-09	4.52983e-12	-2.12375	0.276588	42.2502	2.01383e-05	0.00236617	0.0274587	1	1	0.00236617	5.90009	5.90349	5.9776	3.72542	3.88254	3.96284
KDELR1	5688.57	0.398867	0.0530791	7.51458	5.7094e-14	2.81841e-12	4.60369e-12	5.13181e-11	2.19606e-09	2.22358e-09	4.60369e-12	0.395499	7.59682	12.258	0.0624673	0.406265	1	1	1	0.406265	12.2879	12.2775	12.2108	12.6709	12.6717	12.6407
KDM5B	4488.36	-0.642403	0.0855288	-7.51095	5.86977e-14	2.89159e-12	4.72323e-12	5.26506e-11	2.25769e-09	2.28604e-09	4.72323e-12	-0.649677	7.25426	32.7366	0.0023502	0.0491975	0.570924	1	1	0.0491975	12.3376	12.4137	12.5005	11.7018	11.8432	11.7748
C21orf58	776.666	-0.71458	0.0952135	-7.50503	6.14142e-14	3.01917e-12	4.93163e-12	5.49736e-11	2.36211e-09	2.39184e-09	4.93163e-12	-0.719107	4.7231	27.5339	0.00407322	0.0699627	0.811898	1	1	0.0699627	9.87058	9.86473	10.007	9.13629	9.29135	9.17793
AC010536.1	61.1774	2.02908	0.270505	7.50106	6.33036e-14	3.10565e-12	5.07289e-12	5.65483e-11	2.43472e-09	2.46542e-09	5.07289e-12	2.11164	1.14618	47.8186	1.06688e-05	0.00143992	0.0167098	0.651747	0.656602	0.00143992	4.28431	4.78367	4.63527	6.79498	6.60352	6.53756
TMEM201	1750.48	0.845044	0.112676	7.49975	6.39415e-14	3.12409e-12	5.10301e-12	5.6884e-11	2.45913e-09	2.49027e-09	5.10301e-12	0.844329	5.89567	46.3449	0.000171837	0.00964044	0.111875	1	1	0.00964044	10.1719	10.2359	10.4449	11.0941	11.222	11.0906
MT-RNR1	13505.9	-0.413641	0.0551525	-7.49995	6.38401e-14	3.12409e-12	5.10301e-12	5.6884e-11	2.45529e-09	2.48631e-09	5.10301e-12	-0.419953	8.84405	14.3495	0.0454394	0.334392	1	1	1	0.334392	13.9162	13.8603	13.9633	13.5046	13.5124	13.4807
ZNF618	1520.37	0.835777	0.111633	7.48683	7.05595e-14	3.44039e-12	5.61965e-12	6.26432e-11	2.71358e-09	2.74801e-09	5.61965e-12	0.837018	5.69336	43.8018	0.000226082	0.0114685	0.133089	1	1	0.0114685	10.0381	10.0953	10.1319	10.7757	11.0518	10.9548
COMMD2	1275.06	0.852629	0.11397	7.48118	7.36572e-14	3.5841e-12	5.85439e-12	6.52599e-11	2.83263e-09	2.86865e-09	5.85439e-12	0.848712	5.44171	40.3735	0.000270892	0.0127655	0.148141	1	1	0.0127655	9.70565	9.78204	9.99359	10.7028	10.6024	10.7314
AHRR	219.875	1.56695	0.209477	7.48033	7.41376e-14	3.58702e-12	5.85916e-12	6.5313e-11	2.85096e-09	2.88736e-09	5.85916e-12	1.58961	2.92506	50.0861	8.37712e-06	0.00119898	0.0139138	0.511968	0.515562	0.00119898	6.62736	6.64748	7.0722	8.6024	8.26707	8.20376
CCS	806.782	-0.731869	0.097834	-7.48073	7.39133e-14	3.58702e-12	5.85916e-12	6.5313e-11	2.84241e-09	2.87863e-09	5.85916e-12	-0.726425	4.77879	27.851	0.00352146	0.064025	0.742993	1	1	0.064025	9.9787	9.98953	9.94555	9.20295	9.39319	9.16311
HNRNPL	6229.15	-0.585828	0.0783163	-7.48027	7.41685e-14	3.58702e-12	5.85916e-12	6.5313e-11	2.85208e-09	2.88857e-09	5.85916e-12	-0.593411	7.72736	27.4849	0.00520979	0.0823096	0.95518	1	1	0.0823096	12.82	12.8071	12.9762	12.2893	12.2741	12.2781
HSPA1B	5240.46	1.33024	0.178001	7.47323	7.82509e-14	3.77679e-12	6.16915e-12	6.87685e-11	3e-09	3e-09	6.16915e-12	1.35296	7.4761	91.2133	3.08661e-07	9.26647e-05	0.00107535	0.0189333	0.0189963	9.26647e-05	11.3235	11.3532	11.8404	12.9103	12.9017	12.8242
POLR1B	2659.67	0.824177	0.110298	7.47231	7.8799e-14	3.79556e-12	6.19981e-12	6.91103e-11	3e-09	3.06891e-09	6.19981e-12	0.823522	6.49966	45.5918	0.000160699	0.00929928	0.107916	1	1	0.00929928	10.7808	10.8424	11.0797	11.7326	11.7213	11.7419
PRUNE	1319.78	-0.601534	0.0805059	-7.47193	7.90278e-14	3.79891e-12	6.20528e-12	6.91712e-11	3e-09	3.07782e-09	6.20528e-12	-0.606364	5.49088	22.5395	0.0085624	0.114113	1	1	1	0.114113	10.6801	10.6722	10.552	9.99051	10.0494	10.0688
RRP15	1885.19	0.813608	0.108917	7.46996	8.02164e-14	3.84829e-12	6.28593e-12	7.00703e-11	3.08432e-09	3.12411e-09	6.28593e-12	0.811002	6.00461	41.0589	0.000282513	0.0132221	0.153438	1	1	0.0132221	10.3106	10.3563	10.577	11.2415	11.1656	11.2822
CTC-462L7.1	94.6513	1.56491	0.209522	7.46896	8.08329e-14	3.87008e-12	6.32152e-12	7.0467e-11	3.10794e-09	3.14812e-09	6.32152e-12	1.56554	1.74454	34.4314	0.00010433	0.00706531	0.081991	1	1	0.00706531	5.36571	5.59448	5.86403	7.26864	7.01484	7.15576
TRIM47	164.495	-1.23375	0.165312	-7.46316	8.44687e-14	4.03605e-12	6.59262e-12	7.3489e-11	3.24765e-09	3.28972e-09	6.59262e-12	-1.21059	2.47638	27.5026	0.000866817	0.026596	0.308639	1	1	0.026596	7.88849	7.80567	7.83029	6.45989	6.96279	6.52217
ACVR1	1058.09	0.747896	0.10028	7.45811	8.7774e-14	4.18559e-12	6.83689e-12	7.62119e-11	3.37465e-09	3.41844e-09	6.83689e-12	0.752145	5.17439	29.33	0.0016607	0.0396282	0.459875	1	1	0.0396282	9.70377	9.68019	9.4607	10.3442	10.3798	10.4129
MAPK3	1497.57	-0.538707	0.0722666	-7.45444	9.02525e-14	4.29519e-12	7.01591e-12	7.82075e-11	3.46985e-09	3.51497e-09	7.01591e-12	-0.537564	5.67189	19.7447	0.0174885	0.180544	1	1	1	0.180544	10.7994	10.813	10.7568	10.2279	10.3318	10.2191
RP11-412D9.4	111.751	-1.21277	0.16275	-7.45174	9.21173e-14	4.37521e-12	7.14662e-12	7.96645e-11	3.54145e-09	3.5876e-09	7.14662e-12	-1.24405	1.92957	26.4506	0.00118909	0.0323954	0.37594	1	1	0.0323954	7.32951	7.36528	7.218	6.03851	6.02595	6.1499
CDC25C	852.157	-0.87645	0.117662	-7.44886	9.41478e-14	4.46275e-12	7.28962e-12	8.12586e-11	3.61942e-09	3.66668e-09	7.28962e-12	-0.887423	4.86131	36.3895	0.000331813	0.0144856	0.168102	1	1	0.0144856	10.2552	10.1134	9.94555	9.20997	9.21552	9.26744
SNCG	1538.33	-0.961853	0.129149	-7.44761	9.50448e-14	4.49633e-12	7.34447e-12	8.187e-11	3.65381e-09	3.70161e-09	7.34447e-12	-0.974524	5.71181	51.2326	1.753e-05	0.00214913	0.0249401	1	1	0.00214913	11.0822	11.0747	10.796	9.97718	10.1459	9.95441
XLOC_010788	47.1786	-3.65687	0.491524	-7.43987	1.00786e-13	4.75849e-12	7.77268e-12	8.66433e-11	3.87441e-09	3.9252e-09	7.77268e-12	-4.58691	0.671053	72.8745	1.09919e-06	0.000244218	0.00283408	0.067345	0.0676484	0.000244218	6.62736	6.99943	5.45723	2.20044	3.34567	1.83336
PIGQ	1243.7	-0.728155	0.0980004	-7.43012	1.08502e-13	5.11268e-12	8.35124e-12	9.30926e-11	4.17093e-09	4.22572e-09	8.35124e-12	-0.731932	5.40429	32.068	0.00169419	0.0400549	0.464826	1	1	0.0400549	10.6365	10.6287	10.5265	9.9407	9.91888	9.76042
SLC16A3	145.347	-1.56901	0.211261	-7.42688	1.11192e-13	5.22907e-12	8.54135e-12	9.52118e-11	4.2742e-09	4.33046e-09	8.54135e-12	-1.58863	2.30715	40.8815	2.37799e-05	0.00262277	0.0304366	1	1	0.00262277	7.84139	7.95405	7.47169	6.33692	6.30215	5.989
LINC00263	563.534	-3.18155	0.4306	-7.38865	1.48326e-13	6.96168e-12	1.13715e-11	1.26759e-10	5.7015e-09	5.7767e-09	1.13715e-11	-3.65073	4.27721	87.2234	3.98688e-07	0.000113597	0.00131826	0.0244512	0.0245369	0.000113597	10.3922	10.451	8.59766	6.31101	6.49774	6.43278
SPSB1	20.7797	4.10835	0.55629	7.38526	1.52151e-13	7.12717e-12	1.16418e-11	1.29773e-10	5.84837e-09	5.92566e-09	1.16418e-11	6.236	-0.266208	82.2864	5.55305e-07	0.000146194	0.00169655	0.0340469	0.0341757	0.000146194	0	1.10708	0	5.20797	5.61828	5.33774
XLOC_033046	23.1614	3.98876	0.540629	7.378	1.60686e-13	7.51222e-12	1.22707e-11	1.36784e-10	6.17628e-09	6.25807e-09	1.22707e-11	5.5447	-0.0778038	68.7662	1.517e-06	0.000316489	0.00367277	0.0929184	0.0933644	0.000316489	1.66664	0	0	5.85349	5.32032	5.39295
RRP36	3032.63	0.389216	0.0527742	7.37512	1.64196e-13	7.66132e-12	1.25143e-11	1.39499e-10	6.31105e-09	6.39479e-09	1.25143e-11	0.382692	6.68953	11.5309	0.0751272	0.455501	1	1	1	0.455501	11.3406	11.3501	11.389	11.7616	11.7426	11.7387
GPRC5B	234.28	-1.40478	0.190566	-7.37164	1.68539e-13	7.84859e-12	1.28202e-11	1.42908e-10	6.4778e-09	6.56392e-09	1.28202e-11	-1.41677	2.99586	41.2146	2.39499e-05	0.00263209	0.0305447	1	1	0.00263209	8.57584	8.47759	8.14184	6.82275	7.27174	6.94794
CA11	357.441	-0.774125	0.105146	-7.36237	1.8067e-13	8.3971e-12	1.37161e-11	1.52896e-10	6.94387e-09	7e-09	1.37161e-11	-0.799061	3.60793	20.9843	0.0078401	0.108259	1	1	1	0.108259	8.84849	8.81359	8.82712	8.10721	7.91651	8.06723
DDB2	366.341	-0.940832	0.127929	-7.35432	1.91903e-13	8.90183e-12	1.45406e-11	1.62086e-10	7.3754e-09	7.47385e-09	1.45406e-11	-0.945556	3.64442	27.8136	0.00159709	0.0387839	0.450077	1	1	0.0387839	8.97546	9.0297	8.71695	7.98147	7.98336	7.97412
PPP1R14A	885.426	-0.749804	0.101981	-7.3524	1.94672e-13	9.01277e-12	1.47218e-11	1.64106e-10	7.48165e-09	7.58171e-09	1.47218e-11	-0.755429	4.91545	29.2092	0.00207953	0.0455403	0.528483	1	1	0.0455403	10.2055	10.1299	10.0104	9.44399	9.35836	9.30615
LYSMD2	936.936	1.51032	0.205436	7.35177	1.95594e-13	9.03788e-12	1.47628e-11	1.64563e-10	7.51687e-09	7.6176e-09	1.47628e-11	1.54181	5.00258	68.2203	1.58534e-06	0.000328513	0.0038123	0.0970991	0.0975683	0.000328513	9.14852	9.01046	8.4282	10.4768	10.3897	10.4851
ADCK4	622.056	-0.715663	0.0974613	-7.34305	2.08773e-13	9.62818e-12	1.5727e-11	1.75311e-10	8e-09	8.13086e-09	1.5727e-11	-0.722525	4.4066	23.5905	0.00588297	0.08942	1	1	1	0.08942	9.61454	9.65975	9.51345	8.95372	8.83607	8.85133
FBXO6	1097.68	0.759099	0.103405	7.341	2.12003e-13	9.74479e-12	1.59175e-11	1.77435e-10	8.14704e-09	8.25665e-09	1.59175e-11	0.757665	5.22356	34.1717	0.0014624	0.0366757	0.425612	1	1	0.0366757	9.62451	9.60521	9.77537	10.4496	10.5124	10.3313
ENTPD1	86.9832	-1.5575	0.212174	-7.34067	2.12527e-13	9.74479e-12	1.59175e-11	1.77435e-10	8.16679e-09	8.27709e-09	1.59175e-11	-1.58807	1.5698	33.4491	8.75679e-05	0.00632545	0.0734051	1	1	0.00632545	7.0741	7.26059	6.7272	5.46448	5.47697	5.49741
RNF213	15258.4	2.32956	0.317348	7.34073	2.12437e-13	9.74479e-12	1.59175e-11	1.77435e-10	8.16354e-09	8.27358e-09	1.59175e-11	2.48827	9.01612	111.93	9.41445e-08	3.42842e-05	0.000397859	0.00577821	0.00579403	3.42842e-05	11.6541	11.831	12.7774	14.4792	14.7782	14.7062
XLOC_050508	26.6637	3.15642	0.430107	7.33868	2.15715e-13	9.87196e-12	1.61252e-11	1.7975e-10	8.28906e-09	8.40123e-09	1.61252e-11	3.63026	0.096759	51.1103	7.53206e-06	0.00111699	0.0129624	0.460435	0.463553	0.00111699	2.4194	2.75925	0	5.77986	5.54935	5.67497
ALG5	1121.5	0.62105	0.084655	7.33624	2.1967e-13	1.00337e-11	1.63894e-11	1.82695e-10	8.44083e-09	8.55528e-09	1.63894e-11	0.611491	5.25748	21.7713	0.00975868	0.124353	1	1	1	0.124353	9.81767	9.72219	9.83686	10.4452	10.3344	10.4389
KLF9	488.427	-0.786515	0.107294	-7.33047	2.29341e-13	1.04554e-11	1.70782e-11	1.90374e-10	8.8122e-09	8.93192e-09	1.70782e-11	-0.787336	4.05708	24.3148	0.00476088	0.0779119	0.904146	1	1	0.0779119	9.32522	9.29916	9.1873	8.38994	8.56642	8.522
OSBP	3482.6	-0.39801	0.0542976	-7.33016	2.29885e-13	1.04602e-11	1.70861e-11	1.90461e-10	8.83288e-09	9e-09	1.70861e-11	-0.402902	6.88955	12.6136	0.0595515	0.394175	1	1	1	0.394175	11.945	11.9872	11.9207	11.5345	11.5631	11.565
S100A4	2869.81	-3.27733	0.447649	-7.32121	2.45749e-13	1.11607e-11	1.82303e-11	2.03217e-10	9.44216e-09	9.57093e-09	1.82303e-11	-3.80454	6.6236	87.0538	4.03141e-07	0.000114336	0.00132684	0.0247238	0.0248109	0.000114336	12.8226	12.7752	10.8209	8.82235	8.43885	8.50174
TOE1	1422.08	0.534383	0.0730087	7.31945	2.4899e-13	1.12864e-11	1.84357e-11	2.05505e-10	9.56644e-09	9.69716e-09	1.84357e-11	0.531394	5.59744	19.4673	0.0198605	0.196479	1	1	1	0.196479	10.1459	10.1709	10.2268	10.7109	10.7632	10.6798
FCGRT	231.547	-1.07125	0.146414	-7.31657	2.54388e-13	1.15093e-11	1.87996e-11	2.09563e-10	9.7736e-09	9.90741e-09	1.87996e-11	-1.09635	2.97391	30.0588	0.00100804	0.0290867	0.337543	1	1	0.0290867	8.26509	8.18327	8.45787	7.32796	7.1606	7.14575
RPN1	8131.44	0.311183	0.042534	7.31608	2.55312e-13	1.15292e-11	1.88321e-11	2.09925e-10	9.80882e-09	9.94337e-09	1.88321e-11	0.306462	8.11187	7.67359	0.146614	0.680586	1	1	1	0.680586	12.8357	12.8117	12.827	13.1363	13.1535	13.1216
PSMB9	829.789	3.42348	0.468096	7.31362	2.6003e-13	1.17036e-11	1.91171e-11	2.13101e-10	1e-08	1.01271e-08	1.91171e-11	4.12508	4.82311	104.771	1.38527e-07	4.63342e-05	0.000537696	0.00850015	0.0085255	4.63342e-05	5.47556	5.81753	7.58355	10.6255	10.6749	10.5289
PARP11	86.6979	1.55233	0.212254	7.31356	2.60156e-13	1.17036e-11	1.91171e-11	2.13101e-10	1e-08	1.0132e-08	1.91171e-11	1.54654	1.62211	31.6587	0.000160787	0.00929928	0.107916	1	1	0.00929928	5.43987	5.2453	5.80371	7.05896	6.90878	7.08208
IL20RB	62.6846	1.8809	0.257263	7.31119	2.64789e-13	1.18896e-11	1.94209e-11	2.16488e-10	1.01721e-08	1.03125e-08	1.94209e-11	1.97297	1.15307	44.8828	1.47979e-05	0.00187777	0.0217911	0.903558	0.91072	0.00187777	4.63935	4.72192	4.76748	6.55124	6.881	6.52217
XLOC_033946	380.664	-1.22692	0.168123	-7.29776	2.92606e-13	1.31139e-11	2.14207e-11	2.3878e-10	1.12404e-08	1.13958e-08	2.14207e-11	-1.23963	3.69652	43.1199	3.42905e-05	0.00345397	0.0400823	1	1	0.00345397	9.06312	9.24256	8.84967	7.65583	8.02203	7.82276
VIMP	1386.45	0.698256	0.0956862	7.29735	2.93497e-13	1.31292e-11	2.14457e-11	2.39058e-10	1.12744e-08	1.14305e-08	2.14457e-11	0.691675	5.56168	29.8047	0.00258232	0.0522523	0.606374	1	1	0.0522523	10.011	9.96975	10.1622	10.8188	10.695	10.7144
LINC00304	20.0332	4.07536	0.558551	7.29632	2.95755e-13	1.32054e-11	2.15702e-11	2.40446e-10	1.13608e-08	1.15185e-08	2.15702e-11	6.20332	-0.286372	81.3538	5.92325e-07	0.000153497	0.00178129	0.0363143	0.0364541	0.000153497	0	1.10708	0	5.51073	5.32032	5.1897
PAPPA	41.8345	2.28684	0.313878	7.28575	3.1988e-13	1.42293e-11	2.32426e-11	2.59089e-10	1.22869e-08	1.2458e-08	2.32426e-11	2.44962	0.640202	47.7357	1.07654e-05	0.00144531	0.0167724	0.657625	0.662544	0.00144531	4.20147	3.50929	3.39789	6.18832	6.21583	6.11748
KCTD15	943.623	0.876271	0.120271	7.28583	3.19691e-13	1.42293e-11	2.32426e-11	2.59089e-10	1.228e-08	1.24507e-08	2.32426e-11	0.874409	5.00582	40.1917	0.000342515	0.0147411	0.171066	1	1	0.0147411	9.26529	9.29121	9.56433	10.2262	10.3293	10.21
SLC44A2	1514.5	-0.733547	0.100695	-7.28483	3.22069e-13	1.43e-11	2.33581e-11	2.60376e-10	1.23707e-08	1.25433e-08	2.33581e-11	-0.741395	5.6862	36.5385	0.00106366	0.0300206	0.348381	1	1	0.0300206	10.7958	10.8433	11.013	10.1276	10.2254	10.0976
WRB	1226.79	-0.765027	0.105089	-7.2798	3.34312e-13	1.4816e-11	2.42009e-11	2.69772e-10	1.28406e-08	1.3e-08	2.42009e-11	-0.776577	5.38357	35.5231	0.000895608	0.0270856	0.314322	1	1	0.0270856	10.5812	10.5308	10.6749	9.94491	9.78289	9.73794
RNF149	1010.47	0.682762	0.0938019	7.27876	3.36897e-13	1.49028e-11	2.43428e-11	2.71354e-10	1.29395e-08	1.31208e-08	2.43428e-11	0.675234	5.10747	25.1692	0.00500948	0.0804625	0.933745	1	1	0.0804625	9.63441	9.52613	9.6482	10.3617	10.2003	10.2785
XLOC_021612	142.522	-1.10194	0.151405	-7.2781	3.38554e-13	1.49484e-11	2.44172e-11	2.72183e-10	1.3e-08	1.31853e-08	2.44172e-11	-1.09717	2.27622	23.7799	0.00296171	0.0569711	0.661134	1	1	0.0569711	7.628	7.60649	7.58355	6.59483	6.56911	6.40954
ING4	314.656	-1.13634	0.1563	-7.27025	3.58825e-13	1.58142e-11	2.58314e-11	2.87947e-10	1.3781e-08	1.4e-08	2.58314e-11	-1.14114	3.42412	34.6499	0.000247625	0.012076	0.140138	1	1	0.012076	8.84167	8.89978	8.49649	7.57107	7.7422	7.58565
TUBB4A	84.4931	-2.08132	0.286364	-7.2681	3.64572e-13	1.60378e-11	2.61968e-11	2.92019e-10	1.4e-08	1.41986e-08	2.61968e-11	-2.20439	1.53267	49.0434	9.35195e-06	0.00130808	0.0151799	0.571451	0.575556	0.00130808	7.30987	7.33466	6.66073	4.78721	4.71185	5.24326
STT3A	7344.88	0.475135	0.0654062	7.26437	3.74775e-13	1.64563e-11	2.68803e-11	2.99639e-10	1.43929e-08	1.4596e-08	2.68803e-11	0.470679	7.96455	17.9777	0.0261892	0.233762	1	1	1	0.233762	12.5139	12.5996	12.6396	13.0326	13.0947	13.0552
CD46	7714.83	-0.713181	0.0982122	-7.26163	3.82451e-13	1.67625e-11	2.73804e-11	3.05214e-10	1.46873e-08	1.48949e-08	2.73804e-11	-0.723666	8.03822	34.2729	0.000646096	0.0220418	0.255789	1	1	0.0220418	13.3042	13.2887	13.0804	12.5582	12.4598	12.5136
SAPCD2	1815.82	-0.548724	0.0756246	-7.25589	3.99043e-13	1.74576e-11	2.85158e-11	3.1787e-10	1.5324e-08	1.55411e-08	2.85158e-11	-0.55486	5.94977	21.7565	0.0128071	0.148047	1	1	1	0.148047	11.0677	11.0685	11.0908	10.5943	10.5237	10.4593
SFXN2	376.896	-0.761253	0.10495	-7.25348	4.06199e-13	1.77381e-11	2.8974e-11	3.22978e-10	1.55984e-08	1.58198e-08	2.8974e-11	-0.777459	3.68144	21.4679	0.00885205	0.116633	1	1	1	0.116633	8.82792	8.90326	8.95743	8.08063	8.13217	8.15868
TJP1	2441.05	0.620265	0.0855223	7.25267	4.08641e-13	1.78121e-11	2.90949e-11	3.24326e-10	1.56918e-08	1.59149e-08	2.90949e-11	0.616357	6.37694	26.644	0.00483943	0.078756	0.913943	1	1	0.078756	10.9184	10.8559	10.9553	11.4383	11.5477	11.6024
SEPSECS	650.856	-0.769851	0.106288	-7.24306	4.38672e-13	1.90862e-11	3.11762e-11	3.47526e-10	1.68446e-08	1.70845e-08	3.11762e-11	-0.768962	4.47139	26.5759	0.00306373	0.0583579	0.677228	1	1	0.0583579	9.72432	9.75917	9.54142	8.85857	8.99353	8.90573
TBC1D10C	195.438	-1.06497	0.147065	-7.24148	4.43831e-13	1.92755e-11	3.14853e-11	3.50972e-10	1.7e-08	1.72854e-08	3.14853e-11	-1.09161	2.72813	27.2577	0.00165205	0.0394912	0.458285	1	1	0.0394912	7.98453	7.96075	8.2247	7.05896	6.93604	6.92237
LTBP2	33.8692	2.61519	0.36131	7.23807	4.55107e-13	1.97293e-11	3.22265e-11	3.59234e-10	1.74747e-08	1.77246e-08	3.22265e-11	2.80941	0.386494	52.2605	6.69791e-06	0.00101282	0.0117535	0.409497	0.412216	0.00101282	2.68635	3.35512	3.69218	5.94054	5.74696	6.01122
EPSTI1	2095.07	3.39049	0.468884	7.23098	4.79533e-13	2.07505e-11	3.38945e-11	3.77828e-10	1.84121e-08	1.86759e-08	3.38945e-11	3.94894	6.1588	96.2995	2.25874e-07	7.09244e-05	0.000823058	0.0138571	0.0139012	7.09244e-05	8.46921	8.30934	6.08288	11.9707	11.904	11.9625
SYNJ2	1681.31	0.569023	0.078744	7.22624	4.9654e-13	2.14475e-11	3.50331e-11	3.90519e-10	1.90647e-08	1.93383e-08	3.50331e-11	0.568232	5.83896	22.3417	0.0113082	0.137485	1	1	1	0.137485	10.405	10.3939	10.4024	10.8916	11.0487	10.9808
TAF8	2131.33	0.542292	0.0751234	7.21867	5.24972e-13	2.26346e-11	3.69721e-11	4.12134e-10	2.01558e-08	2.04456e-08	3.69721e-11	0.536598	6.18037	21.1685	0.0150008	0.16366	1	1	1	0.16366	10.7207	10.7095	10.8529	11.2941	11.3364	11.2794
EPB41	19175.5	0.579337	0.0804347	7.20258	5.90852e-13	2.5429e-11	4.15367e-11	4.63016e-10	2.26846e-08	2.3e-08	4.15367e-11	0.576565	9.34873	25.6564	0.00600098	0.0906763	1	1	1	0.0906763	13.8334	13.8996	13.9853	14.4116	14.5249	14.5262
HDGFRP2	2074.06	-0.592984	0.0823452	-7.2012	5.9687e-13	2.56417e-11	4.18841e-11	4.66889e-10	2.2915e-08	2.32457e-08	4.18841e-11	-0.596675	6.14228	24.2348	0.00693382	0.0997278	1	1	1	0.0997278	11.3628	11.2835	11.1987	10.6878	10.7479	10.6481
XLOC_003194	255.136	-2.64335	0.367415	-7.19445	6.27141e-13	2.68469e-11	4.38527e-11	4.88833e-10	2.40766e-08	2.44246e-08	4.38527e-11	-2.89303	3.13396	75.7598	8.84714e-07	0.000204695	0.00237543	0.0542144	0.0544488	0.000204695	9.16502	9.11324	7.81509	5.94054	5.74696	6.101
PRKCE	67.4906	2.65938	0.369644	7.19444	6.27175e-13	2.68469e-11	4.38527e-11	4.88833e-10	2.40772e-08	2.44259e-08	4.38527e-11	2.89841	1.25946	49.4653	8.94247e-06	0.00126518	0.0146821	0.546474	0.550355	0.00126518	4.01998	2.98633	4.88859	6.74748	7.11363	6.7975
CFB	23.6195	3.37825	0.469603	7.19383	6.29983e-13	2.69188e-11	4.39701e-11	4.90142e-10	2.41844e-08	2.45353e-08	4.39701e-11	4.04478	-0.0425231	56.9066	4.25558e-06	0.000717419	0.00832545	0.260356	0.261905	0.000717419	1.66664	2.48963	0	5.66185	5.32032	5.56508
C19orf10	2630.39	0.683913	0.0952191	7.18252	6.84397e-13	2.91915e-11	4.76825e-11	5.31524e-10	2.62726e-08	2.66545e-08	4.76825e-11	0.683539	6.48454	31.2383	0.00170165	0.0401097	0.465463	1	1	0.0401097	11.0441	11.0156	10.8566	11.7188	11.6956	11.5816
SERPINH1	7022.08	0.878724	0.122375	7.18058	6.94142e-13	2.95017e-11	4.8189e-11	5.37171e-10	2.66453e-08	2.7e-08	4.8189e-11	0.878765	7.9	47.3958	3.69381e-05	0.0036315	0.0421426	1	1	0.0036315	12.3424	12.3685	12.0698	13.1018	13.2449	13.1131
ZNF711	460.578	-0.775975	0.108064	-7.18068	6.9366e-13	2.95017e-11	4.8189e-11	5.37171e-10	2.66275e-08	2.7e-08	4.8189e-11	-0.78406	3.97446	22.6998	0.00554698	0.0856887	0.994394	1	1	0.0856887	9.24734	9.25351	9.05122	8.40226	8.38053	8.44817
APEH	4173.34	-0.851023	0.118535	-7.17951	6.99641e-13	2.96824e-11	4.84843e-11	5.40463e-10	2.68557e-08	2.72482e-08	4.84843e-11	-0.864877	7.15158	46.3616	5.51588e-05	0.00476605	0.0553087	1	1	0.00476605	12.486	12.4694	12.2049	11.5557	11.5966	11.4562
MYH15	23.451	3.58951	0.500294	7.1748	7.24137e-13	3.06671e-11	5.00928e-11	5.58392e-10	2.77953e-08	2.82022e-08	5.00928e-11	4.52605	-0.135189	80.3285	6.36357e-07	0.000161598	0.0018753	0.0390106	0.039164	0.000161598	1.66664	1.10708	1.75922	5.26305	5.80725	5.44613
KIFC2	1347.06	-0.692995	0.0966036	-7.1736	7.30513e-13	3.08823e-11	5.04443e-11	5.6231e-10	2.8e-08	2.84506e-08	5.04443e-11	-0.703547	5.51976	29.6918	0.00224435	0.0476956	0.553494	1	1	0.0476956	10.656	10.7708	10.6833	10.1174	9.93247	9.95899
CDK5R1	276.275	0.961882	0.134094	7.17318	7.32774e-13	3.09231e-11	5.05108e-11	5.63052e-10	2.81253e-08	2.85386e-08	5.05108e-11	0.96224	3.24718	26.3201	0.00264147	0.0530051	0.61511	1	1	0.0530051	7.4055	7.64859	7.60138	8.58088	8.49491	8.474
SNX2	3230.11	0.585196	0.0816095	7.17069	7.46219e-13	3.14348e-11	5.13467e-11	5.7237e-10	2.86406e-08	2.90622e-08	5.13467e-11	0.581537	6.78165	23.4647	0.00672117	0.0976967	1	1	1	0.0976967	11.3934	11.325	11.284	11.9986	11.8396	11.9221
DDX31	773.703	0.644189	0.0900284	7.1554	8.34277e-13	3.50823e-11	5.73047e-11	6.38784e-10	3.2e-08	3.24917e-08	5.73047e-11	0.652681	4.72259	21.7185	0.00915289	0.119204	1	1	1	0.119204	9.28555	9.26979	9.12703	9.86371	9.94259	9.86419
TTLL3	1687.45	-0.689426	0.0964142	-7.15067	8.63548e-13	3.62492e-11	5.92108e-11	6.60032e-10	3.31421e-08	3.36317e-08	5.92108e-11	-0.697668	5.84573	29.4961	0.00187511	0.0426559	0.49501	1	1	0.0426559	11.0471	11.1278	10.8933	10.3136	10.3189	10.372
PPIB	11943.4	0.41766	0.0584175	7.14958	8.70445e-13	3.64745e-11	5.95788e-11	6.64134e-10	3.34059e-08	3.39003e-08	5.95788e-11	0.412612	8.66602	13.8252	0.049701	0.354027	1	1	1	0.354027	13.3274	13.2752	13.3555	13.7712	13.7517	13.6902
RP11-690G19.3	110.852	-1.53324	0.214565	-7.14581	8.947e-13	3.74251e-11	6.11315e-11	6.81443e-10	3.43359e-08	3.4845e-08	6.11315e-11	-1.53109	1.91367	33.2814	8.30429e-05	0.00614278	0.0712853	1	1	0.00614278	7.50385	7.49092	7.0464	5.83543	6.12401	5.66379
ATG2B	802.862	-0.666629	0.0933425	-7.14175	9.21475e-13	3.84776e-11	6.28507e-11	7.00607e-10	3.53625e-08	3.58878e-08	6.28507e-11	-0.676325	4.77286	24.2059	0.00656378	0.0961584	1	1	1	0.0961584	9.95676	9.9087	9.97662	9.18523	9.30709	9.33331
C1orf213	224.452	-1.0385	0.145489	-7.13799	9.47037e-13	3.94759e-11	6.44813e-11	7.18784e-10	3.63426e-08	3.68833e-08	6.44813e-11	-1.04966	2.93905	25.9415	0.00170757	0.0402173	0.466711	1	1	0.0402173	8.29036	8.37099	8.05394	7.29531	7.13731	7.1795
ACER3	1166.39	0.575233	0.0806132	7.13571	9.62856e-13	4.00652e-11	6.5444e-11	7.29514e-10	3.69486e-08	3.74994e-08	6.5444e-11	0.567861	5.31326	19.7519	0.0157274	0.169159	1	1	1	0.169159	9.88724	9.81938	9.91736	10.4082	10.4381	10.4924
AC018737.1	358.202	-0.852655	0.119883	-7.1124	1.14042e-12	4.7371e-11	7.73775e-11	8.62539e-10	4.37612e-08	4.44147e-08	7.73775e-11	-0.866545	3.60574	25.3548	0.00402093	0.0694358	0.805783	1	1	0.0694358	8.76441	8.81729	8.97805	8.05354	7.99636	7.93048
SIX5	453.772	-0.913626	0.128596	-7.10462	1.20653e-12	5.003e-11	8.17208e-11	9.10955e-10	4.62969e-08	4.7e-08	8.17208e-11	-0.908813	3.9455	30.4295	0.00143662	0.0362737	0.420947	1	1	0.0362737	9.18402	9.16347	9.27323	8.23325	8.51312	8.17255
SIGLEC14	59.5905	2.67514	0.376827	7.09913	1.25544e-12	5.19677e-11	8.48859e-11	9.46237e-10	4.81724e-08	4.88943e-08	8.48859e-11	2.9258	1.13559	50.234	8.24851e-06	0.00118609	0.0137642	0.504124	0.507646	0.00118609	3.10628	3.64857	4.76748	6.97072	6.42266	6.69962
FAM111A	1840.36	1.58325	0.223197	7.0935	1.30763e-12	5.40344e-11	8.82617e-11	1e-09	5.01738e-08	5.0927e-08	8.82617e-11	1.63277	5.96957	89.0733	3.53632e-07	0.00010266	0.00119134	0.0216893	0.0217639	0.00010266	9.59641	9.51251	10.2297	11.4499	11.3755	11.4962
APPL1	1674.46	1.88425	0.265687	7.09197	1.32214e-12	5.45394e-11	8.90866e-11	1e-09	5.07292e-08	5.1492e-08	8.90866e-11	1.97387	5.83386	96.5067	2.23088e-07	7.04088e-05	0.000817076	0.0136864	0.0137297	7.04088e-05	9.14299	9.0169	9.92445	11.3596	11.3158	11.4619
MET	120.776	-1.17429	0.165677	-7.08784	1.36226e-12	5.60972e-11	9.16311e-11	1e-09	5.2267e-08	5.30544e-08	9.16311e-11	-1.1628	2.03903	23.5391	0.0021596	0.0464194	0.538685	1	1	0.0464194	7.38687	7.51843	7.24093	6.17402	6.38359	6.18942
DGKA	213.738	-1.49662	0.211227	-7.08538	1.38658e-12	5.70006e-11	9.31068e-11	1e-09	5.31991e-08	5.4e-08	9.31068e-11	-1.55015	2.87198	41.9143	2.09687e-05	0.00244412	0.0283634	1	1	0.00244412	8.4514	8.47759	7.9877	6.97072	6.46069	6.84033
POLR2J4	133.82	1.26382	0.178395	7.08442	1.39624e-12	5.72985e-11	9.35934e-11	1e-09	5.3568e-08	5.43778e-08	9.35934e-11	1.28488	2.21781	29.2428	0.000651594	0.0221679	0.257252	1	1	0.0221679	6.44132	6.06141	6.35923	7.59273	7.62985	7.50806
APAF1	967.723	-0.630197	0.0889901	-7.08165	1.42447e-12	5.83566e-11	9.53218e-11	1.06257e-09	5.46497e-08	5.54773e-08	9.53218e-11	-0.638308	5.04386	22.0845	0.00826814	0.111689	1	1	1	0.111689	10.2449	10.2372	10.1196	9.52086	9.55576	9.62969
RP11-268J15.5	141.596	-1.44432	0.203971	-7.08103	1.43088e-12	5.85186e-11	9.55864e-11	1.06552e-09	5.48941e-08	5.57269e-08	9.55864e-11	-1.4771	2.27614	34.9511	7.29601e-05	0.00558489	0.0648112	1	1	0.00558489	7.80678	7.90627	7.35042	6.15958	6.25963	6.33044
RP11-18I14.10	578.073	-1.1741	0.165914	-7.07657	1.47765e-12	6.0328e-11	9.85419e-11	1.09846e-09	5.6687e-08	5.75485e-08	9.85419e-11	-1.19694	4.30316	46.6881	1.20776e-05	0.00159851	0.0185503	0.737702	0.743306	0.00159851	9.81767	9.75724	9.33314	8.44457	8.46715	8.48913
XLOC_021548	44.1342	-1.79123	0.2532	-7.07436	1.50141e-12	6.11299e-11	9.98517e-11	1.11306e-09	5.75969e-08	5.84738e-08	9.98517e-11	-1.86541	0.566969	35.0877	5.06032e-05	0.00453322	0.0526068	1	1	0.00453322	6.2066	6.15784	6.0312	4.07238	4.43452	4.44005
PPP6R2	1738.45	-0.682759	0.096513	-7.07427	1.50242e-12	6.11299e-11	9.98517e-11	1.11306e-09	5.76342e-08	5.85131e-08	9.98517e-11	-0.688641	5.88823	29.4949	0.00210264	0.0458232	0.531766	1	1	0.0458232	11.1236	11.1367	10.9237	10.3937	10.4189	10.3412
C4orf33	1060.71	0.695285	0.0982895	7.07385	1.50697e-12	6.12107e-11	9.99837e-11	1.11453e-09	5.78073e-08	5.86904e-08	9.99837e-11	0.687756	5.17864	25.3428	0.00397858	0.068974	0.800425	1	1	0.068974	9.67336	9.64942	9.67791	10.389	10.2254	10.4445
HERC3	1010.56	0.584941	0.082728	7.07065	1.54204e-12	6.25288e-11	1.02137e-10	1.13853e-09	5.91512e-08	6.00564e-08	1.02137e-10	0.583121	5.10656	19.9555	0.0152464	0.16543	1	1	1	0.16543	9.64425	9.67816	9.65248	10.1768	10.2796	10.2814
PLXNB2	2874.58	-0.972534	0.137596	-7.06804	1.57141e-12	6.36116e-11	1.03905e-10	1.15825e-09	6.02763e-08	6.12003e-08	1.03905e-10	-0.989885	6.6141	53.6986	5.80072e-06	0.000903797	0.0104883	0.354714	0.357	0.000903797	11.9306	12.0624	11.6745	10.8422	10.993	10.9147
SPC24	1906.18	-1.12203	0.158811	-7.06518	1.60407e-12	6.48235e-11	1.05885e-10	1.18032e-09	6.15273e-08	6.24721e-08	1.05885e-10	-1.14612	6.02326	58.4468	3.6863e-06	0.000637275	0.0073954	0.225561	0.22687	0.000637275	11.5045	11.4746	11.0459	10.2253	10.1975	10.2364
ZNF775	1423.27	0.617581	0.0876438	7.04649	1.83484e-12	7.4024e-11	1.20913e-10	1.34784e-09	7.03772e-08	7.14598e-08	1.20913e-10	0.611822	5.60007	23.5337	0.00736618	0.104064	1	1	1	0.104064	10.1841	10.0473	10.1712	10.8194	10.699	10.7328
RINL	605.593	-0.591109	0.0839126	-7.04434	1.86341e-12	7.50494e-11	1.22588e-10	1.36651e-09	7.14711e-08	7.25723e-08	1.22588e-10	-0.592529	4.36668	16.7319	0.0246891	0.225366	1	1	1	0.225366	9.54063	9.48257	9.49925	8.90909	8.95409	8.90395
MXD3	379.338	-1.09901	0.156162	-7.03761	1.9556e-12	7.86297e-11	1.28436e-10	1.4317e-09	7.5e-08	7.61628e-08	1.28436e-10	-1.12471	3.68733	38.7768	0.000166067	0.00946336	0.10982	1	1	0.00946336	8.83481	9.05496	9.16948	8.06521	7.80267	7.82401
XLOC_029265	104.51	-1.92666	0.274127	-7.02834	2.09006e-12	8.38944e-11	1.37036e-10	1.52756e-09	8.016e-08	8.13994e-08	1.37036e-10	-2.02672	1.84285	45.4846	1.38192e-05	0.00177926	0.0206478	0.843895	0.850487	0.00177926	7.53802	7.67327	6.88109	5.57744	5.04792	5.472
GBP4	1897.66	2.91564	0.415375	7.01931	2.22974e-12	8.93508e-11	1.45949e-10	1.62691e-09	8.55151e-08	8.68395e-08	1.45949e-10	3.25286	6.01546	89.955	3.34245e-07	9.81165e-05	0.00113862	0.0205013	0.0205708	9.81165e-05	8.85528	8.85373	7.02013	11.6668	11.8022	11.7789
RBM43	947.661	0.911042	0.129824	7.01752	2.25842e-12	9.03483e-11	1.47578e-10	1.64508e-09	8.66128e-08	8.8e-08	1.47578e-10	0.908786	5.01564	39.0538	0.000195847	0.0104639	0.121431	1	1	0.0104639	9.33253	9.212	9.5368	10.3322	10.1488	10.3298
FAM131A	337.428	-0.783013	0.1116	-7.01624	2.27923e-12	9.1028e-11	1.48688e-10	1.65745e-09	8.74086e-08	8.8767e-08	1.48688e-10	-0.796955	3.52336	20.67	0.00891498	0.117261	1	1	1	0.117261	8.78944	8.67789	8.7652	8.02992	7.90277	7.92346
TNFAIP8L1	459.805	-1.03719	0.147861	-7.01465	2.3053e-12	9.19153e-11	1.50138e-10	1.67361e-09	8.84061e-08	8.97824e-08	1.50138e-10	-1.05833	3.96321	39.3886	0.000203945	0.010737	0.1246	1	1	0.010737	9.15404	9.14594	9.51345	8.25039	8.23451	8.19019
ARMC5	722.275	0.814441	0.116172	7.01066	2.37199e-12	9.44164e-11	1.54223e-10	1.71915e-09	9.1e-08	9.23797e-08	1.54223e-10	0.817228	4.62099	33.6907	0.00129264	0.0342463	0.397419	1	1	0.0342463	8.93757	9.04238	9.1022	9.87591	9.94929	9.72152
AIDA	992.194	0.575106	0.0820882	7.00596	2.45298e-12	9.74773e-11	1.59223e-10	1.77488e-09	9.40644e-08	9.55338e-08	1.59223e-10	0.578992	5.08087	18.6654	0.0162446	0.172341	1	1	1	0.172341	9.66565	9.69634	9.53216	10.207	10.2337	10.2179
OSTC	4716.49	0.613979	0.0877431	6.99747	2.60624e-12	1.03395e-10	1.6889e-10	1.88264e-09	9.99389e-08	1.01503e-07	1.6889e-10	0.610759	7.32711	26.1013	0.00420097	0.0714607	0.829282	1	1	0.0714607	11.9168	11.8228	11.8488	12.5834	12.3913	12.4557
LIN52	443.432	0.868807	0.124197	6.99539	2.64517e-12	1.04766e-10	1.71128e-10	1.90759e-09	1.01429e-07	1.03e-07	1.71128e-10	0.857255	3.92223	26.3713	0.00279222	0.0548498	0.636518	1	1	0.0548498	8.20788	8.18327	8.50599	9.19766	9.14136	9.14161
KIAA1324L	2425	-0.599551	0.0857337	-6.99318	2.68717e-12	1.06252e-10	1.73557e-10	1.93466e-09	1.03e-07	1.04655e-07	1.73557e-10	-0.610145	6.36703	25.9922	0.00527033	0.0828287	0.961205	1	1	0.0828287	11.4606	11.4822	11.6022	10.8685	10.8695	10.9855
NUP205	13024.2	0.421873	0.0603847	6.98641	2.82003e-12	1.11321e-10	1.81836e-10	2e-09	1.08129e-07	1.09829e-07	1.81836e-10	0.417292	8.79108	14.0383	0.0469382	0.341349	1	1	1	0.341349	13.3902	13.441	13.4947	13.823	13.8807	13.8894
XLOC_055114	24.5794	3.04098	0.435291	6.98609	2.82657e-12	1.11395e-10	1.81956e-10	2e-09	1.08376e-07	1.10084e-07	1.81956e-10	3.50926	-0.00729352	45.2917	1.41245e-05	0.00180153	0.0209062	0.862482	0.869276	0.00180153	2.91154	2.15778	0	5.55555	5.47697	5.61237
STK11	2595	-0.713244	0.102202	-6.97876	2.97796e-12	1.17168e-10	1.91386e-10	2.13341e-09	1.14178e-07	1.16e-07	1.91386e-10	-0.722181	6.46617	33.2608	0.00092359	0.0275929	0.320208	1	1	0.0275929	11.7258	11.7317	11.4954	10.9542	10.9701	10.9001
FUZ	184.697	-1.14649	0.16441	-6.97333	3.09517e-12	1.21579e-10	1.98591e-10	2.21372e-09	1.18669e-07	1.20545e-07	1.98591e-10	-1.14574	2.65484	27.4359	0.00111684	0.0310597	0.360439	1	1	0.0310597	8.03325	8.12482	7.79973	6.95408	6.90878	6.72942
VANGL2	1436.85	-0.707243	0.101484	-6.969	3.19202e-12	1.25177e-10	2.04468e-10	2.27923e-09	1.22379e-07	1.24316e-07	2.04468e-10	-0.712749	5.61291	30.5202	0.0017781	0.0412482	0.478674	1	1	0.0412482	10.787	10.9123	10.6896	10.0208	10.1633	10.0979
MYEOV	1909.61	-1.91928	0.275486	-6.96689	3.24016e-12	1.26856e-10	2.07211e-10	2.30981e-09	1.24221e-07	1.26191e-07	2.07211e-10	-2.02512	6.02877	86.2335	4.25503e-07	0.000119033	0.00138134	0.026094	0.0261872	0.000119033	11.7705	11.8857	10.8951	9.54745	9.62856	9.53469
TNKS1BP1	1337.71	-0.733256	0.105629	-6.94181	3.8711e-12	1.51309e-10	2.47154e-10	2.75507e-09	1.48406e-07	1.50764e-07	2.47154e-10	-0.736635	5.50895	32.4666	0.00140657	0.0358452	0.415974	1	1	0.0358452	10.6991	10.7953	10.6126	9.94281	10.0985	9.8863
KIF22	4382.7	-0.428199	0.0618481	-6.92339	4.40954e-12	1.72073e-10	2.8107e-10	3.13314e-09	1.69e-07	1.71734e-07	2.8107e-10	-0.432443	7.22094	14.655	0.042463	0.318973	1	1	1	0.318973	12.3232	12.307	12.2537	11.8882	11.9032	11.8161
INSIG1	11670.1	-2.07875	0.30043	-6.91926	4.54001e-12	1.76875e-10	2.88914e-10	3.22057e-09	1.74e-07	1.76815e-07	2.88914e-10	-2.21291	8.64134	86.4441	4.19628e-07	0.000118466	0.00137477	0.0257346	0.0258256	0.000118466	14.5311	14.4754	13.4332	12.0674	11.9615	12.0471
XLOC_033048	15.4315	4.07384	0.588802	6.91885	4.55326e-12	1.77102e-10	2.89285e-10	3.2247e-09	1.74545e-07	1.77331e-07	2.89285e-10	8.52724	-0.610406	27.1649	2.21361e-05	0.00251355	0.0291691	1	1	0.00251355	0	0	0	4.99672	5.04792	4.93455
FAM154B	150.353	1.06736	0.154475	6.90963	4.85933e-12	1.88699e-10	3.08227e-10	3.43585e-09	1.86273e-07	1.89251e-07	3.08227e-10	1.07889	2.3902	22.6222	0.00330506	0.061378	0.712275	1	1	0.061378	6.6742	6.64748	6.47979	7.75043	7.59608	7.69815
BOLA3-AS1	650.651	-0.966863	0.13999	-6.90667	4.96171e-12	1.92361e-10	3.1421e-10	3.50254e-09	1.90192e-07	1.93239e-07	3.1421e-10	-0.973889	4.47003	38.8561	0.000187707	0.0102142	0.118533	1	1	0.0102142	9.76094	9.89477	9.57339	8.80157	8.90665	8.65217
RP1-90J20.12	49.2111	1.94103	0.281137	6.90421	5.04853e-12	1.95409e-10	3.19188e-10	3.55804e-09	1.93515e-07	1.9662e-07	3.19188e-10	2.06607	0.866617	34.426	5.54879e-05	0.00478284	0.0555035	1	1	0.00478284	4.63935	4.44451	3.39789	6.31101	6.34345	6.38252
XLOC_041744	85.1615	-1.56106	0.22616	-6.90246	5.11109e-12	1.9751e-10	3.2262e-10	3.59629e-09	1.95908e-07	1.99056e-07	3.2262e-10	-1.63275	1.53243	32.8781	6.92016e-05	0.00536917	0.0623078	1	1	0.00536917	6.83398	7.24969	6.96611	5.62026	5.04792	5.43959
ASNSP1	34.232	2.3507	0.340936	6.89484	5.39266e-12	2.07718e-10	3.39294e-10	3.78216e-09	2.06695e-07	2.1e-07	3.39294e-10	2.55773	0.360675	50.6125	7.92983e-06	0.00115896	0.0134494	0.484703	0.488034	0.00115896	3.5697	3.50929	3.02777	5.90635	6.02595	5.77707
PITRM1-AS1	27.19	2.76805	0.401467	6.89484	5.39266e-12	2.07718e-10	3.39294e-10	3.78216e-09	2.06695e-07	2.1e-07	3.39294e-10	3.09932	0.055219	59.5879	3.32092e-06	0.000589	0.00683518	0.203234	0.204383	0.000589	2.68635	2.48963	3.02777	5.51073	5.80725	5.56508
TRMT61A	904.661	0.74549	0.108162	6.89237	5.48721e-12	2.11019e-10	3.44685e-10	3.84226e-09	2.10308e-07	2.13705e-07	3.44685e-10	0.744488	4.94599	30.4095	0.00238305	0.0495984	0.575576	1	1	0.0495984	9.37332	9.35362	9.47044	10.2357	10.1777	10.0268
EAF1	1874.82	0.445583	0.0646677	6.89035	5.56553e-12	2.13686e-10	3.49042e-10	3.89083e-09	2.13305e-07	2.16755e-07	3.49042e-10	0.439535	5.99653	13.8238	0.0480115	0.346647	1	1	1	0.346647	10.6374	10.6064	10.658	11.0434	11.0857	11.1055
LAG3	36.1328	2.56312	0.372211	6.8862	5.73016e-12	2.19653e-10	3.58789e-10	4e-09	2.19609e-07	2.23167e-07	3.58789e-10	2.82476	0.399568	55.8193	4.71884e-06	0.000778595	0.00903539	0.288661	0.290416	0.000778595	3.43113	2.98633	3.39789	5.77986	6.34345	5.84299
GCA	38.1923	2.7884	0.405087	6.88348	5.84098e-12	2.23542e-10	3.65141e-10	4.07029e-09	2.2385e-07	2.27483e-07	3.65141e-10	3.11535	0.547267	50.1932	8.28379e-06	0.00118839	0.0137909	0.506272	0.509818	0.00118839	2.09157	3.64857	3.39789	6.39971	5.86511	6.02439
SLC25A10	1333.29	-0.851266	0.123803	-6.87597	6.15673e-12	2.35248e-10	3.84263e-10	4.28344e-09	2.35944e-07	2.3978e-07	3.84263e-10	-0.862871	5.50599	39.2375	0.000189128	0.0102462	0.118904	1	1	0.0102462	10.8186	10.8369	10.5679	9.98437	9.89129	9.79766
AGA	542.701	0.845379	0.123106	6.86708	6.55282e-12	2.49583e-10	4.07677e-10	4.54444e-09	2.51111e-07	2.55206e-07	4.07677e-10	0.836881	4.21444	27.8726	0.00213121	0.0461015	0.534995	1	1	0.0461015	8.46033	8.63246	8.7251	9.53352	9.33807	9.45464
STX3	4625.44	0.764846	0.111378	6.8671	6.55209e-12	2.49583e-10	4.07677e-10	4.54444e-09	2.51089e-07	2.55178e-07	4.07677e-10	0.765177	7.29719	41.2342	0.000347637	0.0148232	0.17202	1	1	0.0148232	11.6271	11.6661	11.9136	12.5466	12.5003	12.4796
YPEL2	39.0422	-3.34137	0.486639	-6.86622	6.59241e-12	2.5069e-10	4.09487e-10	4.56461e-09	2.52621e-07	2.56748e-07	4.09487e-10	-3.98564	0.415687	65.7122	1.94854e-06	0.00038678	0.00448848	0.119319	0.119921	0.00038678	6.6742	6.45215	5.10401	1.95492	2.48104	2.74823
ASB16-AS1	321.715	-1.02532	0.149382	-6.8638	6.70546e-12	2.54583e-10	4.15845e-10	4.63549e-09	2.56946e-07	2.61151e-07	4.15845e-10	-1.06215	3.45061	31.9217	0.000597738	0.0209862	0.24354	1	1	0.0209862	8.67895	8.66564	8.95049	7.66097	7.59608	7.84396
SLC25A29	565.481	-2.39812	0.349486	-6.86185	6.79751e-12	2.57668e-10	4.20883e-10	4.69165e-09	2.60467e-07	2.64736e-07	4.20883e-10	-2.61675	4.27761	78.909	7.03702e-07	0.00017118	0.0019865	0.0431313	0.0433086	0.00017118	10.241	10.2414	8.94352	7.35357	7.43347	7.22395
CSGALNACT2	512.126	0.816978	0.119092	6.86006	6.88292e-12	2.60491e-10	4.25496e-10	4.74307e-09	2.63733e-07	2.68062e-07	4.25496e-10	0.81744	4.1346	24.4964	0.00305171	0.058237	0.675825	1	1	0.058237	8.62832	8.55931	8.40808	9.40931	9.2266	9.42432
GTF2F1	5508.77	0.546144	0.0797209	6.85069	7.34925e-12	2.77699e-10	4.53604e-10	5.05639e-09	2.81594e-07	2.86224e-07	4.53604e-10	0.542127	7.54943	23.1422	0.0108157	0.133529	1	1	1	0.133529	12.0717	12.0732	12.2352	12.6486	12.7083	12.6685
TTC21A	106.631	1.71189	0.250145	6.84362	7.72184e-12	2.91316e-10	4.75846e-10	5.30433e-09	2.95862e-07	3.00735e-07	4.75846e-10	1.76326	1.88567	39.7071	2.75209e-05	0.00294053	0.0341241	1	1	0.00294053	5.20489	5.62853	5.9776	7.19973	7.61306	7.26337
CLCF1	168.671	1.05544	0.154499	6.83135	8.41189e-12	3.16848e-10	5.17551e-10	5.76922e-09	3.22293e-07	3.2761e-07	5.17551e-10	1.04962	2.54125	22.6171	0.00357161	0.0646124	0.74981	1	1	0.0646124	6.74903	6.61388	6.99337	7.78847	7.88889	7.82652
PLXNA2	396.923	-1.31879	0.193112	-6.82917	8.54091e-12	3.212e-10	5.24659e-10	5.84846e-09	3.27228e-07	3.32634e-07	5.24659e-10	-1.34872	3.74787	49.7729	8.657e-06	0.00123046	0.0142791	0.529047	0.532787	0.00123046	8.94713	9.11924	9.37001	7.53236	7.99636	7.88064
SPG20	1799.9	0.510721	0.0748948	6.81919	9.15581e-12	3.43783e-10	5.61547e-10	6.25965e-09	3.50777e-07	3.56582e-07	5.61547e-10	0.501075	5.93828	17.0749	0.0246771	0.22533	1	1	1	0.22533	10.512	10.507	10.6015	11.0595	10.9816	11.0901
TYSND1	79.1666	-1.36758	0.200556	-6.81895	9.17051e-12	3.43793e-10	5.61564e-10	6.25985e-09	3.51332e-07	3.57155e-07	5.61564e-10	-1.37649	1.43116	25.5656	0.000779512	0.0247801	0.287567	1	1	0.0247801	6.88796	6.97317	6.66073	5.62026	5.47697	5.39295
RPUSD3	1688.67	-1.30181	0.190941	-6.81785	9.24122e-12	3.459e-10	5.65006e-10	6.29821e-09	3.54e-07	3.59909e-07	5.65006e-10	-1.33848	5.84921	65.1123	2.04914e-06	0.00039783	0.00461671	0.125465	0.126112	0.00039783	11.377	11.4173	10.8585	10.0248	9.82723	9.87119
FAM214A	291.673	-0.827572	0.121406	-6.81658	9.32305e-12	3.48416e-10	5.69115e-10	6.34402e-09	3.57157e-07	3.63096e-07	5.69115e-10	-0.849801	3.31478	20.963	0.00688089	0.099268	1	1	1	0.099268	8.65191	8.46351	8.54336	7.74076	7.62985	7.75325
CHST11	1594.07	0.866008	0.12707	6.81521	9.41246e-12	3.51207e-10	5.73674e-10	6.39484e-09	3.60573e-07	3.66578e-07	5.73674e-10	0.867479	5.76141	44.5907	0.000126435	0.00790785	0.0917685	1	1	0.00790785	9.96307	10.1119	10.324	10.9405	11.0565	11.0285
XLOC_006190	53.8117	-2.93692	0.431099	-6.81263	9.58334e-12	3.57024e-10	5.83176e-10	6.50076e-09	3.67109e-07	3.73233e-07	5.83176e-10	-3.36157	0.88497	60.4487	3.07284e-06	0.000556221	0.00645479	0.188073	0.189115	0.000556221	7.10861	6.80468	5.5335	3.26766	3.63894	3.41454
PANX1	1042.77	1.70532	0.250396	6.81049	9.72659e-12	3.61796e-10	5.9097e-10	6.58764e-09	3.72587e-07	3.78812e-07	5.9097e-10	1.77435	5.15082	82.5102	5.46824e-07	0.000145059	0.00168337	0.0335274	0.0336537	0.000145059	8.59625	8.55489	9.3752	10.6149	10.6668	10.6808
HDAC7	3741.97	-0.985998	0.144848	-6.8071	9.95825e-12	3.69836e-10	6.04103e-10	6.73403e-09	3.81451e-07	3.87834e-07	6.04103e-10	-1.00621	6.99477	54.0593	5.598e-06	0.000878885	0.0101992	0.342334	0.344523	0.000878885	12.3717	12.4235	12.0234	11.2775	11.3605	11.2228
POLR3H	1429.09	0.886758	0.130275	6.80679	9.97978e-12	3.70059e-10	6.04467e-10	6.73809e-09	3.82265e-07	3.88673e-07	6.04467e-10	0.887988	5.60357	45.151	0.000108251	0.00716907	0.0831951	1	1	0.00716907	9.86217	9.83769	10.1831	10.8574	10.9078	10.8104
DHTKD1	1005.06	-1.18705	0.174484	-6.80323	1.02302e-11	3.78757e-10	6.18675e-10	6.89647e-09	3.91849e-07	3.98427e-07	6.18675e-10	-1.21532	5.10103	53.4111	5.9684e-06	0.000917424	0.0106465	0.364938	0.367319	0.000917424	10.573	10.6245	10.1165	9.26498	9.16459	9.31109
RP11-473M20.14	155.819	-1.03961	0.153103	-6.79027	1.11924e-11	4.13737e-10	6.75813e-10	7.53339e-09	4.28691e-07	4.35899e-07	6.75813e-10	-1.02611	2.40605	21.3241	0.00483035	0.078756	0.913943	1	1	0.078756	7.69766	7.79071	7.63639	6.74748	6.79431	6.56186
FBXO27	273.86	-1.76541	0.260095	-6.78755	1.14055e-11	4.20963e-10	6.87616e-10	7.66497e-09	4.36843e-07	4.442e-07	6.87616e-10	-1.84431	3.22733	55.9481	4.66105e-06	0.000771129	0.00894874	0.285131	0.28686	0.000771129	8.88545	9.02651	8.17794	6.75711	7.06508	6.94333
PIGV	573.108	-0.892663	0.131547	-6.78586	1.15399e-11	4.25264e-10	6.94642e-10	7.74329e-09	4.42e-07	4.49433e-07	6.94642e-10	-0.895302	4.28736	31.2136	0.000861403	0.026506	0.307595	1	1	0.026506	9.59235	9.63274	9.38037	8.52	8.79944	8.64294
WT1-AS	409.125	1.18794	0.175321	6.77578	1.23736e-11	4.55284e-10	7.43677e-10	8.28988e-09	4.73897e-07	4.81903e-07	7.43677e-10	1.19579	3.80476	41.3712	5.09555e-05	0.00453836	0.0526664	1	1	0.00453836	7.83453	7.7214	8.2811	9.13074	9.23211	9.09919
OTOF	504.831	2.27593	0.336211	6.76934	1.29371e-11	4.75283e-10	7.76344e-10	8.65404e-09	4.95464e-07	5.03848e-07	7.76344e-10	2.4633	4.10713	81.323	5.93596e-07	0.000153497	0.00178129	0.0363916	0.0365323	0.000153497	6.82017	6.78971	7.9877	9.64399	9.86317	9.69018
ZEB1-AS1	277.27	-0.839742	0.124173	-6.76268	1.35466e-11	4.96911e-10	8.11672e-10	9e-09	5.18795e-07	5.27587e-07	8.11672e-10	-0.825659	3.24051	19.406	0.00945643	0.121678	1	1	1	0.121678	8.52989	8.52356	8.34599	7.64032	7.75756	7.57524
ATXN3	389.993	-0.767329	0.113552	-6.7575	1.40393e-11	5.14192e-10	8.39899e-10	9.36249e-09	5.37649e-07	5.46774e-07	8.39899e-10	-0.772275	3.734	20.3329	0.00869255	0.115222	1	1	1	0.115222	9.06312	8.91365	8.84219	8.15168	8.18992	8.19699
TUBB4B	9966.4	0.458694	0.0679597	6.7495	1.48352e-11	5.4251e-10	8.86155e-10	9.87811e-09	5.68115e-07	5.77773e-07	8.86155e-10	0.454204	8.40465	16.708	0.0311937	0.262266	1	1	1	0.262266	13.0224	13.0499	13.0299	13.5184	13.5523	13.4112
TMEM231	235.238	-1.15345	0.170963	-6.74678	1.51158e-11	5.51923e-10	9.01531e-10	1e-08	5.78844e-07	5.887e-07	9.01531e-10	-1.20169	3.00655	30.8222	0.000292082	0.0134785	0.156414	1	1	0.0134785	8.5042	8.25588	8.32468	7.19265	6.881	7.35659
MRPS17	1261.31	0.579172	0.0859281	6.74019	1.58179e-11	5.76676e-10	9.41963e-10	1.05002e-08	6.05715e-07	6.16e-07	9.41963e-10	0.575896	5.42711	19.4471	0.0131735	0.150474	1	1	1	0.150474	10.0186	10.0123	9.91379	10.6353	10.485	10.5656
TMEM109	2330.22	0.793981	0.117821	6.73885	1.59645e-11	5.81132e-10	9.49242e-10	1.05814e-08	6.11313e-07	6.21754e-07	9.49242e-10	0.794018	6.30769	42.4277	0.000309444	0.0139827	0.162265	1	1	0.0139827	10.6206	10.6691	10.8951	11.5401	11.6114	11.4375
RP11-295D4.1	109.729	1.20752	0.179385	6.73146	1.67972e-11	6.10513e-10	1e-09	1.11163e-08	6.43183e-07	6.54185e-07	1e-09	1.25228	1.94031	26.0746	0.0012479	0.0334498	0.388176	1	1	0.0334498	6.11903	6.08613	5.86403	7.29531	7.35487	7.20865
ARSB	582.259	1.7061	0.254015	6.71656	1.86069e-11	6.75258e-10	1.10299e-09	1.22952e-08	7.12458e-07	7.24665e-07	1.10299e-09	1.77421	4.31257	71.0553	1.26525e-06	0.000276129	0.0032044	0.0775128	0.0778683	0.000276129	7.73496	7.75262	8.53411	9.65046	9.90859	9.86937
UBXN8	978.799	0.599147	0.0892365	6.71415	1.89165e-11	6.8545e-10	1.11964e-09	1.24808e-08	7.24294e-07	7.36722e-07	1.11964e-09	0.599218	5.06201	19.2954	0.0130688	0.150002	1	1	1	0.150002	9.69434	9.59233	9.51345	10.2511	10.1691	10.2015
SLC6A6	7355.32	-1.65798	0.246949	-6.71385	1.89558e-11	6.85485e-10	1.1197e-09	1.24814e-08	7.2578e-07	7.38253e-07	1.1197e-09	-1.73267	7.97304	79.2398	6.873e-07	0.000169197	0.00196348	0.0421281	0.0422992	0.000169197	13.6489	13.7197	12.8777	11.6741	11.7873	11.7621
SLC25A22	1575.74	0.597457	0.0889907	6.7137	1.8975e-11	6.85485e-10	1.1197e-09	1.24814e-08	7.26495e-07	7.39e-07	1.1197e-09	0.598301	5.74539	23.9292	0.00795555	0.109163	1	1	1	0.109163	10.3435	10.2632	10.2553	10.9246	10.9569	10.7965
HUS1	424.828	0.884829	0.131806	6.71314	1.9048e-11	6.87081e-10	1.1223e-09	1.25105e-08	7.2927e-07	7.41842e-07	1.1223e-09	0.882752	3.86084	27.9121	0.00232088	0.0488163	0.5665	1	1	0.0488163	8.1811	8.14261	8.34599	9.22739	9.09375	8.9971
SLC40A1	2403.57	-0.455694	0.0678935	-6.71189	1.92117e-11	6.9194e-10	1.13024e-09	1.2599e-08	7.35519e-07	7.48218e-07	1.13024e-09	-0.462103	6.35518	15.1347	0.034404	0.279815	1	1	1	0.279815	11.4354	11.5059	11.3813	10.9979	10.9602	10.9978
BIRC2	2452.46	0.729581	0.108757	6.70836	1.9682e-11	7.07808e-10	1.15616e-09	1.28879e-08	7.53504e-07	7.66534e-07	1.15616e-09	0.727569	6.38374	34.0055	0.000895321	0.0270856	0.314322	1	1	0.0270856	10.8324	10.7124	10.9929	11.6181	11.5063	11.6116
IGF2BP2	1835.51	-0.584311	0.0871299	-6.70621	1.99748e-11	7.17259e-10	1.1716e-09	1.306e-08	7.64697e-07	7.7794e-07	1.1716e-09	-0.593575	5.9666	22.6586	0.00771651	0.106912	1	1	1	0.106912	11.108	11.155	11.0573	10.4482	10.4919	10.6105
GSDMD	452.366	0.962672	0.143681	6.70007	2.08316e-11	7.469e-10	1.22001e-09	1.35997e-08	7.97476e-07	8.11309e-07	1.22001e-09	0.963333	3.94838	32.8198	0.000763535	0.0244617	0.283872	1	1	0.0244617	8.1811	8.11884	8.46762	9.27003	9.30186	9.10178
RP11-64C12.3	29.9152	2.58768	0.38625	6.69951	2.09113e-11	7.48631e-10	1.22284e-09	1.36312e-08	8.00505e-07	8.14411e-07	1.22284e-09	2.84719	0.168477	46.352	1.2537e-05	0.00164166	0.019051	0.765699	0.771579	0.00164166	2.4194	2.98633	3.69218	5.55555	5.92074	5.69158
ZNF117	3214.35	1.39152	0.207798	6.69648	2.13503e-11	7.632e-10	1.24664e-09	1.38965e-08	8.17288e-07	8.31507e-07	1.24664e-09	1.42912	6.77318	79.4649	6.76392e-07	0.00016718	0.00194008	0.0414601	0.0416279	0.00016718	10.5001	10.5806	11.1404	12.2048	12.0982	12.2732
DCAF5	1990.02	0.567704	0.0848218	6.6929	2.1879e-11	7.80928e-10	1.2756e-09	1.42193e-08	8.37505e-07	8.52098e-07	1.2756e-09	0.562477	6.08175	22.2279	0.0111834	0.136492	1	1	1	0.136492	10.6066	10.5892	10.7448	11.1495	11.2494	11.2433
CENPC	1554.39	-0.516656	0.0772849	-6.68508	2.30795e-11	8.22546e-10	1.34358e-09	1.5e-08	8.83435e-07	8.98852e-07	1.34358e-09	-0.53113	5.7264	18.2421	0.0183602	0.186671	1	1	1	0.186671	10.8281	10.8223	10.8787	10.3696	10.2199	10.3502
CENPN	1868.42	0.559009	0.0836256	6.68466	2.31459e-11	8.23683e-10	1.34543e-09	1.5e-08	8.86e-07	9.0144e-07	1.34543e-09	0.552869	5.99068	21.5107	0.01303	0.149723	1	1	1	0.149723	10.5109	10.5001	10.6728	11.144	11.1306	11.0846
TRIM58	1013.36	1.3841	0.207363	6.67477	2.47619e-11	8.79876e-10	1.43722e-09	1.6e-08	9.47785e-07	9.64376e-07	1.43722e-09	1.41777	5.10941	68.8814	1.50306e-06	0.000314641	0.00365132	0.092064	0.0925044	0.000314641	8.78233	8.9811	9.48971	10.4841	10.5393	10.5518
EME2	905.964	0.743013	0.111327	6.67415	2.48662e-11	8.82267e-10	1.44113e-09	1.60645e-08	9.51752e-07	9.68437e-07	1.44113e-09	0.738353	4.94824	28.9194	0.00258175	0.0522523	0.606374	1	1	0.0522523	9.24475	9.41832	9.54603	10.1777	10.1518	10.1131
PVRL2	2976.24	0.762896	0.114355	6.6713	2.53547e-11	8.98265e-10	1.46726e-09	1.63558e-08	9.70427e-07	9.87465e-07	1.46726e-09	0.762748	6.66061	40.8567	0.000422997	0.0166639	0.19338	1	1	0.0166639	10.9865	11.0521	11.2645	11.8253	11.9607	11.8282
CTD-2540F13.2	73.5534	-2.05484	0.30807	-6.67003	2.55754e-11	9.0474e-10	1.47783e-09	1.64737e-08	9.78848e-07	9.96061e-07	1.47783e-09	-2.16753	1.32935	43.3676	1.76377e-05	0.00215377	0.0249939	1	1	0.00215377	7.01468	7.28214	6.27286	4.78721	4.94436	4.73534
STXBP4	594.332	1.20079	0.180206	6.66345	2.67465e-11	9.44765e-10	1.54321e-09	1.72024e-08	1.02364e-06	1.04167e-06	1.54321e-09	1.21419	4.34305	48.7278	9.6724e-06	0.0013377	0.0155237	0.590983	0.595278	0.0013377	8.3152	8.26673	8.82712	9.68742	9.68186	9.72354
MKS1	925.064	-0.578016	0.086826	-6.65718	2.79134e-11	1e-09	1.60816e-09	1.79264e-08	1.06827e-06	1.08712e-06	1.60816e-09	-0.579661	4.97871	18.1521	0.0171502	0.178504	1	1	1	0.178504	10.1774	10.1476	10.007	9.54884	9.55136	9.52314
CCM2	1133.08	-0.905967	0.136303	-6.64669	2.99751e-11	1.05568e-09	1.72439e-09	1.92221e-08	1.14715e-06	1.16741e-06	1.72439e-09	-0.921158	5.27248	39.179	0.000101769	0.0069851	0.0810602	1	1	0.0069851	10.6821	10.5816	10.3078	9.69496	9.58187	9.58186
S100A1	656.003	-1.64438	0.247905	-6.6331	3.28704e-11	1.15594e-09	1.88816e-09	2.1e-08	1.25792e-06	1.28017e-06	1.88816e-09	-1.71754	4.48789	65.3485	2.00883e-06	0.000393731	0.00456914	0.123003	0.123631	0.000393731	10.2793	10.0846	9.4211	8.36812	8.25629	8.18824
AC007566.10	62.5516	1.57175	0.236984	6.63232	3.30452e-11	1.16038e-09	1.8954e-09	2.11284e-08	1.26457e-06	1.287e-06	1.8954e-09	1.58211	1.16284	28.3066	0.000242398	0.0119441	0.138608	1	1	0.0119441	4.87143	4.78367	5.3767	6.5732	6.53387	6.57086
PXK	1082.46	1.56408	0.235875	6.63096	3.3351e-11	1.16939e-09	1.91013e-09	2.12925e-08	1.27624e-06	1.29889e-06	1.91013e-09	1.60657	5.20922	64.8066	2.10269e-06	0.000406942	0.00472246	0.128741	0.129408	0.000406942	9.32766	9.212	8.47731	10.6643	10.6729	10.6912
ZNF837	42.4121	-1.63034	0.245938	-6.62907	3.37819e-11	1.18276e-09	1.93197e-09	2.1536e-08	1.2927e-06	1.31567e-06	1.93197e-09	-1.65214	0.499724	28.6659	0.000172621	0.009658	0.112078	1	1	0.009658	5.97682	6.06141	6.0312	4.45008	4.57984	4.28815
DNAJA1	15675.3	1.53338	0.231402	6.62649	3.43773e-11	1.20185e-09	2e-09	2.18834e-08	1.31545e-06	1.33886e-06	2e-09	1.58512	9.05668	85.8586	4.36198e-07	0.000121472	0.00140965	0.0267494	0.0268454	0.000121472	12.6788	12.6463	13.367	14.5694	14.4749	14.5168
MAP3K14-AS1	215.799	-1.34776	0.2037	-6.61641	3.68023e-11	1.28474e-09	2.09854e-09	2.33927e-08	1.4082e-06	1.4333e-06	2.09854e-09	-1.36561	2.87879	35.4993	6.2632e-05	0.00507188	0.0588578	1	1	0.00507188	8.40124	8.43493	7.94645	6.74748	7.18352	6.87225
JUP	7673.71	-0.407292	0.0615981	-6.61208	3.78968e-11	1.32101e-09	2.15779e-09	2.40532e-08	1.45e-06	1.47593e-06	2.15779e-09	-0.413023	8.02852	13.7442	0.0507567	0.357804	1	1	1	0.357804	13.0646	13.1082	13.1122	12.6236	12.7381	12.6999
PLXND1	942.488	-0.718649	0.108739	-6.60893	3.87102e-11	1.3474e-09	2.20089e-09	2.45336e-08	1.48113e-06	1.50761e-06	2.20089e-09	-0.718701	5.00345	27.6787	0.00311493	0.0588413	0.682838	1	1	0.0588413	10.1665	10.2834	10.1227	9.43352	9.62018	9.3925
MYL12A	9696.97	0.422543	0.064066	6.59544	4.24002e-11	1.47368e-09	2.40717e-09	2.68331e-08	1.62227e-06	1.65132e-06	2.40717e-09	0.417537	8.36604	13.5704	0.0476299	0.344336	1	1	1	0.344336	13.016	12.9677	13.066	13.4875	13.389	13.439
SLC30A7	815.857	0.615561	0.0935419	6.58059	4.68587e-11	1.62628e-09	2.65642e-09	2.96115e-08	1.79281e-06	1.825e-06	2.65642e-09	0.602528	4.79934	18.918	0.0152263	0.165388	1	1	1	0.165388	9.26529	9.32275	9.4311	9.96893	9.87025	9.9901
MYLK3	357.395	-1.28751	0.195764	-6.57684	4.80548e-11	1.66536e-09	2.72026e-09	3.03232e-08	1.83853e-06	1.87154e-06	2.72026e-09	-1.31886	3.61034	41.7029	2.15114e-05	0.00247581	0.0287311	1	1	0.00247581	9.07771	9.22319	8.61532	7.60877	7.72667	7.73601
TMCO6	513.881	-0.874495	0.133021	-6.57412	4.89418e-11	1.69364e-09	2.76646e-09	3.08381e-08	1.87242e-06	1.90609e-06	2.76646e-09	-0.882571	4.13018	29.4208	0.00137852	0.0353806	0.410583	1	1	0.0353806	9.29557	9.56181	9.26206	8.55076	8.52214	8.44491
NUDT9	762.624	0.60045	0.0913716	6.57151	4.98068e-11	1.72108e-09	2.81127e-09	3.13377e-08	1.90546e-06	1.93978e-06	2.81127e-09	0.606514	4.70198	18.5962	0.0155903	0.168125	1	1	1	0.168125	9.32766	9.22597	9.15144	9.81846	9.89477	9.84049
RPS6KA1	2860.37	-0.953192	0.145073	-6.57042	5.01731e-11	1.72873e-09	2.82376e-09	3.14769e-08	1.91937e-06	1.954e-06	2.82376e-09	-0.972461	6.60679	50.5671	7.96733e-06	0.0011592	0.0134522	0.486979	0.490341	0.0011592	11.9541	12.0281	11.6426	10.8779	11.0362	10.8494
RP11-90L20.2	15.5155	3.75315	0.571205	6.57059	5.01176e-11	1.72873e-09	2.82376e-09	3.14769e-08	1.9173e-06	1.95188e-06	2.82376e-09	5.8438	-0.530101	56.4694	4.43527e-06	0.000737741	0.00856129	0.271328	0.272964	0.000737741	0	0	1.75922	5.09106	4.57984	5.15817
CTB-114C7.3	92.8126	-1.27509	0.194371	-6.5601	5.37717e-11	1.85004e-09	3e-09	3.36858e-08	2.057e-06	2.09419e-06	3e-09	-1.32097	1.67163	24.2949	0.000842963	0.0261986	0.304028	1	1	0.0261986	7.21803	7.12403	6.82149	5.81715	5.54935	5.86268
ABTB1	51.2402	-2.36322	0.360358	-6.55797	5.45437e-11	1.8739e-09	3.06089e-09	3.41202e-08	2.08646e-06	2.12426e-06	3.06089e-09	-2.56653	0.812499	47.2262	1.13819e-05	0.00151949	0.0176333	0.695249	0.700485	0.00151949	6.79213	6.69647	5.67492	4.19075	3.88254	3.88794
CDC42EP3	381.846	0.661981	0.100954	6.55724	5.48137e-11	1.88047e-09	3.07162e-09	3.42398e-08	2.09674e-06	2.13478e-06	3.07162e-09	0.659582	3.70895	15.7322	0.025803	0.231828	1	1	1	0.231828	8.1865	8.23392	8.21315	8.85633	8.87883	8.88783
WBP2	2377.96	-0.978002	0.149178	-6.55593	5.52976e-11	1.89434e-09	3.09428e-09	3.44925e-08	2.11519e-06	2.15362e-06	3.09428e-09	-0.997832	6.34116	49.4226	8.983e-06	0.001268	0.0147149	0.548943	0.55285	0.001268	11.6926	11.7991	11.3527	10.605	10.681	10.6311
SYNGR2	3782.23	-0.58931	0.0898999	-6.55519	5.55725e-11	1.90103e-09	3.1052e-09	3.46142e-08	2.12565e-06	2.16433e-06	3.1052e-09	-0.597202	7.00853	25.8133	0.00525479	0.0826823	0.959506	1	1	0.0826823	12.146	12.2081	12.0952	11.653	11.5609	11.4609
WDFY1	2139.73	0.544985	0.0832041	6.54997	5.75491e-11	2e-09	3.21104e-09	3.5794e-08	2.2012e-06	2.24131e-06	3.21104e-09	0.541345	6.18719	20.2803	0.014092	0.157144	1	1	1	0.157144	10.6887	10.8351	10.7686	11.2548	11.3106	11.3658
RP11-114H24.2	20.4644	3.3972	0.518814	6.54802	5.8306e-11	2e-09	3.24862e-09	3.62129e-08	2.23009e-06	2.27079e-06	3.24862e-09	4.36732	-0.284019	59.2421	3.427e-06	0.000600896	0.00697323	0.209715	0.210914	0.000600896	1.66664	1.72604	0	4.89576	5.61828	5.40643
GUSB	4123.76	-0.441427	0.0674767	-6.54191	6.07379e-11	2.06587e-09	3.37446e-09	3.76157e-08	2.323e-06	2.3655e-06	3.37446e-09	-0.446858	7.13367	14.8957	0.0362165	0.288644	1	1	1	0.288644	12.2556	12.2494	12.1317	11.7909	11.7779	11.7514
KLHL36	2002.85	-0.479742	0.073333	-6.54197	6.07137e-11	2.06587e-09	3.37446e-09	3.76157e-08	2.32212e-06	2.36456e-06	3.37446e-09	-0.480415	6.09095	16.6605	0.0299221	0.255445	1	1	1	0.255445	11.1822	11.2123	11.1616	10.6694	10.7989	10.6671
CTC-360G5.9	20	3.08924	0.472533	6.53762	6.25039e-11	2.12291e-09	3.46763e-09	3.86543e-08	2.39046e-06	2.43428e-06	3.46763e-09	3.71496	-0.326748	64.2207	2.20989e-06	0.000425017	0.00493221	0.1353	0.136005	0.000425017	2.09157	1.72604	1.75922	5.23577	5.40077	5.13407
CCDC78	86.0348	-1.43346	0.219402	-6.53346	6.42691e-11	2.17976e-09	3.56049e-09	3.96894e-08	2.45791e-06	2.503e-06	3.56049e-09	-1.46411	1.51804	27.8512	0.000327949	0.0144373	0.167541	1	1	0.0144373	6.79213	6.89138	7.24093	5.3161	5.80725	5.50995
RP11-696N14.1	116.989	-1.12066	0.171651	-6.52875	6.63225e-11	2.24302e-09	3.66382e-09	4.08412e-08	2.5363e-06	2.583e-06	3.66382e-09	-1.12409	2.00019	21.1604	0.00308536	0.0586229	0.680303	1	1	0.0586229	7.4055	7.46288	7.09755	6.20248	6.25963	6.22409
ABCF1	8080.8	0.39777	0.0609244	6.52891	6.6249e-11	2.24302e-09	3.66382e-09	4.08412e-08	2.53356e-06	2.58013e-06	3.66382e-09	0.393097	8.10227	12.6883	0.0628033	0.407804	1	1	1	0.407804	12.7298	12.756	12.8151	13.1261	13.2157	13.1549
TYK2	3192.07	-0.70789	0.108436	-6.52818	6.65721e-11	2.24827e-09	3.67241e-09	4.09369e-08	2.54579e-06	2.59272e-06	3.67241e-09	-0.717896	6.76443	33.6474	0.000840713	0.0261582	0.303558	1	1	0.0261582	12.013	12.0348	11.7956	11.2046	11.3313	11.1909
XLOC_037143	40.4986	2.05791	0.31526	6.52765	6.68075e-11	2.25303e-09	3.68018e-09	4.1e-08	2.55472e-06	2.60189e-06	3.68018e-09	2.21123	0.554055	43.6823	1.69995e-05	0.00208826	0.0242337	1	1	0.00208826	3.91989	3.8923	3.93649	5.95734	6.34345	5.91548
C5orf34	584.671	-0.600124	0.0919395	-6.52738	6.69308e-11	2.254e-09	3.68176e-09	4.1e-08	2.55937e-06	2.60669e-06	3.68176e-09	-0.601769	4.31471	16.8706	0.02381	0.220003	1	1	1	0.220003	9.40837	9.47791	9.49449	8.79925	8.94069	8.85564
URAHP	42.6957	-1.72456	0.264488	-6.52038	7.01295e-11	2.35839e-09	3.85227e-09	4.29419e-08	2.68161e-06	2.73126e-06	3.85227e-09	-1.75853	0.534378	29.8955	0.000108333	0.00716907	0.0831951	1	1	0.00716907	6.24847	6.13433	5.74075	4.45008	4.43452	4.24379
TARS2	1308	-0.98471	0.151038	-6.51963	7.04792e-11	2.36681e-09	3.86603e-09	4.30953e-08	2.69491e-06	2.74488e-06	3.86603e-09	-1.00366	5.4795	45.0816	1.56546e-05	0.00195425	0.0226786	0.955744	0.963447	0.00195425	10.9062	10.8729	10.4839	9.72469	9.81993	9.77738
PCSK9	4905.06	-2.05991	0.315989	-6.51895	7.08018e-11	2.3743e-09	3.87826e-09	4.32316e-08	2.70718e-06	2.75745e-06	3.87826e-09	-2.21146	7.39057	79.9029	6.55735e-07	0.000164051	0.00190377	0.0401959	0.0403566	0.000164051	13.2354	13.2939	12.1263	10.7415	10.8975	10.6965
SYT5	397.137	-1.12075	0.171946	-6.51806	7.12219e-11	2.38503e-09	3.8958e-09	4.34271e-08	2.72317e-06	2.77381e-06	3.8958e-09	-1.14923	3.76354	35.4513	9.63644e-05	0.00673172	0.0781199	1	1	0.00673172	9.1894	9.25078	8.81952	7.93134	7.81741	8.09974
SEC61A1	9538.73	0.675147	0.103714	6.50973	7.52852e-11	2.51757e-09	4.11228e-09	4.58402e-08	2.87845e-06	2.93206e-06	4.11228e-09	0.672339	8.34217	30.2036	0.00147376	0.0368403	0.427522	1	1	0.0368403	12.8966	12.9329	12.6758	13.5143	13.5682	13.4771
TPCN2	340.774	-1.10715	0.170345	-6.49946	8.06103e-11	2.6881e-09	4.39084e-09	4.89454e-08	3.08189e-06	3.13945e-06	4.39084e-09	-1.12044	3.54006	32.9149	0.000250105	0.0120851	0.140245	1	1	0.0120851	8.94076	9.04869	8.56169	7.68638	7.86072	7.73734
HSPH1	7627.6	1.0074	0.154997	6.49949	8.05922e-11	2.6881e-09	4.39084e-09	4.89454e-08	3.08128e-06	3.13875e-06	4.39084e-09	1.01987	8.01891	57.8259	3.90452e-06	0.000665651	0.0077247	0.238894	0.2403	0.000665651	12.1597	12.1356	12.5604	13.3301	13.2554	13.3689
RP11-277P12.20	122.546	1.23578	0.190357	6.49192	8.47504e-11	2.82221e-09	4.6099e-09	5.13873e-08	3.24009e-06	3.30069e-06	4.6099e-09	1.2275	2.09055	23.8098	0.00131601	0.0345679	0.401151	1	1	0.0345679	6.11903	5.93104	6.55491	7.45167	7.43347	7.39935
SPEG	284.545	-1.02212	0.157506	-6.48944	8.61589e-11	2.86112e-09	4.67346e-09	5.20958e-08	3.29377e-06	3.35554e-06	4.67346e-09	-1.0216	3.27909	26.8146	0.00128993	0.0342218	0.397135	1	1	0.0342218	8.67895	8.686	8.32468	7.57651	7.67908	7.45229
RP1-90J20.11	96.7701	1.45843	0.224732	6.48963	8.60501e-11	2.86112e-09	4.67346e-09	5.20958e-08	3.2897e-06	3.35131e-06	4.67346e-09	1.48124	1.74936	29.2575	0.000233617	0.011623	0.134882	1	1	0.011623	5.43987	5.52386	6.08288	7.13476	7.31391	7.01986
MAN1B1	1202.66	-0.455396	0.0701995	-6.48717	8.7463e-11	2.90039e-09	4.7376e-09	5.28108e-08	3.34354e-06	3.40633e-06	4.7376e-09	-0.45485	5.35574	13.3134	0.0514997	0.360007	1	1	1	0.360007	10.437	10.4593	10.4226	9.9854	10.0369	9.95298
YTHDF1	2503.84	0.373997	0.0576554	6.48677	8.76985e-11	2.90416e-09	4.74376e-09	5.28794e-08	3.35245e-06	3.41551e-06	4.74376e-09	0.370297	6.41362	10.2616	0.0890893	0.506832	1	1	1	0.506832	11.0793	11.121	11.0701	11.4424	11.4741	11.4819
ATPAF1	1086.75	0.741907	0.114383	6.48617	8.80434e-11	2.91154e-09	4.75581e-09	5.3e-08	3.36555e-06	3.42894e-06	4.75581e-09	0.738434	5.20941	30.5998	0.00195159	0.0437237	0.507401	1	1	0.0437237	9.5343	9.61374	9.84437	10.4075	10.45	10.372
HSH2D	494.013	2.26486	0.34925	6.48493	8.8773e-11	2.93041e-09	4.78664e-09	5.33575e-08	3.39335e-06	3.45735e-06	4.78664e-09	2.47203	4.07756	75.6746	8.90313e-07	0.000205219	0.00238151	0.0545566	0.0547934	0.000205219	6.74903	6.71243	7.9877	9.67605	9.77158	9.66481
AF127936.5	389.296	1.13146	0.174479	6.48478	8.886e-11	2.93041e-09	4.78664e-09	5.33575e-08	3.39659e-06	3.46074e-06	4.78664e-09	1.15172	3.744	34.1151	0.000105643	0.00712122	0.0826398	1	1	0.00712122	8.19187	7.87114	7.61899	9.13444	8.98703	9.10126
MAP4K1	43.6155	-1.61155	0.248554	-6.4837	8.94976e-11	2.94736e-09	4.81433e-09	5.36661e-08	3.42087e-06	3.48558e-06	4.81433e-09	-1.65705	0.564863	28.4969	0.000145308	0.00872061	0.1012	1	1	0.00872061	6.07317	6.24823	5.86403	4.49679	4.43452	4.4531
XLOC_031903	13.1856	3.87914	0.598335	6.48322	8.97856e-11	3e-09	4.82316e-09	5.37645e-08	3.43178e-06	3.49679e-06	4.82316e-09	8.33605	-0.74834	23.5755	4.33706e-05	0.00405038	0.0470036	1	1	0.00405038	0	0	0	4.62847	4.71185	4.96219
PWWP2A	906.207	0.688577	0.10622	6.48257	9.01731e-11	3e-09	4.8373e-09	5.39222e-08	3.4465e-06	3.51188e-06	4.8373e-09	0.680086	4.9492	24.4001	0.00545562	0.0846384	0.982206	1	1	0.0846384	9.35666	9.36124	9.60467	10.0976	10.1135	10.1648
RUSC1-AS1	54.4469	1.74639	0.269427	6.48186	9.05983e-11	3e-09	4.85343e-09	5.41019e-08	3.46267e-06	3.52844e-06	4.85343e-09	1.78429	1.00008	34.2025	5.72599e-05	0.00485741	0.056369	1	1	0.00485741	4.57499	4.58987	4.88859	6.36236	6.25963	6.58871
ERV3-1	1032.98	0.874382	0.13497	6.47834	9.27397e-11	3e-09	5e-09	5.53046e-08	3.54442e-06	3.61184e-06	5e-09	0.877076	5.13838	38.1161	0.000269033	0.0126877	0.147237	1	1	0.0126877	9.31786	9.58368	9.60908	10.2663	10.397	10.4893
NCR3	25.4034	-2.31395	0.357529	-6.47207	9.66701e-11	3.16174e-09	5.16449e-09	5.75694e-08	3.69454e-06	3.76491e-06	5.16449e-09	-2.48939	-0.264925	38.2462	3.31624e-05	0.00339028	0.0393433	1	1	0.00339028	5.5104	5.4496	5.45723	3.64476	2.48104	2.83053
NAPA	3601.41	0.999775	0.154555	6.46874	9.8821e-11	3.22766e-09	5.27217e-09	5.87697e-08	3.77664e-06	3.84868e-06	5.27217e-09	1.00538	6.93753	50.3387	8.15891e-06	0.00117871	0.0136787	0.498665	0.502132	0.00117871	11.3616	11.3276	10.9273	12.2462	12.3044	12.1515
CREM	1731.55	0.469787	0.0726447	6.46691	1.00028e-10	3.2626e-09	5.32925e-09	5.9406e-08	3.82266e-06	3.89568e-06	5.32925e-09	0.466752	5.88271	14.5482	0.0368074	0.291466	1	1	1	0.291466	10.5627	10.492	10.4523	11.0201	10.9435	10.9626
DDIT4	4850.72	-3.21269	0.496901	-6.46546	1.00994e-10	3.28963e-09	5.3734e-09	5.98981e-08	3.8595e-06	3.93333e-06	5.3734e-09	-3.92098	7.38183	66.5439	1.81839e-06	0.000365722	0.0042441	0.111356	0.111911	0.000365722	13.6128	13.6112	11.1282	9.35963	9.28076	9.10849
BRD8	2686.5	-0.466901	0.0722258	-6.46446	1.0166e-10	3.3068e-09	5.40145e-09	6.02108e-08	3.88485e-06	3.95926e-06	5.40145e-09	-0.476156	6.51447	16.9927	0.0281361	0.245374	1	1	1	0.245374	11.5715	11.556	11.6954	11.1316	11.1232	11.1549
THBS3	214.429	-0.954202	0.147698	-6.4605	1.0436e-10	3.39001e-09	5.53736e-09	6.17258e-08	3.98793e-06	4.06442e-06	5.53736e-09	-0.965765	2.87343	21.5694	0.00422884	0.0717562	0.832712	1	1	0.0717562	8.3152	8.11884	8.00119	7.27535	7.13731	7.17163
C11orf82	1217.72	0.704907	0.109169	6.45701	1.06793e-10	3.46432e-09	5.65875e-09	6.3079e-08	4.08079e-06	4.15918e-06	5.65875e-09	0.698887	5.37556	27.2289	0.00282641	0.0552995	0.641736	1	1	0.0552995	9.84862	9.72416	9.99359	10.6023	10.4757	10.5948
CD3EAP	1296.08	0.533397	0.0826334	6.45498	1.08231e-10	3.50619e-09	5.72713e-09	6.38412e-08	4.13562e-06	4.21517e-06	5.72713e-09	0.52931	5.46384	18.1614	0.0221534	0.210436	1	1	1	0.210436	10.011	10.0219	10.1134	10.5107	10.6401	10.5966
RP11-566E18.3	78.0756	1.43289	0.222064	6.45258	1.0996e-10	3.55737e-09	5.81073e-09	6.47732e-08	4.20158e-06	4.28251e-06	5.81073e-09	1.45987	1.48842	27.4582	0.000425967	0.0167513	0.194394	1	1	0.0167513	5.36571	5.5596	5.2914	7.0115	6.63712	6.88675
KLRAP1	91.3027	1.29258	0.200343	6.45183	1.10505e-10	3.57014e-09	5.8316e-09	6.5e-08	4.22228e-06	4.30372e-06	5.8316e-09	1.28505	1.69331	24.3808	0.00135404	0.0350172	0.406365	1	1	0.0350172	5.73318	5.62853	5.92193	7.01952	6.90878	7.13566
C11orf21	262.867	-2.7963	0.433977	-6.44343	1.16805e-10	3.76857e-09	6.15572e-09	6.86188e-08	4.46288e-06	4.54908e-06	6.15572e-09	-3.19166	3.18112	64.0853	2.23557e-06	0.000428364	0.00497105	0.136871	0.137586	0.000428364	9.18402	9.36629	7.52871	5.66185	5.47697	5.94811
C15orf62	78.4911	1.84285	0.286225	6.43849	1.2067e-10	3.88803e-09	6.35084e-09	7.07938e-08	4.61045e-06	4.69962e-06	6.35084e-09	1.95127	1.45733	44.539	1.53929e-05	0.00193717	0.0224804	0.939843	0.94734	0.00193717	5.16172	5.00721	4.88859	6.97897	7.25019	6.65796
FGD2	62.4828	2.84515	0.44228	6.43292	1.25172e-10	4e-09	6.57887e-09	7.33357e-08	4.78231e-06	4.87494e-06	6.57887e-09	3.32147	1.16139	48.2957	1.01318e-05	0.00138567	0.0160804	0.619004	0.623553	0.00138567	2.4194	3.18247	4.76748	6.68835	6.98905	6.76908
LAP3P2	29.9299	3.02861	0.470864	6.43203	1.25907e-10	4e-09	6.60749e-09	7.36547e-08	4.81029e-06	4.90358e-06	6.60749e-09	3.61887	0.156008	34.5505	5.45291e-05	0.00474048	0.0550119	1	1	0.00474048	0	2.75925	3.39789	5.64121	6.07581	5.64116
ST3GAL2	7132.2	0.650541	0.101144	6.43186	1.26056e-10	4e-09	6.60749e-09	7.36547e-08	4.81583e-06	4.90936e-06	6.60749e-09	0.649138	7.92131	31.9407	0.00222255	0.0473631	0.549636	1	1	0.0473631	12.3193	12.4039	12.5757	13.0745	13.1441	13.0509
HIVEP1	1794.03	0.748827	0.116645	6.41969	1.36553e-10	4.37612e-09	7.14812e-09	7.96812e-08	5.21674e-06	5.3182e-06	7.14812e-09	0.750312	5.93253	34.4103	0.000804805	0.0253447	0.294118	1	1	0.0253447	10.3411	10.4426	10.3611	10.9625	11.2413	11.1984
PRSS8	134.806	-2.10536	0.328208	-6.41471	1.41094e-10	4.50953e-09	7.36602e-09	8.21102e-08	5.38994e-06	5.49505e-06	7.36602e-09	-2.26097	2.20727	50.4819	8.03814e-06	0.00116674	0.0135397	0.491299	0.494699	0.00116674	8.0511	8.09469	7.02013	5.3922	5.86511	5.52856
FAM65A	853.711	-1.53544	0.239356	-6.41489	1.40925e-10	4.50953e-09	7.36602e-09	8.21102e-08	5.38363e-06	5.48848e-06	7.36602e-09	-1.59834	4.86742	62.2395	2.62217e-06	0.000480294	0.00557368	0.1605	0.161379	0.000480294	10.4739	10.5946	9.77929	8.7567	8.67555	8.77999
NUDT13	262.94	-1.26271	0.196923	-6.41219	1.43442e-10	4.57842e-09	7.47856e-09	8.33647e-08	5.47948e-06	5.58648e-06	7.47856e-09	-1.29404	3.16985	35.1866	6.65783e-05	0.0052532	0.0609619	1	1	0.0052532	8.67512	8.74151	8.15398	7.32149	7.20609	7.27076
RP11-791G15.2	18.4438	3.25473	0.50771	6.4106	1.44952e-10	4.62043e-09	7.54718e-09	8.41296e-08	5.537e-06	5.64529e-06	7.54718e-09	4.12142	-0.451146	55.3518	4.93577e-06	0.000805748	0.00935049	0.301911	0.303767	0.000805748	1.06169	1.10708	2.52865	5.1507	5.32032	4.96219
RP11-600F24.7	112.59	-1.56842	0.244754	-6.40815	1.47292e-10	4.68877e-09	7.65881e-09	8.5374e-08	5.62627e-06	5.73645e-06	7.65881e-09	-1.60096	1.93849	34.3094	5.6404e-05	0.004828	0.0560276	1	1	0.004828	7.43299	7.68141	7.02013	5.90635	6.02595	5.60069
KIF2C	7763.21	-0.387544	0.0604996	-6.40573	1.49651e-10	4.75751e-09	7.77108e-09	8.66255e-08	5.71622e-06	5.82831e-06	7.77108e-09	-0.393877	8.04611	11.8807	0.0623734	0.405944	1	1	1	0.405944	13.1428	13.1213	13.0442	12.7543	12.6998	12.6928
SNAI3	129.2	-1.50602	0.235147	-6.40457	1.50796e-10	4.78117e-09	7.80973e-09	8.70563e-08	5.75967e-06	5.87291e-06	7.80973e-09	-1.52938	2.13706	33.2924	6.5181e-05	0.00519921	0.0603354	1	1	0.00519921	7.66712	7.8131	7.1947	6.06974	6.34345	5.86268
GADD45B	77.042	1.71027	0.267034	6.4047	1.50669e-10	4.78117e-09	7.80973e-09	8.70563e-08	5.755e-06	5.868e-06	7.80973e-09	1.75783	1.43304	32.4146	7.4044e-05	0.00563284	0.0653676	1	1	0.00563284	4.81682	4.95449	5.67492	6.96242	7.01484	6.69962
SREK1	5153.25	0.721445	0.112651	6.40424	1.51124e-10	4.7852e-09	7.81631e-09	8.71296e-08	5.772e-06	5.88568e-06	7.81631e-09	0.722482	7.45431	34.5738	0.00071087	0.0235721	0.273548	1	1	0.0235721	11.8513	11.8347	12.0754	12.6964	12.5436	12.7002
XLOC_031109	234.503	1.16806	0.182532	6.39922	1.56176e-10	4.9386e-09	8.06688e-09	8.99228e-08	5.96482e-06	6.08242e-06	8.06688e-09	1.16547	3.01418	29.2983	0.000489395	0.0183096	0.212478	1	1	0.0183096	7.05063	6.95986	7.50995	8.26395	8.30937	8.44735
RRAGC	1234.05	0.63991	0.10005	6.39593	1.59571e-10	5e-09	8.23135e-09	9.17562e-08	6.09435e-06	6.21467e-06	8.23135e-09	0.631994	5.39404	23.5492	0.00676822	0.0982246	1	1	1	0.0982246	9.8418	9.85037	10.0563	10.605	10.4919	10.5577
SAR1A	4259.03	0.367495	0.0575279	6.38812	1.67932e-10	5.2963e-09	8.65117e-09	9.6436e-08	6.4135e-06	6.54028e-06	8.65117e-09	0.361514	7.18005	9.86688	0.0898667	0.509935	1	1	1	0.509935	11.8761	11.8716	11.8376	12.2483	12.176	12.259
PDCD4	1466.23	-1.25374	0.196328	-6.38595	1.70335e-10	5.36499e-09	8.76336e-09	9.76866e-08	6.50509e-06	6.63387e-06	8.76336e-09	-1.29175	5.64576	58.0936	3.80867e-06	0.000651113	0.00755599	0.233033	0.234401	0.000651113	11.2162	11.1688	10.6015	9.75743	9.73714	9.73025
DHX37	2724.83	1.06933	0.167606	6.38007	1.77012e-10	5.56794e-09	9.09487e-09	1.01382e-07	6.75991e-06	6.89391e-06	9.09487e-09	1.08263	6.53233	62.5496	2.55212e-06	0.000471675	0.00547366	0.15622	0.157068	0.000471675	10.5647	10.6589	11.0427	11.8008	11.9714	11.7858
LINC00885	105.408	-1.33683	0.209643	-6.3767	1.8095e-10	5.6843e-09	9.28493e-09	1.03501e-07	6.9101e-06	7.04726e-06	9.28493e-09	-1.36459	1.85045	26.9583	0.000443712	0.0171747	0.199308	1	1	0.0171747	7.26977	7.48164	6.96611	6.06974	5.80725	5.83802
RALBP1	3737.9	-0.59012	0.0928594	-6.35499	2.08445e-10	6.5394e-09	1.06817e-08	1.1907e-07	7.95987e-06	8.11808e-06	1.06817e-08	-0.59901	6.99074	26.0226	0.00512896	0.0815861	0.946785	1	1	0.0815861	12.067	12.0701	12.2621	11.5289	11.5006	11.588
GOLGA2B	183.856	-1.60582	0.25274	-6.35364	2.10276e-10	6.58817e-09	1.07614e-08	1.2e-07	8.02958e-06	8.18939e-06	1.07614e-08	-1.67454	2.65752	41.1761	2.29358e-05	0.00256995	0.0298236	1	1	0.00256995	8.33477	8.35582	7.58355	6.44805	6.38359	6.58575
MRGBP	1543.3	0.556468	0.0875892	6.35315	2.10947e-10	6.60055e-09	1.07816e-08	1.20184e-07	8.055e-06	8.21556e-06	1.07816e-08	0.550821	5.71692	19.3011	0.0146173	0.160981	1	1	1	0.160981	10.3496	10.2052	10.3078	10.9117	10.7802	10.8361
ICAM4	1516.02	-0.587032	0.0924585	-6.34913	2.16532e-10	6.76641e-09	1.10525e-08	1.23204e-07	8.26806e-06	8.43306e-06	1.10525e-08	-0.595798	5.68852	23.7865	0.00837877	0.112562	1	1	1	0.112562	10.7914	10.7641	10.9361	10.2964	10.25	10.1752
PAQR8	1436.06	-0.436645	0.0687986	-6.34671	2.19966e-10	6.86473e-09	1.12131e-08	1.25e-07	8.399e-06	8.5668e-06	1.12131e-08	-0.449195	5.61201	13.3618	0.0482187	0.347613	1	1	1	0.347613	10.657	10.7075	10.7185	10.2756	10.1975	10.2725
WDR37	813.377	-0.519026	0.0818022	-6.3449	2.22572e-10	6.93697e-09	1.13311e-08	1.2631e-07	8.49824e-06	8.66829e-06	1.13311e-08	-0.515718	4.7922	14.429	0.0374595	0.295353	1	1	1	0.295353	9.91024	9.94631	9.84437	9.36279	9.45101	9.36601
SPTBN4	108.154	-1.3469	0.212303	-6.34421	2.23566e-10	7e-09	1.13669e-08	1.26708e-07	8.536e-06	8.707e-06	1.13669e-08	-1.38851	1.89176	26.8865	0.000326891	0.0144113	0.167239	1	1	0.0144113	7.45998	7.40512	6.99337	6.14499	5.68405	5.90127
GMPPA	2038.2	0.478944	0.0755102	6.34278	2.25659e-10	7e-09	1.14583e-08	1.27727e-07	8.61566e-06	8.78851e-06	1.14583e-08	0.476023	6.11607	16.6587	0.0313395	0.263096	1	1	1	0.263096	10.683	10.7535	10.7607	11.2479	11.2481	11.1456
C6orf223	9.66247	-3.45358	0.544679	-6.34057	2.28912e-10	7.10671e-09	1.16084e-08	1.294e-07	8.73964e-06	8.91522e-06	1.16084e-08	-4.53749	-1.70262	56.9591	4.23458e-06	0.00071597	0.00830864	0.259076	0.260613	0.00071597	4.20147	4.6574	3.93649	1.28598	0	0.670489
CD52	2559.82	-1.59986	0.252348	-6.33989	2.29926e-10	7.12892e-09	1.16446e-08	1.29804e-07	8.77813e-06	8.95472e-06	1.16446e-08	-1.67593	6.4509	70.4601	1.32574e-06	0.000286264	0.00332202	0.0812151	0.0815916	0.000286264	12.1775	12.1315	11.3194	10.2322	10.3086	10.2519
MAP2K5	731.216	-0.523897	0.0826464	-6.33902	2.31229e-10	7.15999e-09	1.16954e-08	1.3037e-07	8.82763e-06	9.00545e-06	1.16954e-08	-0.533339	4.63829	15.0696	0.0342307	0.278811	1	1	1	0.278811	9.69244	9.79147	9.7832	9.2343	9.22107	9.22765
ZNF239	672.136	0.800757	0.126353	6.33744	2.33609e-10	7.22431e-09	1.18004e-08	1.31541e-07	8.91827e-06	9.09815e-06	1.18004e-08	0.794756	4.51869	28.1093	0.00210028	0.0458193	0.531721	1	1	0.0458193	8.80706	8.8429	9.15748	9.74176	9.741	9.72925
XLOC_028819	34.0827	-1.89351	0.299409	-6.32416	2.54615e-10	7.8637e-09	1.28448e-08	1.43183e-07	9.71991e-06	9.91622e-06	1.28448e-08	-1.95642	0.204146	31.4687	8.51935e-05	0.00622702	0.0722629	1	1	0.00622702	6.0258	5.84675	5.3767	3.94343	4.09089	3.78851
SNTA1	1034.88	-1.25897	0.199122	-6.32261	2.57187e-10	7.93286e-09	1.3e-08	1.44443e-07	9.81784e-06	1.00164e-05	1.3e-08	-1.29714	5.14324	54.4019	5.413e-06	0.000856504	0.0099395	0.331041	0.333136	0.000856504	10.6906	10.6671	10.1411	9.40012	9.1472	9.14161
TAF1D	5466.95	0.639828	0.10128	6.31741	2.65979e-10	8.18601e-09	1.33713e-08	1.49052e-07	1.01532e-05	1.03588e-05	1.33713e-08	0.638701	7.53987	27.7991	0.00270891	0.0539004	0.6255	1	1	0.0539004	12.0378	11.9687	12.1695	12.7507	12.5904	12.7584
PFN1	16576.3	-0.401704	0.0635874	-6.31735	2.6608e-10	8.18601e-09	1.33713e-08	1.49052e-07	1.01568e-05	1.03628e-05	1.33713e-08	-0.408043	9.13929	13.552	0.0515659	0.360347	1	1	1	0.360347	14.1801	14.1829	14.248	13.7485	13.8646	13.7902
BCL2L14	16.0956	3.70026	0.585984	6.31461	2.70849e-10	8.32198e-09	1.35934e-08	1.51528e-07	1.03386e-05	1.05485e-05	1.35934e-08	5.97035	-0.437846	60.0678	3.17988e-06	0.000573446	0.00665469	0.194622	0.195703	0.000573446	1.06169	0	0	5.36728	4.27291	5.24326
BRD3	830.637	-0.800852	0.126841	-6.3138	2.72263e-10	8.34393e-09	1.36293e-08	1.51928e-07	1.0392e-05	1.06036e-05	1.36293e-08	-0.805448	4.82117	30.8102	0.00117041	0.0320425	0.371845	1	1	0.0320425	10.0559	10.0953	9.9732	9.07026	9.4272	9.22955
AP001468.1	44.207	-1.90252	0.301324	-6.31388	2.72124e-10	8.34393e-09	1.36293e-08	1.51928e-07	1.0387e-05	1.05982e-05	1.36293e-08	-2.0018	0.585206	35.4434	4.81837e-05	0.00437377	0.0507565	1	1	0.00437377	6.04968	6.54422	5.80371	4.35187	4.09089	4.19802
SLC25A45	52.8143	-1.51346	0.239741	-6.31289	2.73864e-10	8.38222e-09	1.36918e-08	1.52625e-07	1.04529e-05	1.06659e-05	1.36918e-08	-1.59124	0.832607	27.3033	0.000191641	0.0103459	0.120062	1	1	0.0103459	6.14142	6.45215	6.40055	4.96384	4.43452	4.77744
XLOC_046438	21.0493	2.93375	0.465	6.30914	2.80594e-10	8.5772e-09	1.4e-08	1.56175e-07	1.07094e-05	1.0928e-05	1.4e-08	3.46381	-0.171532	42.3588	1.98781e-05	0.00234814	0.0272495	1	1	0.00234814	2.68635	2.15778	0	5.23577	5.14455	5.56508
NAT8L	470.039	-0.742075	0.117716	-6.30395	2.90153e-10	8.85801e-09	1.4469e-08	1.61288e-07	1.1074e-05	1.13003e-05	1.4469e-08	-0.758221	3.99855	22.3256	0.00709773	0.101445	1	1	1	0.101445	9.14021	9.12522	9.34906	8.52845	8.4293	8.39845
GAMT	946.318	-1.13704	0.180581	-6.29659	3.04257e-10	9.27673e-09	1.51529e-08	1.68912e-07	1.1612e-05	1.18496e-05	1.51529e-08	-1.1659	5.01319	48.9025	9.49347e-06	0.00131592	0.0152708	0.580061	0.584266	0.00131592	10.4695	10.5229	10.0104	9.30162	9.19874	9.0893
HERPUD1	997.016	-1.9711	0.313242	-6.2926	3.12192e-10	9.5065e-09	1.55283e-08	1.73096e-07	1.19145e-05	1.21586e-05	1.55283e-08	-2.10996	5.09373	69.215	1.46342e-06	0.0003095	0.00359166	0.0896401	0.0900645	0.0003095	10.9046	10.9872	9.82173	8.58899	8.52214	8.58337
FLII	3444.28	-0.461586	0.0733609	-6.29199	3.1342e-10	9.53172e-09	1.55694e-08	1.73555e-07	1.1961e-05	1.22064e-05	1.55694e-08	-0.46535	6.87321	16.57	0.0296731	0.253886	1	1	1	0.253886	11.9694	12.0064	11.9055	11.48	11.5772	11.4508
STRIP2	3938.83	0.472566	0.0751565	6.28776	3.22083e-10	9.78272e-09	1.6e-08	1.78125e-07	1.22913e-05	1.25439e-05	1.6e-08	0.467384	7.06609	16.9907	0.028681	0.248437	1	1	1	0.248437	11.5991	11.687	11.7761	12.1558	12.1581	12.1672
KPNB1	24847	0.341239	0.0543087	6.28331	3.3143e-10	1.00538e-08	1.64223e-08	1.83061e-07	1.26477e-05	1.29079e-05	1.64223e-08	0.33652	9.72324	8.86078	0.107608	0.568246	1	1	1	0.568246	14.3851	14.4427	14.4314	14.7143	14.7684	14.8007
ERAP1	4320.22	1.55121	0.246897	6.28281	3.32505e-10	1.00736e-08	1.64546e-08	1.83422e-07	1.26884e-05	1.29497e-05	1.64546e-08	1.61209	7.19775	79.7721	6.61824e-07	0.000164239	0.00190595	0.0405678	0.0407313	0.000164239	10.77	10.74	11.526	12.6256	12.6778	12.6991
RP11-326C3.11	82.6329	-1.35715	0.216066	-6.28119	3.35985e-10	1.01661e-08	1.66057e-08	1.85106e-07	1.28209e-05	1.30853e-05	1.66057e-08	-1.43404	1.47162	27.0676	0.000439135	0.017062	0.197999	1	1	0.017062	6.83398	6.72822	7.1947	5.44079	5.40077	5.62971
XLOC_032467	35.994	-2.07368	0.330235	-6.27942	3.39845e-10	1.02699e-08	1.67752e-08	1.87e-07	1.29678e-05	1.32356e-05	1.67752e-08	-2.22323	0.301872	33.8251	6.04009e-05	0.00494982	0.0574413	1	1	0.00494982	6.04968	6.18097	5.45723	4.13278	2.97718	3.78851
EPS8L3	33.0714	-3.49606	0.557087	-6.27561	3.48275e-10	1.05113e-08	1.71695e-08	1.91392e-07	1.32891e-05	1.35639e-05	1.71695e-08	-4.40188	0.155949	55.1556	5.03023e-06	0.000814685	0.0094542	0.307674	0.30958	0.000814685	6.52887	6.01067	5.2914	0.78177	0	2.51927
EFR3A	2713.48	1.60986	0.256653	6.27251	3.5527e-10	1.07089e-08	1.74922e-08	1.95e-07	1.35557e-05	1.38363e-05	1.74922e-08	1.6802	6.52795	79.1096	6.93702e-07	0.000170092	0.00197388	0.0425198	0.0426932	0.000170092	9.988	10.0442	10.8285	12.021	11.9714	12.0448
RAB35	2634.83	0.356706	0.0568713	6.27216	3.56062e-10	1.07192e-08	1.75091e-08	1.95177e-07	1.35856e-05	1.38672e-05	1.75091e-08	0.352114	6.4865	9.65867	0.104719	0.559158	1	1	1	0.559158	11.1466	11.171	11.2045	11.5197	11.5587	11.5164
EPHB2	13.5835	3.60791	0.575394	6.27033	3.60282e-10	1.08325e-08	1.76942e-08	1.97241e-07	1.37462e-05	1.40315e-05	1.76942e-08	5.63211	-0.769728	60.0443	3.18664e-06	0.000573446	0.00665469	0.195032	0.196119	0.000573446	1.06169	0	0	4.5859	4.94436	4.83838
PLLP	18.3028	-2.59413	0.413903	-6.26748	3.66941e-10	1.1e-08	1.8e-08	2.00633e-07	1.39999e-05	1.42909e-05	1.8e-08	-2.89504	-0.714497	44.8458	1.48606e-05	0.00187798	0.0217935	0.907356	0.914578	0.00187798	5.40327	5.10721	4.4897	2.59327	2.48104	2.3057
EPB41L1	112.224	-1.11781	0.178462	-6.2636	3.7619e-10	1.12824e-08	1.8429e-08	2.05431e-07	1.43524e-05	1.46511e-05	1.8429e-08	-1.12574	1.93854	20.6324	0.00325828	0.0607291	0.704744	1	1	0.0607291	7.38687	7.33466	7.0722	6.02264	6.25963	6.21645
CLPX	2640.91	-0.473806	0.0756684	-6.26161	3.81027e-10	1.14131e-08	1.86425e-08	2.07811e-07	1.45366e-05	1.48395e-05	1.86425e-08	-0.480711	6.49148	15.87	0.0268136	0.237714	1	1	1	0.237714	11.6473	11.6118	11.4918	11.1228	11.0781	11.1308
AAGAB	3730.22	0.391693	0.062574	6.25967	3.85793e-10	1.15414e-08	1.88521e-08	2.10147e-07	1.4718e-05	1.50251e-05	1.88521e-08	0.385529	6.98833	11.472	0.0711415	0.43968	1	1	1	0.43968	11.6399	11.6558	11.6755	12.1077	12.004	12.0284
U2SURP	8755.09	-0.428436	0.0684503	-6.25909	3.87241e-10	1.15702e-08	1.88991e-08	2.10671e-07	1.47728e-05	1.50815e-05	1.88991e-08	-0.4357	8.22001	13.8374	0.0390057	0.302567	1	1	1	0.302567	13.332	13.2929	13.2609	12.8669	12.7931	12.9302
ST7	1482.67	0.533709	0.0853124	6.25593	3.95142e-10	1.17915e-08	1.92606e-08	2.14701e-07	1.50739e-05	1.53892e-05	1.92606e-08	0.526391	5.65751	18.5538	0.0202575	0.19939	1	1	1	0.19939	10.1747	10.1924	10.3637	10.7786	10.7858	10.7619
COL9A3	101.222	-1.46002	0.233616	-6.24965	4.11372e-10	1.22604e-08	2e-08	2.2324e-07	1.56926e-05	1.60213e-05	2e-08	-1.54194	1.76275	31.1909	9.26595e-05	0.0065623	0.0761537	1	1	0.0065623	7.05063	7.06307	7.58355	5.87133	5.40077	5.76666
CORO6	281.925	-1.59549	0.255416	-6.24665	4.19347e-10	1.24825e-08	2.03894e-08	2.27284e-07	1.59964e-05	1.63319e-05	2.03894e-08	-1.6613	3.24328	51.8545	6.97953e-06	0.00105024	0.0121877	0.4267	0.429548	0.00105024	8.43789	8.48226	9.19319	7.18554	7.08956	6.97759
CYTH1	2098.95	0.538602	0.0862628	6.24373	4.27261e-10	1.27022e-08	2.07483e-08	2.31284e-07	1.62979e-05	1.66401e-05	2.07483e-08	0.531633	6.15941	19.3328	0.016047	0.171458	1	1	1	0.171458	10.6657	10.7253	10.838	11.3248	11.2081	11.2998
ZWILCH	3680.58	0.466298	0.0746987	6.24239	4.3094e-10	1.27956e-08	2.09009e-08	2.33e-07	1.64378e-05	1.67834e-05	2.09009e-08	0.462657	6.96974	15.2578	0.0304805	0.258423	1	1	1	0.258423	11.6221	11.6392	11.5143	12.1145	12.0056	12.062
MIR22HG	251.277	1.46013	0.233951	6.24118	4.34271e-10	1.28785e-08	2.1e-08	2.34494e-07	1.65644e-05	1.69131e-05	2.1e-08	1.49564	3.11036	41.2119	2.28356e-05	0.00256563	0.0297734	1	1	0.00256563	7.02677	6.59678	7.43239	8.67019	8.53111	8.39422
PITPNA	2230.09	0.443002	0.0709988	6.23957	4.38777e-10	1.3e-08	2.12281e-08	2.36633e-07	1.67358e-05	1.70886e-05	2.12281e-08	0.437816	6.24592	14.2502	0.046264	0.338185	1	1	1	0.338185	10.8273	10.8817	10.9448	11.2817	11.3643	11.3365
RGL3	23.3781	-3.14378	0.503924	-6.23861	4.41478e-10	1.30597e-08	2.13322e-08	2.37794e-07	1.68384e-05	1.71938e-05	2.13322e-08	-3.84256	-0.349255	53.5692	5.8755e-06	0.000908547	0.0105434	0.359269	0.361602	0.000908547	6.00152	5.5596	4.4897	1.28598	2.48104	2.18576
AEN	2561.62	0.762353	0.1223	6.23347	4.56203e-10	1.34786e-08	2.2e-08	2.45421e-07	1.73996e-05	1.77673e-05	2.2e-08	0.763527	6.44677	33.7112	0.000474261	0.0179618	0.208442	1	1	0.0179618	10.9733	10.9855	10.677	11.6962	11.6906	11.5873
AC009948.5	1155.75	1.91257	0.307004	6.22978	4.67095e-10	1.37833e-08	2.25142e-08	2.51e-07	1.78145e-05	1.81915e-05	2.25142e-08	2.04055	5.29885	77.1325	7.99904e-07	0.000189343	0.00219728	0.0490221	0.0492293	0.000189343	8.43789	8.37099	9.44104	10.8131	10.8624	10.8969
SERP1	7899.86	0.37767	0.0606468	6.22737	4.74335e-10	1.4e-08	2.28349e-08	2.54544e-07	1.80902e-05	1.84734e-05	2.28349e-08	0.372359	8.07047	10.817	0.0780265	0.465677	1	1	1	0.465677	12.7728	12.7083	12.7581	13.1811	13.0882	13.1017
XLOC_024110	42.3165	-1.50987	0.24259	-6.22396	4.84766e-10	1.42695e-08	2.33083e-08	2.59821e-07	1.84875e-05	1.88797e-05	2.33083e-08	-1.52591	0.506122	24.554	0.000488316	0.0183096	0.212478	1	1	0.0183096	6.00152	6.03626	5.92193	4.45008	4.71185	4.42688
ADCK3	1426.77	-1.80412	0.289971	-6.22172	4.91726e-10	1.44565e-08	2.36138e-08	2.63226e-07	1.87525e-05	1.91508e-05	2.36138e-08	-1.9176	5.60849	70.3723	1.33494e-06	0.000286264	0.00332202	0.081776	0.0821578	0.000286264	11.3646	11.4295	10.4074	9.16368	9.37339	9.17202
KCTD5	2231.76	0.393993	0.0633441	6.21989	4.9751e-10	1.46085e-08	2.38621e-08	2.66e-07	1.89726e-05	1.9376e-05	2.38621e-08	0.389642	6.24738	11.3394	0.0759492	0.458122	1	1	1	0.458122	10.9257	10.8817	10.9325	11.3337	11.3184	11.2735
GLTP	203.063	0.912438	0.146743	6.21792	5.03776e-10	1.47743e-08	2.41329e-08	2.69e-07	1.9211e-05	1.96201e-05	2.41329e-08	0.90444	2.80859	19.1888	0.00834976	0.112249	1	1	1	0.112249	7.18606	6.99943	7.2635	7.98966	8.04724	8.12136
SEC22C	2821.41	0.879788	0.141514	6.21696	5.0687e-10	1.48468e-08	2.42513e-08	2.70333e-07	1.93285e-05	1.97406e-05	2.42513e-08	0.886003	6.5847	46.025	4.66528e-05	0.00426627	0.0495089	1	1	0.00426627	10.7985	10.8351	11.1913	11.829	11.8114	11.875
PDZD8	2163.7	-0.456655	0.0735267	-6.21073	5.27375e-10	1.54285e-08	2.52014e-08	2.80924e-07	2.01099e-05	2.05391e-05	2.52014e-08	-0.466863	6.20289	15.4664	0.0338662	0.276427	1	1	1	0.276427	11.2597	11.2788	11.3394	10.7857	10.8063	10.8951
ITPR1	2233.44	1.40011	0.225853	6.19923	5.67413e-10	1.65794e-08	2.70815e-08	3.01881e-07	2.1636e-05	2.20985e-05	2.70815e-08	1.44378	6.2461	72.9645	1.09165e-06	0.000243422	0.00282485	0.0668844	0.0671846	0.000243422	9.91513	10.0347	10.6409	11.5608	11.7561	11.6951
XLOC_048622	28.9271	2.36798	0.382064	6.19786	5.72357e-10	1.67034e-08	2.7284e-08	3.04139e-07	2.1824e-05	2.2291e-05	2.7284e-08	2.58486	0.13304	38.8313	3.07559e-05	0.00320821	0.0372304	1	1	0.00320821	2.91154	2.75925	3.93649	5.79862	5.61828	5.49741
EIF4B	8928.26	-0.396305	0.0639845	-6.19376	5.87446e-10	1.71228e-08	2.8e-08	3.11775e-07	2.23987e-05	2.28787e-05	2.8e-08	-0.403162	8.24817	12.0569	0.0560098	0.378965	1	1	1	0.378965	13.3505	13.3254	13.2507	12.8988	12.8738	12.9615
FASTKD5	1305	0.525243	0.0848666	6.18904	6.05321e-10	1.76223e-08	2.87849e-08	3.2087e-07	2.30797e-05	2.35748e-05	2.87849e-08	0.516541	5.475	16.5145	0.0253626	0.229008	1	1	1	0.229008	10.0836	9.98461	10.1319	10.6424	10.5282	10.5893
MCUR1	2647.84	0.440626	0.0712279	6.18614	6.16544e-10	1.78884e-08	2.92195e-08	3.25714e-07	2.35063e-05	2.40119e-05	2.92195e-08	0.434224	6.49349	14.3053	0.0455109	0.334678	1	1	1	0.334678	11.0713	11.1135	11.2176	11.5498	11.5869	11.584
CARD16	200.468	1.42314	0.230044	6.18639	6.15584e-10	1.78884e-08	2.92195e-08	3.25714e-07	2.34704e-05	2.39746e-05	2.92195e-08	1.44956	2.80343	35.3293	4.89449e-05	0.0044231	0.0513288	1	1	0.0044231	6.74903	6.433	7.0722	8.37439	7.88889	8.28262
TRAFD1	4941.94	0.914357	0.147808	6.1861	6.1671e-10	1.78884e-08	2.92195e-08	3.25714e-07	2.35121e-05	2.40184e-05	2.92195e-08	0.922088	7.39159	51.7265	1.68603e-05	0.00207946	0.0241316	1	1	0.00207946	11.5736	11.6155	11.9832	12.6383	12.7191	12.6223
LINC00847	608.469	-0.718473	0.11615	-6.18573	6.18159e-10	1.79063e-08	2.92488e-08	3.26e-07	2.35667e-05	2.40748e-05	2.92488e-08	-0.738269	4.37137	23.9072	0.005178	0.0820617	0.952304	1	1	0.0820617	9.45605	9.51934	9.73152	8.8697	8.77701	8.85809
MMP13	13.089	3.56282	0.57599	6.18556	6.18831e-10	1.79063e-08	2.92488e-08	3.26e-07	2.35917e-05	2.4101e-05	2.92488e-08	5.56711	-0.834244	58.139	3.79266e-06	0.000650182	0.00754519	0.232058	0.233415	0.000650182	0	1.10708	0	4.78721	4.83278	4.60111
TMEM185B	1077.69	1.05313	0.170425	6.17944	6.4331e-10	1.85921e-08	3.03689e-08	3.38527e-07	2.45243e-05	2.50544e-05	3.03689e-08	1.06514	5.19659	49.7488	9.37465e-06	0.00130828	0.0151823	0.572829	0.576953	0.00130828	9.24734	9.29386	9.74762	10.5192	10.5657	10.4449
ZNF101	581.253	0.619265	0.100244	6.17757	6.50946e-10	1.879e-08	3.06922e-08	3.42131e-07	2.48147e-05	2.53517e-05	3.06922e-08	0.618873	4.31413	16.0879	0.0202799	0.199453	1	1	1	0.199453	8.89536	8.89279	8.7251	9.49089	9.39319	9.50563
XLOC_018492	929.673	-1.64237	0.265939	-6.17573	6.58586e-10	1.9e-08	3.1e-08	3.45727e-07	2.51053e-05	2.56493e-05	3.1e-08	-1.72905	4.99042	63.7351	2.30357e-06	0.00043488	0.00504666	0.141022	0.141771	0.00043488	10.7132	10.7184	9.8331	8.74707	8.85761	8.69604
CTD-3214H19.6	36.305	-2.0675	0.334934	-6.17285	6.70707e-10	1.93136e-08	3.15475e-08	3.51666e-07	2.55667e-05	2.61214e-05	3.15475e-08	-2.19464	0.301192	35.0692	5.07332e-05	0.00453826	0.0526653	1	1	0.00453826	6.04968	6.22616	5.2914	3.64476	4.09089	3.80895
NAT14	1047.87	-0.897104	0.145463	-6.16721	6.95038e-10	2e-08	3.26525e-08	3.64e-07	2.64935e-05	2.70689e-05	3.26525e-08	-0.911603	5.15733	39.2824	0.000145333	0.00872061	0.1012	1	1	0.00872061	10.4794	10.4769	10.2804	9.64787	9.57755	9.3003
MRM1	630.055	-0.800851	0.129897	-6.16528	7.03576e-10	2.02113e-08	3.3e-08	3.68e-07	2.68182e-05	2.74015e-05	3.3e-08	-0.801976	4.42385	26.5911	0.00220913	0.0471424	0.547075	1	1	0.0471424	9.75913	9.66386	9.48971	8.7734	9.00645	8.77415
LIMA1	2828.76	1.44874	0.235106	6.16206	7.18062e-10	2.06026e-08	3.3653e-08	3.75135e-07	2.73696e-05	2.79656e-05	3.3653e-08	1.50017	6.58774	73.9336	1.01415e-06	0.000228625	0.00265313	0.0621388	0.0624147	0.000228625	10.2135	10.2861	10.9742	12.0115	12.008	12.0646
SERTAD1	494.23	1.13909	0.184868	6.16167	7.19795e-10	2.06275e-08	3.36937e-08	3.75589e-07	2.7435e-05	2.80331e-05	3.36937e-08	1.15202	4.07747	41.1334	4.22214e-05	0.0039732	0.0461079	1	1	0.0039732	8.09766	8.10682	8.55255	9.58306	9.37339	9.26697
CCDC61	423.283	-1.67645	0.272502	-6.15206	7.64823e-10	2.18916e-08	3.57585e-08	3.98605e-07	2.91505e-05	2.97868e-05	3.57585e-08	-1.76294	3.85804	53.648	5.82983e-06	0.000906038	0.0105143	0.356488	0.358791	0.000906038	9.51941	9.65356	8.7251	7.7456	7.45247	7.59598
NUP62	5420.11	0.323179	0.0525371	6.15144	7.67824e-10	2.2e-08	3.58557e-08	3.9969e-07	2.92641e-05	2.99037e-05	3.58557e-08	0.318764	7.5265	8.32904	0.13329	0.643541	1	1	1	0.643541	12.2261	12.2137	12.2586	12.5379	12.5979	12.5361
ASF1A	1117.19	-0.44386	0.0721656	-6.15058	7.71994e-10	2.2e-08	3.6e-08	4.01379e-07	2.94222e-05	3.00661e-05	3.6e-08	-0.451446	5.25078	12.125	0.0558445	0.378241	1	1	1	0.378241	10.3639	10.3525	10.2804	9.90109	9.85248	9.9063
DEDD	1143.77	0.503713	0.0819374	6.14753	7.86976e-10	2.23986e-08	3.65867e-08	4.07838e-07	2.99917e-05	3.06496e-05	3.65867e-08	0.504717	5.28513	15.1863	0.0321714	0.267454	1	1	1	0.267454	9.87559	9.95808	9.81028	10.4287	10.3921	10.3604
TBX6	21.4818	-2.23526	0.363598	-6.14762	7.8656e-10	2.23986e-08	3.65867e-08	4.07838e-07	2.99766e-05	3.06334e-05	3.65867e-08	-2.4402	-0.464736	37.8449	3.49388e-05	0.00349431	0.0405506	1	1	0.00349431	5.32716	5.4496	4.88859	2.75572	2.48104	3.18355
FAM117A	5941.02	0.747232	0.121551	6.14748	7.87235e-10	2.23986e-08	3.65867e-08	4.07838e-07	3.00007e-05	3.06596e-05	3.65867e-08	0.746719	7.65988	33.202	0.000456022	0.0174971	0.203049	1	1	0.0174971	12.2076	12.2081	11.892	12.8523	12.8891	12.8551
PPRC1	2019.58	0.566401	0.0921932	6.14363	8.0655e-10	2.29208e-08	3.74397e-08	4.17346e-07	3.0736e-05	3.14119e-05	3.74397e-08	0.563614	6.1024	22.4301	0.0109457	0.13462	1	1	1	0.13462	10.573	10.6803	10.7468	11.1613	11.3145	11.2311
ATP10D	63.1077	1.99905	0.325657	6.13852	8.32964e-10	2.36433e-08	3.86198e-08	4.30501e-07	3.17418e-05	3.24406e-05	3.86198e-08	2.15334	1.207	29.7903	0.000110122	0.00723306	0.0839377	1	1	0.00723306	4.87143	4.95449	3.02777	6.56226	6.76421	6.82033
ST3GAL5	425.208	0.764279	0.124538	6.13692	8.41359e-10	2.38532e-08	3.9e-08	4.34323e-07	3.20608e-05	3.27676e-05	3.9e-08	0.750981	3.86335	19.8398	0.0093366	0.120666	1	1	1	0.120666	8.15932	8.29881	8.46762	9.12704	8.9805	9.07196
BRMS1L	237.603	0.848902	0.138335	6.13655	8.43332e-10	2.38807e-08	3.9e-08	4.34824e-07	3.21352e-05	3.28444e-05	3.9e-08	0.829098	3.0313	17.4043	0.0120468	0.142908	1	1	1	0.142908	7.35848	7.2928	7.61899	8.30718	8.17855	8.26516
CALD1	21.4349	2.87895	0.469169	6.13628	8.44755e-10	2.38926e-08	3.9e-08	4.35e-07	3.21885e-05	3.28998e-05	3.9e-08	3.42811	-0.252548	37.9664	3.439e-05	0.00345833	0.040133	1	1	0.00345833	2.91154	1.72604	0	5.20797	5.61828	5.19747
SPTLC1	1710.89	0.445091	0.0727105	6.12141	9.27511e-10	2.62022e-08	4.27996e-08	4.77093e-07	3.53409e-05	3.61228e-05	4.27996e-08	0.43671	5.86545	12.8059	0.0508881	0.357804	1	1	1	0.357804	10.5333	10.4569	10.5219	10.9625	10.887	10.9832
LRG1	1154.73	0.557426	0.0911854	6.11311	1e-09	2.75704e-08	4.5e-08	5.02e-07	3.72295e-05	3.80541e-05	4.5e-08	0.550447	5.29769	18.4629	0.0194142	0.193525	1	1	1	0.193525	9.76815	9.87008	9.96977	10.4688	10.4141	10.3904
APOL3	119.203	1.76692	0.289171	6.11031	1e-09	2.8e-08	4.57763e-08	5.10276e-07	3.78865e-05	3.87268e-05	4.57763e-08	1.86893	2.06554	34.7642	5.29268e-05	0.00464007	0.0538467	1	1	0.00464007	5.79099	6.11043	4.76748	7.41566	7.72667	7.54661
CDC7	2693.95	0.397209	0.0650174	6.10928	1e-09	2.81737e-08	4.6e-08	5.13e-07	3.81321e-05	3.89788e-05	4.6e-08	0.389525	6.51898	11.3747	0.0723357	0.444117	1	1	1	0.444117	11.1828	11.1307	11.2419	11.5656	11.5631	11.6091
ATF5	2551.5	2.55084	0.417846	6.10475	1e-09	2.895e-08	4.72879e-08	5.27126e-07	3.92281e-05	4.01002e-05	4.72879e-08	2.90575	6.43812	75.342	9.12555e-07	0.000208782	0.00242286	0.0559177	0.0561623	0.000208782	8.58404	8.44929	10.1071	12.1519	12.1523	12.0954
HSPB1	4896.48	-0.481192	0.0788308	-6.10412	1e-09	2.9e-08	4.7419e-08	5.28587e-07	3.93822e-05	4.02587e-05	4.7419e-08	-0.487303	7.38089	17.895	0.0220826	0.210184	1	1	1	0.210184	12.5342	12.4907	12.4047	11.9774	12.0747	11.9402
SNRPA	2971.64	-1.0385	0.170202	-6.10158	1.05026e-09	2.94604e-08	4.81217e-08	5.36421e-07	4.00118e-05	4.09035e-05	4.81217e-08	-1.06457	6.66389	49.0794	9.31612e-06	0.00130604	0.0151562	0.569271	0.573351	0.00130604	12.1313	12.1004	11.6274	10.9214	10.8818	10.9427
CTD-2228K2.7	190.395	-1.23897	0.203113	-6.09993	1.06114e-09	2.97307e-08	4.85633e-08	5.41342e-07	4.04254e-05	4.13273e-05	4.85633e-08	-1.26113	2.7033	29.0527	0.000309412	0.0139827	0.162265	1	1	0.0139827	8.32012	8.11884	7.70396	6.87672	6.881	6.7401
RP11-61F12.1	13.1993	3.52965	0.578763	6.09861	1.06997e-09	2.99427e-08	4.89095e-08	5.45202e-07	4.07603e-05	4.16709e-05	4.89095e-08	5.54895	-0.857901	55.5169	4.85786e-06	0.000798393	0.00926513	0.29716	0.298972	0.000798393	0	1.10708	0	4.54203	5.04792	4.62436
XLOC_032923	1515.14	-0.594197	0.0974704	-6.09618	1.08633e-09	3.03651e-08	4.95994e-08	5.52893e-07	4.13828e-05	4.23083e-05	4.95994e-08	-0.601319	5.69062	21.3927	0.00776554	0.107374	1	1	1	0.107374	10.9394	10.8541	10.6937	10.2271	10.2337	10.2565
CHMP7	1476.37	0.451864	0.0741287	6.09567	1.0898e-09	3.04264e-08	4.96995e-08	5.54e-07	4.15138e-05	4.24434e-05	4.96995e-08	0.443887	5.65193	13.3513	0.0501683	0.35575	1	1	1	0.35575	10.2819	10.2192	10.3585	10.759	10.7266	10.7203
NCAM2	1490.22	-0.554667	0.0910344	-6.09294	1.10855e-09	3.09137e-08	5.04956e-08	5.62882e-07	4.2227e-05	4.31737e-05	5.04956e-08	-0.567466	5.66461	20.6445	0.0122077	0.143875	1	1	1	0.143875	10.7538	10.7302	10.9023	10.2061	10.1919	10.296
KLHDC2	583.005	-0.628235	0.103191	-6.08805	1.14294e-09	3.18355e-08	5.2e-08	5.79665e-07	4.35358e-05	4.4513e-05	5.2e-08	-0.651768	4.31193	18.2674	0.0144171	0.159587	1	1	1	0.159587	9.41757	9.45199	9.56433	8.90693	8.70754	8.85993
FERMT3	6793.52	-0.641049	0.105311	-6.08718	1.14918e-09	3.2e-08	5.22242e-08	5.82151e-07	4.37724e-05	4.47561e-05	5.22242e-08	-0.652104	7.85385	28.765	0.00212899	0.0461015	0.534995	1	1	0.0461015	13.0686	13.1036	12.8648	12.3699	12.4451	12.3007
AZI1	712.083	-0.518273	0.0851504	-6.08656	1.1536e-09	3.20574e-08	5.23637e-08	5.83707e-07	4.39394e-05	4.49281e-05	5.23637e-08	-0.515577	4.60004	13.7585	0.0417429	0.315528	1	1	1	0.315528	9.75005	9.68627	9.69046	9.14914	9.27543	9.1794
NOA1	1353.57	-0.418515	0.0687678	-6.08592	1.15825e-09	3.21198e-08	5.24656e-08	5.84842e-07	4.41154e-05	4.51092e-05	5.24656e-08	-0.423502	5.52697	11.6488	0.0648328	0.415048	1	1	1	0.415048	10.6463	10.5762	10.5679	10.1991	10.172	10.1685
CTC-479C5.12	80.1654	1.55409	0.255359	6.08588	1.15854e-09	3.21198e-08	5.24656e-08	5.84842e-07	4.41252e-05	4.51204e-05	5.24656e-08	1.57432	1.49485	26.1237	0.000200477	0.0105907	0.122902	1	1	0.0105907	4.97482	5.10721	5.92193	6.92875	6.93604	6.86006
EPHX1	445.623	0.672405	0.110517	6.08416	1.17107e-09	3.24296e-08	5.3e-08	5.90483e-07	4.46015e-05	4.56086e-05	5.3e-08	0.660041	3.92982	16.5449	0.0206467	0.201567	1	1	1	0.201567	8.30035	8.45405	8.54336	9.08753	9.06934	9.12795
MFSD6	497.808	-0.558869	0.0919359	-6.0789	1.2101e-09	3.34715e-08	5.46735e-08	6.09454e-07	4.60867e-05	4.71286e-05	5.46735e-08	-0.578177	4.08431	13.9573	0.0367276	0.291227	1	1	1	0.291227	9.1894	9.19506	9.27878	8.67782	8.59235	8.66624
FUT4	1211.48	1.51658	0.249591	6.07627	1.23009e-09	3.4e-08	5.55125e-08	6.18806e-07	4.68469e-05	4.79073e-05	5.55125e-08	1.57818	5.36637	68.163	1.59271e-06	0.000328932	0.00381717	0.0975488	0.0980218	0.000328932	8.95348	8.93081	9.73556	10.8285	10.8081	10.8353
ACVRL1	104.724	1.28933	0.212214	6.07559	1.23531e-09	3.40897e-08	5.56833e-08	6.20711e-07	4.70443e-05	4.81104e-05	5.56833e-08	1.30741	1.85849	24.6633	0.000909317	0.027299	0.316798	1	1	0.027299	5.79099	5.69432	6.27286	7.17121	7.39471	7.10292
SIK1	168.306	1.08152	0.178029	6.07495	1.24028e-09	3.41873e-08	5.58427e-08	6.22487e-07	4.72323e-05	4.83039e-05	5.58427e-08	1.07844	2.53939	22.2209	0.002791	0.0548498	0.636518	1	1	0.0548498	6.74903	6.5081	7.02013	7.93982	7.81741	7.7572
CRAT	529.345	-0.644985	0.106197	-6.07347	1.25173e-09	3.44632e-08	5.62933e-08	6.27511e-07	4.76673e-05	4.875e-05	5.62933e-08	-0.651585	4.16969	18.3359	0.0170802	0.178046	1	1	1	0.178046	9.24475	9.30444	9.45581	8.66765	8.76186	8.64437
HSP90AA1	66921.3	0.421427	0.0693913	6.0732	1.2539e-09	3.44828e-08	5.63255e-08	6.27869e-07	4.77483e-05	4.88342e-05	5.63255e-08	0.418215	11.1525	12.6912	0.0449025	0.331631	1	1	1	0.331631	15.7943	15.7354	15.8776	16.2194	16.1902	16.2673
GRWD1	2701.69	1.07697	0.177401	6.07085	1.27238e-09	3.5e-08	5.709e-08	6.36392e-07	4.8451e-05	4.95541e-05	5.709e-08	1.09294	6.52002	59.7101	3.28436e-06	0.000584701	0.0067853	0.201003	0.202132	0.000584701	10.5975	10.5498	11.0524	11.8344	11.9448	11.7523
RNASEL	788.938	0.607894	0.100151	6.06977	1.28091e-09	3.51292e-08	5.73813e-08	6.39638e-07	4.87745e-05	4.98863e-05	5.73813e-08	0.595792	4.75047	18.032	0.0169662	0.177489	1	1	1	0.177489	9.25249	9.20356	9.42611	9.88472	9.8489	9.94347
ACO1	1200.09	-0.992422	0.163505	-6.06966	1.28182e-09	3.51292e-08	5.73813e-08	6.39638e-07	4.88078e-05	4.99217e-05	5.73813e-08	-1.01477	5.35632	41.5008	2.20453e-05	0.00250786	0.0291031	1	1	0.00250786	10.7799	10.7878	10.3267	9.65947	9.59476	9.66936
NOTCH1	1567.13	0.992531	0.163551	6.06862	1.29011e-09	3.53158e-08	5.76861e-08	6.43e-07	4.91222e-05	5.02446e-05	5.76861e-08	1.00321	5.73568	50.7204	1.01284e-05	0.00138567	0.0160804	0.618808	0.623345	0.00138567	9.80369	9.95305	10.2831	10.9267	11.135	11.024
TET1	1694.37	-0.709178	0.116921	-6.06544	1.31594e-09	3.59487e-08	5.87199e-08	6.5456e-07	5.01045e-05	5.12507e-05	5.87199e-08	-0.72014	5.85193	28.931	0.00132933	0.0347545	0.403317	1	1	0.0347545	11.0713	11.1411	10.8987	10.2245	10.3164	10.4319
PELI2	295.482	-0.738206	0.121708	-6.0654	1.31625e-09	3.59487e-08	5.87199e-08	6.5456e-07	5.01147e-05	5.12625e-05	5.87199e-08	-0.74582	3.3329	16.6252	0.0172568	0.17928	1	1	1	0.17928	8.57994	8.53258	8.48693	7.68133	7.84642	7.85629
RP1-159A19.4	46.5299	-1.76474	0.291351	-6.0571	1.386e-09	3.78106e-08	6.17611e-08	6.88461e-07	5.27692e-05	5.39792e-05	6.17611e-08	-1.85216	0.676601	30.0072	0.000106468	0.00713002	0.082742	1	1	0.00713002	6.44132	6.35379	5.74075	4.66983	4.09089	4.35919
RP11-345P4.9	186.478	-1.0785	0.178236	-6.05098	1.43969e-09	3.91409e-08	6.39342e-08	7.12685e-07	5.48091e-05	5.60703e-05	6.39342e-08	-1.09527	2.67187	23.9166	0.00174429	0.0407899	0.473356	1	1	0.0407899	8.1372	8.01968	7.79973	7.10492	6.82379	6.78207
KMO	25.3757	3.20228	0.529208	6.05108	1.43882e-09	3.91409e-08	6.39342e-08	7.12685e-07	5.47786e-05	5.60361e-05	6.39342e-08	4.23243	-0.0289008	36.7872	4.01731e-05	0.00383915	0.0445523	1	1	0.00383915	1.06169	0	3.39789	5.87133	5.54935	5.2949
SOCS4	1137.89	0.567369	0.0937646	6.051	1.43954e-09	3.91409e-08	6.39342e-08	7.12685e-07	5.48047e-05	5.60643e-05	6.39342e-08	0.558862	5.27671	18.5564	0.0178997	0.183389	1	1	1	0.183389	9.76094	9.79522	9.9732	10.3743	10.4044	10.4404
QTRT1	800.938	-0.573169	0.0947393	-6.04996	1.44878e-09	3.93431e-08	6.42645e-08	7.16366e-07	5.51536e-05	5.64242e-05	6.42645e-08	-0.568281	4.76961	16.9584	0.0222632	0.211037	1	1	1	0.211037	9.91999	9.95305	9.82173	9.32607	9.432	9.26235
DNAH8	541.052	0.562287	0.0929665	6.04828	1.46401e-09	3.97116e-08	6.48663e-08	7.23075e-07	5.57321e-05	5.70175e-05	6.48663e-08	0.565034	4.20794	14.0457	0.0374192	0.295171	1	1	1	0.295171	8.821	8.72587	8.75727	9.30162	9.38332	9.33331
NAA50	6331.32	0.358306	0.0592474	6.04762	1.46997e-09	3.98278e-08	6.50562e-08	7.25192e-07	5.59573e-05	5.72494e-05	6.50562e-08	0.352833	7.75168	9.46525	0.095894	0.531493	1	1	1	0.531493	12.4781	12.4165	12.4199	12.8355	12.7453	12.8071
RP5-1103G7.4	157.694	1.03883	0.171866	6.04444	1.49931e-09	4.05767e-08	6.62793e-08	7.38826e-07	5.70727e-05	5.83921e-05	6.62793e-08	1.04427	2.44436	20.5369	0.00429663	0.0724074	0.840269	1	1	0.0724074	6.76354	6.4136	6.88109	7.70141	7.81741	7.69128
XLOC_018493	25.921	-2.02494	0.335051	-6.04367	1.50648e-09	4.07244e-08	6.65207e-08	7.41517e-07	5.73441e-05	5.86713e-05	6.65207e-08	-2.18938	-0.238312	35.3126	4.90572e-05	0.0044231	0.0513288	1	1	0.0044231	5.20489	5.59448	5.5335	3.03428	3.34567	3.54214
BARD1	835.057	0.688477	0.113938	6.04255	1.51693e-09	4.1e-08	6.69066e-08	7.45819e-07	5.77406e-05	5.90785e-05	6.69066e-08	0.680536	4.83484	22.0911	0.00598086	0.090481	1	1	1	0.090481	9.29307	9.30444	9.38553	10.0337	9.85248	10.1231
XLOC_034152	31.4422	-2.08322	0.344954	-6.03914	1.54942e-09	4.17904e-08	6.8262e-08	7.60927e-07	5.89755e-05	6.03436e-05	6.8262e-08	-2.24342	0.109761	35.1864	4.99178e-05	0.00449144	0.0521219	1	1	0.00449144	6.00152	5.93104	5.10401	3.55932	3.34567	3.72538
NPHP3	241.14	-0.747458	0.123807	-6.03728	1.56732e-09	4.22256e-08	6.9e-08	7.68851e-07	5.96555e-05	6.1041e-05	6.9e-08	-0.736439	3.04054	14.3964	0.0246182	0.224894	1	1	1	0.224894	8.30035	8.28286	8.11727	7.46348	7.59608	7.47965
EHHADH	266.135	-0.976737	0.162212	-6.02137	1.72946e-09	4.65412e-08	7.6e-08	8.4743e-07	6.5825e-05	6.73556e-05	7.6e-08	-0.990254	3.18409	24.131	0.00208004	0.0455403	0.528483	1	1	0.0455403	8.49553	8.62826	8.2588	7.33441	7.54389	7.58416
VSIG10L	587.735	0.798055	0.132602	6.01841	1.76138e-09	4.73468e-08	7.7338e-08	8.62099e-07	6.70382e-05	6.85988e-05	7.7338e-08	0.810003	4.32851	24.9569	0.00240392	0.0498809	0.578854	1	1	0.0498809	8.88876	8.76083	8.52479	9.46763	9.63689	9.55488
C1GALT1C1	686.962	0.704516	0.117094	6.01665	1.78064e-09	4.78105e-08	7.80954e-08	8.70542e-07	6.77693e-05	6.93487e-05	7.80954e-08	0.698452	4.55185	22.4813	0.00644162	0.0948429	1	1	1	0.0948429	9.05134	8.9102	9.13317	9.84578	9.66159	9.68742
SURF4	6887.21	0.355461	0.0590961	6.01496	1.79934e-09	4.82585e-08	7.88271e-08	8.78698e-07	6.84795e-05	7.00773e-05	7.88271e-08	0.35124	7.87204	9.99357	0.0970265	0.53472	1	1	1	0.53472	12.5105	12.6084	12.5604	12.9078	12.9509	12.8931
NUDT16P	256.543	-0.733199	0.121939	-6.01285	1.82291e-09	4.88356e-08	7.97698e-08	8.89206e-07	6.93745e-05	7.09951e-05	7.97698e-08	-0.739527	3.12642	15.6411	0.0221974	0.210626	1	1	1	0.210626	8.24455	8.3609	8.37737	7.64032	7.61306	7.53439
LCA5	161.133	-1.01734	0.16922	-6.01191	1.83348e-09	4.90636e-08	8.01423e-08	8.93359e-07	6.9775e-05	7.14068e-05	8.01423e-08	-1.05756	2.44909	21.7946	0.00354263	0.0642769	0.745917	1	1	0.0642769	7.7423	7.58063	7.97408	6.64753	6.70206	6.80005
XLOC_051367	36.5527	2.02839	0.33748	6.01041	1.85054e-09	4.94645e-08	8.07971e-08	9.00658e-07	7.04222e-05	7.2071e-05	8.07971e-08	2.1968	0.440873	34.6982	5.34158e-05	0.00467627	0.0542669	1	1	0.00467627	3.43113	4.28284	3.39789	5.76085	6.12401	5.92019
RP11-169K16.9	406.294	-0.630477	0.104902	-6.01017	1.85333e-09	4.94837e-08	8.08284e-08	9.01e-07	7.05266e-05	7.21798e-05	8.08284e-08	-0.651885	3.79029	15.5649	0.025153	0.227918	1	1	1	0.227918	8.88545	8.9274	9.05769	8.35233	8.25629	8.31514
GYS1	1316.92	-0.537762	0.0895235	-6.00693	1.8907e-09	5.0425e-08	8.23659e-08	9.18146e-07	7.19468e-05	7.36351e-05	8.23659e-08	-0.542158	5.48521	19.1202	0.0187676	0.189443	1	1	1	0.189443	10.5333	10.6032	10.6812	10.0057	10.1604	10.0436
CAND1	4934.69	0.342926	0.0571369	6.00184	2e-09	5.2e-08	8.48973e-08	9.46363e-07	7.42389e-05	7.5983e-05	8.48973e-08	0.335936	7.39177	8.86972	0.114148	0.588811	1	1	1	0.588811	12.0812	12.0494	12.1348	12.4522	12.3944	12.4403
PLEKHA8P1	181.748	1.0528	0.175478	5.99962	2e-09	5.26288e-08	8.6e-08	9.58273e-07	7.52552e-05	7.70253e-05	8.6e-08	1.04525	2.64701	21.732	0.00314837	0.0593456	0.68869	1	1	0.0593456	6.68948	6.78971	7.1947	7.83466	7.98336	7.99323
NAMPTL	36.5363	2.34982	0.39244	5.98771	2.12814e-09	5.65677e-08	9.23997e-08	1.03e-06	8.09757e-05	8.28825e-05	9.23997e-08	2.58357	0.471687	33.6482	6.19421e-05	0.00505592	0.0586726	1	1	0.00505592	2.68635	3.18247	4.4897	5.94054	5.80725	6.12566
AC159540.1	23.8552	2.63574	0.440206	5.98751	2.13081e-09	5.65756e-08	9.24126e-08	1.03014e-06	8.10752e-05	8.29865e-05	9.24126e-08	3.02526	-0.0131228	40.4574	2.50587e-05	0.00272476	0.0316201	1	1	0.00272476	3.27783	2.15778	1.75922	5.62026	5.04792	5.62396
NBN	5865.71	1.35144	0.225767	5.98597	2.15101e-09	5.7e-08	9.3185e-08	1.03875e-06	8.18417e-05	8.37733e-05	9.3185e-08	1.39542	7.6398	68.5241	1.5469e-06	0.00032163	0.00373242	0.094746	0.0952024	0.00032163	11.4325	11.3646	12.0738	13.0418	12.9827	13.1295
PIK3IP1	92.3989	-1.19655	0.199969	-5.98368	2.18157e-09	5.77946e-08	9.44038e-08	1.05233e-06	8.30022e-05	8.49634e-05	9.44038e-08	-1.17451	1.63249	19.5981	0.00323176	0.0603629	0.700495	1	1	0.0603629	6.88796	7.01239	7.09755	5.77986	6.17065	5.61237
KDELR2	6162.51	0.510511	0.0853254	5.98311	2.1892e-09	5.79324e-08	9.46288e-08	1.05484e-06	8.32903e-05	8.52605e-05	9.46288e-08	0.507207	7.71299	17.7574	0.0168709	0.177003	1	1	1	0.177003	12.3735	12.365	12.1829	12.8447	12.7927	12.8334
DNAJC10	5803.86	1.12339	0.187783	5.98237	2.19914e-09	5.81309e-08	9.5e-08	1.05846e-06	8.36662e-05	8.56477e-05	9.5e-08	1.14705	7.62491	59.4751	3.35512e-06	0.000591656	0.006866	0.20532	0.206488	0.000591656	11.6385	11.6076	12.1469	13.0051	12.8654	13.0193
CDC73	3058.59	0.876949	0.146688	5.97832	2.25455e-09	5.95297e-08	9.72379e-08	1.08393e-06	8.57722e-05	8.78058e-05	9.72379e-08	0.88411	6.70071	45.4112	4.4015e-05	0.00409193	0.0474858	1	1	0.00409193	10.9394	10.9149	11.3194	11.9162	11.959	11.9878
CCHCR1	1656.99	-0.522533	0.0874246	-5.97696	2.27342e-09	6e-08	9.7943e-08	1.09179e-06	8.64876e-05	8.85405e-05	9.7943e-08	-0.527145	5.81899	17.7394	0.0187255	0.189173	1	1	1	0.189173	10.9911	10.9765	10.8209	10.4541	10.4165	10.3654
ACSM1	33.8354	1.88652	0.315795	5.97389	2.31662e-09	6.1e-08	9.96941e-08	1.11131e-06	8.81289e-05	9.02231e-05	9.96941e-08	2.02535	0.351473	33.7513	6.10389e-05	0.00499545	0.0579709	1	1	0.00499545	4.01998	3.8923	3.39789	5.87133	5.80725	5.72423
USP14	7144.81	0.297745	0.0498541	5.97233	2.33887e-09	6.15515e-08	1.0054e-07	1.12074e-06	8.89729e-05	9.10896e-05	1.0054e-07	0.291353	7.92546	6.82214	0.168273	0.737358	1	1	1	0.737358	12.6219	12.6408	12.6785	12.9713	12.9159	12.9423
SLC38A6	349.622	0.718585	0.120337	5.97144	2.35171e-09	6.18213e-08	1.01e-07	1.12565e-06	8.94592e-05	9.15899e-05	1.01e-07	0.708657	3.58644	15.9543	0.0189812	0.190537	1	1	1	0.190537	8.02725	8.10076	8.04093	8.85409	8.62621	8.80438
CASS4	1333.48	0.676887	0.113417	5.96812	2.40004e-09	6.3e-08	1.02943e-07	1.14752e-06	9.1295e-05	9.34718e-05	1.02943e-07	0.674869	5.50447	27.2426	0.00346553	0.0633073	0.734664	1	1	0.0633073	9.87559	9.98953	10.135	10.5767	10.7421	10.7198
ZBP1	10.3559	3.62111	0.607748	5.95824	2.54964e-09	6.68768e-08	1.09239e-07	1.2177e-06	9.69832e-05	9.92982e-05	1.09239e-07	8.00887	-1.02233	19.7153	9.93399e-05	0.00688488	0.0798972	1	1	0.00688488	0	0	0	4.40181	4.27291	4.62436
KRT15	125.84	-2.96723	0.498352	-5.95408	2.6154e-09	6.85263e-08	1.11933e-07	1.24774e-06	9.94819e-05	0.000101859	1.11933e-07	-3.63878	2.1278	53.3455	6.00744e-06	0.000917424	0.0106465	0.367307	0.369722	0.000917424	8.28534	8.33535	6.0312	4.30014	4.43452	4.27352
BEGAIN	34.4566	-2.07924	0.349468	-5.94974	2.68569e-09	7.02908e-08	1.14815e-07	1.27987e-06	0.000102153	0.000104597	1.14815e-07	-2.20356	0.200392	30.9194	9.25545e-05	0.0065623	0.0761537	1	1	0.0065623	6.0258	6.01067	5.2914	3.4685	4.43452	3.49245
PRPF4	2033.26	0.381794	0.0641804	5.94876	2.70175e-09	7.06335e-08	1.15375e-07	1.28611e-06	0.000102761	0.000105222	1.15375e-07	0.376076	6.11292	10.4612	0.0887282	0.505479	1	1	1	0.505479	10.7327	10.7972	10.8304	11.1527	11.187	11.1646
SAP30L	837.81	0.92994	0.156462	5.94355	2.78918e-09	7.27613e-08	1.18851e-07	1.32485e-06	0.000106084	0.000108628	1.18851e-07	0.934516	4.83595	37.0818	0.000173946	0.00970568	0.112632	1	1	0.00970568	9.07771	8.9612	9.43608	10.1715	10.068	10.0698
HSPA8	95345.6	0.794239	0.133631	5.94354	2.78924e-09	7.27613e-08	1.18851e-07	1.32485e-06	0.000106084	0.00010863	1.18851e-07	0.799546	11.6617	38.6858	0.000134746	0.0082928	0.0962357	1	1	0.0082928	15.9683	15.9521	16.305	16.8538	16.9105	16.8962
TMED2	10198.5	0.652953	0.109921	5.94022	2.84643e-09	7.41721e-08	1.21155e-07	1.35054e-06	0.000108255	0.000110857	1.21155e-07	0.653973	8.43855	29.1532	0.00196007	0.0438179	0.508495	1	1	0.0438179	12.8952	12.8393	13.1052	13.6277	13.5296	13.6614
MTMR9	646.197	0.844846	0.142258	5.93885	2.87031e-09	7.46312e-08	1.21905e-07	1.3589e-06	0.000109158	0.000111787	1.21905e-07	0.84149	4.4636	28.535	0.00126869	0.0337864	0.392083	1	1	0.0337864	8.76801	8.68195	9.09593	9.69746	9.64104	9.74922
LYPD5	33.7468	1.98338	0.333959	5.939	2.8677e-09	7.46312e-08	1.21905e-07	1.3589e-06	0.000109061	0.000111685	1.21905e-07	2.14586	0.378433	29.2143	0.000120553	0.00763303	0.0885793	1	1	0.00763303	4.01998	4.00029	2.52865	5.97394	5.68405	5.81294
MIPOL1	612.224	0.609189	0.10266	5.93405	3e-09	7.67614e-08	1.25385e-07	1.39768e-06	0.000112393	0.000115103	1.25385e-07	0.594992	4.38748	15.7919	0.0238216	0.220066	1	1	1	0.220066	8.92148	8.86806	9.00509	9.54467	9.432	9.59957
CCDC24	119.211	-0.939713	0.158398	-5.93261	3e-09	7.73557e-08	1.26356e-07	1.40851e-06	0.000113384	0.000116121	1.26356e-07	-0.972081	2.01946	17.1699	0.0101048	0.127567	1	1	1	0.127567	7.1968	7.34494	7.39198	6.36236	6.30215	6.37225
MIR17HG	1334.63	0.874926	0.147572	5.92879	3.05174e-09	7.90899e-08	1.29188e-07	1.44008e-06	0.000116049	0.000118853	1.29188e-07	0.879514	5.50753	37.9195	0.000146112	0.00874701	0.101507	1	1	0.00874701	9.84522	9.69232	10.0724	10.8878	10.6297	10.7404
RRAS	275.06	-1.32541	0.223634	-5.92669	3.09096e-09	8e-08	1.30629e-07	1.45614e-06	0.000117537	0.00012038	1.30629e-07	-1.36941	3.2357	36.2705	4.30561e-05	0.00402712	0.0467336	1	1	0.00402712	8.7716	8.87162	8.15398	7.34082	7.22831	7.26707
RBM38	2940.27	0.340304	0.0574196	5.92661	3.09248e-09	8e-08	1.30629e-07	1.45614e-06	0.000117592	0.00012044	1.30629e-07	0.335563	6.64523	8.6399	0.119247	0.604427	1	1	1	0.604427	11.3357	11.3602	11.3288	11.7203	11.6654	11.6616
RP11-701P16.5	90.7425	1.74034	0.293732	5.92493	3.12428e-09	8.07067e-08	1.31829e-07	1.46952e-06	0.000118798	0.000121678	1.31829e-07	1.82969	1.64286	36.6495	4.09189e-05	0.00389229	0.045169	1	1	0.00389229	5.28754	5.00721	5.67492	6.95408	7.54389	6.8771
LRBA	4255.85	-0.609038	0.102836	-5.92239	3.17291e-09	8.18741e-08	1.33736e-07	1.49078e-06	0.000120644	0.000123572	1.33736e-07	-0.618058	7.17918	25.6692	0.00381492	0.067409	0.782263	1	1	0.067409	12.326	12.4192	12.236	11.5928	11.7741	11.7791
ACVR2B	970.196	-1.04925	0.177216	-5.92071	3.2055e-09	8.26257e-08	1.35e-07	1.50446e-06	0.00012188	0.000124842	1.35e-07	-1.07543	5.05029	41.165	2.29669e-05	0.00256995	0.0298236	1	1	0.00256995	10.4761	10.5353	10.017	9.26498	9.2266	9.38444
GRAMD1A	1444.2	-1.35263	0.228531	-5.91881	3.24271e-09	8.34946e-08	1.36383e-07	1.52028e-06	0.000123291	0.000126291	1.36383e-07	-1.40723	5.62447	56.8795	4.26646e-06	0.000717419	0.00832545	0.261018	0.262575	0.000717419	11.2443	11.2256	10.5101	9.62703	9.68989	9.59957
FERMT2	26.2866	2.35158	0.397355	5.91807	3.25745e-09	8.37835e-08	1.36855e-07	1.52554e-06	0.000123848	0.000126865	1.36855e-07	2.61652	-0.0332038	38.3852	3.25715e-05	0.00336339	0.0390313	1	1	0.00336339	2.68635	2.75925	3.69218	5.34192	5.80725	5.35869
KPNA6	2841.31	-0.645738	0.109121	-5.91762	3.26625e-09	8.39194e-08	1.37077e-07	1.528e-06	0.00012418	0.000127207	1.37077e-07	-0.655389	6.597	26.902	0.00246527	0.050747	0.588906	1	1	0.050747	11.8051	11.8738	11.5866	11.0808	11.1511	11.1078
DES	967.931	-2.08326	0.352108	-5.91655	3.28765e-09	8.43783e-08	1.37826e-07	1.53637e-06	0.00012499	0.000128041	1.37826e-07	-2.27744	5.05194	63.4083	2.36918e-06	0.000443771	0.00514984	0.145034	0.145809	0.000443771	10.9168	11.0204	9.63528	8.4296	8.44835	8.29355
CEP44	1301.93	-0.802419	0.135646	-5.91554	3.3079e-09	8.47157e-08	1.38378e-07	1.54252e-06	0.000125753	0.000128829	1.38378e-07	-0.816649	5.47302	31.7017	0.000424142	0.0166901	0.193685	1	1	0.0166901	10.8099	10.7991	10.4499	9.89892	9.85248	9.91104
SEH1L	4339.48	0.405903	0.0686162	5.91555	3.30761e-09	8.47157e-08	1.38378e-07	1.54252e-06	0.000125746	0.000128818	1.38378e-07	0.399535	7.20641	12.2202	0.0608847	0.399758	1	1	1	0.399758	11.8568	11.814	11.9304	12.3144	12.221	12.277
PNPT1P1	23.4833	2.83446	0.479686	5.90898	3.44222e-09	8.8061e-08	1.43842e-07	1.60343e-06	0.000130856	0.000134061	1.43842e-07	3.42276	-0.0911597	34.6642	5.36693e-05	0.00468741	0.0543961	1	1	0.00468741	1.66664	1.10708	3.69218	5.34192	5.32032	5.58892
NEBL	436.984	0.630548	0.106741	5.90729	3.47784e-09	8.88768e-08	1.45175e-07	1.61828e-06	0.000132207	0.000135448	1.45175e-07	0.623995	3.89958	14.977	0.0294423	0.252614	1	1	1	0.252614	8.38256	8.3405	8.55255	9.03904	9.09978	9.02194
CAPN12	230.408	-2.4571	0.416011	-5.90632	3.49844e-09	8.93075e-08	1.45878e-07	1.62613e-06	0.000132986	0.00013625	1.45878e-07	-2.79869	2.98932	55.014	5.09965e-06	0.000821604	0.0095345	0.31191	0.313853	0.000821604	9.04244	9.01368	7.35042	5.85349	6.07581	5.80278
ZNF33B	1824.94	1.45509	0.246521	5.90253	3.57977e-09	9.1286e-08	1.4911e-07	1.66215e-06	0.000136074	0.000139418	1.4911e-07	1.51319	5.95676	66.8428	1.77408e-06	0.000359157	0.00416792	0.108646	0.109184	0.000359157	9.63046	9.55075	10.3585	11.3678	11.3605	11.4656
EXOG	787.018	1.25021	0.211823	5.90214	3.58821e-09	9.14035e-08	1.49302e-07	1.66429e-06	0.000136391	0.000139746	1.49302e-07	1.28161	4.74766	50.849	7.73787e-06	0.00113386	0.0131581	0.472977	0.476219	0.00113386	8.67512	8.55046	9.23376	10.1938	10.0147	10.1506
VWA5A	811.482	0.913605	0.154832	5.90063	3.62107e-09	9.21421e-08	1.50508e-07	1.67774e-06	0.000137637	0.000141026	1.50508e-07	0.917528	4.78927	35.9816	0.000243803	0.0119651	0.138851	1	1	0.0119651	9.01238	8.9444	9.41102	10.0396	10.0711	10.0455
LRRC37B	289.499	0.723641	0.122687	5.89826	3.67344e-09	9.3375e-08	1.52522e-07	1.70019e-06	0.000139624	0.000143066	1.52522e-07	0.72656	3.31058	15.9591	0.021227	0.204893	1	1	1	0.204893	7.65938	7.83514	7.81509	8.44159	8.56642	8.49387
TRMT6	808.911	0.644306	0.109291	5.89532	3.73955e-09	9.5e-08	1.55102e-07	1.72894e-06	0.000142133	0.00014564	1.55102e-07	0.636022	4.78728	19.8806	0.0105469	0.131051	1	1	1	0.131051	9.33496	9.18079	9.40088	10.0258	9.85248	9.95183
TOMM34	1991.18	-0.670124	0.113692	-5.89422	3.76453e-09	9.5487e-08	1.56e-07	1.73864e-06	0.000143079	0.000146614	1.56e-07	-0.680056	6.08469	26.7534	0.00216805	0.0465165	0.539812	1	1	0.0465165	11.3351	11.3545	11.0637	10.5916	10.5917	10.574
TNRC6C-AS1	364.31	-0.696365	0.118148	-5.894	3.76964e-09	9.5515e-08	1.56e-07	1.73915e-06	0.000143269	0.000146812	1.56e-07	-0.68337	3.63291	15.7265	0.022337	0.211494	1	1	1	0.211494	8.87212	8.80245	8.74929	8.11846	8.26707	8.02525
GLI4	338.639	-0.952252	0.161635	-5.89136	3.83022e-09	9.69468e-08	1.58356e-07	1.76522e-06	0.000145567	0.000149172	1.58356e-07	-0.960617	3.53164	25.0079	0.0016496	0.0394725	0.458067	1	1	0.0394725	8.88545	8.97118	8.51542	7.87057	7.91651	7.791
CEP68	562.5	-0.638134	0.108353	-5.8894	3.87611e-09	9.8e-08	1.60084e-07	1.78448e-06	0.000147308	0.000150959	1.60084e-07	-0.645235	4.26295	16.914	0.0162892	0.172607	1	1	1	0.172607	9.46051	9.5216	9.27323	8.81315	8.73883	8.79991
KISS1R	277.245	-2.39462	0.406653	-5.88861	3.89457e-09	9.83668e-08	1.60676e-07	1.79108e-06	0.000148005	0.000151678	1.60676e-07	-2.70269	3.25546	55.5022	4.86477e-06	0.000798393	0.00926513	0.297578	0.299397	0.000798393	9.23957	9.31754	7.63639	6.23039	6.30215	6.20878
ANGPTL6	29.7197	-1.82242	0.310078	-5.87729	4.17035e-09	1.05221e-07	1.71871e-07	1.91588e-06	0.000158482	0.000162418	1.71871e-07	-1.93109	-0.00794873	30.0209	0.000106242	0.00712263	0.0826562	1	1	0.00712263	5.81905	5.4496	5.45723	3.4685	3.88254	3.84899
GLMN	900.376	0.836296	0.14234	5.87532	4.2202e-09	1.06366e-07	1.73742e-07	1.93673e-06	0.000160372	0.00016436	1.73742e-07	0.836525	4.93988	32.2555	0.0006622	0.0224109	0.260073	1	1	0.0224109	9.21603	9.1979	9.57339	10.2502	10.1135	10.1531
KCTD7	1140.64	-0.574322	0.0978608	-5.86876	4.3906e-09	1.10544e-07	1.80566e-07	2.0128e-06	0.000166843	0.000170996	1.80566e-07	-0.578656	5.27835	20.3067	0.0141248	0.157424	1	1	1	0.157424	10.3093	10.4908	10.4375	9.85702	9.9017	9.76696
RP11-395P17.3	178.898	0.806614	0.137475	5.86736	4.42787e-09	1.11365e-07	1.81907e-07	2.02775e-06	0.000168255	0.000172448	1.81907e-07	0.79906	2.62774	14.543	0.0233668	0.217201	1	1	1	0.217201	6.96532	7.05057	7.09755	7.85721	7.80267	7.84396
CBX7	233.276	-1.78546	0.30454	-5.86282	4.55073e-09	1.14334e-07	1.86757e-07	2.08181e-06	0.000172918	0.000177233	1.86757e-07	-1.90217	3.00094	46.4025	1.24667e-05	0.00163593	0.0189846	0.761418	0.767252	0.00163593	8.78233	8.80617	7.75264	6.66808	6.70206	6.58871
FAM206A	808.021	0.707074	0.120653	5.86037	4.61826e-09	1.15909e-07	1.89329e-07	2.11048e-06	0.00017548	0.000179863	1.89329e-07	0.699798	4.78473	23.5512	0.00496241	0.0799704	0.928035	1	1	0.0799704	9.13184	9.20638	9.4509	9.9627	9.91203	10.0241
MBNL2	717.206	-1.3141	0.22437	-5.85685	4.71733e-09	1.1827e-07	1.93187e-07	2.15349e-06	0.00017924	0.000183721	1.93187e-07	-1.363	4.61627	48.1814	1.02577e-05	0.00139222	0.0161563	0.626671	0.631297	0.00139222	10.241	10.1752	9.50873	8.65997	8.62621	8.69604
NOM1	2857.06	0.526267	0.0898881	5.85469	4.77897e-09	1.1969e-07	1.95506e-07	2.17934e-06	0.000181577	0.000186122	1.95506e-07	0.521491	6.60334	19.5486	0.0158643	0.170126	1	1	1	0.170126	11.1501	11.1128	11.314	11.6798	11.7104	11.7663
CTSD	1693.92	-0.7286	0.124455	-5.85431	4.78991e-09	1.19838e-07	1.95748e-07	2.182e-06	0.000181988	0.000186548	1.95748e-07	-0.740248	5.85177	29.5632	0.000973852	0.0286334	0.332282	1	1	0.0286334	11.1556	11.133	10.8285	10.3338	10.3267	10.2869
RP11-532M24.1	19.4303	2.6986	0.461039	5.8533	4.81917e-09	1.20444e-07	1.96737e-07	2.19306e-06	0.000183095	0.000187687	1.96737e-07	3.18664	-0.405126	47.0607	1.15908e-05	0.0015407	0.0178795	0.707991	0.713346	0.0015407	2.4194	1.72604	2.52865	5.1507	5.40077	4.92521
COX14	414.992	-1.03221	0.176424	-5.85074	4.89404e-09	1.22059e-07	1.99376e-07	2.22247e-06	0.000185929	0.000190603	1.99376e-07	-1.05681	3.82687	30.3306	0.000283205	0.0132443	0.153697	1	1	0.0132443	9.26274	9.26709	8.81952	8.21939	7.95699	8.06192
FBF1	199.849	-0.937132	0.16017	-5.85086	4.89045e-09	1.22059e-07	1.99376e-07	2.22247e-06	0.000185798	0.000190463	1.99376e-07	-0.938875	2.77062	19.419	0.00624365	0.0930635	1	1	1	0.0930635	8.21317	8.00679	7.87495	7.19973	7.13731	7.00665
AL133458.1	84.8719	-2.19975	0.376059	-5.84948	4.93114e-09	1.22856e-07	2.00677e-07	2.237e-06	0.000187334	0.000192048	2.00677e-07	-2.42134	1.54719	43.2858	1.78081e-05	0.00216598	0.0251356	1	1	0.00216598	7.45998	7.49092	6.22766	4.49679	4.94436	4.95303
XLOC_049144	63.7247	-1.80971	0.309479	-5.84758	5e-09	1.24128e-07	2.02755e-07	2.26014e-06	0.000189479	0.000194252	2.02755e-07	-1.91062	1.12957	32.6083	7.19747e-05	0.00553347	0.0642144	1	1	0.00553347	6.91421	6.90534	5.9776	4.66983	4.94436	4.83838
ENDOD1	1753.75	1.02661	0.175566	5.84742	5e-09	1.24128e-07	2.02755e-07	2.26014e-06	0.000189659	0.000194442	2.02755e-07	1.03868	5.90291	42.6266	1.92528e-05	0.00230524	0.0267517	1	1	0.00230524	10.2932	10.332	9.79099	11.1789	11.1842	11.2607
RP11-734I18.1	335.912	-0.991846	0.169699	-5.84472	5.07408e-09	1.26e-07	2.05849e-07	2.29463e-06	0.000192749	0.000197615	2.05849e-07	-1.00663	3.52041	26.4419	0.00100199	0.0290867	0.337543	1	1	0.0290867	8.90848	8.9545	8.52479	7.67119	7.88889	7.88064
CTD-2555C10.3	47.2911	-1.4378	0.246155	-5.84105	5.1874e-09	1.28702e-07	2.10227e-07	2.34344e-06	0.000197048	0.000202028	2.10227e-07	-1.43899	0.678198	21.0834	0.000850758	0.0263243	0.305487	1	1	0.0263243	6.2066	6.24823	5.86403	4.54203	5.04792	4.65856
ZC3H11A	6140.06	0.317189	0.0543162	5.83967	5.23044e-09	1.29635e-07	2.11751e-07	2.36042e-06	0.000198678	0.000203705	2.11751e-07	0.311151	7.7069	7.69916	0.14207	0.668211	1	1	1	0.668211	12.4183	12.3823	12.4516	12.7048	12.7293	12.766
RP11-480G7.1	111.547	-1.29457	0.221918	-5.83356	5.42577e-09	1.34337e-07	2.19431e-07	2.446e-06	0.000206092	0.000211312	2.19431e-07	-1.32614	1.93816	24.533	0.000555444	0.0199908	0.231988	1	1	0.0199908	7.51247	7.49092	6.88109	6.06974	5.9743	6.02002
NOXA1	62.6151	-1.41731	0.242985	-5.8329	5.44729e-09	1.3473e-07	2.20073e-07	2.45318e-06	0.000206904	0.00021215	2.20073e-07	-1.46025	1.085	24.6392	0.000499992	0.0185036	0.214729	1	1	0.0185036	6.40476	6.71243	6.47979	5.36728	4.94436	4.94382
RP1-39G22.7	609.74	-0.800563	0.137302	-5.83066	5.52093e-09	1.3641e-07	2.22817e-07	2.48378e-06	0.000209696	0.000215018	2.22817e-07	-0.819152	4.38043	24.6742	0.00189746	0.042917	0.498041	1	1	0.042917	9.73724	9.62221	9.44104	8.89608	8.61782	8.84082
C1orf167	38.8482	-2.07954	0.356906	-5.82658	5.65761e-09	1.39642e-07	2.28096e-07	2.54263e-06	0.000214881	0.000220341	2.28096e-07	-2.25507	0.413908	36.1177	4.39537e-05	0.00409193	0.0474858	1	1	0.00409193	6.04968	6.47104	5.3767	3.80181	3.63894	4.01656
AGAP1	1167.77	-0.679206	0.116589	-5.82565	5.68905e-09	1.4025e-07	2.2909e-07	2.5537e-06	0.00021607	0.000221566	2.2909e-07	-0.684861	5.31333	25.6382	0.0035982	0.0649026	0.753177	1	1	0.0649026	10.4461	10.6255	10.3844	9.72224	9.92569	9.78771
PDK2	37.5695	-2.02269	0.347213	-5.82551	5.69401e-09	1.4025e-07	2.2909e-07	2.5537e-06	0.000216253	0.000221759	2.2909e-07	-2.18402	0.375646	32.9489	6.84944e-05	0.00534274	0.0620011	1	1	0.00534274	6.2066	6.24823	5.2914	4.07238	3.34567	3.94448
PNPO	901.188	-0.548113	0.0941735	-5.82025	5.87613e-09	1.44587e-07	2.36173e-07	2.63266e-06	0.000223164	0.000228852	2.36173e-07	-0.548055	4.94032	16.0679	0.0247712	0.225888	1	1	1	0.225888	10.0793	10.1314	9.96977	9.44399	9.59476	9.52584
WDR1	12748.9	0.685464	0.117787	5.8195	5.90231e-09	1.45081e-07	2.37e-07	2.64166e-06	0.000224152	0.000229871	2.37e-07	0.686401	8.75888	33.5713	0.00112446	0.0311917	0.361971	1	1	0.0311917	13.1553	13.148	13.4341	13.9258	13.9987	13.9012
RTEL1-TNFRSF6B	56.8348	-1.79183	0.307942	-5.81873	5.92978e-09	1.45606e-07	2.37839e-07	2.65122e-06	0.000225189	0.000230941	2.37839e-07	-1.90713	0.954698	31.501	8.47816e-05	0.00621166	0.0720847	1	1	0.00621166	6.34811	6.87729	6.22766	4.99672	4.09089	4.58934
FZD5	690.821	0.541511	0.0930858	5.81733	6e-09	1.46675e-07	2.39584e-07	2.67068e-06	0.000227069	0.000232875	2.39584e-07	0.536491	4.55885	14.6189	0.0357003	0.286459	1	1	1	0.286459	9.04838	9.18365	9.18138	9.71485	9.67379	9.64789
HBS1L	4418.67	-0.445138	0.0765697	-5.81349	6.11824e-09	1.49925e-07	2.44893e-07	2.72986e-06	0.000232334	0.000238281	2.44893e-07	-0.454028	7.23352	14.6684	0.0331459	0.272645	1	1	1	0.272645	12.3388	12.2912	12.3218	11.9202	11.7618	11.9137
BPHL	297.718	-0.982237	0.168995	-5.81222	6.165e-09	1.50916e-07	2.46511e-07	2.7479e-06	0.000234103	0.000240102	2.46511e-07	-0.997342	3.34799	24.5715	0.00147623	0.0368803	0.427986	1	1	0.0368803	8.77519	8.75313	8.32468	7.73102	7.61306	7.59891
XLOC_048145	37.016	1.80364	0.310376	5.81116	6.20409e-09	1.51717e-07	2.4782e-07	2.76249e-06	0.000235582	0.000241624	2.4782e-07	1.90453	0.440321	29.8497	0.000109108	0.00718944	0.0834315	1	1	0.00718944	3.5697	4.19467	4.32778	5.79862	6.02595	5.83304
LMOD1	96.8592	-3.3834	0.582519	-5.80822	6.31407e-09	1.54248e-07	2.52e-07	2.80858e-06	0.000239752	0.000245908	2.52e-07	-4.62395	1.76213	49.9273	8.51768e-06	0.00121627	0.0141145	0.52055	0.524212	0.00121627	7.97832	8.11884	5.10401	3.26766	1.71874	3.27456
SLC17A7	255.678	-0.989859	0.17044	-5.80766	6.3353e-09	1.54609e-07	2.52543e-07	2.81514e-06	0.000240551	0.000246735	2.52543e-07	-0.991386	3.12556	22.938	0.00227476	0.0481754	0.559063	1	1	0.0481754	8.51281	8.55489	8.11727	7.38495	7.57889	7.34614
METTL7A	1367.08	-1.15232	0.198507	-5.8049	6.44035e-09	1.57e-07	2.56468e-07	2.85889e-06	0.000244534	0.000250826	2.56468e-07	-1.18065	5.53546	55.3627	4.93059e-06	0.000805748	0.00935049	0.301599	0.303448	0.000805748	10.6521	10.6985	11.2448	9.67859	9.70976	9.73794
EDEM1	3177.59	1.13493	0.195639	5.80115	6.58629e-09	1.60406e-07	2.62e-07	2.92069e-06	0.000250068	0.00025651	2.62e-07	1.16067	6.756	57.7838	3.91987e-06	0.00066642	0.00773363	0.239829	0.241244	0.00066642	10.7446	10.7154	11.2908	12.1651	12.0192	12.1116
TARSL2	789.656	0.544432	0.0939715	5.79359	6.88989e-09	1.67628e-07	2.7381e-07	3.0522e-06	0.000261588	0.000268334	2.7381e-07	0.540319	4.75309	14.6706	0.0301444	0.256561	1	1	1	0.256561	9.42672	9.25896	9.2953	9.89129	9.82723	9.90185
SFT2D2	3567.34	0.927828	0.160171	5.79272	6.92567e-09	1.68327e-07	2.75e-07	3.06492e-06	0.00026294	0.000269727	2.75e-07	0.939012	6.92238	48.1639	1.31489e-05	0.00171448	0.0198961	0.803041	0.809234	0.00171448	11.0938	11.0923	11.5365	12.2175	12.1753	12.1932
AGRN	6792.06	1.2503	0.215944	5.7899	7e-09	1.7075e-07	2.78909e-07	3.109e-06	0.00026737	0.000274286	2.78909e-07	1.27443	7.85254	54.3752	5.42709e-06	0.000856504	0.0099395	0.331899	0.334005	0.000856504	12.1341	12.1441	11.464	13.249	13.2908	13.1604
MTERF	785.601	0.551235	0.0952061	5.78991	7e-09	1.7075e-07	2.78909e-07	3.109e-06	0.000267365	0.000274274	2.78909e-07	0.537511	4.74542	14.6501	0.0311641	0.262124	1	1	1	0.262124	9.29557	9.27786	9.40088	9.89456	9.7678	9.92311
CLEC2D	85.9827	-1.08476	0.187357	-5.7898	7e-09	1.7075e-07	2.78909e-07	3.109e-06	0.00026752	0.000274447	2.78909e-07	-1.06977	1.55309	16.4078	0.00756185	0.105434	1	1	1	0.105434	6.97782	6.94642	6.66073	5.76085	5.9743	5.76142
SH2D2A	635.326	-2.07698	0.358793	-5.78879	7.08936e-09	1.71606e-07	2.80307e-07	3.12463e-06	0.000269126	0.000276102	2.80307e-07	-2.28007	4.44617	58.7846	3.57353e-06	0.00062127	0.00720967	0.218668	0.21993	0.00062127	10.4038	10.332	8.99838	7.75524	7.87487	7.72798
XLOC_024588	27.0299	-1.89396	0.327275	-5.78705	7.16321e-09	1.73218e-07	2.8294e-07	3.154e-06	0.000271923	0.000278978	2.8294e-07	-2.01517	-0.119186	30.2918	0.000101882	0.0069851	0.0810602	1	1	0.0069851	5.79099	5.4496	5.10401	3.64476	3.34567	3.59018
ACACB	104.612	-0.973632	0.16834	-5.78371	7.30722e-09	1.76521e-07	2.88335e-07	3.21412e-06	0.000277382	0.000284587	2.88335e-07	-1.01267	1.83043	17.3104	0.00876506	0.115846	1	1	1	0.115846	7.0741	7.12403	7.218	6.05421	6.12401	6.21645
XLOC_048984	91.1984	1.13367	0.196032	5.78311	7.33301e-09	1.77e-07	2.8906e-07	3.2222e-06	0.000278354	0.000285592	2.8906e-07	1.14256	1.66995	19.3728	0.00435675	0.0731645	0.849055	1	1	0.0731645	5.73318	5.72612	6.08288	6.88552	7.08956	6.96399
ACTR6	1110.07	-1.19959	0.207811	-5.77252	7.80963e-09	1.88276e-07	3.07537e-07	3.42816e-06	0.000296438	0.000304154	3.07537e-07	-1.23857	5.24567	46.5113	1.23169e-05	0.00162319	0.0188367	0.75229	0.75803	0.00162319	10.8299	10.7144	10.1978	9.49089	9.20436	9.41393
RP11-418J17.1	337.846	0.772878	0.133913	5.7715	7.85693e-09	1.89225e-07	3.09087e-07	3.44544e-06	0.000298226	0.000305996	3.09087e-07	0.761465	3.53169	17.6292	0.0126628	0.147014	1	1	1	0.147014	7.94051	7.78317	8.17794	8.74948	8.73107	8.72188
CRB2	186.072	-1.2442	0.215592	-5.77108	7.87634e-09	1.89501e-07	3.09538e-07	3.45047e-06	0.000298954	0.000306752	3.09538e-07	-1.27555	2.64414	29.8754	0.000315478	0.0141206	0.163865	1	1	0.0141206	7.91473	7.78317	8.36699	6.66808	6.98905	6.67198
BTAF1	4309.12	0.411238	0.0713974	5.75985	8.41903e-09	2.02354e-07	3.30532e-07	3.68449e-06	0.000319544	0.000327888	3.30532e-07	0.407064	7.19707	12.028	0.056201	0.379799	1	1	1	0.379799	11.8538	11.9067	11.7956	12.2406	12.2252	12.3269
C11orf71	149.33	-1.113	0.193293	-5.75809	8.50731e-09	2.04234e-07	3.33603e-07	3.71873e-06	0.000322886	0.000331326	3.33603e-07	-1.12586	2.35179	22.1082	0.00212109	0.0460459	0.53435	1	1	0.0460459	7.67481	7.91319	7.41233	6.68835	6.56911	6.46212
ZNF180	307.522	0.737575	0.128097	5.75795	8.5144e-09	2.04234e-07	3.33603e-07	3.71873e-06	0.000323147	0.000331602	3.33603e-07	0.723004	3.39922	15.7142	0.0201331	0.198624	1	1	1	0.198624	7.77132	7.8131	8.00119	8.68035	8.50405	8.5632
AGL	2345.32	0.674204	0.117116	5.75674	8.5753e-09	2.05392e-07	3.35495e-07	3.73982e-06	0.00032545	0.000333974	3.35495e-07	0.673464	6.31901	28.5428	0.00215901	0.0464194	0.538685	1	1	0.0464194	10.7244	10.7282	10.9912	11.4484	11.4554	11.5753
ZSCAN21	379.26	0.670804	0.116527	5.75665	8.57991e-09	2.05392e-07	3.35495e-07	3.73982e-06	0.000325616	0.000334153	3.35495e-07	0.653698	3.69819	14.5769	0.0274795	0.241634	1	1	1	0.241634	8.09766	8.14849	8.36699	8.85409	8.82882	8.89561
RP11-486A14.1	49.1684	-1.46881	0.255201	-5.7555	8.63841e-09	2.06585e-07	3.37444e-07	3.76154e-06	0.000327828	0.000336431	3.37444e-07	-1.50881	0.732646	23.6837	0.000448883	0.0173421	0.201251	1	1	0.0173421	6.09628	6.433	6.0312	4.49679	4.94436	4.77744
TRIM69	1493.95	2.39467	0.416253	5.75291	8.77191e-09	2.09568e-07	3.42315e-07	3.81585e-06	0.000332885	0.000341631	3.42315e-07	2.73281	5.66828	67.8048	1.63971e-06	0.000336804	0.00390852	0.100426	0.100914	0.000336804	7.90167	7.91319	9.49449	11.36	11.3158	11.3391
SRSF3	17435.2	1.19079	0.206999	5.75262	8.78707e-09	2.0972e-07	3.42564e-07	3.81861e-06	0.000333452	0.000342221	3.42564e-07	1.22161	9.21028	61.0446	2.91364e-06	0.000528958	0.00613842	0.178332	0.179317	0.000528958	13.1527	13.094	13.7261	14.6469	14.5253	14.5497
SCD	13288.1	-0.914328	0.159022	-5.74968	8.94144e-09	2.13191e-07	3.48233e-07	3.88181e-06	0.000339301	0.000348233	3.48233e-07	-0.936871	8.82346	42.5617	1.94024e-05	0.00231865	0.0269073	1	1	0.00231865	14.1968	14.2414	13.7848	13.0841	13.2028	13.1927
LTBR	2262.26	0.43935	0.0764467	5.74714	9.07658e-09	2.16197e-07	3.53143e-07	3.93654e-06	0.00034442	0.000353496	3.53143e-07	0.438758	6.26772	13.1746	0.0455376	0.334834	1	1	1	0.334834	10.9457	10.9607	10.7999	11.3572	11.3617	11.3312
CYP20A1	362.297	0.795498	0.138462	5.74525	9.17831e-09	2.18402e-07	3.56745e-07	3.97669e-06	0.000348271	0.000357458	3.56745e-07	0.781998	3.63396	18.7398	0.00924081	0.119907	1	1	1	0.119907	8.02725	7.87114	8.26999	8.8697	8.76945	8.88241
XLOC_046430	14.5189	2.9901	0.520495	5.74472	9.20715e-09	2.18869e-07	3.57509e-07	3.98521e-06	0.000349356	0.000358582	3.57509e-07	3.83001	-0.688786	37.3288	3.73878e-05	0.00365818	0.0424522	1	1	0.00365818	0	2.15778	1.75922	4.71003	4.83278	4.88726
SNX22	61.8638	-1.55833	0.271471	-5.74032	9.44977e-09	2.24291e-07	3.66365e-07	4.08393e-06	0.000358552	0.00036803	3.66365e-07	-1.61705	1.08794	26.3807	0.000191873	0.0103494	0.120102	1	1	0.0103494	6.74903	6.74384	6.08288	5.20797	4.83278	4.86791
RTN2	579.512	-0.648299	0.112939	-5.74024	9.45403e-09	2.24291e-07	3.66365e-07	4.08393e-06	0.000358705	0.000368197	3.66365e-07	-0.660038	4.30178	18.926	0.0134398	0.152327	1	1	1	0.152327	9.51941	9.31493	9.56887	8.78755	8.84329	8.81894
TLK2	1637.89	1.12515	0.196053	5.73904	9.5214e-09	2.25665e-07	3.68609e-07	4.10894e-06	0.000361252	0.000370821	3.68609e-07	1.15002	5.80099	53.3494	6.00508e-06	0.000917424	0.0106465	0.367169	0.369577	0.000917424	9.74091	9.81569	10.3506	11.1536	11.0887	11.1767
AC133528.2	105.278	-1.22661	0.213737	-5.73887	9.53106e-09	2.25669e-07	3.68616e-07	4.109e-06	0.000361608	0.000371197	3.68616e-07	-1.26953	1.85448	22.1955	0.00102793	0.0294108	0.341305	1	1	0.0294108	7.41472	7.27141	6.96611	6.2165	5.68405	5.94811
PAPLN	212.682	-1.81412	0.316204	-5.73718	9.6264e-09	2.27701e-07	3.71934e-07	4.146e-06	0.000365216	0.00037491	3.71934e-07	-1.94428	2.86697	44.8589	1.48383e-05	0.00187798	0.0217935	0.906013	0.913209	0.00187798	8.69418	8.65329	7.60138	6.39971	6.66996	6.40619
PGAP1	121.223	1.43136	0.249511	5.73666	9.65638e-09	2.28e-07	3.72354e-07	4.15069e-06	0.000366334	0.000376077	3.72354e-07	1.50038	2.09803	25.6302	0.000218279	0.0112322	0.130347	1	1	0.0112322	6.26895	6.22616	5.20075	7.44573	7.48974	7.57375
CCDC114	75.5331	-1.55131	0.270419	-5.73668	9.65498e-09	2.28e-07	3.72354e-07	4.15069e-06	0.000366291	0.000376023	3.72354e-07	-1.59736	1.36696	26.5742	0.000185676	0.0101666	0.117981	1	1	0.0101666	7.14232	6.87729	6.35923	5.06029	5.54935	5.25075
VPS18	1365.74	0.461331	0.0804729	5.73275	9.88164e-09	2.33e-07	3.80663e-07	4.24331e-06	0.00037487	0.00038485	3.80663e-07	0.462912	5.53936	14.2257	0.0435593	0.325005	1	1	1	0.325005	10.1473	10.2037	10.135	10.6379	10.691	10.5662
PUS1	1574.62	0.521919	0.0910467	5.73243	9.90037e-09	2.33255e-07	3.81e-07	4.24715e-06	0.00037557	0.00038558	3.81e-07	0.522836	5.74468	17.959	0.0202615	0.19939	1	1	1	0.19939	10.3568	10.3728	10.2637	10.9155	10.9061	10.7622
XLOC_042043	84.5219	-1.18067	0.206124	-5.72794	1.01659e-08	2.39275e-07	3.90839e-07	4.35675e-06	0.000385633	0.00039592	3.90839e-07	-1.24262	1.54038	20.1099	0.00194256	0.0436165	0.506157	1	1	0.0436165	6.99021	7.02523	6.69435	5.6822	5.40077	5.87243
CASP5	17.9108	2.76164	0.482414	5.72462	1.03668e-08	2.43763e-07	3.98171e-07	4.43847e-06	0.000393243	0.000403745	3.98171e-07	3.32112	-0.417534	30.0314	0.000106068	0.00712263	0.0826562	1	1	0.00712263	2.68635	0	2.52865	5.06029	4.94436	5.17402
FAM86B3P	89.1142	-1.38199	0.241434	-5.7241	1.03982e-08	2.44e-07	3.9859e-07	4.44315e-06	0.000394414	0.000404968	3.9859e-07	-1.41752	1.60648	24.7502	0.000409979	0.0162996	0.189152	1	1	0.0162996	7.0857	7.26059	6.66073	5.36728	5.80725	5.72961
TENM1	1031.38	-0.747459	0.130579	-5.72419	1.03926e-08	2.44e-07	3.9859e-07	4.44315e-06	0.000394213	0.000404751	3.9859e-07	-0.759057	5.13563	27.7009	0.00154885	0.0380529	0.441593	1	1	0.0380529	10.2982	10.4955	10.2095	9.46323	9.60753	9.68223
TPM4	11176.4	1.35641	0.237001	5.72323	1.04516e-08	2.45e-07	4.00243e-07	4.46157e-06	0.000396428	0.000407047	4.00243e-07	1.4054	8.56894	65.3736	2.00459e-06	0.000393731	0.00456914	0.122745	0.123371	0.000393731	12.2967	12.2991	13.0245	13.9693	13.9433	14.0421
OAF	531.479	0.785689	0.137305	5.72221	1.05149e-08	2.46273e-07	4.02272e-07	4.48419e-06	0.000398819	0.000409513	4.02272e-07	0.78379	4.17922	23.9834	0.00423937	0.0718953	0.834325	1	1	0.0718953	8.5042	8.47759	8.82712	9.3769	9.4837	9.32269
UBE2D3	9479.95	0.346879	0.0606255	5.72167	1.05484e-08	2.46816e-07	4.03158e-07	4.49407e-06	0.00040008	0.000410818	4.03158e-07	0.341463	8.33355	9.08019	0.105172	0.560406	1	1	1	0.560406	13.0156	12.9959	13.0704	13.4119	13.316	13.3903
RP4-548D19.3	47.2731	-2.34763	0.410361	-5.7209	1.05961e-08	2.4769e-07	4.04585e-07	4.51e-06	0.00040188	0.000412677	4.04585e-07	-2.63365	0.69805	39.3571	2.87641e-05	0.00304692	0.0353587	1	1	0.00304692	6.73437	6.5081	5.67492	4.40181	2.97718	3.59018
COG1	718.271	-0.448692	0.0784739	-5.71773	1.07958e-08	2.52111e-07	4.11807e-07	4.59048e-06	0.000409443	0.000420455	4.11807e-07	-0.452589	4.61276	10.8746	0.0730602	0.446916	1	1	1	0.446916	9.70565	9.67613	9.70702	9.22045	9.28076	9.24838
MCPH1	1271.47	0.559431	0.0978617	5.71654	1.08714e-08	2.53627e-07	4.14284e-07	4.61809e-06	0.000412298	0.000423398	4.14284e-07	0.551778	5.4366	18.4798	0.0174367	0.180387	1	1	1	0.180387	9.89879	9.97472	10.1471	10.5562	10.5415	10.5924
TMEM50A	6168.76	1.00152	0.175233	5.71536	1.09472e-08	2.55146e-07	4.16764e-07	4.64574e-06	0.000415162	0.00042635	4.16764e-07	1.01822	7.71211	52.0702	6.82822e-06	0.00102999	0.0119528	0.417457	0.420236	0.00102999	11.8385	11.7836	12.3015	13.0552	12.9717	13.0082
HAPLN2	52.4513	-1.45666	0.254892	-5.71483	1.1e-08	2.55693e-07	4.17658e-07	4.6557e-06	0.000416448	0.000427682	4.17658e-07	-1.49565	0.848059	23.1122	0.000438367	0.0170429	0.197778	1	1	0.0170429	6.45926	6.433	5.92193	5.02886	4.71185	4.74598
CETN3	1096.86	-0.688725	0.120582	-5.71168	1.11867e-08	2.60218e-07	4.25e-07	4.73809e-06	0.00042422	0.000435676	4.25e-07	-0.704399	5.22314	25.4006	0.00301036	0.0576684	0.669227	1	1	0.0576684	10.4461	10.2646	10.5077	9.81155	9.57755	9.72017
LSM2	3950.88	0.468351	0.08207	5.70673	1.1517e-08	2.67642e-07	4.37176e-07	4.87327e-06	0.000436738	0.000448543	4.37176e-07	0.465618	7.07065	16.1588	0.0292702	0.251382	1	1	1	0.251382	11.7461	11.7035	11.6241	12.199	12.2176	12.0768
XLOC_052928	129.512	-0.912812	0.160016	-5.70451	1.16676e-08	2.70877e-07	4.4246e-07	4.93217e-06	0.000442435	0.000454406	4.4246e-07	-0.937505	2.14712	15.926	0.0117791	0.141175	1	1	1	0.141175	7.38687	7.51843	7.35042	6.62668	6.34345	6.47817
AC074389.9	54.9818	-1.59265	0.279351	-5.70126	1.18923e-08	2.75825e-07	4.50543e-07	5.02227e-06	0.000450944	0.000463158	4.50543e-07	-1.69501	0.927508	25.2617	0.000232772	0.0116186	0.134831	1	1	0.0116186	6.65875	6.5081	6.0312	4.96384	4.09089	4.91582
TSEN15	3048.94	1.15851	0.203231	5.70047	1.19479e-08	2.76846e-07	4.5221e-07	5.04085e-06	0.000453041	0.000465324	4.5221e-07	1.1882	6.69714	56.5043	4.42058e-06	0.000737291	0.00855606	0.270434	0.27206	0.000737291	10.6609	10.6308	11.2219	12.099	11.9237	12.1146
STX6	877.335	-0.427261	0.0749939	-5.69728	1.21735e-08	2.81798e-07	4.60298e-07	5.131e-06	0.000461581	0.000474107	4.60298e-07	-0.432219	4.90194	10.468	0.0774756	0.463411	1	1	1	0.463411	9.99416	9.99117	9.94205	9.52368	9.55576	9.56993
CENPL	1532.46	0.454787	0.0798806	5.69334	1.24579e-08	2.88103e-07	4.70598e-07	5.24583e-06	0.000472355	0.000485186	4.70598e-07	0.445062	5.70615	13.1166	0.048377	0.348265	1	1	1	0.348265	10.3278	10.2673	10.4251	10.7921	10.7479	10.8261
BAK1P1	96.7745	1.44473	0.253845	5.69138	1.26013e-08	2.91137e-07	4.75554e-07	5.30108e-06	0.00047778	0.000490772	4.75554e-07	1.48374	1.75074	27.3472	0.000227603	0.01151	0.13357	1	1	0.01151	5.54441	5.41099	6.08288	6.87672	7.37493	7.19123
TP53INP1	729.431	-1.92236	0.337803	-5.69078	1.2646e-08	2.91887e-07	4.76778e-07	5.31472e-06	0.000479461	0.000492512	4.76778e-07	-2.06074	4.6172	62.4987	2.56347e-06	0.000472354	0.00548154	0.156913	0.157766	0.000472354	9.68102	9.75146	10.8585	8.12591	8.13217	8.14567
SYNJ2BP	194.47	1.16372	0.204509	5.69032	1.26802e-08	2.92394e-07	4.77606e-07	5.324e-06	0.000480746	0.000493845	4.77606e-07	1.16445	2.74967	24.6068	0.000854081	0.0263873	0.306218	1	1	0.0263873	6.73437	6.664	7.30761	8.10721	7.94362	8.15269
CNDP2	3327.2	0.597639	0.105184	5.68182	1.3327e-08	3.07e-07	5.0148e-07	5.59008e-06	0.000505252	0.000519032	5.0148e-07	0.596384	6.82376	22.8721	0.00542904	0.0843111	0.978408	1	1	0.0843111	11.445	11.4457	11.1943	11.9401	12.0168	11.9568
PNO1	2120.55	0.565504	0.0995452	5.68088	1.34005e-08	3.08109e-07	5.03276e-07	5.61009e-06	0.000508014	0.000521897	5.03276e-07	0.561339	6.17307	21.4327	0.0109968	0.134979	1	1	1	0.134979	10.729	10.6107	10.8714	11.3345	11.3145	11.2679
ADAMTS3	1270.87	0.611555	0.10765	5.68094	1.33957e-08	3.08109e-07	5.03276e-07	5.61009e-06	0.000507845	0.000521709	5.03276e-07	0.605631	5.43583	21.5681	0.00912876	0.118979	1	1	1	0.118979	9.86049	9.91733	10.1411	10.5706	10.5636	10.6178
COX15	1405.38	-0.745053	0.131173	-5.67992	1.34756e-08	3.09536e-07	5.05607e-07	5.63609e-06	0.000510846	0.000524821	5.05607e-07	-0.75777	5.58297	28.6207	0.000929961	0.0277549	0.322088	1	1	0.0277549	10.8664	10.9071	10.5543	10.0027	10.021	10.0801
KREMEN1	493.474	-0.898651	0.158269	-5.67799	1.36284e-08	3.12746e-07	5.1085e-07	5.69453e-06	0.000516627	0.000530774	5.1085e-07	-0.911321	4.07459	26.7149	0.00107132	0.0302125	0.350608	1	1	0.0302125	9.43581	9.48024	9.03163	8.42659	8.47647	8.39422
ZMAT2	2435.87	-0.499296	0.0879431	-5.67749	1.36684e-08	3.13361e-07	5.11855e-07	5.70573e-06	0.000518128	0.00053233	5.11855e-07	-0.507907	6.37502	16.8665	0.0200035	0.197576	1	1	1	0.197576	11.5238	11.5213	11.3916	11.0605	10.8992	10.9695
TNPO3	7084.91	0.363382	0.0640097	5.67697	1.37098e-08	3.14e-07	5.12912e-07	5.71751e-06	0.000519683	0.000533941	5.12912e-07	0.358907	7.91304	10.2419	0.0898419	0.509935	1	1	1	0.509935	12.5515	12.6243	12.6146	12.8991	12.9917	12.9914
SLFN12	11.0339	3.31373	0.584039	5.67381	1.4e-08	3.19562e-07	5.22e-07	5.81863e-06	0.000529368	0.000543906	5.22e-07	5.26301	-1.06322	43.0848	1.82349e-05	0.00220481	0.0255862	1	1	0.00220481	0	0	1.75922	4.49679	4.57984	4.34526
XLOC_024618	756.934	0.465835	0.0821284	5.67203	1.41113e-08	3.22577e-07	5.26909e-07	5.87354e-06	0.000534876	0.00054958	5.26909e-07	0.453932	4.6907	10.9671	0.070123	0.435842	1	1	1	0.435842	9.27798	9.29916	9.38037	9.80112	9.741	9.78546
CDCA3	1083.51	-0.623257	0.109886	-5.67187	1.41245e-08	3.22577e-07	5.26909e-07	5.87354e-06	0.000535361	0.000550093	5.26909e-07	-0.630796	5.20725	20.6434	0.00793138	0.109077	1	1	1	0.109077	10.4085	10.4628	10.1978	9.79763	9.70976	9.70525
CTF1	148.668	-1.36096	0.240112	-5.66803	1.44445e-08	3.2957e-07	5.38332e-07	6.00087e-06	0.000547477	0.000562557	5.38332e-07	-1.40903	2.35211	28.6368	0.000132707	0.00819546	0.0951062	1	1	0.00819546	7.93411	7.98724	7.24093	6.33692	6.34345	6.43278
IGSF11	151.117	-0.909989	0.160556	-5.66772	1.44708e-08	3.29855e-07	5.38796e-07	6.006e-06	0.000548459	0.000563581	5.38796e-07	-0.962123	2.36238	17.3918	0.00830842	0.111918	1	1	1	0.111918	7.62005	7.50932	7.81509	6.78561	6.49774	6.75335
ZNF496	4304.47	0.979311	0.172859	5.66537	1.46711e-08	3.34101e-07	5.45732e-07	6.08337e-06	0.000556036	0.000571382	5.45732e-07	0.994014	7.19231	51.6191	7.14907e-06	0.00107313	0.0124534	0.437059	0.439983	0.00107313	11.2693	11.3545	11.7917	12.4974	12.5185	12.4386
TMEM18	900.719	0.629092	0.11107	5.66394	1.47938e-08	3.36574e-07	5.49772e-07	6.1284e-06	0.000560672	0.000576161	5.49772e-07	0.621962	4.94124	19.6796	0.0110262	0.135213	1	1	1	0.135213	9.50005	9.30969	9.59135	10.1387	10.0369	10.1064
C8orf44	164.393	-0.794196	0.140233	-5.66341	1.4839e-08	3.3728e-07	5.50926e-07	6.14126e-06	0.00056237	0.000577921	5.50926e-07	-0.802288	2.48974	13.6148	0.0252674	0.228645	1	1	1	0.228645	7.69009	7.80567	7.63639	6.97897	6.881	6.89634
TRPT1	453.56	-0.733637	0.129572	-5.66198	1.5e-08	3.39781e-07	5.55e-07	6.18679e-06	0.000567064	0.000582761	5.55e-07	-0.732165	3.9485	19.8747	0.00992974	0.126081	1	1	1	0.126081	9.06897	9.26979	9.0833	8.45348	8.52214	8.28718
BRCA2	1161.89	1.19178	0.210581	5.65947	1.51841e-08	3.44467e-07	5.62664e-07	6.27211e-06	0.000575417	0.00059136	5.62664e-07	1.2225	5.30596	52.2731	6.6894e-06	0.00101282	0.0117535	0.408983	0.411693	0.00101282	9.15679	9.28588	9.82173	10.5416	10.701	10.75
TTC17	2953.83	0.462007	0.0816418	5.65895	1.52303e-08	3.45187e-07	5.6384e-07	6.28522e-06	0.000577153	0.00059316	5.6384e-07	0.456048	6.65185	15.1214	0.0343712	0.279585	1	1	1	0.279585	11.2293	11.2435	11.3671	11.7067	11.7025	11.8085
TNFRSF14	157.305	1.00574	0.177743	5.65838	1.52813e-08	3.46e-07	5.6519e-07	6.30026e-06	0.000579069	0.000595145	5.6519e-07	1.03434	2.43726	21.5666	0.00468078	0.0769718	0.893237	1	1	0.0769718	6.64314	6.71243	6.7272	7.74076	7.88889	7.55572
XLOC_015033	13.3188	3.04496	0.538311	5.65651	1.5448e-08	3.49457e-07	5.70815e-07	6.363e-06	0.000585372	0.000601639	5.70815e-07	4.06166	-0.861364	51.424	7.29319e-06	0.00108945	0.0126427	0.445854	0.448852	0.00108945	1.06169	1.10708	1.75922	4.5859	4.94436	4.55344
MTSS1	29.5698	-2.11649	0.374449	-5.65228	1.58333e-08	3.57833e-07	5.84497e-07	6.51549e-06	0.000599956	0.000616645	5.84497e-07	-2.32092	0.0229459	33.9938	5.8973e-05	0.00491128	0.0569941	1	1	0.00491128	5.90009	5.8754	5.10401	3.15569	2.97718	3.78851
PABPC4	9109.82	0.270515	0.0479309	5.64385	1.66285e-08	3.75093e-07	6.12691e-07	6.82976e-06	0.000630054	0.000647614	6.12691e-07	0.264643	8.27639	5.47345	0.209212	0.833361	1	1	1	0.833361	13.0279	13.0086	12.9999	13.295	13.2425	13.3074
KCTD21-AS1	149.331	-0.809957	0.143508	-5.64398	1.66164e-08	3.75093e-07	6.12691e-07	6.82976e-06	0.000629612	0.000647143	6.12691e-07	-0.811821	2.35045	13.4344	0.0258271	0.231928	1	1	1	0.231928	7.59592	7.62348	7.50995	6.84096	6.76421	6.72404
CLEC11A	384.975	-0.836294	0.148246	-5.64125	1.68822e-08	3.80457e-07	6.21452e-07	6.92742e-06	0.000639652	0.000657496	6.21452e-07	-0.841591	3.71486	22.0842	0.00442049	0.0738132	0.856582	1	1	0.0738132	9.01238	9.04238	8.77309	8.24013	8.14391	7.96277
XLOC_046439	21.1821	3.19477	0.566413	5.64036	1.7e-08	3.82059e-07	6.24068e-07	6.95659e-06	0.000642935	0.000660888	6.24068e-07	4.38001	-0.311739	36.7147	4.0564e-05	0.0038705	0.0449161	1	1	0.0038705	2.4194	0	0	4.74914	5.92074	5.2582
CTD-3088G3.8	52.8184	-1.98111	0.351318	-5.63906	1.7098e-08	3.84591e-07	6.28205e-07	7.0027e-06	0.00064779	0.000665897	6.28205e-07	-2.14272	0.866703	34.5782	5.43177e-05	0.00473502	0.0549487	1	1	0.00473502	6.7779	6.68032	5.60594	4.45008	4.27291	4.37298
TSPAN32	180.868	-1.54227	0.273537	-5.63826	1.71778e-08	3.86e-07	6.30545e-07	7.02879e-06	0.0006508	0.000669008	6.30545e-07	-1.61176	2.62486	35.7819	4.60042e-05	0.0042258	0.0490392	1	1	0.0042258	8.27525	8.29881	7.5655	6.41195	6.85268	6.25422
SYCP2	116.716	1.38826	0.24623	5.63808	1.71957e-08	3.86061e-07	6.30606e-07	7.02947e-06	0.000651459	0.000669704	6.30606e-07	1.41315	2.01494	25.8291	0.000278383	0.0130685	0.151656	1	1	0.0130685	5.76238	5.6618	6.51784	7.43977	7.48974	7.28907
TMEM51	147.34	1.18622	0.210403	5.63788	1.7216e-08	3.86154e-07	6.30758e-07	7.03116e-06	0.000652213	0.000670496	6.30758e-07	1.23191	2.36662	22.0475	0.000849828	0.0263099	0.30532	1	1	0.0263099	6.56245	6.75929	5.92193	7.77432	7.64645	7.69541
ZSCAN2	221.131	-1.0581	0.187729	-5.63632	1.73726e-08	3.893e-07	6.35897e-07	7.08845e-06	0.000658127	0.000676595	6.35897e-07	-1.09731	2.90485	26.0604	0.00113256	0.0313692	0.364031	1	1	0.0313692	8.15382	8.02608	8.50599	7.0275	7.11363	7.27444
RP5-991G20.4	296.172	-0.809504	0.143661	-5.63484	1.75221e-08	3.92281e-07	6.40765e-07	7.14271e-06	0.000663772	0.000682415	6.40765e-07	-0.824523	3.34077	18.1892	0.00842343	0.112951	1	1	1	0.112951	8.648	8.67382	8.35652	7.70141	7.69512	7.84767
SLC16A5	133.38	-1.79614	0.318884	-5.63259	1.77522e-08	3.97061e-07	6.48573e-07	7.22975e-06	0.000672472	0.000691379	6.48573e-07	-1.92085	2.19888	38.5025	3.20825e-05	0.00332404	0.0385746	1	1	0.00332404	7.92122	8.0763	6.93832	5.94054	5.74696	5.81294
TMEM199	680.593	0.557999	0.0990743	5.63213	1.78e-08	3.97757e-07	6.4971e-07	7.24242e-06	0.000674266	0.000693241	6.4971e-07	0.544064	4.53806	14.2126	0.0338306	0.27632	1	1	1	0.27632	9.08061	9.02331	9.23376	9.69496	9.59903	9.68189
CCNDBP1	1987.31	-0.493227	0.0875961	-5.6307	1.7948e-08	4.00686e-07	6.54495e-07	7.29576e-06	0.000679851	0.000699001	6.54495e-07	-0.497267	6.08076	16.444	0.0246998	0.2254	1	1	1	0.2254	11.2686	11.1854	11.0829	10.696	10.7421	10.6377
ALS2	1304.83	0.485863	0.0863675	5.62553	1.84935e-08	4.1248e-07	6.73759e-07	7.5105e-06	0.000700498	0.000720249	6.73759e-07	0.48065	5.47359	14.7639	0.0374614	0.295353	1	1	1	0.295353	10.0793	10.0123	10.1682	10.5057	10.6193	10.5915
CREG1	9238.55	0.943194	0.167707	5.62405	1.86535e-08	4.15659e-07	6.79e-07	7.56838e-06	0.000706538	0.000726478	6.79e-07	0.957124	8.29475	48.1679	1.02726e-05	0.00139222	0.0161563	0.627571	0.632214	0.00139222	12.4915	12.4039	12.9035	13.629	13.5256	13.5669
XLOC_046440	12.46	3.03491	0.53987	5.62156	1.89246e-08	4.21306e-07	6.88176e-07	7.67121e-06	0.000716787	0.000737037	6.88176e-07	4.04537	-0.878602	45.3013	1.41091e-05	0.00180153	0.0209062	0.861558	0.868331	0.00180153	1.06169	1.72604	0	4.54203	4.71185	4.63585
NOP2	2446.69	0.364866	0.0649082	5.62125	1.9e-08	4.21657e-07	6.88749e-07	7.67759e-06	0.000718035	0.000738339	6.88749e-07	0.36422	6.37975	9.98113	0.0949889	0.527998	1	1	1	0.527998	11.0618	11.0824	11.0345	11.3947	11.4903	11.4059
DDHD1	663.702	0.901179	0.160391	5.61864	1.92465e-08	4.27674e-07	6.98578e-07	7.78716e-06	0.000728942	0.000749574	6.98578e-07	0.905004	4.5014	31.4785	0.000494298	0.0183813	0.21331	1	1	0.0183813	8.7055	8.69807	9.12703	9.67351	9.74871	9.84452
SLC35A3	1037.86	1.00028	0.178098	5.61647	1.94897e-08	4.32676e-07	7.06748e-07	7.87823e-06	0.000738135	0.000759047	7.06748e-07	1.01398	5.14322	42.1563	2.67357e-05	0.0028716	0.0333241	1	1	0.0028716	9.25763	9.21481	9.75161	10.4098	10.4571	10.45
AC093375.1	130.275	-1.63044	0.290326	-5.61591	1.95529e-08	4.33674e-07	7.08378e-07	7.8964e-06	0.000740506	0.000761506	7.08378e-07	-1.72287	2.16551	34.3539	5.60522e-05	0.00481798	0.0559114	1	1	0.00481798	7.95954	7.82048	6.99337	5.87133	5.86511	6.09685
LGALS9	1334.47	2.66813	0.475262	5.61402	1.97684e-08	4.38e-07	7.15521e-07	7.976e-06	0.000748649	0.0007699	7.15521e-07	3.21418	5.50381	62.674	2.52464e-06	0.000469416	0.00544745	0.154544	0.155377	0.000469416	7.0857	7.12403	9.06414	11.1713	11.33	11.181
IL2RG	816.056	-1.62418	0.289614	-5.6081	2.0456e-08	4.52861e-07	7.3972e-07	8.24577e-06	0.000774667	0.000796678	7.3972e-07	-1.72901	4.80232	55.2088	5.00441e-06	0.000814489	0.00945192	0.306104	0.307991	0.000814489	10.5174	10.5675	9.5824	8.52	8.76945	8.44735
TMEM141	478.425	-1.30359	0.23246	-5.60782	2.04888e-08	4.53167e-07	7.40219e-07	8.25134e-06	0.00077589	0.000797956	7.40219e-07	-1.35455	4.03099	41.9858	2.07885e-05	0.00242772	0.028173	1	1	0.00242772	9.59235	9.62643	8.95743	8.24013	8.12034	7.88546
AP1S2	2544.22	0.394421	0.0703825	5.60397	2.09499e-08	4.62937e-07	7.56177e-07	8.42923e-06	0.000793331	0.000815915	7.56177e-07	0.387978	6.43733	10.6683	0.0745489	0.453229	1	1	1	0.453229	11.1102	11.1113	11.0908	11.5598	11.4208	11.5053
AC004893.11	95.4719	1.21228	0.216501	5.59942	2.15071e-08	4.7481e-07	7.75572e-07	8.64542e-06	0.000814411	0.000837617	7.75572e-07	1.25221	1.727	22.8413	0.00171582	0.0403356	0.468084	1	1	0.0403356	5.70339	5.81753	5.9776	6.87672	7.33453	7.00443
TAS1R3	14.0014	2.81859	0.503739	5.59535	2.2e-08	4.85632e-07	7.93248e-07	8.84246e-06	0.000833722	0.000857501	7.93248e-07	3.50074	-0.725481	39.5245	2.81616e-05	0.00298824	0.0346777	1	1	0.00298824	1.66664	2.15778	0	4.82431	4.71185	4.74598
ATHL1	2080.51	-0.970503	0.173508	-5.59342	2.2264e-08	4.9061e-07	8.0138e-07	8.93312e-06	0.000843026	0.000867094	8.0138e-07	-0.995597	6.14945	41.3869	2.23532e-05	0.00253353	0.0294009	1	1	0.00253353	11.5307	11.6193	11.1002	10.5402	10.3822	10.4152
NAPA-AS1	37.7548	-1.47299	0.263423	-5.59173	2.24813e-08	4.94942e-07	8.08455e-07	9.012e-06	0.000851232	0.000875557	8.08455e-07	-1.49509	0.328838	21.7934	0.000754249	0.0243431	0.282495	1	1	0.0243431	5.67296	5.90349	5.86403	4.40181	4.57984	4.19802
LINC00649	901.325	-0.65975	0.118084	-5.58714	2.30834e-08	5.07729e-07	8.29343e-07	9.24481e-06	0.000874008	0.000899007	8.29343e-07	-0.660454	4.93823	22.5871	0.0069392	0.0997585	1	1	1	0.0997585	10.1051	10.1373	10.0724	9.35647	9.64517	9.35172
SPSB3	610.007	-1.35375	0.242315	-5.58672	2.31398e-08	5.085e-07	8.30601e-07	9.25884e-06	0.000876119	0.000901202	8.30601e-07	-1.41285	4.3822	45.8831	1.32122e-05	0.00171726	0.0199283	0.806896	0.813132	0.00171726	9.96149	10.0442	9.23376	8.39303	8.46715	8.32671
GPSM3	1889.43	-0.58507	0.10475	-5.58539	2.33172e-08	5.11927e-07	8.362e-07	9.32125e-06	0.000882814	0.000908113	8.362e-07	-0.590272	6.00706	22.4841	0.00796017	0.109163	1	1	1	0.109163	11.1896	11.1897	11.0524	10.5178	10.699	10.4708
XLOC_026877	1429.04	0.737205	0.13208	5.58148	2.38477e-08	5.23091e-07	8.54435e-07	9.52452e-06	0.000902872	0.000928771	8.54435e-07	0.7411	5.60694	27.2362	0.00118224	0.0322619	0.374391	1	1	0.0322619	10.132	10.1995	9.81411	10.7679	10.8283	10.8299
SRRT	8950.72	0.917682	0.164511	5.57825	2.42951e-08	5.32416e-07	8.69667e-07	9.69431e-06	0.000919789	0.000946197	8.69667e-07	0.929839	8.24843	47.5749	1.21285e-05	0.00160179	0.0185884	0.740796	0.746436	0.00160179	12.43	12.4137	12.8727	13.4676	13.5611	13.5292
TBC1D14	2828.55	-0.377931	0.067813	-5.57313	2.5e-08	5.47795e-07	8.94788e-07	9.97435e-06	0.000947203	0.000974424	8.94788e-07	-0.381034	6.58857	11.3303	0.0777032	0.464469	1	1	1	0.464469	11.6076	11.6594	11.6565	11.2269	11.3402	11.2314
DOLPP1	1034.92	0.51903	0.0931693	5.57083	2.53531e-08	5.54581e-07	9.05873e-07	1.00979e-05	0.000959792	0.000987402	9.05873e-07	0.516037	5.13963	15.5372	0.0310697	0.261742	1	1	1	0.261742	9.75551	9.63484	9.8026	10.1884	10.3215	10.2486
BAIAP3	216.607	-0.837368	0.150336	-5.56997	2.54787e-08	5.56818e-07	9.09526e-07	1.01386e-05	0.000964521	0.000992293	9.09526e-07	-0.846345	2.87711	17.4526	0.0120851	0.142977	1	1	1	0.142977	7.92768	8.16598	8.2588	7.22769	7.39471	7.23344
TMEM57	1615.94	0.500329	0.0898396	5.56914	2.56e-08	5.59e-07	9.13e-07	1.01776e-05	0.000969086	0.000997016	9.13e-07	0.494815	5.78176	16.4384	0.0277062	0.243025	1	1	1	0.243025	10.3204	10.3563	10.4839	10.8102	10.9164	10.9305
SLC26A4	21.3271	2.39063	0.429307	5.56858	2.56828e-08	5.5974e-07	9.14299e-07	1.01918e-05	0.000972172	0.00100024	9.14299e-07	2.70523	-0.217208	33.0525	6.74747e-05	0.00529083	0.0613987	1	1	0.00529083	2.91154	1.72604	3.39789	5.12119	5.14455	5.40643
EXOSC6	846.702	0.773385	0.13888	5.56871	2.5663e-08	5.5974e-07	9.14299e-07	1.01918e-05	0.000971449	0.000999473	9.14299e-07	0.772376	4.8502	27.8071	0.00182462	0.0419479	0.486794	1	1	0.0419479	9.1894	9.12224	9.5275	10.0612	10.0833	10.0415
ABCA7	3588.82	-1.82417	0.327726	-5.56614	2.6e-08	5.6711e-07	9.26337e-07	1.0326e-05	0.000985846	0.00101434	9.26337e-07	-1.97085	6.93996	59.5363	3.33653e-06	0.000590068	0.00684758	0.204186	0.205344	0.000590068	12.7383	12.8214	11.5731	10.5135	10.6151	10.4416
PALM3	142.413	-1.09429	0.196621	-5.56548	2.61433e-08	5.68737e-07	9.29e-07	1.03557e-05	0.000989551	0.00101818	9.29e-07	-1.13146	2.26228	22.3987	0.00224274	0.0476893	0.553421	1	1	0.0476893	7.38687	7.51843	7.90398	6.37492	6.56911	6.52835
DOCK9	1516.67	0.593846	0.10684	5.55828	2.72453e-08	5.92168e-07	9.67269e-07	1.07823e-05	0.00103123	0.00106109	9.67269e-07	0.594861	5.68979	22.4479	0.00853377	0.113831	1	1	1	0.113831	10.1895	10.2954	10.2182	10.7097	10.9668	10.8252
PRPF3	2474.47	0.527036	0.0949122	5.55288	2.81003e-08	6.10196e-07	9.96715e-07	1.11105e-05	0.00106357	0.00109439	9.96715e-07	0.522329	6.39595	19.0191	0.0167378	0.175987	1	1	1	0.175987	10.9297	10.9001	11.122	11.4796	11.504	11.5519
CASP1	377.742	2.7858	0.501736	5.55233	2.81894e-08	6.11575e-07	9.99e-07	1.11357e-05	0.00106691	0.00109787	9.99e-07	3.49871	3.70056	59.3627	3.38961e-06	0.000596029	0.00691676	0.207427	0.20861	0.000596029	5.24681	4.6574	7.12246	9.45881	9.37836	9.45261
GTF2B	1676.39	0.454708	0.0819403	5.54926	2.86875e-08	6.21815e-07	1.01569e-06	1.13221e-05	0.00108574	0.00111726	1.01569e-06	0.446002	5.83567	13.2231	0.0465056	0.339277	1	1	1	0.339277	10.4528	10.4173	10.5381	10.9842	10.8463	10.9231
PLA2G3	12.3189	-2.72429	0.491126	-5.54703	2.90568e-08	6.29248e-07	1.02784e-06	1.14575e-05	0.00109969	0.00113165	1.02784e-06	-3.30571	-1.37764	41.6343	2.16908e-05	0.00248164	0.0287988	1	1	0.00248164	4.11358	4.95449	4.32778	1.65888	2.48104	1.4724
ARHGAP33	296.858	-0.654441	0.117987	-5.5467	2.91116e-08	6.29862e-07	1.02884e-06	1.14686e-05	0.00110173	0.00113378	1.02884e-06	-0.660814	3.33899	13.4803	0.0345081	0.280328	1	1	1	0.280328	8.48243	8.52808	8.51542	7.94404	7.83199	7.78327
STAU1	5555.28	0.398731	0.0718977	5.54581	2.926e-08	6.32498e-07	1.03315e-06	1.15166e-05	0.00110731	0.00113956	1.03315e-06	0.393698	7.5625	11.926	0.0637643	0.411083	1	1	1	0.411083	12.196	12.1908	12.2933	12.5748	12.6128	12.6854
PIK3C3	1467.44	-0.64746	0.11676	-5.54521	2.936e-08	6.34086e-07	1.03574e-06	1.15455e-05	0.00111107	0.00114346	1.03574e-06	-0.656966	5.64489	23.3527	0.00381785	0.0674415	0.78264	1	1	0.0674415	10.9013	10.8958	10.6082	10.1479	10.1576	10.174
RP11-686D22.10	9.42858	3.43339	0.619278	5.54419	2.95321e-08	6.37224e-07	1.04086e-06	1.16027e-05	0.00111755	0.00115016	1.04086e-06	7.94846	-1.05049	16.4515	0.000224075	0.0114349	0.132699	1	1	0.0114349	0	0	0	4.45008	3.63894	4.65856
FRAT1	136.012	-0.83574	0.150849	-5.54025	3.02038e-08	6.5113e-07	1.06358e-06	1.18559e-05	0.00114294	0.00117632	1.06358e-06	-0.869271	2.2092	14.6424	0.018748	0.189313	1	1	1	0.189313	7.4055	7.38534	7.60138	6.60552	6.56911	6.62663
KCTD6	127.557	1.32145	0.238542	5.53967	3.03044e-08	6.52708e-07	1.06616e-06	1.18846e-05	0.00114672	0.00118024	1.06616e-06	1.33299	2.15843	24.194	0.000463677	0.0176806	0.205179	1	1	0.0176806	5.97682	5.90349	6.66073	7.5981	7.31391	7.60331
SSR2	6426.65	0.535063	0.0965953	5.53922	3.03822e-08	6.53794e-07	1.06793e-06	1.19044e-05	0.00114963	0.00118327	1.06793e-06	0.532507	7.77165	21.2772	0.0121023	0.143126	1	1	1	0.143126	12.301	12.2664	12.4933	12.9385	12.8913	12.8493
QPCTL	607.699	-1.43146	0.258607	-5.53526	3.10769e-08	6.6814e-07	1.09136e-06	1.21656e-05	0.00117589	0.00121032	1.09136e-06	-1.50252	4.37759	47.1669	1.14562e-05	0.0015261	0.01771	0.699777	0.705058	0.0015261	10.0529	10.0058	9.22804	8.48278	8.30937	8.16563
TGIF2	1371.68	0.524926	0.094932	5.52949	3.2116e-08	6.89857e-07	1.12684e-06	1.2561e-05	0.00121517	0.00125079	1.12684e-06	0.520294	5.5448	17.5768	0.0233377	0.217062	1	1	1	0.217062	10.0276	10.1194	10.2553	10.6457	10.7109	10.6254
RBM7	1227.75	0.856815	0.154978	5.52862	3.22751e-08	6.92652e-07	1.1314e-06	1.26119e-05	0.00122116	0.00125699	1.1314e-06	0.863143	5.38784	34.2277	0.000231875	0.0115926	0.134529	1	1	0.0115926	9.65011	9.62221	10.007	10.6745	10.485	10.718
WDR70	1541.29	-0.386204	0.0699225	-5.52332	3.32651e-08	7.13255e-07	1.16506e-06	1.29871e-05	0.00125859	0.00129554	1.16506e-06	-0.392079	5.71469	10.1161	0.0815082	0.478658	1	1	1	0.478658	10.8212	10.7793	10.7103	10.4075	10.3573	10.3897
RIF1	9542.48	0.999129	0.180933	5.52209	3.34995e-08	7.17636e-07	1.17221e-06	1.30668e-05	0.00126742	0.00130467	1.17221e-06	1.01795	8.34137	50.2988	8.19291e-06	0.00118085	0.0137035	0.500734	0.504225	0.00118085	12.4186	12.4508	12.9399	13.5874	13.6216	13.7118
XLOC_005778	12.6577	3.13389	0.567554	5.52175	3.35635e-08	7.18362e-07	1.1734e-06	1.30801e-05	0.00126981	0.00130717	1.1734e-06	4.51794	-0.952057	41.6988	2.15221e-05	0.00247581	0.0287311	1	1	0.00247581	1.06169	0	1.75922	4.30014	5.04792	4.50414
PPP1R11	2199.32	0.374561	0.0678404	5.52121	3.36672e-08	7.19935e-07	1.176e-06	1.31087e-05	0.0012737	0.0013112	1.176e-06	0.36819	6.22583	10.1469	0.0938413	0.523938	1	1	1	0.523938	10.8656	10.8693	10.9776	11.2833	11.2962	11.2537
MSH6	7232.88	0.331554	0.0600792	5.51862	3.41679e-08	7.3e-07	1.19239e-06	1.32917e-05	0.00129261	0.0013307	1.19239e-06	0.32661	7.94388	8.0067	0.122474	0.614077	1	1	1	0.614077	12.6854	12.6517	12.5964	12.9732	12.9379	13.0189
MAPRE2	3908.49	-0.334152	0.0606225	-5.51201	3.54754e-08	7.57242e-07	1.23691e-06	1.3788e-05	0.00134203	0.00138162	1.23691e-06	-0.338998	7.05621	8.71274	0.112074	0.58233	1	1	1	0.58233	12.1059	12.1352	12.0251	11.745	11.7609	11.7647
EAPP	628.468	-0.495905	0.089973	-5.51171	3.55369e-08	7.57878e-07	1.23794e-06	1.37996e-05	0.00134433	0.00138402	1.23794e-06	-0.517357	4.42139	12.3706	0.0474515	0.343733	1	1	1	0.343733	9.51941	9.51479	9.56433	9.05473	8.92037	9.07143
ENKD1	554.683	-1.2359	0.224259	-5.51104	3.56725e-08	7.6009e-07	1.24156e-06	1.38398e-05	0.00134942	0.0013893	1.24156e-06	-1.28142	4.24582	39.9009	2.6859e-05	0.0028798	0.0334194	1	1	0.0028798	9.77891	9.83222	9.14538	8.49145	8.24544	8.29626
PPP2R5D	2115.95	-0.420682	0.0763982	-5.50644	3.66157e-08	7.7949e-07	1.27325e-06	1.41931e-05	0.00138506	0.00142604	1.27325e-06	-0.423774	6.17109	12.4624	0.0543996	0.372618	1	1	1	0.372618	11.2468	11.3145	11.1571	10.8021	10.8606	10.8107
RBM20	403.107	-1.44648	0.262772	-5.5047	3.7e-08	7.86551e-07	1.28478e-06	1.43216e-05	0.00139882	0.00144024	1.28478e-06	-1.5173	3.78758	41.7478	2.13948e-05	0.00247504	0.0287222	1	1	0.00247504	9.41528	9.49416	8.59766	7.66609	7.71098	7.78585
XYLT2	362.784	-0.967198	0.175846	-5.50027	3.79207e-08	8.05832e-07	1.31627e-06	1.46727e-05	0.00143435	0.00147686	1.31627e-06	-0.984216	3.63182	25.5721	0.00105129	0.0298023	0.345847	1	1	0.0298023	8.96294	9.13117	8.58875	7.88381	7.98336	7.9582
CYTH3	847.451	-0.462204	0.0840972	-5.49607	3.88359e-08	8.24545e-07	1.34684e-06	1.50135e-05	0.00146893	0.0015125	1.34684e-06	-0.477328	4.85075	12.5588	0.0525683	0.364907	1	1	1	0.364907	9.90207	9.90001	10.0335	9.48511	9.44154	9.4887
PYURF	3459.78	1.11187	0.202387	5.49375	3.93482e-08	8.34679e-07	1.36339e-06	1.5198e-05	0.00148827	0.00153245	1.36339e-06	1.13896	6.87838	53.7346	5.78009e-06	0.000902867	0.0104775	0.353458	0.35573	0.000902867	10.889	10.8396	11.432	12.338	12.1273	12.1741
LSS	4570.13	-1.34337	0.244556	-5.49311	3.94918e-08	8.37e-07	1.36715e-06	1.52399e-05	0.00149366	0.00153805	1.36715e-06	-1.40605	7.28588	54.4599	5.38233e-06	0.000856504	0.0099395	0.329178	0.33125	0.000856504	12.8898	12.934	12.1178	11.2846	11.3767	11.2366
SLC43A1	948.705	-0.897902	0.163546	-5.49021	4.01449e-08	8.50066e-07	1.38853e-06	1.54781e-05	0.00151832	0.00156348	1.38853e-06	-0.916268	5.01527	34.0166	0.000168568	0.00954402	0.110756	1	1	0.00954402	10.3663	10.4233	9.99021	9.31797	9.51115	9.27618
XLOC_043499	63.2831	1.36154	0.248031	5.48941	4.03288e-08	8.53202e-07	1.39365e-06	1.55352e-05	0.00152523	0.00157064	1.39365e-06	1.41869	1.18316	22.1553	0.000849866	0.0263099	0.30532	1	1	0.0263099	5.47556	4.84289	5.00032	6.61614	6.53387	6.48771
KDM3A	2130.11	-0.653701	0.11915	-5.48635	4.1e-08	8.66542e-07	1.41544e-06	1.57781e-05	0.00155175	0.00159803	1.41544e-06	-0.664951	6.18242	24.7372	0.00258889	0.0522909	0.606822	1	1	0.0522909	11.4679	11.4131	11.145	10.696	10.6688	10.7107
RILP	989.313	0.481701	0.0877974	5.48651	4.1e-08	8.66542e-07	1.41544e-06	1.57781e-05	0.00155044	0.00159665	1.41544e-06	0.487589	5.07514	13.6512	0.042907	0.321484	1	1	1	0.321484	9.72432	9.69834	9.62224	10.135	10.2662	10.1307
FUT1	431.275	-1.10877	0.202126	-5.48553	4.12232e-08	8.69809e-07	1.42078e-06	1.58376e-05	0.00155894	0.00160548	1.42078e-06	-1.13898	3.88133	32.8374	8.2199e-05	0.00610633	0.0708623	1	1	0.00610633	9.3662	9.39625	8.78873	8.08446	8.1671	8.01539
MIR210HG	165.563	-2.86822	0.522892	-5.4853	4.12768e-08	8.7017e-07	1.42137e-06	1.58442e-05	0.00156092	0.00160757	1.42137e-06	-3.6688	2.52302	46.9567	1.17244e-05	0.00155509	0.0180464	0.716135	0.721564	0.00155509	8.76801	8.68195	6.181	4.71003	5.04792	4.38665
UBE2J2	2774.39	0.351769	0.0641595	5.48273	4.188e-08	8.82108e-07	1.44087e-06	1.60616e-05	0.00158369	0.00163106	1.44087e-06	0.347922	6.56175	8.9469	0.107631	0.568246	1	1	1	0.568246	11.2901	11.2476	11.2132	11.6514	11.5837	11.5777
CPEB3	158.346	0.89945	0.164095	5.48129	4.22233e-08	8.88553e-07	1.45139e-06	1.61789e-05	0.00159663	0.00164443	1.45139e-06	0.900676	2.44559	15.8947	0.0134456	0.152337	1	1	1	0.152337	6.7046	6.64748	7.02013	7.60877	7.81741	7.6508
CNKSR1	74.1447	1.27451	0.23261	5.4792	4.27251e-08	8.9832e-07	1.46735e-06	1.63568e-05	0.00161556	0.00166397	1.46735e-06	1.27352	1.39827	18.7635	0.0023028	0.048652	0.564594	1	1	0.048652	5.5104	5.05808	5.80371	6.77617	6.60352	6.77169
TULP3	355.124	-0.677236	0.123605	-5.47904	4.27642e-08	8.9835e-07	1.4674e-06	1.63573e-05	0.001617	0.0016655	1.4674e-06	-0.678351	3.59627	14.988	0.0241451	0.222013	1	1	1	0.222013	8.79298	8.76466	8.75727	7.93559	8.22349	8.13862
ATXN10	2062.21	-0.370412	0.067624	-5.47752	4.3132e-08	9.05279e-07	1.47871e-06	1.64835e-05	0.00163087	0.00167982	1.47871e-06	-0.377512	6.13394	10.1247	0.0870232	0.499454	1	1	1	0.499454	11.1862	11.1989	11.1691	10.8757	10.7764	10.7837
SPPL2B	1654.96	-0.51316	0.0937011	-5.47656	4.33662e-08	9.09394e-07	1.48544e-06	1.65584e-05	0.00163968	0.00168894	1.48544e-06	-0.518037	5.81712	16.9201	0.0208718	0.202544	1	1	1	0.202544	10.971	10.9937	10.8056	10.4629	10.431	10.3528
EPHA1-AS1	54.0837	1.61014	0.294043	5.47588	4.35338e-08	9.12106e-07	1.48987e-06	1.66078e-05	0.00164597	0.00169547	1.48987e-06	1.72348	0.985138	23.2689	0.000333372	0.0145099	0.168384	1	1	0.0145099	5.11721	4.78367	3.69218	6.52893	6.38359	6.31265
AC009005.2	126.171	-0.883801	0.161457	-5.47391	4.4e-08	9.20923e-07	1.50427e-06	1.67683e-05	0.00166436	0.00171445	1.50427e-06	-0.90135	2.10859	14.8136	0.0158492	0.169994	1	1	1	0.169994	7.28996	7.51843	7.28573	6.51765	6.42266	6.48771
ZNF468	696.438	0.496664	0.0907336	5.47387	4.4e-08	9.20923e-07	1.50427e-06	1.67683e-05	0.00166471	0.00171487	1.50427e-06	0.488589	4.57004	12.1176	0.0551839	0.37569	1	1	1	0.37569	9.18132	9.08286	9.26765	9.66331	9.68588	9.66341
TDP2	2535.79	0.759015	0.13872	5.47156	4.46089e-08	9.32173e-07	1.52264e-06	1.69732e-05	0.00168648	0.00173734	1.52264e-06	0.762602	6.43088	34.0125	0.000488797	0.0183096	0.212478	1	1	0.0183096	10.8143	10.6854	11.1002	11.6703	11.6083	11.6425
IKBKG	252.873	-0.803178	0.14681	-5.47085	4.47884e-08	9.35105e-07	1.52743e-06	1.70266e-05	0.00169323	0.00174433	1.52743e-06	-0.799386	3.10917	16.4221	0.0137534	0.154441	1	1	1	0.154441	8.30035	8.50535	8.15398	7.54907	7.61306	7.46523
CALML4	390.189	0.703614	0.128617	5.47063	4.48447e-08	9.35461e-07	1.528e-06	1.7033e-05	0.00169531	0.00174652	1.528e-06	0.721243	3.73942	16.923	0.0143743	0.159253	1	1	1	0.159253	8.33962	8.20035	8.04093	8.85633	9.03824	8.89621
C19orf12	613.279	0.702701	0.128474	5.46958	4.51103e-08	9.40179e-07	1.53572e-06	1.71189e-05	0.00170531	0.00175687	1.53572e-06	0.697086	4.38619	20.8469	0.00826542	0.11168	1	1	1	0.11168	8.75354	8.76466	9.07694	9.61517	9.58187	9.50876
C6orf57	215.101	-1.0882	0.198978	-5.46895	4.52706e-08	9.41873e-07	1.53849e-06	1.71498e-05	0.00171127	0.00176311	1.53849e-06	-1.11235	2.87992	24.404	0.00100879	0.0290867	0.337543	1	1	0.0290867	8.40124	8.26673	7.88954	7.28869	7.04018	6.97081
TMC6	4703.34	-1.43155	0.261759	-5.46897	4.52665e-08	9.41873e-07	1.53849e-06	1.71498e-05	0.00171116	0.00176295	1.53849e-06	-1.50653	7.32804	55.1853	5.01578e-06	0.000814489	0.00945192	0.306795	0.308691	0.000814489	13	12.9967	12.1225	11.2999	11.3158	11.1871
CUL2	3216.22	0.67102	0.122705	5.46858	4.53665e-08	9.43e-07	1.5404e-06	1.71711e-05	0.00171485	0.00176684	1.5404e-06	0.672139	6.77412	28.9026	0.00176238	0.0410849	0.476779	1	1	0.0410849	11.1767	11.1652	11.4665	11.9527	11.8858	12.0063
DDX3X	17390.6	1.10864	0.202963	5.46229	4.7e-08	9.76196e-07	1.59455e-06	1.77747e-05	0.00177664	0.00183055	1.59455e-06	1.13632	9.20671	54.3743	5.42761e-06	0.000856504	0.0099395	0.331925	0.334037	0.000856504	13.1945	13.1691	13.7782	14.5455	14.5143	14.5746
LINC00654	110.574	-1.59539	0.292298	-5.4581	4.81258e-08	9.98662e-07	1.63125e-06	1.81838e-05	0.00181906	0.00187431	1.63125e-06	-1.68174	1.92694	31.3756	8.63926e-05	0.00626274	0.0726775	1	1	0.00626274	7.57961	7.71349	6.7272	5.64121	5.80725	5.81799
PATL2	56.3623	1.32716	0.243283	5.45522	4.89117e-08	1.01409e-06	1.65645e-06	1.84647e-05	0.00184871	0.00190491	1.65645e-06	1.39001	1.01486	22.6093	0.00122597	0.0331363	0.384538	1	1	0.0331363	5.16172	4.89977	4.88859	6.43612	6.42266	6.25794
CCR10	86.0239	-1.12536	0.206306	-5.45481	4.9e-08	1.01556e-06	1.65885e-06	1.84915e-05	0.00185296	0.00190934	1.65885e-06	-1.14698	1.53074	18.514	0.00441677	0.0737855	0.856261	1	1	0.0737855	6.86122	6.68032	7.12246	5.81715	5.86511	5.62396
SH3GLB1	2696.96	0.649164	0.119039	5.45337	4.9425e-08	1.02287e-06	1.67079e-06	1.86245e-05	0.00186802	0.00192491	1.67079e-06	0.649053	6.52068	26.4584	0.00282975	0.0553398	0.642203	1	1	0.0553398	10.9433	10.9414	11.2089	11.6845	11.6051	11.7642
RASGEF1A	458.669	-1.94824	0.357263	-5.45323	4.94638e-08	1.02287e-06	1.67079e-06	1.86245e-05	0.00186944	0.00192642	1.67079e-06	-2.14045	3.97582	50.9032	7.69463e-06	0.00113291	0.0131472	0.470349	0.473558	0.00113291	9.88724	9.83039	8.57077	7.59273	7.52606	7.15974
KIAA0368	4469.77	0.399159	0.0732102	5.45223	4.97422e-08	1.02773e-06	1.67873e-06	1.87131e-05	0.00187991	0.00193726	1.67873e-06	0.395637	7.24954	11.4844	0.0633033	0.409754	1	1	1	0.409754	11.9026	11.9856	11.8432	12.2732	12.3084	12.3566
CTB-52I2.4	53.6976	-1.43044	0.26242	-5.45095	5.01016e-08	1.03426e-06	1.6894e-06	1.8832e-05	0.00189344	0.00195126	1.6894e-06	-1.48718	0.880019	23.0174	0.000455435	0.0174964	0.203042	1	1	0.0174964	6.26895	6.64748	5.9776	4.82431	4.83278	4.95303
XLOC_018182	62.8749	-1.59078	0.291893	-5.44988	5.04048e-08	1.03916e-06	1.69741e-06	1.89213e-05	0.00190485	0.00196307	1.69741e-06	-1.65737	1.11065	26.1965	0.000197995	0.0105228	0.122115	1	1	0.0105228	6.84767	6.77458	5.9776	5.09106	5.04792	4.8284
MRTO4	5261.18	0.366225	0.0671996	5.4498	5.04263e-08	1.03916e-06	1.69741e-06	1.89213e-05	0.00190561	0.0019639	1.69741e-06	0.361213	7.48334	10.543	0.0891521	0.507096	1	1	1	0.507096	12.1522	12.117	12.2281	12.5575	12.5596	12.481
INPP5B	1385.19	-0.427986	0.0785516	-5.44847	5.08046e-08	1.04606e-06	1.70867e-06	1.90468e-05	0.00191986	0.00197864	1.70867e-06	-0.439019	5.55901	12.7677	0.0548613	0.374405	1	1	1	0.374405	10.5689	10.6149	10.7266	10.2026	10.1919	10.2136
PPIA	17849.6	-0.390328	0.0716626	-5.44675	5.12985e-08	1.05531e-06	1.72379e-06	1.92153e-05	0.00193847	0.00199787	1.72379e-06	-0.39779	9.24721	11.7411	0.0576118	0.385775	1	1	1	0.385775	14.3594	14.3207	14.2352	13.9763	13.8962	13.8701
MINK1	1674.29	-1.30046	0.238787	-5.4461	5.14875e-08	1.05829e-06	1.72865e-06	1.92695e-05	0.00194556	0.00200523	1.72865e-06	-1.35813	5.83762	50.5918	7.94684e-06	0.00115896	0.0134494	0.485735	0.48908	0.00115896	11.42	11.4652	10.6812	9.80461	9.96922	9.8851
RTCA	2178.14	0.462961	0.0850339	5.44443	5.2e-08	1.06731e-06	1.74339e-06	1.94338e-05	0.00196379	0.00202407	1.74339e-06	0.45772	6.212	14.8975	0.0375428	0.295653	1	1	1	0.295653	10.8495	10.7468	10.9184	11.354	11.3015	11.2494
TCP10L	15.8619	2.63736	0.484892	5.43906	5.35631e-08	1.09906e-06	1.79524e-06	2.00118e-05	0.00202388	0.00208607	1.79524e-06	3.18138	-0.590681	32.3447	7.48072e-05	0.00565594	0.0656357	1	1	0.00565594	2.68635	1.72604	0	4.71003	5.04792	4.96219
P2RX5	95.0683	-1.70052	0.312861	-5.43539	5.46779e-08	1.121e-06	1.831e-06	2.04108e-05	0.00206595	0.00212949	1.831e-06	-1.79267	1.67261	30.0579	0.000105634	0.00712122	0.0826398	1	1	0.00712122	7.35848	7.20525	6.99337	4.93021	6.12401	5.2129
PHAX	1195.96	0.624362	0.11488	5.43489	5.48311e-08	1.12313e-06	1.83456e-06	2.04501e-05	0.00207168	0.00213545	1.83456e-06	0.618793	5.34874	21.2424	0.00830857	0.111918	1	1	1	0.111918	9.81419	9.76109	10.0563	10.5416	10.4405	10.5204
RP3-337H4.9	38.5161	1.52636	0.280852	5.43474	5.48775e-08	1.12313e-06	1.83456e-06	2.04501e-05	0.00207338	0.00213726	1.83456e-06	1.57545	0.513934	24.3503	0.000519133	0.0189837	0.2203	1	1	0.0189837	4.20147	4.36594	4.4897	5.88895	5.80725	5.91548
CRELD1	820.224	-1.51466	0.27875	-5.43378	5.51741e-08	1.12823e-06	1.84289e-06	2.0543e-05	0.00208453	0.00214881	1.84289e-06	-1.60091	4.81105	49.6004	8.81576e-06	0.00125013	0.0145074	0.53874	0.542557	0.00125013	10.4761	10.562	9.56887	8.72026	8.65109	8.67253
PRKAR2B	4517.92	-0.496633	0.0914502	-5.43064	5.61537e-08	1.14728e-06	1.874e-06	2.08898e-05	0.00212149	0.00218696	1.874e-06	-0.505197	7.26509	17.7366	0.017788	0.182732	1	1	1	0.182732	12.3278	12.3395	12.4442	11.9119	11.7484	11.9378
HELLS	1237.93	0.515708	0.094982	5.42953	5.65022e-08	1.15277e-06	1.883e-06	2.09899e-05	0.0021346	0.00220053	1.883e-06	0.510081	5.40023	14.8273	0.0284281	0.246988	1	1	1	0.246988	10.0574	9.95305	9.9732	10.5976	10.4019	10.5208
PACSIN3	361.812	-1.15474	0.21268	-5.42948	5.65194e-08	1.15277e-06	1.883e-06	2.09899e-05	0.00213519	0.0022012	1.883e-06	-1.18842	3.62854	31.8925	8.31862e-05	0.00614599	0.0713226	1	1	0.00614599	9.14852	9.15473	8.52479	7.72613	7.91651	7.76638
NFIA	383.99	-0.785526	0.144846	-5.42319	5.85452e-08	1.19205e-06	1.94714e-06	2.17051e-05	0.0022116	0.0022801	1.94714e-06	-0.813502	3.70674	20.7969	0.00597007	0.0903867	1	1	1	0.0903867	8.85866	8.79122	9.14538	8.19481	8.00925	8.15868
VCL	11570.5	-0.482745	0.089013	-5.42331	5.85067e-08	1.19205e-06	1.94714e-06	2.17051e-05	0.00221021	0.0022786	1.94714e-06	-0.491259	8.62226	16.8094	0.0195761	0.194447	1	1	1	0.194447	13.7606	13.7988	13.5929	13.1896	13.2493	13.2677
CHMP1B	1143.15	-0.736328	0.135812	-5.42168	5.9e-08	1.20116e-06	1.962e-06	2.1871e-05	0.00223035	0.00229949	1.962e-06	-0.751097	5.28587	25.5698	0.00145707	0.0365866	0.424578	1	1	0.0365866	10.5595	10.5957	10.2804	9.82534	9.60328	9.78061
SLC27A2	4361.78	1.58506	0.2924	5.42086	5.93129e-08	1.20563e-06	1.96931e-06	2.19522e-05	0.00224049	0.00231	1.96931e-06	1.67824	7.21194	62.5696	2.54769e-06	0.000471675	0.00547366	0.155952	0.156795	0.000471675	10.6424	10.6213	11.5911	12.7157	12.6327	12.74
LLPH	338.026	0.610095	0.11255	5.42067	5.93769e-08	1.2059e-06	1.96975e-06	2.19572e-05	0.00224284	0.00231249	1.96975e-06	0.597141	3.53572	11.5946	0.049566	0.353434	1	1	1	0.353434	8.01517	8.10682	8.10482	8.73495	8.58376	8.69604
C10orf10	40.4127	-1.58191	0.29194	-5.41861	6.00626e-08	1.21879e-06	1.99081e-06	2.21919e-05	0.00226869	0.0023392	1.99081e-06	-1.6572	0.47542	23.8214	0.000301159	0.0137599	0.15968	1	1	0.0137599	6.0258	6.24823	5.5335	4.5859	4.09089	4.31699
MT-ND6	13068.2	-0.592428	0.109381	-5.41617	6.089e-08	1.23452e-06	2.01652e-06	2.24784e-05	0.00229988	0.00237142	2.01652e-06	-0.604305	8.7981	23.5917	0.00407445	0.0699627	0.811898	1	1	0.0699627	14.0417	14.003	13.7635	13.3141	13.3943	13.3268
ST6GALNAC6	598.932	-0.619661	0.114432	-5.41508	6.12611e-08	1.241e-06	2.02708e-06	2.25962e-05	0.00231383	0.00238588	2.02708e-06	-0.630233	4.34855	17.9321	0.0173099	0.179619	1	1	1	0.179619	9.45382	9.43525	9.6266	8.96622	8.88584	8.78902
ICMT	4968.13	0.596558	0.110188	5.414	6.16319e-08	1.24745e-06	2.03762e-06	2.27137e-05	0.00232778	0.00240032	2.03762e-06	0.595893	7.40074	24.6961	0.00518495	0.082137	0.953178	1	1	0.082137	11.8803	11.8301	12.1194	12.556	12.5179	12.567
TBC1D10A	178.126	-0.914875	0.169058	-5.41159	6.24663e-08	1.26326e-06	2.06345e-06	2.30017e-05	0.00235923	0.00243281	2.06345e-06	-0.923202	2.61014	16.6019	0.00873846	0.115681	1	1	1	0.115681	7.99071	8.00679	7.5655	6.98717	6.93604	6.95942
DLG3	319.526	-1.2435	0.229808	-5.41104	6.26582e-08	1.26607e-06	2.068e-06	2.30528e-05	0.00236641	0.00244029	2.068e-06	-1.29088	3.45352	32.4648	7.35015e-05	0.00561935	0.065211	1	1	0.00561935	9.04244	8.98768	8.35652	7.68133	7.35487	7.5812
RP11-168O16.1	34.4357	-2.08104	0.384604	-5.41087	6.27184e-08	1.26621e-06	2.06827e-06	2.30554e-05	0.00236862	0.00244263	2.06827e-06	-2.2889	0.222863	32.4207	7.3978e-05	0.00563284	0.0653676	1	1	0.00563284	6.36724	5.72612	5.20075	3.4685	4.09089	3.61361
UBASH3A	45.8024	-2.62787	0.485731	-5.41014	6.3e-08	1.27035e-06	2.075e-06	2.31307e-05	0.00237831	0.00245268	2.075e-06	-3.17479	0.665148	42.6877	1.91135e-05	0.00229303	0.02661	1	1	0.00229303	6.61141	6.93286	4.88859	3.55932	3.34567	3.21453
PRR3	1426.24	0.497243	0.0919155	5.40979	6.30998e-08	1.27068e-06	2.07558e-06	2.31368e-05	0.00238284	0.00245748	2.07558e-06	0.492636	5.60109	15.9767	0.030722	0.259819	1	1	1	0.259819	10.1638	10.1358	10.3213	10.6528	10.7708	10.6924
NIPA2	4243.43	0.315148	0.0582538	5.4099	6.30589e-08	1.27068e-06	2.07558e-06	2.31368e-05	0.00238136	0.00245589	2.07558e-06	0.308065	7.17448	7.29107	0.148241	0.684652	1	1	1	0.684652	11.8807	11.8774	11.9019	12.2402	12.1428	12.2127
LAPTM4B	9597.44	0.721483	0.13337	5.40962	6.31573e-08	1.27077e-06	2.07572e-06	2.31384e-05	0.00238495	0.00245973	2.07572e-06	0.725441	8.34962	34.1714	0.000607385	0.021179	0.245777	1	1	0.021179	12.699	12.6963	13.0352	13.6025	13.5332	13.504
TMEM2	1373.34	1.04121	0.192555	5.40735	6.4e-08	1.28589e-06	2.10042e-06	2.34137e-05	0.0024153	0.0024911	2.10042e-06	1.06272	5.54753	45.0571	1.45064e-05	0.00184459	0.0214059	0.885773	0.89278	0.00184459	9.53641	9.64942	10.1441	10.8663	10.7933	10.9125
TJP3	146.087	-1.72771	0.319563	-5.40648	6.42763e-08	1.2911e-06	2.10893e-06	2.35086e-05	0.00242707	0.0025033	2.10893e-06	-1.84184	2.27404	38.8698	3.0605e-05	0.00320332	0.0371737	1	1	0.00320332	7.628	7.27141	8.39792	5.95734	6.07581	5.98451
SMIM8	252.889	-0.737537	0.136526	-5.40218	6.58351e-08	1.3213e-06	2.15826e-06	2.40585e-05	0.00248587	0.00256401	2.15826e-06	-0.746882	3.11235	14.467	0.0210803	0.203924	1	1	1	0.203924	8.35886	8.41556	8.14184	7.50976	7.5615	7.64371
PIGZ	59.1833	-1.52052	0.281538	-5.40076	6.63577e-08	1.33067e-06	2.17357e-06	2.42291e-05	0.00250554	0.00258437	2.17357e-06	-1.57346	1.02349	24.0894	0.000286837	0.0133223	0.154602	1	1	0.0133223	6.79213	6.57947	5.92193	4.99672	5.04792	4.85813
MYCL	258.653	-1.9886	0.368257	-5.40004	6.66275e-08	1.335e-06	2.18057e-06	2.43071e-05	0.00251566	0.00259488	2.18057e-06	-2.19331	3.15392	45.6229	1.3605e-05	0.00175904	0.0204132	0.830843	0.837305	0.00175904	9.14299	8.9745	7.67057	6.58405	6.63712	6.49719
GCLM	2417.51	1.18793	0.220024	5.3991	6.7e-08	1.34082e-06	2.19014e-06	2.44139e-05	0.00252876	0.00260846	2.19014e-06	1.22394	6.3615	54.0728	5.59053e-06	0.000878885	0.0101992	0.341883	0.344063	0.000878885	10.259	10.2372	10.913	11.7565	11.6735	11.7416
RB1CC1	1924.14	-0.614453	0.113839	-5.39754	6.75591e-08	1.35135e-06	2.20735e-06	2.46056e-05	0.00255069	0.00263116	2.20735e-06	-0.624454	6.03165	25.4704	0.00496075	0.0799665	0.927989	1	1	0.0799665	11.0721	11.112	11.3632	10.5726	10.5831	10.5444
C12orf43	660.362	0.800378	0.148299	5.39707	6.77392e-08	1.35382e-06	2.21138e-06	2.46506e-05	0.00255743	0.00263817	2.21138e-06	0.79859	4.49453	25.5345	0.00208655	0.0456341	0.529572	1	1	0.0456341	8.80004	8.75699	9.16349	9.78357	9.62856	9.72017
MAEA	2481.84	-0.318577	0.0590474	-5.39527	6.84224e-08	1.36633e-06	2.23181e-06	2.48783e-05	0.00258315	0.00266478	2.23181e-06	-0.324612	6.40045	8.03497	0.136097	0.65041	1	1	1	0.65041	11.4376	11.3891	11.4579	11.1218	11.1188	11.0874
TIA1	3751.97	0.478097	0.0886401	5.39369	6.9e-08	1.37723e-06	2.24961e-06	2.50768e-05	0.00260587	0.00268829	2.24961e-06	0.473679	6.99754	15.5269	0.026711	0.237078	1	1	1	0.237078	11.6016	11.5817	11.6639	12.1469	11.969	12.1537
XLOC_024136	52.0463	-1.23687	0.229363	-5.39265	6.94244e-08	1.38286e-06	2.25882e-06	2.51794e-05	0.00262077	0.0027038	2.25882e-06	-1.30948	0.810336	19.8488	0.00202211	0.0447979	0.519867	1	1	0.0447979	6.04968	6.24823	6.40055	4.93021	4.83278	5.0247
CTD-2196E14.9	323.91	1.03914	0.192691	5.39279	6.93706e-08	1.38286e-06	2.25882e-06	2.51794e-05	0.00261881	0.00270171	2.25882e-06	1.04966	3.4731	27.1536	0.000715015	0.0236078	0.273962	1	1	0.0236078	7.35848	7.76798	8.00119	8.69043	8.76945	8.85072
RARRES3	213.639	2.22037	0.411814	5.39169	6.97998e-08	1.38918e-06	2.26913e-06	2.52944e-05	0.00263487	0.00271842	2.26913e-06	2.535	2.8845	48.1882	1.02501e-05	0.00139222	0.0161563	0.626217	0.630829	0.00139222	5.47556	5.15472	6.90999	8.55904	8.48572	8.45872
CASKIN1	181.107	-1.04715	0.19425	-5.3907	7.01823e-08	1.39563e-06	2.27967e-06	2.54118e-05	0.00264924	0.00273332	2.27967e-06	-1.0711	2.63581	20.6784	0.00230743	0.0487046	0.565204	1	1	0.0487046	8.09192	8.10682	7.5655	6.95408	6.79431	6.90348
L3HYPDH	450.968	0.505692	0.0938131	5.39042	7.02946e-08	1.3967e-06	2.28141e-06	2.54313e-05	0.00265341	0.0027377	2.28141e-06	0.507432	3.94605	10.3952	0.0736957	0.449198	1	1	1	0.449198	8.54257	8.53707	8.54336	9.03707	9.08768	9.0361
ESPL1	1646.59	-0.726559	0.134807	-5.38962	7.06076e-08	1.40175e-06	2.28966e-06	2.55232e-05	0.00266515	0.00274988	2.28966e-06	-0.737996	5.80591	32.5438	0.00104175	0.0296958	0.344612	1	1	0.0296958	10.8673	10.9439	11.1884	10.175	10.397	10.2402
APOBEC3C	5486.57	0.658905	0.1223	5.38762	7.13975e-08	1.41625e-06	2.31335e-06	2.57873e-05	0.0026949	0.00278065	2.31335e-06	0.660583	7.54347	29.3804	0.00193101	0.0434524	0.504253	1	1	0.0434524	11.9245	11.9616	12.2501	12.6917	12.7127	12.7418
CYBB	165.146	-1.11372	0.206852	-5.38414	7.27899e-08	1.44267e-06	2.3565e-06	2.62683e-05	0.00274738	0.00283487	2.3565e-06	-1.15751	2.47681	23.8739	0.00140003	0.0357823	0.415244	1	1	0.0357823	7.69766	7.58063	8.17794	6.66808	6.66996	6.71052
MAPKAP1	1765.31	-0.403153	0.0748805	-5.38395	7.28693e-08	1.443e-06	2.35711e-06	2.62751e-05	0.0027503	0.00283797	2.35711e-06	-0.414314	5.90894	11.9843	0.0632419	0.409485	1	1	1	0.409485	10.9233	10.943	11.0621	10.5747	10.5393	10.5848
FOXD2	65.6766	1.2205	0.226816	5.38103	7.40588e-08	1.46538e-06	2.3936e-06	2.66819e-05	0.00279513	0.00288429	2.3936e-06	1.23763	1.22866	18.4632	0.00332274	0.0615384	0.714136	1	1	0.0615384	5.47556	5.00721	5.45723	6.5732	6.49774	6.5528
FCGR1A	14.9423	2.66977	0.496446	5.37776	7.54177e-08	1.491e-06	2.4355e-06	2.71489e-05	0.00284634	0.00293722	2.4355e-06	3.27221	-0.68885	39.1876	2.93897e-05	0.00309539	0.0359211	1	1	0.00309539	2.4194	1.10708	1.75922	4.96384	4.83278	4.64725
IL21R	26.2788	-1.71332	0.318682	-5.37625	7.60531e-08	1.50235e-06	2.454e-06	2.7355e-05	0.00287025	0.00296197	2.454e-06	-1.84513	-0.142726	24.597	0.000261816	0.0124138	0.144059	1	1	0.0124138	5.47556	5.62853	5.10401	3.72542	2.97718	3.82911
MME	198.204	-0.908545	0.16903	-5.37506	7.65585e-08	1.51108e-06	2.46825e-06	2.7514e-05	0.00288924	0.00298165	2.46825e-06	-0.934238	2.74631	19.206	0.00676581	0.0982246	1	1	1	0.0982246	7.80678	7.98724	8.2588	7.01952	7.1606	7.11324
RP11-554J4.1	52.6817	-1.18866	0.221154	-5.37481	7.66623e-08	1.51174e-06	2.46933e-06	2.7526e-05	0.00289308	0.00298569	2.46933e-06	-1.18664	0.834493	16.7229	0.00508581	0.0811725	0.941985	1	1	0.0811725	6.16348	6.31249	6.13277	4.99672	5.23511	4.96219
CTD-2035E11.5	35.1054	1.65749	0.308389	5.37468	7.67187e-08	1.51174e-06	2.46933e-06	2.7526e-05	0.00289513	0.00298788	2.46933e-06	1.7198	0.373349	23.5427	0.000316937	0.0141517	0.164226	1	1	0.0141517	3.91989	3.77558	4.63527	5.81715	5.74696	5.72423
URB2	1983.77	0.791341	0.14729	5.37267	7.75813e-08	1.52747e-06	2.495e-06	2.78125e-05	0.00292761	0.00302148	2.495e-06	0.79632	6.07573	35.9376	0.000347135	0.0148232	0.17202	1	1	0.0148232	10.3192	10.4075	10.7428	11.2441	11.3655	11.285
RP11-348P10.2	24.0964	2.05633	0.382793	5.37192	7.79028e-08	1.53254e-06	2.5033e-06	2.79047e-05	0.00293966	0.003034	2.5033e-06	2.27757	-0.0616923	26.4648	0.000189152	0.0102462	0.118904	1	1	0.0102462	3.10628	3.77558	1.75922	5.4167	5.32032	5.39971
CUEDC1	187.441	1.00855	0.187765	5.37131	7.81681e-08	1.53624e-06	2.50935e-06	2.79721e-05	0.0029496	0.00304434	2.50935e-06	1.01638	2.68587	20.9644	0.00383004	0.0675404	0.783788	1	1	0.0675404	6.7046	6.93286	7.218	8.04571	8.05968	7.80887
DKFZP761J1410	739.482	-1.03433	0.19257	-5.37119	7.82199e-08	1.53624e-06	2.50935e-06	2.79721e-05	0.00295147	0.00304635	2.50935e-06	-1.06341	4.6577	36.416	4.22209e-05	0.0039732	0.0461079	1	1	0.0039732	10.0574	10.1853	9.5779	8.84735	9.00645	8.88843
IRF1	1466.68	2.42597	0.451711	5.37062	7.84681e-08	1.53985e-06	2.51524e-06	2.80378e-05	0.00296076	0.00305602	2.51524e-06	2.85236	5.6407	58.4832	3.674e-06	0.000636931	0.00739142	0.22481	0.226111	0.000636931	7.69766	7.60649	9.4509	11.3842	11.3326	11.2597
C16orf93	337.909	-1.39069	0.259042	-5.36859	7.93529e-08	1.55593e-06	2.54151e-06	2.83306e-05	0.00299407	0.00309048	2.54151e-06	-1.45693	3.52911	38.5684	3.18113e-05	0.00330151	0.0383131	1	1	0.00330151	9.12904	9.18365	8.40808	7.5546	7.71098	7.27444
ALDH3B1	30.4597	-1.49251	0.278053	-5.3677	7.97457e-08	1.56235e-06	2.552e-06	2.84475e-05	0.00300881	0.00310578	2.552e-06	-1.54209	0.0450052	21.7116	0.000585242	0.020665	0.239812	1	1	0.020665	5.61012	5.59448	5.3767	4.07238	4.09089	4.01656
GMPR	6946.61	1.85988	0.346658	5.36516	8.08783e-08	1.58324e-06	2.58611e-06	2.88278e-05	0.00305146	0.00314988	2.58611e-06	1.99487	7.88542	53.8351	5.723e-06	0.000896224	0.0104004	0.349973	0.352216	0.000896224	11.7556	11.7541	10.4175	13.4342	13.4746	13.4193
SLCO3A1	17.5018	2.62222	0.48885	5.36407	8.13686e-08	1.59153e-06	2.59966e-06	2.89788e-05	0.00306987	0.00316898	2.59966e-06	3.18429	-0.536349	26.3128	0.000194106	0.0104242	0.12097	1	1	0.0104242	2.4194	0	3.02777	4.86048	5.23511	4.89684
ARRB2	601.189	-1.08446	0.202206	-5.36315	8.17842e-08	1.59834e-06	2.61079e-06	2.91029e-05	0.00308547	0.00318517	2.61079e-06	-1.11708	4.35944	35.7513	4.61967e-05	0.00423715	0.049171	1	1	0.00423715	9.86049	9.83951	9.26765	8.52845	8.70754	8.50644
EFEMP2	59.3244	-1.59709	0.297861	-5.36188	8.23597e-08	1.60827e-06	2.627e-06	2.92837e-05	0.0031071	0.00320758	2.627e-06	-1.6734	1.03064	25.8232	0.000211108	0.0109826	0.12745	1	1	0.0109826	6.83398	6.64748	5.86403	4.89576	4.94436	4.84829
RHBDL1	111.352	-1.54924	0.288947	-5.36167	8.24564e-08	1.60884e-06	2.62794e-06	2.92941e-05	0.00311067	0.00321135	2.62794e-06	-1.63757	1.94257	29.6556	0.000112464	0.00729348	0.0846388	1	1	0.00729348	7.64377	7.64859	6.75932	5.87133	5.54935	5.90127
ERP44	2254.92	0.448882	0.0837498	5.35979	8.3319e-08	1.62435e-06	2.65326e-06	2.95763e-05	0.00314313	0.00324494	2.65326e-06	0.445873	6.26388	12.9752	0.0421837	0.317718	1	1	1	0.317718	10.9616	10.9166	10.8056	11.3159	11.3106	11.4143
AC018641.7	14.3516	-2.21409	0.413193	-5.35849	8.39212e-08	1.63475e-06	2.67026e-06	2.97658e-05	0.00316576	0.0032684	2.67026e-06	-2.46698	-1.14272	32.2098	7.63079e-05	0.00572021	0.0663815	1	1	0.00572021	4.70097	4.44451	4.76748	1.95492	2.97718	2.41643
ARHGAP28	349.261	0.721451	0.134649	5.358	8.41464e-08	1.6378e-06	2.67524e-06	2.98213e-05	0.00317417	0.00327716	2.67524e-06	0.706595	3.58564	15.2186	0.0193564	0.193106	1	1	1	0.193106	8.04518	8.0003	8.12961	8.78285	8.59235	8.89142
RP11-115C21.2	195.452	-0.771267	0.144048	-5.35423	8.59234e-08	1.66966e-06	2.72728e-06	3.04014e-05	0.00324103	0.00334637	2.72728e-06	-0.790032	2.73824	14.2735	0.0216906	0.207777	1	1	1	0.207777	8.09192	7.82048	7.94645	7.17839	7.13731	7.20479
TECR	2475.32	-0.364325	0.0680436	-5.35428	8.58966e-08	1.66966e-06	2.72728e-06	3.04014e-05	0.00324011	0.00334533	2.72728e-06	-0.368226	6.39602	10.4329	0.091075	0.514042	1	1	1	0.514042	11.4211	11.418	11.4906	11.0547	11.1453	11.043
PNPLA6	1391.62	-0.85625	0.159947	-5.35333	8.63483e-08	1.67655e-06	2.73853e-06	3.05269e-05	0.00325697	0.00336292	2.73853e-06	-0.875308	5.56752	34.9338	0.000139204	0.00845828	0.0981561	1	1	0.00845828	10.8572	10.9945	10.5451	9.92584	10.0711	9.84235
AAED1	422.584	0.542153	0.101302	5.35185	8.70602e-08	1.689e-06	2.75887e-06	3.07535e-05	0.00328374	0.00339065	2.75887e-06	0.543536	3.85166	11.4007	0.0595506	0.394175	1	1	1	0.394175	8.42881	8.37099	8.47731	8.94322	9.03824	8.94089
SPAG5	5236.33	-0.44324	0.0828925	-5.34716	8.93428e-08	1.73187e-06	2.8289e-06	3.15342e-05	0.00336974	0.00347954	2.8289e-06	-0.44963	7.47637	16.1793	0.0344603	0.280088	1	1	1	0.280088	12.4948	12.5546	12.6255	12.079	12.2064	12.0581
PRG2	60.2418	-1.94294	0.363412	-5.34637	8.97366e-08	1.73809e-06	2.83906e-06	3.16474e-05	0.0033845	0.00349488	2.83906e-06	-2.11628	1.02874	32.1544	7.69336e-05	0.0057601	0.0668444	1	1	0.0057601	6.65875	7.02523	5.92193	4.35187	5.14455	4.30264
GJC2	27.9098	1.87819	0.351444	5.34422	9.08057e-08	1.75737e-06	2.87055e-06	3.19985e-05	0.00342474	0.00353652	2.87055e-06	2.06149	0.0733609	30.7079	9.55834e-05	0.00670762	0.0778401	1	1	0.00670762	3.69611	3.64857	3.02777	5.57744	5.68405	5.34476
2021-03-05	1105.22	0.441701	0.0826585	5.34368	9.10787e-08	1.76122e-06	2.87685e-06	3.20687e-05	0.00343494	0.00354715	2.87685e-06	0.436077	5.23623	11.1404	0.0653378	0.416858	1	1	1	0.416858	9.89385	9.87717	9.85184	10.3929	10.25	10.2982
PUS7	2915.15	0.604038	0.113066	5.34234	9.17528e-08	1.77282e-06	2.89579e-06	3.22798e-05	0.00346027	0.0035734	2.89579e-06	0.602696	6.63278	23.589	0.00529106	0.0830787	0.964106	1	1	0.0830787	11.1271	11.0521	11.3355	11.7914	11.7055	11.8409
SMC5	2116.57	0.653769	0.122409	5.34085	9.25124e-08	1.78605e-06	2.9174e-06	3.25207e-05	0.00348883	0.00360299	2.9174e-06	0.653318	6.17163	25.4446	0.00311794	0.0588622	0.68308	1	1	0.0588622	10.6066	10.5729	10.8585	11.3325	11.2494	11.4268
CKB	6661.81	-1.00309	0.187863	-5.33951	9.3198e-08	1.79783e-06	2.93664e-06	3.27352e-05	0.00351459	0.00362969	2.93664e-06	-1.03509	7.82773	44.0014	1.63794e-05	0.00202827	0.0235376	0.999927	1	0.00202827	13.2804	13.2872	12.7416	12.1407	12.1588	11.9993
RP11-309L24.9	57.1649	1.29319	0.242384	5.3353	9.53866e-08	1.83856e-06	3.00317e-06	3.34769e-05	0.00359703	0.00371493	3.00317e-06	1.31762	1.02067	19.4702	0.0021816	0.0467331	0.542325	1	1	0.0467331	4.76005	5.05808	5.3767	6.29788	6.46069	6.3269
DAND5	37.5881	-2.1702	0.407206	-5.32948	9.84918e-08	1.89688e-06	3.09843e-06	3.45387e-05	0.00371403	0.00383586	3.09843e-06	-2.42181	0.382704	33.5059	6.32146e-05	0.00511232	0.0593271	1	1	0.00511232	6.2066	6.433	5.10401	3.94343	2.97718	3.76777
CCDC86	2378.15	0.367603	0.0689961	5.32788	9.93676e-08	1.90912e-06	3.11843e-06	3.47616e-05	0.00374675	0.00386997	3.11843e-06	0.365979	6.33979	9.42052	0.0939884	0.524474	1	1	1	0.524474	11.0604	11.0553	10.9343	11.4077	11.3866	11.3774
GPRC5C	205.252	-1.0055	0.188719	-5.32802	9.92868e-08	1.90912e-06	3.11843e-06	3.47616e-05	0.00374391	0.00386683	3.11843e-06	-1.02154	2.79318	22.4556	0.00292282	0.0563598	0.65404	1	1	0.0563598	7.99071	7.96075	8.33537	7.17121	7.22831	6.86982
CTD-2561J22.5	1073.2	0.926142	0.173826	5.32797	9.93163e-08	1.90912e-06	3.11843e-06	3.47616e-05	0.00374492	0.00386797	3.11843e-06	0.938274	5.19339	36.2002	9.07173e-05	0.00646941	0.0750758	1	1	0.00646941	9.34465	9.36376	9.82553	10.4504	10.3698	10.5569
CAMKV	92.8598	-2.22937	0.41845	-5.32768	9.94743e-08	1.90963e-06	3.11926e-06	3.47709e-05	0.00375068	0.00387413	3.11926e-06	-2.56322	1.66597	40.1792	2.59405e-05	0.00279594	0.0324462	1	1	0.00279594	7.52955	7.70554	6.31669	4.40181	5.47697	4.60111
USP46	931.386	0.87978	0.165164	5.3267	1e-07	1.91842e-06	3.13361e-06	3.49309e-05	0.00377087	0.00389508	3.13361e-06	0.887269	4.99007	32.271	0.00028654	0.0133223	0.154602	1	1	0.0133223	9.23698	9.17791	9.61787	10.333	10.0924	10.2812
STX12	1657.66	0.604869	0.113608	5.3242	1.01401e-07	1.94349e-06	3.17456e-06	3.53874e-05	0.00382312	0.00394916	3.17456e-06	0.601107	5.81897	21.8845	0.00745893	0.104759	1	1	1	0.104759	10.3118	10.2317	10.5312	10.9979	10.9044	10.9922
TXNRD3	69.8993	-1.57055	0.29508	-5.32245	1.02378e-07	1.96025e-06	3.20195e-06	3.56926e-05	0.00385984	0.0039872	3.20195e-06	-1.66203	1.27352	26.1363	0.000200047	0.010584	0.122825	1	1	0.010584	6.88796	7.06307	6.13277	5.23577	4.83278	5.2052
NPAS3	6.63	-3.1098	0.584291	-5.32234	1.0244e-07	1.96025e-06	3.20195e-06	3.56926e-05	0.00386209	0.00398963	3.20195e-06	-4.37304	-2.1546	45.8325	1.32876e-05	0.00172163	0.019979	0.811474	0.817772	0.00172163	4.11358	4.00029	3.02777	0.78177	0	0.670489
SCARF1	122.096	0.940351	0.176793	5.31892	1.04383e-07	1.99583e-06	3.26006e-06	3.63404e-05	0.00393523	0.00406529	3.26006e-06	0.927884	2.0936	15.0272	0.0139954	0.156407	1	1	1	0.156407	6.30908	6.4136	6.51784	7.46934	7.1606	7.34088
SLC39A4	916.34	-0.599798	0.112771	-5.31872	1.045e-07	1.99647e-06	3.2611e-06	3.6352e-05	0.00393955	0.00406986	3.2611e-06	-0.60307	4.96486	18.3047	0.0133145	0.151426	1	1	1	0.151426	10.1375	10.222	9.94903	9.53352	9.56451	9.44406
XLOC_000908	70.3732	-1.02377	0.192904	-5.30718	1.11332e-07	2.12529e-06	3.47152e-06	3.86976e-05	0.00419698	0.00433592	3.47152e-06	-1.01481	1.25667	14.0108	0.0137373	0.154419	1	1	1	0.154419	6.56245	6.61388	6.51784	5.48779	5.74696	5.50995
VPS53	851.724	0.406822	0.076668	5.30629	1.11882e-07	2.13408e-06	3.48588e-06	3.88577e-05	0.00421761	0.00435735	3.48588e-06	0.405016	4.86036	9.17361	0.0997853	0.544369	1	1	1	0.544369	9.54484	9.49877	9.504	9.89783	9.94594	9.93594
SOX5	271.301	-0.782681	0.147527	-5.30535	1.12454e-07	2.14328e-06	3.50091e-06	3.90252e-05	0.00423907	0.00437964	3.50091e-06	-0.80113	3.20399	17.4088	0.0122702	0.144225	1	1	1	0.144225	8.41509	8.26673	8.59766	7.50976	7.71098	7.68162
NIPSNAP3A	1385.09	0.689921	0.130097	5.30311	1.13845e-07	2.16806e-06	3.54139e-06	3.94764e-05	0.0042914	0.00443382	3.54139e-06	0.689014	5.55976	26.2355	0.00269039	0.0536342	0.62241	1	1	0.0536342	9.99108	9.90001	10.2411	10.8342	10.683	10.6999
CRADD	493.189	-0.635655	0.11989	-5.30198	1.14553e-07	2.17981e-06	3.56057e-06	3.96903e-05	0.00431798	0.0044614	3.56057e-06	-0.632969	4.07152	15.5075	0.0226234	0.212798	1	1	1	0.212798	9.29056	9.27786	9.1022	8.66509	8.65929	8.48516
CHMP5	2754.45	1.05504	0.198999	5.30173	1.14712e-07	2.18109e-06	3.56267e-06	3.97137e-05	0.00432386	0.00446759	3.56267e-06	1.07133	6.55333	41.0262	2.33609e-05	0.00259987	0.0301707	1	1	0.00259987	11.0004	10.9174	10.3663	11.964	11.7957	11.8455
RRS1	1142.2	1.04672	0.197479	5.3004	1.15549e-07	2.19525e-06	3.5858e-06	3.99715e-05	0.00435529	0.00450019	3.5858e-06	1.06847	5.2809	43.3192	1.77383e-05	0.00216176	0.0250866	1	1	0.00216176	9.29056	9.32535	9.89584	10.6023	10.596	10.5854
RP11-218M22.1	237.871	-0.732925	0.138302	-5.29946	1.16147e-07	2.20485e-06	3.60149e-06	4.01463e-05	0.0043777	0.00452347	3.60149e-06	-0.743076	3.01976	14.2783	0.0238113	0.220003	1	1	1	0.220003	8.35408	8.07011	8.2247	7.46934	7.50801	7.48283
TMEM107	396.769	-0.79395	0.149831	-5.29898	1.16453e-07	2.2089e-06	3.60809e-06	4.02199e-05	0.0043891	0.00453537	3.60809e-06	-0.792338	3.75126	20.5459	0.00704679	0.100928	1	1	1	0.100928	8.87212	9.01368	9.02504	8.10721	8.4293	8.02088
LPIN1	2787.78	-0.486406	0.0917951	-5.29883	1.16549e-07	2.209e-06	3.60821e-06	4.02213e-05	0.00439263	0.00453913	3.60821e-06	-0.495065	6.56744	17.7417	0.0221518	0.210436	1	1	1	0.210436	11.5617	11.6512	11.7898	11.1668	11.1627	11.2055
VIL1	57.95	-2.33069	0.440118	-5.2956	1.18625e-07	2.24652e-06	3.66955e-06	4.0905e-05	0.00447073	0.00461996	3.66955e-06	-2.67843	1.01101	38.7195	3.11998e-05	0.00324351	0.0376401	1	1	0.00324351	7.14232	6.91916	5.3767	4.13278	3.88254	4.13464
MOV10	6682.89	0.821463	0.155134	5.29518	1.18899e-07	2.24993e-06	3.67512e-06	4.09671e-05	0.00448095	0.00463065	3.67512e-06	0.824024	7.82872	34.9351	0.000108899	0.00718477	0.0833773	1	1	0.00718477	12.3097	12.3913	11.9505	13.0131	13.1694	13.0044
XLOC_047626	164.812	-0.746258	0.140947	-5.29459	1.19281e-07	2.25536e-06	3.684e-06	4.1066e-05	0.00449522	0.00464551	3.684e-06	-0.75806	2.48794	12.3647	0.0345925	0.280718	1	1	1	0.280718	7.7127	7.59793	7.78421	6.98717	6.96279	6.89872
XLOC_015715	152.825	-1.07787	0.203645	-5.29287	1.20411e-07	2.27492e-06	3.71594e-06	4.14222e-05	0.00453768	0.00468952	3.71594e-06	-1.09345	2.3864	19.9187	0.00273683	0.0540898	0.627698	1	1	0.0540898	7.79976	7.8853	7.37135	6.42408	6.76421	6.69413
RP11-54O7.17	366.432	3.12654	0.591049	5.28982	1.22439e-07	2.31141e-06	3.77554e-06	4.20865e-05	0.00461398	0.0047685	3.77554e-06	4.3176	3.65738	69.0452	1.48344e-06	0.000312661	0.00362835	0.0908653	0.091297	0.000312661	5.5104	5.6618	0	9.441	9.56451	9.35563
USP28	1584.39	0.463204	0.0875837	5.2887	1.23191e-07	2.32376e-06	3.79572e-06	4.23115e-05	0.0046422	0.00479779	3.79572e-06	0.464156	5.75449	13.5912	0.0390691	0.302785	1	1	1	0.302785	10.4539	10.3964	10.2693	10.7904	10.8923	10.8581
GNE	1009.51	-0.705215	0.133453	-5.28436	1.26148e-07	2.37767e-06	3.88378e-06	4.32931e-05	0.00475352	0.00491298	3.88378e-06	-0.717629	5.10629	23.2823	0.0028268	0.0552995	0.641736	1	1	0.0552995	10.346	10.4402	10.066	9.59384	9.52916	9.62321
COL1A2	122.285	-2.51715	0.476369	-5.28403	1.26373e-07	2.37816e-06	3.88456e-06	4.33019e-05	0.00476175	0.00492174	3.88456e-06	-2.96942	2.08853	42.3992	1.97824e-05	0.00234529	0.0272165	1	1	0.00234529	8.09766	8.27213	6.181	4.82431	4.43452	5.09298
CUL4B	4726.29	0.622737	0.117852	5.28407	1.26347e-07	2.37816e-06	3.88456e-06	4.33019e-05	0.00476088	0.00492071	3.88456e-06	0.623652	7.32956	25.2471	0.00347297	0.063368	0.735369	1	1	0.063368	11.7937	11.7483	12.0251	12.5149	12.387	12.5499
CELSR2	2206.43	-0.681982	0.129077	-5.28355	1.26705e-07	2.38079e-06	3.88886e-06	4.33497e-05	0.00477411	0.00493464	3.88886e-06	-0.692595	6.22894	30.1187	0.00167549	0.0398419	0.462354	1	1	0.0398419	11.2397	11.4301	11.548	10.5996	10.8228	10.7396
STARD10	745.429	-0.69454	0.131454	-5.28354	1.26713e-07	2.38079e-06	3.88886e-06	4.33497e-05	0.00477429	0.00493496	3.88886e-06	-0.702976	4.66839	21.3449	0.0052006	0.082258	0.954582	1	1	0.082258	9.99877	9.87363	9.65248	9.22045	9.16459	9.08249
RP11-98D18.9	22.9418	-2.08548	0.394754	-5.28297	1.27103e-07	2.38624e-06	3.89777e-06	4.34491e-05	0.00478888	0.00495017	3.89777e-06	-2.30145	-0.371818	31.4231	8.57785e-05	0.00624752	0.0725008	1	1	0.00624752	5.20489	5.72612	4.76748	2.75572	3.34567	3.27456
CCDC148	52.7292	-1.66973	0.316174	-5.28106	1.28435e-07	2.40935e-06	3.93552e-06	4.38699e-05	0.00483893	0.00500205	3.93552e-06	-1.7672	0.770493	26.5858	0.000185313	0.0101557	0.117855	1	1	0.0101557	5.9517	6.24823	6.75932	4.24648	5.04792	4.58934
TPH1	13.1675	2.67012	0.505856	5.27843	1.30299e-07	2.44239e-06	3.98948e-06	4.44714e-05	0.00490901	0.00507462	3.98948e-06	3.31625	-0.82725	38.336	3.27793e-05	0.00337482	0.0391639	1	1	0.00337482	1.66664	1.10708	2.52865	4.62847	4.57984	4.65856
FCF1P2	117.003	1.44269	0.273347	5.27788	1.30684e-07	2.44768e-06	3.99812e-06	4.45677e-05	0.00492338	0.00508961	3.99812e-06	1.48766	2.02474	25.7298	0.000214543	0.0111073	0.128897	1	1	0.0111073	5.81905	5.41099	6.51784	7.48101	7.43347	7.37385
MAK16	2664.85	0.411071	0.0778929	5.27738	1.31e-07	2.45246e-06	4.00594e-06	4.46548e-05	0.00493675	0.00510356	4.00594e-06	0.404248	6.50408	11.5193	0.0623892	0.405972	1	1	1	0.405972	11.1418	11.1462	11.1987	11.5474	11.5028	11.6545
GRK5	176.008	1.10046	0.208694	5.27308	1.34151e-07	2.50868e-06	4.09777e-06	4.56785e-05	0.00505374	0.00522465	4.09777e-06	1.14284	2.61029	21.3919	0.00132638	0.0346921	0.402593	1	1	0.0346921	7.02677	6.87729	6.31669	7.76957	8.04724	7.97526
SMYD2	1550.07	0.412191	0.0781877	5.27181	1.35085e-07	2.52416e-06	4.12306e-06	4.59604e-05	0.00508879	0.00526102	4.12306e-06	0.408655	5.72382	10.5323	0.069494	0.434032	1	1	1	0.434032	10.4393	10.3915	10.2969	10.8079	10.7402	10.8247
TIMP1	3795.42	-0.437971	0.0831197	-5.26915	1.37055e-07	2.559e-06	4.1799e-06	4.6594e-05	0.00516285	0.00533773	4.1799e-06	-0.443839	7.01364	14.4359	0.0377456	0.296454	1	1	1	0.296454	12.1498	12.1211	12.0001	11.67	11.7114	11.5848
DAK	1152.4	-0.580596	0.110193	-5.26889	1.37252e-07	2.56065e-06	4.18265e-06	4.66247e-05	0.00517016	0.00534543	4.18265e-06	-0.585475	5.29543	18.4987	0.0128507	0.148402	1	1	1	0.148402	10.455	10.5542	10.2693	9.84916	9.9017	9.81387
LINC00858	77.5943	-1.21287	0.230233	-5.268	1.37917e-07	2.571e-06	4.19963e-06	4.6814e-05	0.00519507	0.00537133	4.19963e-06	-1.26023	1.41093	19.7852	0.00204765	0.0451569	0.524033	1	1	0.0451569	6.83398	6.94642	6.55491	5.3161	5.54935	5.74029
PAK6	213.717	-3.02794	0.575	-5.26599	1.39439e-07	2.59737e-06	4.24264e-06	4.72934e-05	0.00525224	0.00543058	4.24264e-06	-4.1932	2.89585	41.9987	2.07562e-05	0.00242772	0.028173	1	1	0.00242772	9.1894	9.17791	5.74075	4.54203	4.71185	4.47885
XLOC_037685	32.7507	1.75153	0.332686	5.26482	1.40326e-07	2.61186e-06	4.26631e-06	4.75572e-05	0.00528552	0.00546514	4.26631e-06	1.8326	0.304169	24.6685	0.000258496	0.0123393	0.143194	1	1	0.0123393	3.5697	3.77558	4.4897	5.57744	5.61828	5.84794
MKI67IP	3453.79	0.586306	0.111396	5.26328	1.41508e-07	2.63181e-06	4.29889e-06	4.79204e-05	0.0053299	0.00551117	4.29889e-06	0.585138	6.87739	22.5566	0.0063392	0.0938512	1	1	1	0.0938512	11.3811	11.3224	11.5787	12.0602	11.9186	12.0702
PPP2R1B	2777.79	0.372136	0.0707203	5.26208	1.42437e-07	2.647e-06	4.32374e-06	4.81974e-05	0.00536475	0.00554735	4.32374e-06	0.367901	6.56335	9.97532	0.0889115	0.506195	1	1	1	0.506195	11.1835	11.3191	11.219	11.6296	11.5966	11.6179
XLOC_035776	9.00752	3.27794	0.622987	5.26166	1.42764e-07	2.651e-06	4.33029e-06	4.82705e-05	0.00537693	0.0055601	4.33029e-06	7.61718	-1.4104	13.9701	0.00045588	0.0174971	0.203049	1	1	0.0174971	0	0	0	4.07238	4.71185	3.80895
MYO3B	922.903	-2.48411	0.472157	-5.2612	1.43119e-07	2.65556e-06	4.33768e-06	4.83528e-05	0.00539015	0.00557392	4.33768e-06	-2.95098	4.98982	47.7239	1.07792e-05	0.00144531	0.0167724	0.65846	0.663397	0.00144531	11.1383	11.0855	8.88649	7.75043	7.67908	7.79996
RFK	1376.21	0.893786	0.169902	5.2606	1.43582e-07	2.66208e-06	4.34833e-06	4.84715e-05	0.00540745	0.00559195	4.34833e-06	0.90551	5.55134	36.5878	8.66716e-05	0.00627543	0.0728247	1	1	0.00627543	9.71874	9.76492	10.192	10.8568	10.691	10.8713
KIAA0195	1453.63	-0.796668	0.151515	-5.25802	1.45611e-07	2.6976e-06	4.40635e-06	4.91183e-05	0.00548372	0.00567097	4.40635e-06	-0.812778	5.62999	32.0476	0.000365261	0.0151073	0.175316	1	1	0.0151073	10.8931	11.014	10.6191	9.9813	10.1975	9.96612
HNRNPH1	17630.1	0.762924	0.145141	5.25643	1.46877e-07	2.71893e-06	4.4412e-06	4.95067e-05	0.00553123	0.00572026	4.4412e-06	0.770596	9.2274	35.0357	0.000250759	0.0120851	0.140245	1	1	0.0120851	13.5382	13.5258	13.909	14.4493	14.3803	14.4904
RXRB	1087.35	-0.833207	0.158536	-5.25563	1.4752e-07	2.72872e-06	4.45719e-06	4.9685e-05	0.00555531	0.00574532	4.45719e-06	-0.850109	5.21175	31.2116	0.000361348	0.0150465	0.174611	1	1	0.0150465	10.5259	10.5979	10.1801	9.55988	9.74871	9.51305
NKTR	7269.69	0.619268	0.117869	5.25389	1.48923e-07	2.75254e-06	4.49609e-06	5.01186e-05	0.00560799	0.00579995	4.49609e-06	0.620381	7.94963	26.18	0.00344262	0.0629635	0.730675	1	1	0.0629635	12.3806	12.4005	12.652	13.0211	13.1134	13.179
XLOC_058388	142.274	1.42738	0.271692	5.2537	1.49077e-07	2.75326e-06	4.49727e-06	5.01317e-05	0.00561366	0.00580597	4.49727e-06	1.49954	2.31637	25.5982	0.000219497	0.0112667	0.130747	1	1	0.0112667	6.36724	6.59678	5.3767	7.71629	7.78779	7.69678
SLC25A33	793.302	0.521213	0.0992645	5.25075	1.51483e-07	2.79551e-06	4.56628e-06	5.09011e-05	0.00570407	0.00589964	4.56628e-06	0.517568	4.7582	14.0811	0.0376953	0.29619	1	1	1	0.29619	9.35905	9.31754	9.37001	9.96996	9.83811	9.79957
PACS1	1232.49	-0.715088	0.136202	-5.2502	1.5193e-07	2.8016e-06	4.57624e-06	5.1012e-05	0.00572078	0.00591707	4.57624e-06	-0.727169	5.38826	28.7701	0.00185169	0.0422858	0.490715	1	1	0.0422858	10.4027	10.5531	10.7765	9.77649	9.92569	9.87816
XLOC_050507	7.83083	3.25734	0.620605	5.24866	1.53207e-07	2.823e-06	4.61113e-06	5.1401e-05	0.0057687	0.0059668	4.61113e-06	7.51911	-1.45395	15.0466	0.000331227	0.0144856	0.168102	1	1	0.0144856	0	0	0	3.87436	4.27291	3.99887
CD27-AS1	16.3392	2.37669	0.452879	5.24796	1.53789e-07	2.8315e-06	4.62508e-06	5.15565e-05	0.00579047	0.00598948	4.62508e-06	2.78037	-0.599684	37.837	3.49749e-05	0.00349431	0.0405506	1	1	0.00349431	2.4194	2.48963	1.75922	4.89576	5.04792	4.74598
IBA57	541.541	0.615257	0.117244	5.24766	1.54e-07	2.834e-06	4.6291e-06	5.16013e-05	0.00579983	0.00599931	4.6291e-06	0.624064	4.2066	16.7484	0.021722	0.208039	1	1	1	0.208039	8.75354	8.70208	8.74128	9.35171	9.49749	9.23617
XLOC_050218	8.11414	3.25768	0.62117	5.24442	1.56774e-07	2.882e-06	4.70756e-06	5.2476e-05	0.00590253	0.00610571	4.70756e-06	7.53127	-1.4544	14.6618	0.000370504	0.0152218	0.176645	1	1	0.0152218	0	0	0	3.87436	4.43452	3.94448
SLC36A4	426.423	-1.1474	0.218793	-5.24422	1.56946e-07	2.88294e-06	4.70909e-06	5.2493e-05	0.00590885	0.0061124	4.70909e-06	-1.1879	3.86852	31.8297	8.07242e-05	0.00600736	0.0697138	1	1	0.00600736	9.41528	9.37384	8.75727	8.10721	7.87487	8.10389
C1GALT1	1407.25	0.479311	0.0914099	5.24353	1.57532e-07	2.89149e-06	4.72306e-06	5.26487e-05	0.00593078	0.00613525	4.72306e-06	0.474986	5.58508	13.2831	0.0374103	0.295139	1	1	1	0.295139	10.1989	10.2727	10.1257	10.7189	10.5809	10.7336
ANKRD20A9P	30.5356	2.49421	0.476198	5.23776	1.62538e-07	2.97879e-06	4.86566e-06	5.42383e-05	0.00611892	0.00633022	4.86566e-06	3.00778	0.155036	31.5019	8.4771e-05	0.00621166	0.0720847	1	1	0.00621166	1.66664	2.48963	4.14536	5.72206	6.02595	5.48476
HPS4	1516.33	-0.433191	0.0827042	-5.23784	1.62467e-07	2.97879e-06	4.86566e-06	5.42383e-05	0.00611638	0.00632742	4.86566e-06	-0.436818	5.69087	12.2885	0.0527519	0.365563	1	1	1	0.365563	10.7592	10.8586	10.6749	10.3298	10.3497	10.3302
XLOC_044414	53.6375	-1.26679	0.241902	-5.23678	1.63401e-07	2.9923e-06	4.88773e-06	5.44843e-05	0.00615124	0.00636383	4.88773e-06	-1.28954	0.884112	17.9208	0.00224865	0.047754	0.554172	1	1	0.047754	6.42315	6.433	5.86403	4.99672	5.04792	5.01594
RP11-473M20.16	27.2561	1.8355	0.350539	5.23621	1.63903e-07	2.99919e-06	4.899e-06	5.46097e-05	0.00616997	0.00638337	4.899e-06	1.96502	0.105057	28.0113	0.000146248	0.00874701	0.101507	1	1	0.00874701	3.43113	3.8923	3.39789	5.51073	5.23511	5.64685
FAM136A	3714.02	0.49172	0.0939713	5.23266	1.67087e-07	3.05511e-06	4.99033e-06	5.5628e-05	0.00628967	0.00650739	4.99033e-06	0.487787	6.98229	16.6374	0.0225565	0.212559	1	1	1	0.212559	11.572	11.5065	11.6954	12.1285	11.9902	12.1273
DIAPH1	14713.5	-0.356363	0.068127	-5.23086	1.68725e-07	3.08269e-06	5.03538e-06	5.61302e-05	0.00635115	0.00657117	5.03538e-06	-0.363241	8.96813	10.1281	0.0831496	0.484874	1	1	1	0.484874	14.0393	14.0496	13.945	13.6014	13.7077	13.6567
AP1G2	1124.98	-0.548911	0.104949	-5.23027	1.69259e-07	3.09007e-06	5.04743e-06	5.62645e-05	0.00637106	0.00659195	5.04743e-06	-0.550837	5.25992	17.0443	0.0196692	0.195183	1	1	1	0.195183	10.4119	10.4652	10.2609	9.8559	9.91888	9.74525
FOXRED2	1975.28	0.49936	0.0955105	5.22833	1.71e-07	3.12038e-06	5.09694e-06	5.68164e-05	0.00643831	0.0066617	5.09694e-06	0.496382	6.07039	17.1826	0.0251416	0.227881	1	1	1	0.227881	10.5792	10.6813	10.7627	11.0922	11.2562	11.1794
TMEM91	61.5695	-1.52345	0.291564	-5.22511	1.74055e-07	3.17277e-06	5.18252e-06	5.77703e-05	0.00655124	0.00677873	5.18252e-06	-1.58069	1.0782	23.4837	0.000320397	0.0142475	0.165338	1	1	0.0142475	6.83398	6.68032	5.92193	4.93021	5.23511	4.90636
LPIN3	587.338	-0.599508	0.11479	-5.22265	1.76379e-07	3.21268e-06	5.24771e-06	5.84971e-05	0.00663855	0.00686925	5.24771e-06	-0.60737	4.32548	15.0051	0.0221934	0.21062	1	1	1	0.21062	9.49571	9.59233	9.30621	8.8697	8.82882	8.9087
AGO4	929.701	-0.831597	0.159282	-5.2209	1.78059e-07	3.24082e-06	5.29366e-06	5.90093e-05	0.00670162	0.0069347	5.29366e-06	-0.849731	4.9883	28.2082	0.000491127	0.0183483	0.212928	1	1	0.0183483	10.313	10.3877	9.92445	9.3533	9.33807	9.44977
XLOC_038681	149.888	-2.07114	0.396748	-5.22031	1.78626e-07	3.24617e-06	5.30241e-06	5.91068e-05	0.00672259	0.00695677	5.30241e-06	-2.33131	2.36732	40.5789	2.46842e-05	0.00269834	0.0313135	1	1	0.00269834	8.26509	8.35582	6.82149	5.57744	5.9743	5.53471
OARD1	1819.68	-0.31077	0.0595306	-5.22034	1.78599e-07	3.24617e-06	5.30241e-06	5.91068e-05	0.00672176	0.00695572	5.30241e-06	-0.318558	5.95376	7.10841	0.152044	0.695119	1	1	1	0.695119	10.9942	10.9839	10.957	10.6739	10.6381	10.6829
WI2-1896O14.1	175.176	0.7614	0.145877	5.21946	1.79444e-07	3.25856e-06	5.32265e-06	5.93325e-05	0.00675321	0.00698864	5.32265e-06	0.750479	2.60334	12.0696	0.0336041	0.275054	1	1	1	0.275054	7.0972	6.99943	7.02013	7.85721	7.64645	7.84644
C5orf56	234.534	2.77362	0.531451	5.21895	1.7994e-07	3.26507e-06	5.33328e-06	5.9451e-05	0.00677167	0.00700794	5.33328e-06	3.65745	3.02425	52.407	6.5995e-06	0.00100286	0.011638	0.403493	0.406159	0.00100286	4.20147	3.77558	6.44071	8.70293	8.73107	8.82209
LIMD2	220.518	-0.898338	0.172183	-5.21733	1.81517e-07	3.29118e-06	5.37593e-06	5.99264e-05	0.00683084	0.00706935	5.37593e-06	-0.913057	2.89834	19.3472	0.00668859	0.0973841	1	1	1	0.0973841	8.0091	8.05767	8.41818	7.26189	7.39471	7.14172
CCDC138	964.804	0.78267	0.150044	5.21626	1.82569e-07	3.30774e-06	5.403e-06	6.0228e-05	0.00687025	0.00711033	5.403e-06	0.785005	5.039	28.0424	0.00123125	0.0331638	0.384857	1	1	0.0331638	9.3662	9.28321	9.72746	10.2271	10.2337	10.301
XLOC_000324	73.308	1.3613	0.260994	5.21585	1.83e-07	3.31269e-06	5.41106e-06	6.03179e-05	0.00688556	0.00712637	5.41106e-06	1.38758	1.36982	20.7895	0.00100278	0.0290867	0.337543	1	1	0.0290867	4.92405	5.33052	5.80371	6.88552	6.70206	6.60049
PNPLA8	1282.67	-0.455296	0.0873759	-5.21077	1.88058e-07	3.402e-06	5.557e-06	6.19445e-05	0.00707642	0.0073241	5.557e-06	-0.461194	5.45036	12.4703	0.0461015	0.337329	1	1	1	0.337329	10.5678	10.6118	10.42	10.0881	10.0525	10.1018
XLOC_018183	38.7052	-2.11602	0.406114	-5.21041	1.88423e-07	3.406e-06	5.56355e-06	6.20178e-05	0.00708998	0.00733832	5.56355e-06	-2.37244	0.396098	33.4539	6.36876e-05	0.00513707	0.0596144	1	1	0.00513707	5.92612	6.61388	5.20075	3.72542	4.09089	3.63666
HAND2	198.755	-1.20852	0.231966	-5.20988	1.89e-07	3.41315e-06	5.57515e-06	6.21471e-05	0.00710996	0.0073592	5.57515e-06	-1.24696	2.76866	25.8843	0.000308488	0.0139827	0.162265	1	1	0.0139827	8.34445	8.30934	7.61899	6.84096	6.96279	6.9106
REN	86.7973	-0.999811	0.191981	-5.20786	1.91e-07	3.44733e-06	5.631e-06	6.27696e-05	0.00718757	0.00743972	5.631e-06	-1.07055	1.56583	15.6069	0.00723488	0.102903	1	1	1	0.102903	6.79213	6.87729	7.02013	6.00659	5.47697	5.90127
PRC1	5152.89	-0.2586	0.0496567	-5.20775	1.91141e-07	3.44733e-06	5.631e-06	6.27696e-05	0.00719168	0.00744418	5.631e-06	-0.262925	7.45427	5.59015	0.21572	0.849082	1	1	1	0.849082	12.4651	12.4529	12.4442	12.2063	12.2176	12.1679
SMKR1	37.1326	1.72787	0.331892	5.20613	1.92824e-07	3.47506e-06	5.67628e-06	6.32744e-05	0.00725481	0.00750972	5.67628e-06	1.84	0.437616	27.9412	0.000147933	0.00881333	0.102276	1	1	0.00881333	3.91989	3.8923	4.4897	6.05421	5.92074	5.62396
CTD-3064M3.7	27.4763	-2.50854	0.482127	-5.20308	1.96e-07	3.52991e-06	5.76587e-06	6.42731e-05	0.00737469	0.00763402	5.76587e-06	-3.00125	-0.0725916	37.874	3.48065e-05	0.00348882	0.0404868	1	1	0.00348882	6.04968	5.98461	4.32778	3.15569	2.48104	2.74823
SLC4A7	467.149	-0.820289	0.157736	-5.2004	1.98858e-07	3.57839e-06	5.84506e-06	6.51558e-05	0.00748142	0.00774471	5.84506e-06	-0.833753	3.99612	21.8812	0.00309789	0.0587449	0.681719	1	1	0.0587449	9.26529	9.41832	8.95049	8.34597	8.40999	8.44735
SRSF7	8794.67	0.439044	0.0844361	5.19972	1.99585e-07	3.58877e-06	5.862e-06	6.53449e-05	0.00750859	0.00777304	5.862e-06	0.434906	8.2257	13.3736	0.0393796	0.303795	1	1	1	0.303795	12.9211	12.9128	12.7546	13.3682	13.2749	13.2747
XPO7	6244.81	-0.48863	0.0939828	-5.19914	2.00208e-07	3.59725e-06	5.87588e-06	6.54994e-05	0.00753182	0.0077973	5.87588e-06	-0.49593	7.73055	18.8293	0.0194254	0.193593	1	1	1	0.193593	12.7307	12.8479	12.9152	12.2549	12.4206	12.3475
LINC00909	175.216	0.973299	0.187228	5.19848	2.00928e-07	3.60747e-06	5.89258e-06	6.56855e-05	0.00755871	0.00782534	5.89258e-06	0.962994	2.59458	17.18	0.00689061	0.0993295	1	1	1	0.0993295	6.7046	6.69647	7.2635	7.90993	7.81741	7.84273
NOTCH2	96.8813	-1.01884	0.196067	-5.19639	2.03195e-07	3.64544e-06	5.95459e-06	6.63768e-05	0.00764381	0.00791365	5.95459e-06	-1.04661	1.70978	16.6958	0.00771203	0.106874	1	1	1	0.106874	6.80622	7.08776	7.1947	5.85349	6.12401	6.02876
LPL	122.32	-1.94594	0.374564	-5.19522	2.04483e-07	3.66577e-06	5.98781e-06	6.6747e-05	0.00769203	0.00796378	5.98781e-06	-2.14769	2.07842	37.215	3.7954e-05	0.00369011	0.0428227	1	1	0.00369011	8.01517	7.93377	6.59106	5.44079	5.61828	5.57705
PIK3AP1	1038.52	1.06011	0.204069	5.19488	2.04849e-07	3.66959e-06	5.994e-06	6.68164e-05	0.00770561	0.00797806	5.994e-06	1.07896	5.14845	36.4001	4.23111e-05	0.00397556	0.0461353	1	1	0.00397556	9.4716	9.63484	8.9224	10.4287	10.4988	10.4734
XLOC_044671	80.957	-1.02326	0.197058	-5.19267	2.07294e-07	3.7106e-06	6.061e-06	6.75631e-05	0.00779737	0.00807328	6.061e-06	-1.05609	1.44878	15.6054	0.00929624	0.120423	1	1	1	0.120423	6.6742	6.69647	6.96611	5.57744	5.86511	5.77707
FBXO41	1066.8	-0.653014	0.125856	-5.18859	2.11891e-07	3.78976e-06	6.19033e-06	6.90046e-05	0.00797006	0.00825229	6.19033e-06	-0.659713	5.18407	21.6523	0.00563768	0.0868282	1	1	1	0.0868282	10.4325	10.4402	10.1532	9.66075	9.80153	9.63471
XXbac-BPG308K3.5	61.3498	-1.13239	0.218252	-5.18847	2.12e-07	3.78976e-06	6.19033e-06	6.90046e-05	0.00797525	0.0082579	6.19033e-06	-1.18513	1.06792	16.617	0.00437687	0.0733062	0.850699	1	1	0.0733062	6.47698	6.39394	6.44071	5.51073	4.94436	5.23573
DTD1	791.952	0.951653	0.183509	5.18587	2.15e-07	3.84008e-06	6.27252e-06	6.99208e-05	0.00808699	0.00837382	6.27252e-06	0.964944	4.7542	34.7717	0.000123255	0.00774155	0.0898386	1	1	0.00774155	8.81753	8.93422	9.40088	10.0843	10.0083	10.0026
FSCN1	10333	0.361925	0.0697954	5.18551	2.15423e-07	3.84456e-06	6.27985e-06	7.00025e-05	0.00810229	0.00838988	6.27985e-06	0.357256	8.45672	10.4414	0.0897279	0.509523	1	1	1	0.509523	13.0902	13.1271	13.2073	13.5331	13.5368	13.4435
NAA25	3086.19	0.400634	0.0772929	5.18333	2.18e-07	3.887e-06	6.34918e-06	7.07753e-05	0.00819765	0.00848885	6.34918e-06	0.394083	6.71516	11.3769	0.0665512	0.421954	1	1	1	0.421954	11.3876	11.2968	11.4506	11.772	11.7339	11.8242
PTPRVP	425.327	-1.86878	0.360771	-5.17996	2.21937e-07	3.949e-06	6.45043e-06	7.1904e-05	0.0083464	0.00864358	6.45043e-06	-2.05357	3.8683	45.4445	1.3882e-05	0.00178362	0.0206984	0.847717	0.854353	0.00178362	9.68864	9.80642	8.37737	7.44573	7.43347	7.29994
C1R	39.0949	1.78376	0.344341	5.18022	2.21623e-07	3.949e-06	6.45043e-06	7.1904e-05	0.00833503	0.00863134	6.45043e-06	1.93056	0.477701	27.8875	0.000149235	0.0088483	0.102682	1	1	0.0088483	3.5697	4.28284	4.32778	5.74159	6.34345	5.76666
NME4	4428.25	-0.816671	0.157657	-5.18006	2.21818e-07	3.949e-06	6.45043e-06	7.1904e-05	0.00834215	0.00863894	6.45043e-06	-0.837644	7.23803	34.5768	9.18586e-05	0.00652811	0.075757	1	1	0.00652811	12.6061	12.591	12.1643	11.6095	11.7055	11.6058
SSSCA1	566.492	-0.777373	0.150133	-5.1779	2.24399e-07	3.98981e-06	6.5171e-06	7.26472e-05	0.00843874	0.00873944	6.5171e-06	-0.785425	4.27231	22.24	0.00347984	0.0634745	0.736605	1	1	0.0634745	9.5842	9.60521	9.22804	8.72517	8.79944	8.60764
FAM46A	1223.58	2.32374	0.448844	5.17717	2.25276e-07	4.00242e-06	6.5377e-06	7.28768e-05	0.0084715	0.00877359	6.5377e-06	2.72988	5.38194	54.4731	5.37537e-06	0.000856504	0.0099395	0.328758	0.330822	0.000856504	7.39622	7.6319	9.28981	11.0619	10.9833	11.0984
PGAP2	1173.25	-0.603094	0.116554	-5.17439	2.28657e-07	4.05947e-06	6.63089e-06	7.39155e-05	0.00859842	0.00890528	6.63089e-06	-0.613544	5.32267	19.005	0.00893546	0.117455	1	1	1	0.117455	10.5512	10.5453	10.2969	9.94281	9.77913	9.86083
SUDS3	2462.51	0.471486	0.0911524	5.1725	2.31e-07	4.09769e-06	6.69331e-06	7.46114e-05	0.0086856	0.00899581	6.69331e-06	0.466799	6.38858	15.6744	0.0324705	0.268887	1	1	1	0.268887	10.9152	10.9806	11.1328	11.4372	11.5063	11.5029
CBLB	397.849	-0.733174	0.141851	-5.16861	2.35839e-07	4.18076e-06	6.829e-06	7.61239e-05	0.00886803	0.009185	6.829e-06	-0.75802	3.75756	18.8079	0.00973028	0.12412	1	1	1	0.12412	8.88545	8.81729	9.18138	8.20891	8.15555	8.26423
HTR7	211.218	0.66004	0.127782	5.16534	2.4e-07	4.25129e-06	6.94421e-06	7.74082e-05	0.00902411	0.0093469	6.94421e-06	0.656836	2.86035	11.0413	0.0521274	0.36302	1	1	1	0.36302	7.28996	7.36528	7.43239	8.00186	8.04724	8.01319
FAM98B	2509.79	0.406764	0.0787652	5.16427	2.41385e-07	4.27271e-06	6.9792e-06	7.77983e-05	0.00907608	0.00940098	6.9792e-06	0.398987	6.41733	11.2271	0.0669789	0.423436	1	1	1	0.423436	11.0552	11.0284	11.1511	11.5148	11.4038	11.5208
C9orf135	569.69	-3.27988	0.635136	-5.16407	2.41642e-07	4.27408e-06	6.98144e-06	7.78232e-05	0.00908549	0.00941098	6.98144e-06	-5.62567	4.30495	38.1915	3.33983e-05	0.00339746	0.0394266	1	1	0.00339746	10.6821	10.7095	5.2914	4.62847	4.09089	4.69197
GBP2	1050.59	1.06265	0.20592	5.16051	2.4628e-07	4.35289e-06	7.11017e-06	7.92582e-05	0.00925964	0.00959162	7.11017e-06	1.08722	5.16173	40.8487	2.3876e-05	0.00262867	0.030505	1	1	0.00262867	9.32766	9.0297	9.74762	10.4526	10.4571	10.5291
TMBIM6	15730.8	0.307054	0.0595074	5.15993	2.47e-07	4.36321e-06	7.127e-06	7.94461e-05	0.00928822	0.00962149	7.127e-06	0.302069	9.0636	7.31637	0.149351	0.687434	1	1	1	0.687434	13.7588	13.7362	13.8424	14.1191	14.0681	14.0723
CWF19L1	1083.89	0.425509	0.0824731	5.15936	2.4779e-07	4.37309e-06	7.14317e-06	7.9626e-05	0.0093159	0.00965042	7.14317e-06	0.416045	5.20854	9.95224	0.0794994	0.471212	1	1	1	0.471212	9.88558	9.83039	9.85926	10.3266	10.1919	10.3111
WDR59	1860.88	-0.928876	0.180339	-5.15073	2.5947e-07	4.57584e-06	7.47434e-06	8.33177e-05	0.00975477	0.0101053	7.47434e-06	-0.95622	5.9879	37.5215	3.64511e-05	0.00359511	0.0417203	1	1	0.00359511	11.4194	11.3959	10.9023	10.3128	10.4068	10.2219
HSD11B1L	123.182	-0.902401	0.175231	-5.14977	2.60808e-07	4.596e-06	7.50735e-06	8.36856e-05	0.00980483	0.0101574	7.50735e-06	-0.938437	2.08362	14.2584	0.0121534	0.143481	1	1	1	0.143481	7.47769	7.40512	7.14694	6.54013	6.17065	6.50034
XLOC_035850	21.5217	1.981	0.384745	5.14886	2.62075e-07	4.615e-06	7.53825e-06	8.40301e-05	0.0098522	0.0102068	7.53825e-06	2.16228	-0.223611	29.0735	0.000123273	0.00774155	0.0898386	1	1	0.00774155	2.68635	3.35512	3.39789	5.20797	5.04792	5.24326
ANKRD9	405.014	-1.86906	0.363026	-5.14856	2.62488e-07	4.61881e-06	7.54453e-06	8.41001e-05	0.00986744	0.0102228	7.54453e-06	-2.05175	3.79967	44.0677	1.62538e-05	0.00201678	0.0234042	0.992279	1	0.00201678	9.71502	9.64942	8.29212	7.35357	7.25019	7.35137
ARHGAP21	2891.98	0.715186	0.138949	5.14709	2.64553e-07	4.65172e-06	7.59828e-06	8.46993e-05	0.0099448	0.0103033	7.59828e-06	0.718817	6.61989	31.3199	0.00090576	0.0272454	0.316176	1	1	0.0272454	10.9418	11.0451	11.2729	11.6617	11.8797	11.8901
FAM212A	217.148	1.05777	0.205619	5.14433	2.68476e-07	4.71722e-06	7.70527e-06	8.58919e-05	0.010092	0.0104561	7.70527e-06	1.06303	2.90155	22.0476	0.00174647	0.0408222	0.473731	1	1	0.0408222	6.86122	6.98636	7.52871	8.30718	8.12034	8.16066
CCRL2	443.268	1.40255	0.272698	5.14325	2.7e-07	4.74105e-06	7.7442e-06	8.63259e-05	0.0101502	0.0105166	7.7442e-06	1.46903	3.91958	41.5883	2.18123e-05	0.00248596	0.0288489	1	1	0.00248596	7.51247	7.5543	8.4282	9.38778	9.37339	9.2702
SF1	9170.45	0.501408	0.0975611	5.13943	2.7558e-07	4.82782e-06	7.88593e-06	8.79057e-05	0.010358	0.0107327	7.88593e-06	0.49916	8.28417	19.01	0.0180704	0.184489	1	1	1	0.184489	12.7983	12.8336	13.0257	13.344	13.444	13.3886
DVL2	1508.53	-0.799218	0.155503	-5.13957	2.75365e-07	4.82782e-06	7.88593e-06	8.79057e-05	0.0103504	0.0107244	7.88593e-06	-0.816899	5.68417	31.3145	0.000315328	0.0141206	0.163865	1	1	0.0141206	10.9996	11.0506	10.6344	10.0387	10.2226	10.0396
NOTUM	264.91	-1.98789	0.386788	-5.13948	2.75505e-07	4.82782e-06	7.88593e-06	8.79057e-05	0.0103554	0.0107298	7.88593e-06	-2.21236	3.18992	42.385	1.98159e-05	0.00234529	0.0272165	1	1	0.00234529	9.09215	9.1371	7.63639	6.79498	6.46069	6.46856
RERE	3677.17	1.14154	0.222185	5.13781	2.78e-07	4.86592e-06	7.94817e-06	8.85996e-05	0.0104471	0.0108254	7.94817e-06	1.17615	6.96506	51.4721	7.25739e-06	0.00108674	0.0126113	0.443673	0.446649	0.00108674	10.8664	10.9079	11.5457	12.2127	12.3684	12.36
NOX5	162.928	-2.19869	0.428122	-5.13567	2.81144e-07	4.91806e-06	8.03333e-06	8.95488e-05	0.0105665	0.0109494	8.03333e-06	-2.51239	2.4949	40.5513	2.47687e-05	0.00270277	0.031365	1	1	0.00270277	8.49118	8.49616	6.82149	5.95734	5.40077	5.49741
XLOC_049449	29.1714	2.07228	0.40353	5.13539	2.81561e-07	4.91878e-06	8.03451e-06	8.95619e-05	0.0105819	0.0109657	8.03451e-06	2.29771	0.149551	26.8225	0.000178063	0.00986381	0.114467	1	1	0.00986381	3.10628	2.75925	4.32778	5.87133	5.40077	5.48476
PITPNC1	36.5604	1.61287	0.314071	5.13536	2.816e-07	4.91878e-06	8.03451e-06	8.95619e-05	0.0105831	0.0109672	8.03451e-06	1.71309	0.405191	23.4741	0.000320961	0.0142623	0.16551	1	1	0.0142623	4.28431	3.64857	4.4897	5.76085	6.02595	5.68606
ICAM5	1719.41	-1.15464	0.224847	-5.13523	2.81804e-07	4.91878e-06	8.03451e-06	8.95619e-05	0.0105905	0.0109751	8.03451e-06	-1.19997	5.87608	42.8337	1.87848e-05	0.00226684	0.0263061	1	1	0.00226684	11.3835	11.4593	10.7205	10.1099	9.9758	10.0164
BIVM	645.578	-0.458635	0.0893384	-5.13368	2.84128e-07	4.95572e-06	8.09485e-06	9.02346e-05	0.0106775	0.0110657	8.09485e-06	-0.465582	4.45823	10.6744	0.0726246	0.44502	1	1	1	0.44502	9.55739	9.47557	9.60908	9.04691	9.1296	9.08773
RP11-229P13.25	14.746	2.61697	0.509821	5.13312	2.85e-07	4.96689e-06	8.1131e-06	9.0438e-05	0.0107092	0.0110987	8.1131e-06	3.26339	-0.644807	27.2794	0.000164971	0.00941833	0.109297	1	1	0.00941833	2.4194	0	2.52865	4.99672	4.43452	4.84829
SSPO	41.0225	1.50789	0.293828	5.13189	2.86842e-07	4.99575e-06	8.16023e-06	9.09634e-05	0.010779	0.0111714	8.16023e-06	1.54791	0.60957	20.9231	0.000574774	0.0204765	0.237624	1	1	0.0204765	4.57499	4.00029	4.76748	6.00659	5.74696	6.06745
XLOC_045141	97.2923	-1.11768	0.217817	-5.13125	2.87826e-07	5.00922e-06	8.18224e-06	9.12087e-05	0.0108156	0.0112097	8.18224e-06	-1.17458	1.74871	17.7795	0.0025972	0.052435	0.608494	1	1	0.052435	7.26977	7.171	6.79074	6.03851	5.54935	6.08851
TRIM52-AS1	222.296	-0.744949	0.145269	-5.12807	2.92733e-07	5.0909e-06	8.31566e-06	9.2696e-05	0.0109997	0.0114008	8.31566e-06	-0.741567	2.92476	13.3981	0.0262762	0.234368	1	1	1	0.234368	8.12601	8.26131	7.96033	7.45759	7.41422	7.30535
RP11-563N4.1	59.9743	-1.71424	0.334345	-5.12715	2.9416e-07	5.112e-06	8.35012e-06	9.30801e-05	0.0110531	0.0114564	8.35012e-06	-1.84683	1.05996	27.2198	0.000166613	0.00948134	0.110028	1	1	0.00948134	6.88796	6.77458	5.86403	4.89576	4.27291	4.93455
CC2D1B	2034.16	0.732563	0.142889	5.1268	2.94705e-07	5.11773e-06	8.35949e-06	9.31845e-05	0.0110732	0.0114776	8.35949e-06	0.736207	6.11224	31.3222	0.000911368	0.0273473	0.317358	1	1	0.0273473	10.384	10.5001	10.8095	11.3389	11.3274	11.2713
XLOC_045661	20.3863	2.07446	0.405001	5.12211	3.02128e-07	5.24282e-06	8.56381e-06	9.54621e-05	0.0113518	0.0117667	8.56381e-06	2.34481	-0.323707	28.959	0.000125538	0.00786774	0.0913031	1	1	0.00786774	3.10628	3.18247	1.75922	5.1507	5.32032	4.98931
SCPEP1	508.825	-0.925263	0.180709	-5.12019	3.05233e-07	5.29285e-06	8.64554e-06	9.63732e-05	0.0114682	0.0118876	8.64554e-06	-0.948695	4.10855	29.5045	0.000627003	0.0216423	0.251153	1	1	0.0216423	9.21866	9.19506	9.7029	8.43261	8.45778	8.43672
RMND5A	2050.53	-0.355956	0.0695707	-5.11646	3.1132e-07	5.39447e-06	8.81152e-06	9.82235e-05	0.0116966	0.0121247	8.81152e-06	-0.362726	6.12632	9.02354	0.100188	0.545262	1	1	1	0.545262	11.228	11.1623	11.1174	10.7974	10.7914	10.8494
NUBP1	1001.29	0.443869	0.0867736	5.11525	3.13318e-07	5.42516e-06	8.86164e-06	9.87822e-05	0.0117714	0.0122025	8.86164e-06	0.436896	5.09237	11.1266	0.0690349	0.431969	1	1	1	0.431969	9.73356	9.63902	9.81793	10.135	10.2003	10.1818
RN7SL834P	10.8539	2.82041	0.55142	5.11481	3.14056e-07	5.434e-06	8.87606e-06	9.89428e-05	0.0117988	0.0122312	8.87606e-06	3.82928	-1.01187	33.8468	6.02154e-05	0.00494982	0.0574413	1	1	0.00494982	0	1.72604	1.75922	4.35187	4.27291	4.56551
RAB12	761.165	0.617268	0.120701	5.11403	3.15364e-07	5.45266e-06	8.90657e-06	9.9283e-05	0.0118476	0.0122822	8.90657e-06	0.609763	4.69994	17.1488	0.0150858	0.164268	1	1	1	0.164268	9.27038	9.07362	9.35432	9.9119	9.741	9.88118
IFT57	492.767	-0.549131	0.107414	-5.11228	3.18297e-07	5.49939e-06	8.9829e-06	0.000100134	0.0119575	0.0123964	8.9829e-06	-0.548045	4.07139	11.7442	0.0481346	0.347243	1	1	1	0.347243	9.30799	9.18079	9.07694	8.62623	8.69163	8.64294
MDC1	5391.01	0.521514	0.102039	5.11092	3.20586e-07	5.53493e-06	9.041e-06	0.000100781	0.0120432	0.0124856	9.041e-06	0.519454	7.51871	19.2301	0.0146091	0.160959	1	1	1	0.160959	12.0663	12.1076	12.1568	12.4804	12.7018	12.7115
PINK1-AS	206.022	1.7065	0.333955	5.10996	3.22221e-07	5.55914e-06	9.08049e-06	0.000101222	0.0121042	0.0125492	9.08049e-06	1.83771	2.82717	37.7275	3.54795e-05	0.00353325	0.0410024	1	1	0.00353325	5.64188	6.54422	7.0722	8.22287	8.40999	8.34607
GPAM	539.138	0.555883	0.108791	5.10963	3.22788e-07	5.56489e-06	9.08988e-06	0.000101326	0.0121252	0.0125713	9.08988e-06	0.544181	4.2063	11.9211	0.0449317	0.331773	1	1	1	0.331773	8.79651	8.76849	8.77309	9.38157	9.18177	9.39842
SSH3	34.2969	1.8835	0.368639	5.10934	3.23281e-07	5.56935e-06	9.09717e-06	0.000101408	0.0121434	0.0125905	9.09717e-06	2.04804	0.377538	25.5677	0.000220661	0.011317	0.131331	1	1	0.011317	2.91154	4.36594	3.93649	5.92355	5.68405	5.81294
AC005076.5	70.6512	-1.09554	0.214522	-5.10687	3.27537e-07	5.63861e-06	9.2103e-06	0.000102669	0.012303	0.0127563	9.2103e-06	-1.09158	1.27587	14.6872	0.0080055	0.109603	1	1	1	0.109603	6.76354	6.69647	6.27286	5.44079	5.68405	5.5037
NKAIN1	14.3715	2.40938	0.471842	5.10633	3.28475e-07	5.6466e-06	9.22335e-06	0.000102814	0.0123375	0.0127928	9.22335e-06	2.8542	-0.677268	28.3804	0.000137745	0.0084101	0.0975969	1	1	0.0084101	2.4194	2.48963	0	4.82431	4.57984	4.80823
NUCB1	5654.35	-0.536791	0.10512	-5.10644	3.28292e-07	5.6466e-06	9.22335e-06	0.000102814	0.012331	0.0127857	9.22335e-06	-0.546664	7.58914	19.9944	0.0101213	0.12767	1	1	1	0.12767	12.749	12.8147	12.5518	12.1405	12.2341	12.1377
HLA-DOB	118.673	2.10806	0.412854	5.10606	3.28945e-07	5.6506e-06	9.22989e-06	0.000102887	0.0123548	0.0128111	9.22989e-06	2.33731	2.07952	33.1896	6.61533e-05	0.00523547	0.0607562	1	1	0.00523547	5.73318	5.6618	3.39789	7.64551	7.61306	7.69815
SLC39A10	3014.93	-1.46543	0.287139	-5.10357	3.33314e-07	5.72153e-06	9.34575e-06	0.000104178	0.0125186	0.0129812	9.34575e-06	-1.55575	6.68759	48.9044	9.49155e-06	0.00131592	0.0152708	0.579953	0.584148	0.00131592	12.3622	12.4292	11.3929	10.5479	10.6087	10.6145
CHRNA5	319.925	0.648184	0.127075	5.10081	3.38195e-07	5.80114e-06	9.47578e-06	0.000105628	0.0127016	0.0131713	9.47578e-06	0.64494	3.46041	12.3044	0.0359823	0.287484	1	1	1	0.287484	8.04518	7.98724	7.86022	8.62623	8.50405	8.70425
PYROXD1	230.45	1.21231	0.237762	5.09881	3.41793e-07	5.85864e-06	9.56971e-06	0.000106675	0.0128364	0.0133115	9.56971e-06	1.23975	2.98904	26.9028	0.000231265	0.0115763	0.13434	1	1	0.0115763	6.84767	6.80468	7.58355	8.32023	8.25629	8.42849
RERG	105.782	0.883309	0.173323	5.09632	3.46316e-07	5.9319e-06	9.68938e-06	0.000108009	0.0130059	0.0134876	9.68938e-06	0.901807	1.8884	13.7963	0.0195015	0.193972	1	1	1	0.193972	6.28916	6.22616	6.13277	7.18554	7.08956	7.08418
PRPF39	1654.44	0.687835	0.134988	5.09553	3.47774e-07	5.95261e-06	9.7232e-06	0.000108386	0.0130603	0.0135444	9.7232e-06	0.689291	5.81817	24.9666	0.00217833	0.0466795	0.541703	1	1	0.0466795	10.2423	10.2234	10.4499	11.0424	10.81	11.1182
C22orf39	2877.04	-0.511337	0.100356	-5.09525	3.48286e-07	5.95709e-06	9.73052e-06	0.000108468	0.0130792	0.0135643	9.73052e-06	-0.51955	6.61226	19.6741	0.0161671	0.172054	1	1	1	0.172054	11.6266	11.6677	11.871	11.2178	11.2358	11.1762
CYFIP2	89.152	2.24703	0.44125	5.09242	3.53523e-07	6.038e-06	9.86268e-06	0.000109941	0.0132751	0.0137683	9.86268e-06	2.63476	1.65609	37.333	3.73667e-05	0.00365818	0.0424522	1	1	0.00365818	3.81234	4.00029	5.74075	7.23459	7.27174	7.25035
PAICSP4	22.3159	2.04199	0.400981	5.09248	3.53413e-07	6.038e-06	9.86268e-06	0.000109941	0.0132714	0.013764	9.86268e-06	2.24751	-0.196637	26.2583	0.000195918	0.0104639	0.121431	1	1	0.0104639	2.68635	2.75925	3.93649	5.3922	5.04792	5.18188
USP13	161.371	-0.958628	0.188301	-5.09093	3.56302e-07	6.08112e-06	9.93311e-06	0.000110726	0.0133792	0.0138766	9.93311e-06	-0.969129	2.46638	16.6648	0.00727178	0.103261	1	1	1	0.103261	7.88186	7.86401	7.43239	6.62668	6.881	6.85761
XLOC_005707	12.9956	-2.11359	0.415185	-5.09072	3.56711e-07	6.08373e-06	9.93738e-06	0.000110773	0.0133941	0.0138925	9.93738e-06	-2.35892	-1.23739	30.6778	9.60239e-05	0.00671556	0.0779323	1	1	0.00671556	4.36265	4.58987	4.63527	2.59327	1.71874	2.36213
METTL6	746.468	0.487051	0.0957081	5.08893	3.60093e-07	6.13265e-06	1.00173e-05	0.000111664	0.0135204	0.0140242	1.00173e-05	0.481525	4.67246	11.4002	0.0551634	0.375687	1	1	1	0.375687	9.28555	9.32794	9.23376	9.85365	9.67379	9.77153
RALGAPA2	709.667	-0.811177	0.159397	-5.08903	3.59905e-07	6.13265e-06	1.00173e-05	0.000111664	0.0135137	0.0140169	1.00173e-05	-0.825747	4.59777	25.5762	0.00116496	0.0319643	0.370937	1	1	0.0319643	9.92323	9.96975	9.5368	8.90693	9.09978	9.0192
RP11-337C18.9	27.2909	1.71172	0.336378	5.08866	3.60598e-07	6.13686e-06	1.00242e-05	0.000111741	0.013539	0.0140439	1.00242e-05	1.83602	0.0506875	26.8294	0.000177856	0.00986124	0.114437	1	1	0.00986124	3.5697	3.77558	3.69218	5.3161	5.54935	5.47839
GMFG	1234.22	-0.455377	0.0895542	-5.08493	3.67752e-07	6.25415e-06	1.02158e-05	0.000113877	0.0138073	0.0143225	1.02158e-05	-0.462565	5.39402	12.7922	0.0467646	0.340601	1	1	1	0.340601	10.5595	10.4294	10.4499	10.0995	9.99212	9.97858
C17orf103	260.419	-1.69083	0.332682	-5.08241	3.72685e-07	6.33352e-06	1.03454e-05	0.000115322	0.0139921	0.0145146	1.03454e-05	-1.82941	3.1615	38.7553	3.10571e-05	0.00323414	0.0375313	1	1	0.00323414	8.95979	8.97118	7.76851	6.92875	6.90878	6.76386
MRPL55	1420.67	-0.586094	0.115347	-5.08113	3.75199e-07	6.37171e-06	1.04078e-05	0.000116017	0.0140861	0.0146125	1.04078e-05	-0.594561	5.59753	19.6927	0.00913404	0.119023	1	1	1	0.119023	10.8195	10.801	10.577	10.2391	10.143	10.0661
ACN9	1754.63	-0.722178	0.142185	-5.07916	3.79103e-07	6.43342e-06	1.05086e-05	0.000117141	0.0142323	0.0147645	1.05086e-05	-0.737387	5.90358	26.2462	0.000987381	0.028827	0.33453	1	1	0.028827	11.2559	11.1594	10.8436	10.3975	10.3086	10.395
RP11-390E23.6	321.27	-0.546873	0.107685	-5.07844	3.80544e-07	6.45327e-06	1.0541e-05	0.000117502	0.014286	0.0148207	1.0541e-05	-0.561929	3.45393	10.1971	0.0670831	0.423877	1	1	1	0.423877	8.62435	8.50993	8.61532	8.04571	7.99636	8.03722
XLOC_018497	28.1217	-2.43033	0.47861	-5.07789	3.81649e-07	6.46742e-06	1.05641e-05	0.00011776	0.0143271	0.0148637	1.05641e-05	-2.85048	-0.0313799	35.7076	4.64725e-05	0.0042561	0.0493909	1	1	0.0042561	6.2066	5.81753	4.4897	2.75572	2.48104	3.27456
EXOC6	2230.3	0.53966	0.106338	5.07495	3.87598e-07	6.5589e-06	1.07135e-05	0.000119425	0.0145496	0.0150954	1.07135e-05	0.536681	6.24886	17.1025	0.0146283	0.160985	1	1	1	0.160985	10.898	10.7784	10.8076	11.41	11.2179	11.4655
DGCR8	6277.79	0.447364	0.0881506	5.075	3.87492e-07	6.5589e-06	1.07135e-05	0.000119425	0.0145461	0.0150913	1.07135e-05	0.443697	7.73931	13.8021	0.0364288	0.28996	1	1	1	0.28996	12.4197	12.4487	12.2424	12.8543	12.8263	12.7917
VWA3B	12.8133	-3.22486	0.635749	-5.07253	3.92555e-07	6.63808e-06	1.08429e-05	0.000120867	0.0147353	0.0152885	1.08429e-05	-6.17847	-1.18695	50.4299	8.08175e-06	0.00117031	0.0135812	0.493956	0.497383	0.00117031	5.47556	4.84289	2.52865	0.78177	0	0.259669
MEF2C	3220.22	-0.739659	0.145826	-5.07221	3.93217e-07	6.64456e-06	1.08535e-05	0.000120985	0.0147598	0.0153142	1.08535e-05	-0.755837	6.77864	29.3584	0.000437555	0.0170407	0.197753	1	1	0.0170407	12.0589	12.1252	11.7221	11.1472	11.2413	11.3026
AHSP	392.648	-3.11952	0.615549	-5.06787	4.02291e-07	6.79308e-06	1.10961e-05	0.00012369	0.0151	0.0156676	1.10961e-05	-4.91191	3.76935	38.2309	3.32284e-05	0.00339139	0.0393562	1	1	0.00339139	10.1037	10.1402	5.60594	4.66983	5.14455	4.55344
XLOC_048328	54.1823	1.22404	0.241596	5.06647	4.05258e-07	6.83391e-06	1.11628e-05	0.000124433	0.0152109	0.0157832	1.11628e-05	1.22341	0.971856	17.0085	0.00433691	0.0729265	0.846293	1	1	0.0729265	4.92405	5.00721	5.2914	6.36236	6.07581	6.31623
WASF2	8961.75	-0.454635	0.0897344	-5.06646	4.05282e-07	6.83391e-06	1.11628e-05	0.000124433	0.0152115	0.0157841	1.11628e-05	-0.462713	8.25301	15.4963	0.0283705	0.246684	1	1	1	0.246684	13.3496	13.4082	13.2567	12.7832	12.9564	12.9074
SYCE2	62.3549	1.16052	0.229096	5.06564	4.07e-07	6.85837e-06	1.12027e-05	0.000124878	0.0152763	0.0158518	1.12027e-05	1.15852	1.15085	15.7472	0.00615356	0.0922569	1	1	1	0.0922569	5.28754	5.00721	5.60594	6.47163	6.38359	6.45889
AC005355.2	9.64166	-2.7911	0.551123	-5.06437	4.09744e-07	6.89938e-06	1.12697e-05	0.000125625	0.0153781	0.0159579	1.12697e-05	-3.56581	-1.6103	37.6532	3.58263e-05	0.00355628	0.0412697	1	1	0.00355628	4.20147	4.84289	3.39789	1.28598	0	1.4724
APPL2	225.773	-0.660599	0.130485	-5.06265	4.13465e-07	6.95712e-06	1.1364e-05	0.000126676	0.0155173	0.0161028	1.1364e-05	-0.694293	2.9437	12.358	0.0367642	0.291227	1	1	1	0.291227	8.07457	8.06391	8.24752	7.41566	7.37493	7.5143
CDPF1	175.871	-0.866886	0.171243	-5.06231	4.14213e-07	6.96479e-06	1.13765e-05	0.000126816	0.015545	0.0161319	1.13765e-05	-0.878776	2.59304	14.8311	0.0127215	0.147501	1	1	1	0.147501	7.95954	7.97406	7.52871	6.95408	6.93604	7.01986
ZNF594	89.8747	1.04089	0.205628	5.06202	4.14846e-07	6.97052e-06	1.13859e-05	0.00012692	0.0155683	0.0161566	1.13859e-05	1.01636	1.6627	14.3352	0.010898	0.134248	1	1	1	0.134248	5.73318	5.7877	6.22766	6.95408	6.76421	7.01327
EMC7	1843.52	0.464758	0.0918381	5.06062	4.17888e-07	7.00683e-06	1.14452e-05	0.000127581	0.0156813	0.0162751	1.14452e-05	0.465115	5.97264	13.8042	0.0366497	0.290966	1	1	1	0.290966	10.6512	10.6568	10.4621	11.0917	11.0933	11.0131
PAXBP1	2972.76	0.311648	0.0615825	5.06066	4.17811e-07	7.00683e-06	1.14452e-05	0.000127581	0.0156788	0.0162721	1.14452e-05	0.305312	6.66174	6.86129	0.155911	0.704491	1	1	1	0.704491	11.3928	11.3835	11.3474	11.6936	11.6355	11.7239
CXorf23	234.627	1.16739	0.230677	5.06071	4.17688e-07	7.00683e-06	1.14452e-05	0.000127581	0.0156746	0.0162673	1.14452e-05	1.18992	3.01783	25.6299	0.000373134	0.0152789	0.177307	1	1	0.0152789	7.05063	6.80468	7.58355	8.31698	8.21239	8.50017
CREB3L4	352.424	-0.926189	0.183082	-5.05887	4.21737e-07	7.0664e-06	1.15425e-05	0.000128666	0.0158253	0.016425	1.15425e-05	-0.944522	3.59092	22.6295	0.00177345	0.0411868	0.477962	1	1	0.0411868	9.00934	8.99748	8.50599	8.01395	7.93013	7.83402
UBE2H	2264.03	-0.483893	0.095688	-5.05699	4.25926e-07	7.13156e-06	1.16489e-05	0.000129853	0.015982	0.0165881	1.16489e-05	-0.491659	6.2668	17.162	0.0250831	0.227519	1	1	1	0.227519	11.3211	11.2808	11.4942	10.8314	10.9368	10.8739
SLC11A1	130.132	-1.88913	0.373684	-5.05542	4.29451e-07	7.1805e-06	1.17289e-05	0.000130744	0.0161134	0.0167254	1.17289e-05	-2.08958	2.16553	35.9081	4.52209e-05	0.00419138	0.0486398	1	1	0.00419138	8.15382	7.92694	6.69435	5.74159	5.80725	5.50995
FPR1	18.2885	2.1112	0.417609	5.05545	4.29373e-07	7.1805e-06	1.17289e-05	0.000130744	0.016111	0.0167224	1.17289e-05	2.4003	-0.449956	29.6087	0.000113293	0.00733179	0.0850834	1	1	0.00733179	3.10628	2.75925	1.75922	4.96384	5.14455	4.92521
RAB33B	291.98	0.651507	0.12889	5.05477	4.3092e-07	7.2e-06	1.17608e-05	0.000131099	0.0161681	0.0167826	1.17608e-05	0.638576	3.32457	11.9136	0.0420829	0.31724	1	1	1	0.31724	7.84821	7.70554	7.96033	8.56179	8.40999	8.45791
C11orf94	11.7957	2.59344	0.513504	5.05048	4.40694e-07	7.35816e-06	1.20191e-05	0.000133979	0.0165344	0.0171633	1.20191e-05	3.24673	-0.927275	32.8993	6.89892e-05	0.00536095	0.0622123	1	1	0.00536095	2.09157	1.72604	0	4.54203	4.43452	4.54127
DNAJC25	337.076	0.790203	0.156476	5.05001	4.41797e-07	7.37143e-06	1.20408e-05	0.00013422	0.0165754	0.0172062	1.20408e-05	0.782144	3.5286	17.211	0.0105218	0.130792	1	1	1	0.130792	7.8951	7.7214	8.2247	8.73007	8.71542	8.76568
LDB2	136.308	-2.98057	0.590279	-5.04942	4.43144e-07	7.38872e-06	1.2069e-05	0.000134535	0.0166254	0.0172587	1.2069e-05	-4.17392	2.25571	38.4143	3.24495e-05	0.00335642	0.0389504	1	1	0.00335642	8.5171	8.57686	5.00032	4.00935	3.34567	4.11836
C20orf195	14.1702	-2.73713	0.542091	-5.0492	4.43664e-07	7.39223e-06	1.20747e-05	0.000134599	0.0166445	0.0172789	1.20747e-05	-3.533	-1.05219	40.5029	2.49175e-05	0.0027142	0.0314976	1	1	0.0027142	4.87143	5.37132	3.39789	1.65888	1.71874	1.75123
KLF16	2110.58	0.498052	0.0986667	5.04782	4.46885e-07	7.4407e-06	1.21539e-05	0.000135482	0.0167649	0.0174044	1.21539e-05	0.497067	6.16536	17.5294	0.0242922	0.222774	1	1	1	0.222774	10.7501	10.7755	10.7824	11.2607	11.4002	11.1528
XLOC_046061	54.6107	1.97769	0.391855	5.04698	4.48846e-07	7.46813e-06	1.21987e-05	0.000135981	0.016838	0.0174807	1.21987e-05	2.19544	0.961438	28.2286	0.000141171	0.00854297	0.0991389	1	1	0.00854297	3.5697	3.8923	5.2914	6.49482	6.56911	6.36881
C1orf172	31.5191	-1.97124	0.390588	-5.04684	4.49169e-07	7.4683e-06	1.2199e-05	0.000135984	0.0168497	0.0174933	1.2199e-05	-2.17647	0.123808	29.1494	0.000121798	0.00768815	0.0892189	1	1	0.00768815	6.09628	5.90349	4.88859	3.37157	3.63894	3.84899
DPY19L1	2011.26	0.744415	0.147551	5.04514	4.53193e-07	7.52995e-06	1.22997e-05	0.000137106	0.0170002	0.01765	1.22997e-05	0.749497	6.09708	30.4592	0.000742247	0.0241826	0.280632	1	1	0.0241826	10.4142	10.405	10.8018	11.3085	11.2467	11.3453
CSPG5	133.529	-2.09651	0.415785	-5.0423	4.6e-07	7.63739e-06	1.24752e-05	0.000139063	0.0172543	0.0179144	1.24752e-05	-2.3775	2.20902	37.9482	3.44712e-05	0.00346085	0.0401622	1	1	0.00346085	8.21845	8.14849	6.51784	5.44079	5.47697	5.52239
RAB26	130.274	-2.00993	0.398658	-5.04174	4.61328e-07	7.65445e-06	1.25031e-05	0.000139373	0.0173044	0.0179669	1.25031e-05	-2.25246	2.1682	37.2331	3.78633e-05	0.00368917	0.0428119	1	1	0.00368917	8.08038	8.07011	6.75932	5.97394	5.32032	5.2129
AC074212.3	38.3959	-1.43658	0.285183	-5.03742	4.71851e-07	7.82361e-06	1.27794e-05	0.000142454	0.0176987	0.0183767	1.27794e-05	-1.47956	0.39423	19.7771	0.000760967	0.0244176	0.28336	1	1	0.0244176	5.84657	6.13433	5.45723	4.54203	4.43452	4.30264
GABBR1	1231.25	-0.823623	0.163513	-5.03705	4.72753e-07	7.83311e-06	1.27949e-05	0.000142627	0.017732	0.0184118	1.27949e-05	-0.84303	5.39229	29.8464	0.000311224	0.0140014	0.162483	1	1	0.0140014	10.7364	10.7822	10.3051	9.78827	9.84531	9.74359
NSUN2	7055.58	0.510549	0.101389	5.03554	4.76509e-07	7.88987e-06	1.28876e-05	0.00014366	0.0178724	0.0185581	1.28876e-05	0.509109	7.90683	18.6617	0.0162762	0.172509	1	1	1	0.172509	12.422	12.4277	12.6568	13.0198	12.9778	13.0553
NAV1	1549.6	-1.20427	0.239189	-5.03481	4.78322e-07	7.91438e-06	1.29276e-05	0.000144106	0.0179399	0.0186287	1.29276e-05	-1.25942	5.72456	44.4966	1.54681e-05	0.00193884	0.0224997	0.944391	0.95197	0.00193884	11.2332	11.3172	10.6257	9.58576	10.0525	9.86785
RPIA	1266.48	0.394476	0.0783767	5.03307	4.82675e-07	7.98087e-06	1.30362e-05	0.000145317	0.0181027	0.0187983	1.30362e-05	0.390879	5.43076	10.0226	0.0917528	0.516117	1	1	1	0.516117	10.0559	10.1059	10.1257	10.5304	10.5056	10.4391
PTMS	4162.69	0.493398	0.0980561	5.03179	4.85917e-07	8.02892e-06	1.31147e-05	0.000146192	0.0182238	0.0189245	1.31147e-05	0.490346	7.14454	18.4818	0.0216428	0.207496	1	1	1	0.207496	11.6854	11.7065	11.8646	12.227	12.3457	12.1732
CHAC1	159.357	-2.85602	0.567629	-5.03149	4.86673e-07	8.03027e-06	1.31169e-05	0.000146216	0.0182512	0.018954	1.31169e-05	-3.86835	2.4759	38.8456	3.06999e-05	0.0032078	0.0372256	1	1	0.0032078	8.73526	8.73762	5.45723	4.45008	4.43452	4.44005
UBFD1	3111.66	0.575119	0.114301	5.03161	4.86379e-07	8.03027e-06	1.31169e-05	0.000146216	0.0182407	0.0189425	1.31169e-05	0.574055	6.72714	20.435	0.00759966	0.105794	1	1	1	0.105794	11.3315	11.4057	11.0939	11.8586	11.9109	11.828
AC002310.7	28.8098	-2.1058	0.418767	-5.02857	4.94148e-07	8.148e-06	1.33092e-05	0.00014836	0.018531	0.0192451	1.33092e-05	-2.38156	-0.0265309	29.8187	0.000109636	0.00721587	0.0837382	1	1	0.00721587	5.87358	5.95807	4.63527	3.03428	3.88254	3.36017
SOCS1	704.269	1.81504	0.360961	5.02835	4.94729e-07	8.15192e-06	1.33156e-05	0.000148432	0.0185523	0.0192677	1.33156e-05	1.99755	4.58548	50.8678	7.72288e-06	0.00113386	0.0131581	0.472069	0.475297	0.00113386	7.63591	7.56313	8.89375	10.122	10.1518	10.1241
TRIM7	354.604	-2.1835	0.434351	-5.02703	4.98127e-07	8.20224e-06	1.33978e-05	0.000149348	0.0186793	0.0194	1.33978e-05	-2.50627	3.61287	42.4798	1.95929e-05	0.00233601	0.0271088	1	1	0.00233601	9.65596	9.60948	7.79973	6.93724	6.53387	6.75071
NDUFA3	894.251	-0.782329	0.155635	-5.0267	4.99e-07	8.211e-06	1.34121e-05	0.000149507	0.0187116	0.0194341	1.34121e-05	-0.797736	4.93128	25.6271	0.00113598	0.0314218	0.364642	1	1	0.0314218	10.313	10.2122	9.87767	9.24972	9.432	9.39419
RP11-421M1.8	25.3746	-1.94808	0.387563	-5.0265	4.99525e-07	8.21391e-06	1.34169e-05	0.00014956	0.0187307	0.0194545	1.34169e-05	-2.15008	-0.205957	27.4074	0.000161504	0.00931549	0.108104	1	1	0.00931549	5.87358	5.10721	5.20075	3.37157	2.48104	3.63666
DIRAS3	558.333	-0.574736	0.114363	-5.02556	5.02e-07	8.24851e-06	1.34734e-05	0.00015019	0.018822	0.0195499	1.34734e-05	-0.586557	4.25319	13.4331	0.0290934	0.250411	1	1	1	0.250411	9.46939	9.44245	9.24515	8.88515	8.69961	8.83273
PPCDC	402.902	-1.11744	0.222358	-5.02542	5.02324e-07	8.24857e-06	1.34735e-05	0.000150191	0.0188346	0.0195635	1.34735e-05	-1.15793	3.78653	29.5221	0.000114844	0.00740879	0.085977	1	1	0.00740879	9.35187	9.26168	8.65	8.08827	7.86072	7.96504
LINS	781.327	0.408376	0.0812671	5.02511	5.03146e-07	8.25637e-06	1.34863e-05	0.000150333	0.018865	0.0195955	1.34863e-05	0.409396	4.73706	8.75918	0.10048	0.545368	1	1	1	0.545368	9.44259	9.40364	9.31704	9.80112	9.80153	9.81134
PDGFB	245.869	-3.25783	0.648381	-5.02456	5.04583e-07	8.27426e-06	1.35155e-05	0.000150659	0.0189183	0.0196515	1.35155e-05	-6.97398	3.10165	41.8083	2.12386e-05	0.00246176	0.0285681	1	1	0.00246176	9.43354	9.57497	3.39789	1.95492	2.97718	2.24698
BAIAP2	1319.16	0.409508	0.0815054	5.02431	5.05253e-07	8.27956e-06	1.35241e-05	0.000150756	0.018943	0.0196776	1.35241e-05	0.405112	5.49037	10.4188	0.0786549	0.468014	1	1	1	0.468014	10.108	10.1967	10.135	10.6274	10.5192	10.5216
RP11-844P9.2	133.187	-1.12577	0.224086	-5.0238	5.06586e-07	8.29569e-06	1.35505e-05	0.000151049	0.0189924	0.0197295	1.35505e-05	-1.17287	2.1618	21.8455	0.00173111	0.0406329	0.471534	1	1	0.0406329	7.20745	7.43429	7.88954	6.32402	6.38359	6.38592
PTPRR	107.9	-1.95388	0.388986	-5.02301	5.08679e-07	8.31854e-06	1.35878e-05	0.000151465	0.0190699	0.019811	1.35878e-05	-2.18118	1.89735	35.3083	4.90864e-05	0.0044231	0.0513288	1	1	0.0044231	7.86177	7.75262	6.35923	5.3922	5.47697	5.1897
BBC3	489.077	-2.07464	0.41302	-5.02309	5.08455e-07	8.31854e-06	1.35878e-05	0.000151465	0.019062	0.0198023	1.35878e-05	-2.35276	4.07268	44.1452	1.61085e-05	0.00200612	0.0232805	0.983441	0.991382	0.00200612	10.0544	10.0505	8.35652	7.53795	7.27174	7.2144
SRSF11	8600.59	-0.257419	0.0512589	-5.02195	5.11502e-07	8.359e-06	1.36538e-05	0.000152202	0.0191752	0.019921	1.36538e-05	-0.264201	8.19378	5.41415	0.210273	0.835607	1	1	1	0.835607	13.2103	13.1975	13.1742	12.9683	12.8882	12.9475
XLOC_056678	36.4327	1.80993	0.360509	5.0205	5.15379e-07	8.41355e-06	1.3743e-05	0.000153195	0.01932	0.0200719	1.3743e-05	1.94873	0.49292	25.9756	0.000205637	0.010806	0.125401	1	1	0.010806	3.43113	4.36594	4.14536	6.06974	5.40077	6.04609
INTS12	1168.89	0.472576	0.0941304	5.02043	5.15547e-07	8.41355e-06	1.3743e-05	0.000153195	0.0193258	0.0200785	1.3743e-05	0.470431	5.31805	12.1095	0.0449782	0.332017	1	1	1	0.332017	9.98645	9.99281	9.81793	10.4105	10.3446	10.4738
TECPR1	596.329	-0.627386	0.125024	-5.01813	5.21759e-07	8.5091e-06	1.38991e-05	0.000154935	0.0195581	0.0203204	1.38991e-05	-0.627185	4.34584	15.9732	0.0178761	0.183239	1	1	1	0.183239	9.56569	9.60093	9.30621	8.8496	8.97394	8.82146
NT5DC3	1249.73	0.631359	0.125847	5.01689	5.25139e-07	8.55837e-06	1.39795e-05	0.000155832	0.0196843	0.0204521	1.39795e-05	0.628657	5.41147	21.5473	0.00696811	0.100081	1	1	1	0.100081	9.88889	9.76874	10.138	10.5821	10.546	10.5785
CBR4	1107.82	-0.750683	0.149703	-5.0145	5.31725e-07	8.65979e-06	1.41452e-05	0.000157679	0.0199307	0.0207086	1.41452e-05	-0.766806	5.24098	24.8732	0.00122174	0.0330365	0.383379	1	1	0.0330365	10.5333	10.5892	10.1801	9.72592	9.58618	9.73927
GNB3	76.5848	-1.20641	0.240645	-5.01323	5.35234e-07	8.711e-06	1.42288e-05	0.000158611	0.0200616	0.0208452	1.42288e-05	-1.21759	1.39343	17.3184	0.00299559	0.057469	0.666913	1	1	0.057469	6.99021	6.84868	6.31669	5.62026	5.68405	5.41979
CFLAR	2576.47	0.39171	0.0782062	5.00868	5.48e-07	8.91332e-06	1.45593e-05	0.000162295	0.0205411	0.021344	1.45593e-05	0.38666	6.45402	11.1762	0.0753538	0.456166	1	1	1	0.456166	11.0299	11.1433	11.1913	11.4738	11.54	11.5274
SIGMAR1	1766.1	-1.43377	0.286346	-5.00713	5.52483e-07	8.97945e-06	1.46674e-05	0.000163499	0.0207071	0.021517	1.46674e-05	-1.52246	5.91638	46.311	1.25944e-05	0.00164567	0.0190976	0.769193	0.775112	0.00164567	11.591	11.6382	10.6169	9.80228	9.88081	9.85223
CASP4	1009.7	1.5169	0.303088	5.00482	5.59149e-07	9.0816e-06	1.48342e-05	0.000165359	0.0209563	0.0217766	1.48342e-05	1.61519	5.10347	49.8798	8.56024e-06	0.00121952	0.0141522	0.523142	0.526832	0.00121952	8.69797	8.41067	9.55063	10.5332	10.5831	10.5913
ZDHHC24	271.27	-0.77123	0.154137	-5.00354	5.62882e-07	9.136e-06	1.49231e-05	0.00016635	0.0210957	0.021922	1.49231e-05	-0.770922	3.20745	16.1909	0.0158467	0.169994	1	1	1	0.169994	8.38256	8.50993	8.35652	7.77905	7.72667	7.46039
KCNQ1OT1	887.79	-0.699089	0.139883	-4.99766	5.80292e-07	9.41218e-06	1.53742e-05	0.000171379	0.0217476	0.0226	1.53742e-05	-0.709023	4.91797	23.0742	0.00383542	0.067592	0.784387	1	1	0.067592	10.0706	10.2037	10.0303	9.18166	9.53362	9.47277
UBE2M	2468.79	-0.304842	0.0610371	-4.99438	5.90252e-07	9.56721e-06	1.56274e-05	0.000174201	0.0221203	0.0229879	1.56274e-05	-0.309545	6.393	7.25826	0.155326	0.703154	1	1	1	0.703154	11.3858	11.4475	11.4082	11.1344	11.1158	11.0804
C22orf34	377.837	0.558598	0.111879	4.99289	5.94818e-07	9.63468e-06	1.57376e-05	0.00017543	0.0222908	0.0231658	1.57376e-05	0.559581	3.69321	10.9635	0.05885	0.391049	1	1	1	0.391049	8.17025	8.35582	8.23616	8.85409	8.8142	8.79095
LRPAP1	2260.03	0.345699	0.069281	4.98981	6.04379e-07	9.78289e-06	1.59797e-05	0.000178129	0.0226485	0.0235381	1.59797e-05	0.341599	6.26548	8.69295	0.119278	0.604531	1	1	1	0.604531	10.9702	10.9312	10.9742	11.3469	11.3145	11.2552
GIPR	665.595	-0.884155	0.177207	-4.98939	6.05694e-07	9.79753e-06	1.60036e-05	0.000178395	0.0226972	0.0235894	1.60036e-05	-0.904188	4.49627	31.0962	0.000489702	0.01831	0.212483	1	1	0.01831	9.55739	9.61586	10.0596	8.8496	8.93395	8.79416
CTA-14H9.5	45.3338	-1.41421	0.283506	-4.98828	6.0918e-07	9.84724e-06	1.60848e-05	0.0001793	0.0228272	0.0237251	1.60848e-05	-1.45694	0.629684	19.3815	0.000751882	0.0243035	0.282035	1	1	0.0243035	6.36724	6.06141	5.67492	4.40181	4.94436	4.68092
TMEM150A	526.152	0.526194	0.105552	4.98516	6.19101e-07	1.00008e-05	1.63357e-05	0.000182097	0.0231983	0.0241115	1.63357e-05	0.537878	4.16724	12.2039	0.0490572	0.351517	1	1	1	0.351517	8.79651	8.76849	8.65854	9.28342	9.3684	9.2143
CCDC28B	937.689	-0.996957	0.200049	-4.98357	6.24224e-07	1.00699e-05	1.64486e-05	0.000183355	0.023389	0.024311	1.64486e-05	-1.02946	5.00128	33.8285	6.03717e-05	0.00494982	0.0574413	1	1	0.00494982	10.5141	10.4124	9.88132	9.36279	9.26472	9.20517
CASC3	3489.39	0.670937	0.134628	4.98363	6.24e-07	1.00699e-05	1.64486e-05	0.000183355	0.0233826	0.0243037	1.64486e-05	0.673458	6.8902	29.0462	0.00170088	0.0401069	0.46543	1	1	0.0401069	11.252	11.2988	11.6	11.9789	12.1325	12.088
ZER1	556.165	-0.674145	0.13528	-4.98334	6.25e-07	1.00738e-05	1.64549e-05	0.000183426	0.0234162	0.0243399	1.64549e-05	-0.676422	4.23937	18.638	0.012295	0.144308	1	1	1	0.144308	9.37095	9.34852	9.52283	8.6367	8.95409	8.64152
NDUFV3	2607.48	-0.427854	0.0858588	-4.98323	6.25309e-07	1.00738e-05	1.64549e-05	0.000183426	0.0234284	0.0243533	1.64549e-05	-0.433699	6.47299	12.6532	0.0458546	0.336281	1	1	1	0.336281	11.6142	11.5963	11.4208	11.104	11.1321	11.1246
DYNC1LI2	3237.17	0.49082	0.0985086	4.98251	6.27648e-07	1.01047e-05	1.65053e-05	0.000183987	0.0235155	0.0244444	1.65053e-05	0.488663	6.78518	15.3588	0.0226004	0.212744	1	1	1	0.212744	11.4097	11.5001	11.2575	11.9048	11.8242	11.9304
PSMA3	4815.56	0.796802	0.159974	4.98083	6.33111e-07	1.01857e-05	1.66377e-05	0.000185464	0.0237195	0.0246571	1.66377e-05	0.805984	7.35524	35.4999	0.000164943	0.00941833	0.109297	1	1	0.00941833	11.6778	11.5714	12.0333	12.6772	12.5224	12.54
LPGAT1	2774.51	0.35178	0.070655	4.97884	6.3965e-07	1.0284e-05	1.67983e-05	0.000187253	0.0239638	0.0249118	1.67983e-05	0.34565	6.56248	8.46422	0.109911	0.575668	1	1	1	0.575668	11.2603	11.2734	11.2248	11.5951	11.54	11.6707
ANAPC16	3646.23	0.902229	0.181256	4.97765	6.43606e-07	1.03406e-05	1.68907e-05	0.000188284	0.0241114	0.0250659	1.68907e-05	0.918385	6.9539	40.5846	2.46668e-05	0.00269834	0.0313135	1	1	0.00269834	11.1038	11.1278	11.6154	12.3131	12.1552	12.1854
SESN3	457.458	-1.08332	0.217773	-4.97454	6.54e-07	1.0501e-05	1.71526e-05	0.000191203	0.0245011	0.0254716	1.71526e-05	-1.11849	3.95557	31.8301	8.90438e-05	0.006402	0.0742935	1	1	0.006402	9.01844	9.16056	9.6396	8.24356	7.94362	8.28991
AKAP7	141.592	0.858386	0.172724	4.96971	6.70538e-07	1.07576e-05	1.75719e-05	0.000195876	0.025119	0.0261148	1.75719e-05	0.849108	2.30024	13.318	0.0212496	0.204989	1	1	1	0.204989	6.47698	6.77458	6.75932	7.62988	7.37493	7.52824
ASH2L	9650.57	0.361041	0.0726498	4.9696	6.70912e-07	1.07576e-05	1.75719e-05	0.000195876	0.0251324	0.0261293	1.75719e-05	0.356621	8.35977	9.2709	0.0905571	0.51252	1	1	1	0.51252	13.0828	13.0974	12.946	13.3937	13.3915	13.4344
GSTT1	563.033	-0.578893	0.116516	-4.96836	6.75232e-07	1.08196e-05	1.76731e-05	0.000197005	0.0252935	0.0262976	1.76731e-05	-0.585548	4.26307	14.1864	0.0291742	0.25081	1	1	1	0.25081	9.51299	9.34596	9.33314	8.92198	8.792	8.7466
ENTHD2	358.591	-0.545254	0.109766	-4.96742	6.78504e-07	1.08647e-05	1.77468e-05	0.000197827	0.0254154	0.026425	1.77468e-05	-0.559785	3.61331	10.5186	0.0614948	0.402002	1	1	1	0.402002	8.67512	8.82832	8.71695	8.23325	8.12034	8.20086
ANGEL1	673.901	-1.39474	0.280865	-4.96587	6.83945e-07	1.09445e-05	1.78771e-05	0.000199279	0.0256185	0.0266369	1.78771e-05	-1.47872	4.5274	41.2086	2.28449e-05	0.00256563	0.0297734	1	1	0.00256563	10.2108	10.1967	9.25081	8.41751	8.59235	8.46598
PCSK4	197.713	-1.50276	0.302635	-4.96558	6.85e-07	1.09533e-05	1.78915e-05	0.00019944	0.0256557	0.0266763	1.78915e-05	-1.60024	2.76371	31.999	7.87209e-05	0.00587249	0.0681486	1	1	0.00587249	8.52138	8.44452	7.45217	6.64753	6.73347	6.56487
CTNNBL1	1594.62	0.383136	0.077196	4.96316	6.93541e-07	1.10832e-05	1.81037e-05	0.000201804	0.0259766	0.0270107	1.81037e-05	0.377755	5.76224	9.97906	0.092772	0.520233	1	1	1	0.520233	10.4131	10.374	10.5172	10.7875	10.8642	10.8028
NSMCE4A	913.521	0.435635	0.0878035	4.96148	6.99576e-07	1.11721e-05	1.82489e-05	0.000203424	0.0262019	0.0272457	1.82489e-05	0.424651	4.96047	10.1487	0.0812938	0.477673	1	1	1	0.477673	9.54903	9.55297	9.71523	10.067	10.0115	10.0244
RILPL2	1011.97	-0.468941	0.0945218	-4.96119	7.00623e-07	1.11814e-05	1.8264e-05	0.000203592	0.0262404	0.0272865	1.8264e-05	-0.480179	5.10577	13.3223	0.0452585	0.3335	1	1	1	0.3335	10.1679	10.1059	10.3267	9.72224	9.73326	9.72354
FRAT2	1085.97	-0.602182	0.121391	-4.96068	7.02458e-07	1.12031e-05	1.82996e-05	0.000203989	0.0263084	0.0273579	1.82996e-05	-0.610125	5.21079	18.4202	0.0101849	0.128157	1	1	1	0.128157	10.4517	10.4462	10.1471	9.77767	9.764	9.72287
IL4R	257.641	-0.852182	0.171793	-4.9605	7.03104e-07	1.1206e-05	1.83042e-05	0.00020404	0.026332	0.0273831	1.83042e-05	-0.872009	3.14242	17.2141	0.00689322	0.0993295	1	1	1	0.0993295	8.52138	8.49616	8.09227	7.64551	7.37493	7.52515
LDLR	2743.93	-0.766173	0.154471	-4.95999	7.05e-07	1.1228e-05	1.83403e-05	0.000204442	0.0264007	0.0274554	1.83403e-05	-0.780386	6.54249	35.0383	0.000332668	0.0144985	0.168251	1	1	0.0144985	11.5843	11.6476	12.0093	10.9074	11.0627	10.9719
CTD-2008A1.2	63.6883	-1.86001	0.375053	-4.95932	7.07392e-07	1.12517e-05	1.8379e-05	0.000204874	0.0264904	0.0275501	1.8379e-05	-2.04189	1.14622	29.9119	0.000108056	0.00716907	0.0831951	1	1	0.00716907	6.93999	7.07547	5.74075	4.71003	4.43452	4.86791
CMTM4	947.529	-0.608506	0.122696	-4.95945	7.06921e-07	1.12517e-05	1.8379e-05	0.000204874	0.0264735	0.0275317	1.8379e-05	-0.612839	5.01284	18.4521	0.0114915	0.138918	1	1	1	0.138918	10.1962	10.2807	9.98343	9.50952	9.66159	9.49778
LTV1	4794.14	1.15555	0.233094	4.95745	7.14248e-07	1.13532e-05	1.85447e-05	0.000206721	0.0267465	0.0278171	1.85447e-05	1.19618	7.34884	48.1552	1.02867e-05	0.00139222	0.0161563	0.628426	0.633086	0.00139222	11.3094	11.1688	11.9357	12.7427	12.6107	12.7534
ERCC6	563.117	-0.515867	0.104135	-4.95382	7.27701e-07	1.15593e-05	1.88814e-05	0.000210474	0.0272495	0.028341	1.88814e-05	-0.518866	4.26426	11.2734	0.0530169	0.366605	1	1	1	0.366605	9.46051	9.39872	9.25081	8.9177	8.83607	8.83086
IP6K1	2031.43	0.635555	0.128454	4.94771	7.50904e-07	1.192e-05	1.94705e-05	0.000217041	0.0281176	0.0292447	1.94705e-05	0.63566	6.11023	25.1372	0.00413524	0.0706353	0.819704	1	1	0.0706353	10.4936	10.5453	10.8417	11.2887	11.3067	11.2218
ZC3H6	222.308	-1.23156	0.248929	-4.94746	7.51893e-07	1.19277e-05	1.94832e-05	0.000217182	0.0281539	0.0292832	1.94832e-05	-1.28089	2.90018	29.4299	0.000160918	0.00929928	0.107916	1	1	0.00929928	7.99071	8.05767	8.74128	7.01952	7.11363	6.94102
TBK1	1762.38	0.793404	0.160494	4.94351	7.67291e-07	1.21639e-05	1.9869e-05	0.000221482	0.0287297	0.0298829	1.9869e-05	0.801534	5.90651	32.1434	0.000355305	0.0149568	0.17357	1	1	0.0149568	10.1855	10.1491	10.6082	11.12	11.0902	11.1759
HDAC3	4293.86	-0.578577	0.117052	-4.94292	7.69608e-07	1.21925e-05	1.99157e-05	0.000222004	0.0288157	0.0299732	1.99157e-05	-0.590084	7.19288	21.292	0.00571718	0.0876141	1	1	1	0.0876141	12.4416	12.395	12.1348	11.7891	11.7532	11.7023
ENTPD5	1123.39	0.423199	0.0856665	4.94008	7.80904e-07	1.23633e-05	2.01946e-05	0.000225113	0.0292378	0.0304131	2.01946e-05	0.421543	5.25842	10.7486	0.0741707	0.451563	1	1	1	0.451563	9.92323	9.88248	9.91022	10.2408	10.3897	10.3638
EIF3J	7093.21	0.564602	0.114337	4.93804	7.89107e-07	1.24848e-05	2.03932e-05	0.000227326	0.0295441	0.0307325	2.03932e-05	0.56508	7.91492	21.3026	0.00768943	0.106652	1	1	1	0.106652	12.4303	12.3603	12.6386	13.093	12.9559	13.0915
TSNARE1	223.507	-1.55315	0.31455	-4.93768	7.90576e-07	1.24998e-05	2.04176e-05	0.000227599	0.0295984	0.0307898	2.04176e-05	-1.66623	2.93842	34.0984	5.81066e-05	0.00490648	0.0569383	1	1	0.00490648	8.69797	8.66153	7.61899	6.64753	6.98905	6.68586
RP11-23P13.7	17.0826	2.35639	0.477311	4.93679	7.9418e-07	1.25485e-05	2.04971e-05	0.000228484	0.0297325	0.0309301	2.04971e-05	2.79879	-0.402781	33.1775	6.62686e-05	0.00523547	0.0607562	1	1	0.00523547	2.68635	2.48963	1.75922	5.17962	4.27291	5.22816
AC025335.1	143.129	0.815215	0.165235	4.93367	8.07e-07	1.27427e-05	2.08143e-05	0.00023202	0.0302118	0.0314296	2.08143e-05	0.796827	2.31329	11.8457	0.0302718	0.257256	1	1	1	0.257256	6.74903	6.52627	6.88109	7.58735	7.39471	7.54357
TPP2	3227.24	-0.312321	0.0633173	-4.93264	8.11276e-07	1.28016e-05	2.09106e-05	0.000233094	0.0303709	0.031596	2.09106e-05	-0.320348	6.77945	7.92227	0.134381	0.645766	1	1	1	0.645766	11.7543	11.8265	11.8357	11.465	11.4741	11.5297
YPEL5	810.24	-1.43809	0.291649	-4.9309	8.18514e-07	1.29073e-05	2.10832e-05	0.000235018	0.0306411	0.0318779	2.10832e-05	-1.53021	4.7937	42.247	2.01461e-05	0.00236617	0.0274587	1	1	0.00236617	10.486	10.507	9.48011	8.77102	8.72327	8.65992
TRIM68	551.292	0.501115	0.101645	4.93006	8.22057e-07	1.29546e-05	2.11605e-05	0.000235879	0.0307729	0.0320158	2.11605e-05	0.494015	4.23469	10.7614	0.0672999	0.424942	1	1	1	0.424942	8.74626	8.87517	8.89375	9.39705	9.30709	9.30255
ZCRB1	1892.17	0.361823	0.0734283	4.92756	8.32619e-07	1.31124e-05	2.14182e-05	0.000238752	0.0311674	0.0324272	2.14182e-05	0.352698	6.01025	8.59163	0.112062	0.58233	1	1	1	0.58233	10.656	10.6955	10.7408	11.0454	11.0011	11.1118
HMGCR	4212.96	-1.07831	0.21886	-4.92694	8.35287e-07	1.31457e-05	2.14727e-05	0.000239359	0.0312665	0.0325311	2.14727e-05	-1.1209	7.16801	40.9957	2.34483e-05	0.00260114	0.0301855	1	1	0.00260114	12.6935	12.6797	11.9976	11.4142	11.394	11.3383
DDO	34.359	1.51478	0.30748	4.92642	8.37487e-07	1.31716e-05	2.1515e-05	0.000239831	0.031348	0.0326168	2.1515e-05	1.61794	0.383522	19.9958	0.000630724	0.0217132	0.251976	1	1	0.0217132	4.20147	4.51902	3.39789	5.70227	5.68405	5.82804
TYW1	1042.94	0.45973	0.0933436	4.92514	8.43e-07	1.32498e-05	2.16427e-05	0.000241255	0.031554	0.032832	2.16427e-05	0.455126	5.1504	12.222	0.0567713	0.382143	1	1	1	0.382143	9.7464	9.71032	9.87767	10.166	10.306	10.2425
OPN3	635.796	-1.10978	0.225442	-4.92269	8.53625e-07	1.34078e-05	2.19007e-05	0.000244131	0.0319503	0.0332453	2.19007e-05	-1.15221	4.44151	34.0453	5.85444e-05	0.00490879	0.0569652	1	1	0.00490879	9.86722	10.0614	9.28431	8.58359	8.68361	8.64366
BMPR2	867.877	1.39852	0.284122	4.92225	8.55555e-07	1.34204e-05	2.19213e-05	0.000244361	0.0320208	0.0333204	2.19213e-05	1.47699	4.88562	46.4143	1.24504e-05	0.00163593	0.0189846	0.760434	0.766248	0.00163593	8.43336	8.52356	9.40088	10.2131	10.3446	10.384
HSPA5	12987.4	-0.87035	0.176818	-4.92228	8.5542e-07	1.34204e-05	2.19213e-05	0.000244361	0.0320167	0.0333152	2.19213e-05	-0.895349	8.79125	34.0199	5.8755e-05	0.00491128	0.0569941	1	1	0.00491128	14.2191	14.1612	13.6862	13.2189	13.0856	13.1563
TXNIP	12088.2	-1.03765	0.21091	-4.9199	8.65902e-07	1.35702e-05	2.21661e-05	0.000247089	0.0324072	0.0337234	2.21661e-05	-1.07606	8.68845	39.6489	2.77232e-05	0.00295702	0.0343154	1	1	0.00295702	14.1971	14.1751	13.5268	12.9303	12.9223	12.9447
ANKRD33B	29.6341	1.7798	0.361761	4.91982	8.66247e-07	1.35702e-05	2.21661e-05	0.000247089	0.0324193	0.0337368	2.21661e-05	1.95824	0.171883	21.9512	0.00042767	0.0167968	0.194922	1	1	0.0167968	4.28431	3.50929	2.52865	5.53331	5.74696	5.55906
PYCRL	499.172	-0.57812	0.117514	-4.91958	8.67298e-07	1.35728e-05	2.21702e-05	0.000247135	0.0324578	0.0337778	2.21702e-05	-0.581305	4.0867	13.9849	0.035742	0.286521	1	1	1	0.286521	9.22392	9.18651	9.26206	8.73251	8.69163	8.522
MFSD3	499.194	-0.814851	0.165636	-4.91952	8.67545e-07	1.35728e-05	2.21702e-05	0.000247135	0.0324661	0.0337874	2.21702e-05	-0.827662	4.08211	24.2931	0.00293288	0.0565303	0.656018	1	1	0.0565303	9.28555	9.17504	9.47528	8.56453	8.65109	8.26053
XLOC_041488	66.1598	-1.71376	0.348654	-4.91535	8.86226e-07	1.38559e-05	2.26328e-05	0.000252291	0.0331644	0.034515	2.26328e-05	-1.85063	1.1818	27.0114	0.000172508	0.009658	0.112078	1	1	0.009658	6.92716	7.02523	5.86403	4.86048	5.23511	4.70293
CXorf38	704.407	0.602795	0.122678	4.91364	8.94e-07	1.39686e-05	2.28168e-05	0.000254343	0.0334551	0.0348185	2.28168e-05	0.608831	4.58977	15.5378	0.0166049	0.174932	1	1	1	0.174932	9.26274	9.17215	8.90096	9.75383	9.72547	9.73694
PHKB	3597.24	-0.312675	0.063639	-4.91326	8.95723e-07	1.39861e-05	2.28453e-05	0.000254661	0.033518	0.0348848	2.28453e-05	-0.321334	6.93634	7.82113	0.132494	0.64156	1	1	1	0.64156	11.9757	11.9231	11.9891	11.6247	11.6114	11.6999
CAPN10-AS1	176.009	-0.706507	0.143834	-4.91197	9.01665e-07	1.40604e-05	2.29668e-05	0.000256014	0.0337385	0.0351162	2.29668e-05	-0.706027	2.59178	10.5555	0.0448977	0.331631	1	1	1	0.331631	7.88186	7.83514	7.58355	7.05896	7.08956	7.09254
ABCC1	2486.89	-0.691313	0.140738	-4.91206	9.01256e-07	1.40604e-05	2.29668e-05	0.000256014	0.0337241	0.0351003	2.29668e-05	-0.705822	6.4049	26.7388	0.00124155	0.0333376	0.386874	1	1	0.0333376	11.6439	11.7249	11.3684	10.7674	10.993	10.9051
RHOQ	530.086	-0.66225	0.134849	-4.91106	9.05837e-07	1.41163e-05	2.3058e-05	0.000257031	0.0338937	0.0352787	2.3058e-05	-0.688063	4.1756	17.1545	0.0116479	0.140286	1	1	1	0.140286	9.35905	9.23429	9.47044	8.73495	8.46715	8.77545
XLOC_006075	18.0845	2.42681	0.49431	4.90949	9.13143e-07	1.42208e-05	2.32288e-05	0.000258935	0.0341662	0.0355633	2.32288e-05	2.98695	-0.461401	25.451	0.000225191	0.0114633	0.133029	1	1	0.0114633	1.06169	1.72604	3.69218	5.02886	4.94436	5.03342
RPS6KB2	2361.35	-0.516027	0.105139	-4.90803	9.2e-07	1.43083e-05	2.33717e-05	0.000260528	0.0344195	0.0358289	2.33717e-05	-0.523938	6.33003	17.1926	0.0166643	0.175428	1	1	1	0.175428	11.5291	11.5001	11.2798	10.9562	10.9519	10.8674
CRYBB1	10.2628	-2.47948	0.505179	-4.90812	9.19551e-07	1.43083e-05	2.33717e-05	0.000260528	0.034405	0.0358128	2.33717e-05	-3.0467	-1.52337	35.0015	5.12108e-05	0.00454793	0.0527775	1	1	0.00454793	4.43696	4.6574	3.39789	1.95492	1.71874	1.57145
ANKRA2	397.028	-1.31755	0.268477	-4.90749	9.22475e-07	1.43287e-05	2.3405e-05	0.0002609	0.0345116	0.0359267	2.3405e-05	-1.38588	3.76696	33.7289	6.1234e-05	0.00500476	0.058079	1	1	0.00500476	9.38978	9.42075	8.51542	7.84372	7.71098	7.82527
RP13-516M14.1	187.925	-1.28404	0.261643	-4.90759	9.22e-07	1.43287e-05	2.3405e-05	0.0002609	0.0344962	0.0359097	2.3405e-05	-1.34384	2.69204	26.1524	0.000199495	0.010566	0.122616	1	1	0.010566	8.37785	8.21724	7.49095	6.68835	6.70206	6.86006
MST1P2	38.2991	-1.34441	0.274184	-4.90333	9.42277e-07	1.46268e-05	2.38919e-05	0.000266327	0.0352515	0.0366979	2.38919e-05	-1.39848	0.391518	18.2397	0.00140574	0.0358387	0.415899	1	1	0.0358387	6.0258	5.84675	5.5335	4.24648	4.57984	4.57747
FLVCR1-AS1	229.874	-0.607446	0.123921	-4.9019	9.49161e-07	1.4724e-05	2.40508e-05	0.000268098	0.0355081	0.036966	2.40508e-05	-0.606012	2.97065	9.87995	0.0669603	0.423375	1	1	1	0.423375	8.13162	8.10682	8.11727	7.57651	7.54389	7.44251
SLMO1	82.9128	-0.99745	0.203526	-4.90085	9.54229e-07	1.4793e-05	2.41635e-05	0.000269354	0.0356967	0.0371634	2.41635e-05	-0.994872	1.50551	13.3446	0.0133519	0.151641	1	1	1	0.151641	6.84767	6.97317	6.51784	5.6822	5.9743	5.82804
CTA-384D8.36	128.784	0.989955	0.202078	4.89886	9.63924e-07	1.49336e-05	2.43931e-05	0.000271914	0.0360585	0.037541	2.43931e-05	1.00455	2.14612	16.5403	0.00774566	0.107222	1	1	1	0.107222	6.32873	6.20374	6.7272	7.34721	7.62985	7.30175
CCDC144CP	20.6724	2.08239	0.425187	4.89759	9.702e-07	1.50211e-05	2.4536e-05	0.000273507	0.0362923	0.0377854	2.4536e-05	2.34936	-0.299053	27.5022	0.000158992	0.00925732	0.107429	1	1	0.00925732	2.68635	2.48963	3.69218	4.82431	5.23511	5.28764
MTMR14	1649.16	-0.643568	0.131457	-4.89565	9.79792e-07	1.51598e-05	2.47625e-05	0.000276031	0.0366501	0.038159	2.47625e-05	-0.65494	5.8128	22.7271	0.00354915	0.0643005	0.74619	1	1	0.0643005	11.0545	11.1	10.7448	10.3111	10.3872	10.2919
SPG7	1835.91	-0.385745	0.0787967	-4.89545	9.80822e-07	1.51659e-05	2.47724e-05	0.000276142	0.0366877	0.0381991	2.47724e-05	-0.387361	5.96611	10.3093	0.0815519	0.478824	1	1	1	0.478824	11.0404	11.0724	10.9448	10.6547	10.687	10.5794
REEP6	1775.39	-1.43801	0.293775	-4.89492	9.8344e-07	1.51965e-05	2.48225e-05	0.0002767	0.0367846	0.0383011	2.48225e-05	-1.53134	5.92438	44.5234	1.54205e-05	0.00193717	0.0224804	0.941517	0.949042	0.00193717	11.6276	11.6377	10.5949	9.87481	9.83811	9.8252
XLOC_011313	9.94549	-2.32089	0.474165	-4.8947	9.84576e-07	1.52042e-05	2.4835e-05	0.00027684	0.0368261	0.0383453	2.4835e-05	-2.74217	-1.64408	31.5333	8.43727e-05	0.00620418	0.0719979	1	1	0.00620418	4.11358	4.36594	3.93649	1.95492	2.48104	1.57145
AXL	680.782	0.834731	0.170573	4.89368	9.89671e-07	1.5273e-05	2.49474e-05	0.000278093	0.0370157	0.0385437	2.49474e-05	0.84645	4.53899	24.8152	0.00101092	0.0290867	0.337543	1	1	0.0290867	9.09503	9.02011	8.58875	9.73325	9.90515	9.69636
ZDHHC16	718.315	-0.393472	0.0804331	-4.89191	9.98604e-07	1.54009e-05	2.51563e-05	0.000280421	0.0373488	0.0388916	2.51563e-05	-0.400406	4.61326	8.46508	0.112572	0.584258	1	1	1	0.584258	9.67143	9.66591	9.68629	9.31959	9.26472	9.25305
AL109763.2	285.414	-0.572092	0.116974	-4.89074	1.00457e-06	1.54828e-05	2.52902e-05	0.000281913	0.0375708	0.0391239	2.52902e-05	-0.581097	3.28544	9.95311	0.0648001	0.414947	1	1	1	0.414947	8.38725	8.52356	8.34599	7.87941	7.80267	7.85507
FAM127B	770.01	-0.546161	0.111691	-4.88993	1.0087e-06	1.55364e-05	2.53777e-05	0.00028289	0.0377243	0.0392847	2.53777e-05	-0.553286	4.71568	14.0695	0.0267771	0.23746	1	1	1	0.23746	9.8922	9.94124	9.66525	9.28674	9.25934	9.32934
SLC35A1	244.369	0.651085	0.13324	4.88656	1.02612e-06	1.57945e-05	2.57993e-05	0.000287589	0.0383747	0.0399631	2.57993e-05	0.632148	3.07092	10.5535	0.0530257	0.366605	1	1	1	0.366605	7.58779	7.45341	7.72037	8.2159	8.15555	8.28171
PACSIN1	130.562	-2.31791	0.474378	-4.88622	1.02793e-06	1.58122e-05	2.58281e-05	0.000287911	0.0384414	0.0400336	2.58281e-05	-2.74382	2.18354	37.1408	3.83286e-05	0.00370896	0.0430415	1	1	0.00370896	8.22895	8.28819	6.181	5.26305	4.83278	5.22055
DOC2A	38.4717	-2.81298	0.57622	-4.88178	1.05132e-06	1.61616e-05	2.63989e-05	0.000294273	0.0393152	0.0409447	2.63989e-05	-3.764	0.437775	37.5645	3.62458e-05	0.00358059	0.0415518	1	1	0.00358059	6.6742	6.68032	3.93649	2.59327	1.71874	2.90838
MDGA1	15.9749	2.18602	0.447902	4.88058	1.05775e-06	1.62395e-05	2.65262e-05	0.000295692	0.0395535	0.0411952	2.65262e-05	2.53385	-0.639087	32.9719	6.82668e-05	0.00533174	0.0618734	1	1	0.00533174	2.4194	2.48963	2.52865	4.5859	5.04792	4.80823
LINC01001	54.8449	-1.11995	0.22947	-4.88061	1.0576e-06	1.62395e-05	2.65262e-05	0.000295692	0.0395491	0.0411895	2.65262e-05	-1.16316	0.922534	15.2048	0.00548028	0.0849354	0.985653	1	1	0.0849354	6.32873	6.45215	5.9776	5.17962	4.94436	5.2129
TNFRSF11A	13.1827	2.36018	0.483619	4.88025	1.05951e-06	1.6256e-05	2.65532e-05	0.000295993	0.0396183	0.0412637	2.65532e-05	2.83688	-0.843581	33.92	5.9593e-05	0.00494121	0.0573414	1	1	0.00494121	2.4194	1.72604	1.75922	4.49679	4.71185	4.60111
ITGA5	2630.29	-0.694079	0.142246	-4.87942	1.064e-06	1.63143e-05	2.66484e-05	0.000297053	0.0397847	0.0414382	2.66484e-05	-0.70931	6.48622	26.5264	0.001124	0.0311917	0.361971	1	1	0.0311917	11.7451	11.8186	11.412	10.9267	11.0283	10.9534
TMEM69	2232.23	-0.317365	0.0651118	-4.87415	1.09276e-06	1.67447e-05	2.73514e-05	0.00030489	0.0408595	0.0425588	2.73514e-05	-0.322071	6.2486	7.31165	0.141969	0.667965	1	1	1	0.667965	11.3081	11.306	11.206	10.9723	10.9435	10.9593
KYNU	637.344	-0.509946	0.104649	-4.87293	1.09955e-06	1.68379e-05	2.75036e-05	0.000306587	0.0411122	0.0428231	2.75036e-05	-0.531753	4.4407	12.7073	0.0409821	0.312088	1	1	1	0.312088	9.53006	9.48257	9.66101	9.09324	8.91353	9.06984
LINC00957	20.2653	-2.75821	0.566418	-4.86956	1.11847e-06	1.71165e-05	2.79588e-05	0.000311661	0.0418183	0.0435597	2.79588e-05	-3.70373	-0.504487	39.177	2.94293e-05	0.00309539	0.0359211	1	1	0.00309539	5.90009	5.52386	3.39789	1.95492	1.71874	2.05494
NT5DC4	264.106	-3.13545	0.644052	-4.86832	1.12551e-06	1.72133e-05	2.81168e-05	0.000313422	0.0420805	0.043834	2.81168e-05	-5.86622	3.2047	36.8	4.01043e-05	0.00383915	0.0445523	1	1	0.00383915	9.58011	9.61374	3.69218	3.4685	2.97718	3.30366
FNTB	232.069	0.706036	0.145115	4.86537	1.14243e-06	1.74608e-05	2.85212e-05	0.00031793	0.042712	0.044493	2.85212e-05	0.731036	2.99685	13.2623	0.0272222	0.240161	1	1	1	0.240161	7.52955	7.52748	7.2635	8.23669	8.24544	8.07885
PTPRU	304.519	1.35297	0.27826	4.86223	1.16068e-06	1.77227e-05	2.89489e-05	0.000322698	0.0433934	0.045204	2.89489e-05	1.40854	3.38849	30.1551	0.000104056	0.00706066	0.0819371	1	1	0.00706066	7.64377	7.60649	6.62631	8.67782	8.9805	8.73061
HEXIM1	2897.52	0.704582	0.144911	4.86217	1.161e-06	1.77227e-05	2.89489e-05	0.000322698	0.0434058	0.0452182	2.89489e-05	0.709719	6.62358	28.6513	0.0010476	0.0297661	0.345427	1	1	0.0297661	10.985	10.9565	11.3368	11.8648	11.7213	11.8474
PCMTD1	796.599	-0.538646	0.110833	-4.85998	1.174e-06	1.79084e-05	2.92522e-05	0.000326079	0.0438875	0.0457212	2.92522e-05	-0.551033	4.76121	15.2122	0.0267492	0.237281	1	1	1	0.237281	9.93449	9.72416	9.99021	9.32121	9.33807	9.3604
CEP76	733.002	-0.585997	0.120579	-4.85985	1.17473e-06	1.79086e-05	2.92526e-05	0.000326083	0.043915	0.0457511	2.92526e-05	-0.60569	4.64465	15.7228	0.0161317	0.171936	1	1	1	0.171936	9.85033	9.74177	9.77929	9.27674	8.9805	9.27756
LINC00174	441.907	-0.490556	0.100943	-4.85971	1.17555e-06	1.79097e-05	2.92544e-05	0.000326103	0.0439445	0.0457831	2.92544e-05	-0.499003	3.91334	9.68615	0.0796645	0.471657	1	1	1	0.471657	8.97546	9.06743	9.00509	8.46233	8.54002	8.56546
IPO8P1	12.7364	2.41029	0.496096	4.85853	1.18263e-06	1.80061e-05	2.94118e-05	0.000327858	0.044208	0.0460589	2.94118e-05	2.94717	-0.922414	33.923	5.95677e-05	0.00494121	0.0573414	1	1	0.00494121	1.66664	1.72604	2.52865	4.45008	4.71185	4.46603
OTUB2	33.0309	-1.84549	0.380109	-4.85516	1.20291e-06	1.83031e-05	2.9897e-05	0.000333267	0.0449648	0.0468486	2.9897e-05	-2.0257	0.201556	26.18	0.000198554	0.0105434	0.122353	1	1	0.0105434	6.09628	6.01067	4.88859	3.72542	3.63894	3.99887
EXPH5	225.252	-0.696248	0.14341	-4.85495	1.20419e-06	1.8311e-05	2.99098e-05	0.000333409	0.0450115	0.0468985	2.99098e-05	-0.713384	2.93916	12.8661	0.0321386	0.267325	1	1	1	0.267325	8.08038	8.11284	8.20151	7.26189	7.48974	7.51118
ELP6	2063.91	-0.626703	0.129107	-4.85412	1.20921e-06	1.83755e-05	3.00152e-05	0.000334584	0.0451978	0.0470939	3.00152e-05	-0.638893	6.13665	22.1657	0.00386138	0.0679374	0.788395	1	1	0.0679374	11.4079	11.3747	11.0717	10.7232	10.6566	10.6071
ACIN1	9835.01	0.230852	0.0475906	4.8508	1.22965e-06	1.86743e-05	3.05032e-05	0.000340024	0.0459608	0.0478901	3.05032e-05	0.225955	8.38616	4.18177	0.283092	0.98723	1	1	1	0.98723	13.1409	13.1334	13.1555	13.3381	13.4095	13.3769
RAB8B	2542.99	1.36952	0.282381	4.84991	1.23518e-06	1.87462e-05	3.06208e-05	0.000341335	0.046166	0.0481052	3.06208e-05	1.44561	6.4346	49.3349	9.06681e-06	0.00127691	0.0148181	0.554055	0.558008	0.00127691	10.0588	10.0442	10.9639	11.8687	11.7741	11.93
RP11-24B19.3	74.3636	1.0164	0.20958	4.84968	1.23658e-06	1.87555e-05	3.0636e-05	0.000341504	0.0462171	0.0481598	3.0636e-05	1.0332	1.39113	14.6551	0.0125668	0.146286	1	1	1	0.146286	5.64188	5.52386	5.74075	6.75711	6.63712	6.57086
UBE2D4	553.429	0.762489	0.157263	4.84851	1.24394e-06	1.88539e-05	3.07966e-05	0.000343294	0.0464909	0.0484463	3.07966e-05	0.761912	4.23857	21.1439	0.00495591	0.0799665	0.927989	1	1	0.0799665	8.48681	8.56372	8.96433	9.46909	9.44154	9.42183
PPAN	210.083	0.908718	0.187427	4.84838	1.24473e-06	1.88539e-05	3.07966e-05	0.000343294	0.0465194	0.0484774	3.07966e-05	0.929423	2.85995	18.2599	0.00623977	0.0930282	1	1	1	0.0930282	7.17525	7.34494	6.99337	8.3267	8.03469	7.9582
AMER1	640.11	0.740475	0.15273	4.84827	1.24543e-06	1.88539e-05	3.07966e-05	0.000343294	0.0465443	0.0485046	3.07966e-05	0.751124	4.45082	20.7261	0.00400046	0.0691779	0.802791	1	1	0.0691779	8.97546	9.04238	8.62407	9.53771	9.764	9.65955
RP11-339B21.14	47.4677	1.2143	0.25054	4.84671	1.25526e-06	1.89786e-05	3.10003e-05	0.000345565	0.0469091	0.0488874	3.10003e-05	1.25618	0.797253	17.2166	0.00378956	0.067173	0.779525	1	1	0.067173	4.87143	5.00721	4.63527	6.06974	6.02595	6.17374
CCDC106	1127.98	-0.394042	0.0813006	-4.84673	1.25512e-06	1.89786e-05	3.10003e-05	0.000345565	0.046905	0.0488818	3.10003e-05	-0.395121	5.26265	9.82778	0.0937652	0.523703	1	1	1	0.523703	10.3302	10.2807	10.3532	9.92584	10.0018	9.87119
RMDN2	106.666	1.11474	0.230098	4.84464	1.26845e-06	1.91536e-05	3.12862e-05	0.000348752	0.0473993	0.0494009	3.12862e-05	1.10942	1.90811	16.5618	0.00429116	0.072335	0.839428	1	1	0.072335	5.97682	5.81753	6.47979	7.28869	6.93604	7.30894
hsa-mir-1199	65.0456	-1.19891	0.247469	-4.84469	1.26811e-06	1.91536e-05	3.12862e-05	0.000348752	0.0473879	0.0493877	3.12862e-05	-1.23556	1.16402	17.105	0.00287712	0.056017	0.650062	1	1	0.056017	6.84767	6.47104	6.181	5.4167	5.23511	5.30213
CDKN1C	776.196	-2.10143	0.433812	-4.84411	1.27182e-06	1.91802e-05	3.13296e-05	0.000349237	0.0475227	0.0495322	3.13296e-05	-2.41765	4.73837	42.327	1.99541e-05	0.0023526	0.0273013	1	1	0.0023526	10.741	10.7622	8.8792	8.13332	7.83199	7.87944
AATF	4439.6	0.243499	0.0502667	4.84414	1.27159e-06	1.91802e-05	3.13296e-05	0.000349237	0.0475155	0.0495233	3.13296e-05	0.239686	7.2392	4.58634	0.26014	0.943212	1	1	1	0.943212	11.9927	11.9954	11.9772	12.2008	12.26	12.241
VPS52	2200.47	-0.623665	0.128755	-4.84381	1.27376e-06	1.91973e-05	3.13576e-05	0.000349548	0.0475939	0.0496077	3.13576e-05	-0.635145	6.22845	22.5436	0.00391844	0.0684531	0.79438	1	1	0.0684531	11.4393	11.5082	11.1825	10.6579	10.8337	10.7766
RP11-650K20.3	7.22523	-2.69263	0.55591	-4.84365	1.27476e-06	1.91987e-05	3.13598e-05	0.000349573	0.0476303	0.049647	3.13598e-05	-3.41962	-2.02356	34.1877	5.73791e-05	0.00485741	0.056369	1	1	0.00485741	3.81234	4.28284	3.39789	0.78177	0	1.36605
LRCH2	881.375	0.695776	0.14365	4.84354	1.27546e-06	1.91987e-05	3.13598e-05	0.000349573	0.0476549	0.049674	3.13598e-05	0.694868	4.90866	22.0791	0.0047145	0.0773731	0.897894	1	1	0.0773731	9.28555	9.22875	9.64391	10.0995	10.0587	10.1118
ABTB2	13.7593	2.3589	0.487144	4.8423	1.28345e-06	1.93068e-05	3.15364e-05	0.000351541	0.0479522	0.0499852	3.15364e-05	2.8425	-0.777167	30.0388	0.000105947	0.00712263	0.0826562	1	1	0.00712263	1.66664	1.72604	3.02777	4.49679	4.57984	4.77744
EFCAB12	90.5878	-1.08084	0.223244	-4.8415	1.28864e-06	1.93605e-05	3.16241e-05	0.000352519	0.0481436	0.0501874	3.16241e-05	-1.13911	1.62395	17.8244	0.00407704	0.0699627	0.811898	1	1	0.0699627	6.6742	7.171	7.0464	5.81715	5.68405	5.98451
RPS26	1427.7	-0.435692	0.0899893	-4.8416	1.288e-06	1.93605e-05	3.16241e-05	0.000352519	0.0481191	0.0501605	3.16241e-05	-0.438339	5.60384	12.0547	0.0540972	0.371294	1	1	1	0.371294	10.7592	10.6834	10.5904	10.2848	10.2849	10.1772
GNG7	11.5761	2.49744	0.515882	4.84112	1.29111e-06	1.93854e-05	3.16647e-05	0.000352972	0.0482346	0.0502836	3.16647e-05	3.13764	-0.995393	37.1431	3.8317e-05	0.00370896	0.0430415	1	1	0.00370896	1.66664	1.72604	1.75922	4.24648	4.57984	4.50414
RGAG1	96.44	-3.04357	0.628972	-4.83896	1.30519e-06	1.95844e-05	3.19899e-05	0.000356597	0.0487593	0.050832	3.19899e-05	-5.11354	1.76286	37.0458	3.88141e-05	0.00375004	0.0435182	1	1	0.00375004	8.02725	8.19468	3.39789	2.59327	2.97718	2.66095
DCAF17	1897.49	0.666472	0.13774	4.83862	1.30744e-06	1.96058e-05	3.20249e-05	0.000356986	0.048842	0.0509195	3.20249e-05	0.668688	6.01311	25.3842	0.00268724	0.053615	0.622187	1	1	0.053615	10.3627	10.4246	10.7387	11.1385	11.1613	11.2565
HSPD1	20345.5	0.370751	0.0766561	4.83655	1.32109e-06	1.97981e-05	3.23388e-05	0.000360486	0.0493506	0.0514511	3.23388e-05	0.367504	9.43471	10.3116	0.0792009	0.470104	1	1	1	0.470104	14.0655	14.0611	14.2131	14.5057	14.4437	14.5082
MRPL28	3583.44	-0.634335	0.131172	-4.83588	1.32555e-06	1.98524e-05	3.24276e-05	0.000361476	0.0495158	0.0516247	3.24276e-05	-0.64781	6.9326	23.3806	0.00249884	0.0511945	0.594099	1	1	0.0511945	12.2139	12.1739	11.8637	11.5169	11.4136	11.4253
DNAJC7	6056.5	0.45768	0.0946862	4.83365	1.34052e-06	2.0064e-05	3.27733e-05	0.000365329	0.0500737	0.0522078	3.27733e-05	0.454712	7.68678	15.0787	0.0321484	0.267364	1	1	1	0.267364	12.2889	12.2088	12.4448	12.8093	12.7289	12.7867
ZNF367	677.506	0.452433	0.0936339	4.83193	1.35214e-06	2.02252e-05	3.30366e-05	0.000368264	0.0505064	0.0526603	3.30366e-05	0.442664	4.53229	9.46462	0.08408	0.48854	1	1	1	0.48854	9.19744	9.11324	9.1873	9.68491	9.53362	9.61271
RGL2	1683.25	-0.449501	0.0930689	-4.82977	1.36694e-06	2.04338e-05	3.33773e-05	0.000372062	0.0510578	0.0532367	3.33773e-05	-0.45144	5.84045	13.4825	0.0437558	0.325899	1	1	1	0.325899	10.9663	10.949	10.8473	10.4644	10.5831	10.3868
PLCD1	3349.94	-2.54717	0.527502	-4.82875	1.374e-06	2.05039e-05	3.34917e-05	0.000373338	0.0513173	0.0535101	3.34917e-05	-3.22938	6.84822	39.1652	2.94732e-05	0.00309539	0.0359211	1	1	0.00309539	13.0192	13.0809	10.192	9.34375	9.44628	9.2803
RNF19A	1187.33	0.33449	0.0692693	4.82884	1.37334e-06	2.05039e-05	3.34917e-05	0.000373338	0.0512956	0.0534861	3.34917e-05	0.326302	5.33846	6.76944	0.163003	0.724803	1	1	1	0.724803	10.0079	10.0457	10.066	10.3593	10.3598	10.3921
ZNF710	719.387	1.10024	0.227853	4.82871	1.37421e-06	2.05039e-05	3.34917e-05	0.000373338	0.0513252	0.0535198	3.34917e-05	1.13316	4.61411	37.5918	3.61159e-05	0.0035735	0.0414695	1	1	0.0035735	8.46033	8.65329	9.23947	9.89456	10.0242	9.92164
RBL2	2038.83	-0.558106	0.115603	-4.82777	1.38074e-06	2.05795e-05	3.36153e-05	0.000374715	0.0515678	0.0537742	3.36153e-05	-0.568245	6.11576	20.5615	0.0102054	0.128222	1	1	1	0.128222	11.1842	11.124	11.4233	10.6502	10.6749	10.7245
AC137932.1	18.7338	-2.68643	0.556459	-4.82773	1.381e-06	2.05795e-05	3.36153e-05	0.000374715	0.0515763	0.0537845	3.36153e-05	-3.52368	-0.623516	38.0631	3.39598e-05	0.00344062	0.0399274	1	1	0.00344062	5.43987	5.72612	3.39789	1.95492	1.71874	2.12184
ZBTB33	2635.41	0.865217	0.179232	4.82737	1.3835e-06	2.06039e-05	3.36551e-05	0.000375159	0.0516683	0.0538819	3.36551e-05	0.880806	6.48673	36.2024	5.58982e-05	0.00481147	0.0558358	1	1	0.00481147	10.6325	10.7223	11.1661	11.7529	11.6459	11.8089
SLC2A1-AS1	136.399	-2.21549	0.459125	-4.82547	1.39675e-06	2.07882e-05	3.39562e-05	0.000378515	0.0521616	0.0543978	3.39562e-05	-2.59701	2.24391	36.3536	4.25764e-05	0.00398831	0.0462833	1	1	0.00398831	8.26509	8.30934	6.31669	5.51073	5.14455	5.28033
FOXK1	1752.83	-0.470874	0.0975976	-4.82465	1.40252e-06	2.08611e-05	3.40752e-05	0.000379842	0.0523757	0.0546226	3.40752e-05	-0.478061	5.89762	15.5356	0.0323116	0.268021	1	1	1	0.268021	10.9257	10.943	11.1049	10.4347	10.596	10.5262
MNX1-AS1	13.2008	-1.96909	0.408165	-4.82425	1.4053e-06	2.08893e-05	3.41214e-05	0.000380356	0.052478	0.0547307	3.41214e-05	-2.18094	-1.16119	27.5302	0.000158259	0.00923214	0.107137	1	1	0.00923214	4.63935	4.6574	4.14536	2.59327	2.48104	2.51927
HOXB3	1064.59	-0.40234	0.0834259	-4.82273	1.41608e-06	2.10365e-05	3.43617e-05	0.000383035	0.0528791	0.0551505	3.43617e-05	-0.407561	5.17977	10.0065	0.0865614	0.498024	1	1	1	0.498024	10.1801	10.2901	10.2609	9.77885	9.88431	9.86236
RP11-533E19.7	50.4713	-1.27237	0.263842	-4.82245	1.418e-06	2.10393e-05	3.43663e-05	0.000383087	0.0529493	0.0552266	3.43663e-05	-1.29249	0.793921	16.7824	0.00236554	0.0493655	0.572874	1	1	0.0493655	6.45926	6.22616	5.74075	4.96384	5.04792	4.81835
LIFR	770.018	0.405095	0.0840007	4.82252	1.41755e-06	2.10393e-05	3.43663e-05	0.000383087	0.0529328	0.0552079	3.43663e-05	0.394692	4.71525	8.32219	0.11414	0.588811	1	1	1	0.588811	9.3154	9.3913	9.42611	9.8127	9.73714	9.77608
CTD-2267D19.2	56.3703	-1.50746	0.312609	-4.82218	1.42e-06	2.10547e-05	3.43915e-05	0.000383367	0.0530196	0.0553015	3.43915e-05	-1.59003	0.956693	22.453	0.00038852	0.0157539	0.182819	1	1	0.0157539	6.83398	6.4136	5.80371	4.96384	4.94436	4.75654
NOL8	2642.37	0.426773	0.088529	4.82071	1.43047e-06	2.11974e-05	3.46246e-05	0.000385966	0.0534108	0.055711	3.46246e-05	0.420872	6.49134	12.3824	0.0525521	0.364907	1	1	1	0.364907	11.0604	11.1218	11.2362	11.5602	11.4983	11.6309
TC2N	308.831	-1.39643	0.289757	-4.81932	1.44051e-06	2.13329e-05	3.4846e-05	0.000388434	0.0537842	0.056102	3.4846e-05	-1.46634	3.379	34.5405	5.46053e-05	0.00474048	0.0550119	1	1	0.00474048	8.52138	8.46351	9.34377	7.39114	7.11363	7.51118
DCBLD1	400.239	0.590929	0.122629	4.81885	1.44391e-06	2.13701e-05	3.49066e-05	0.00038911	0.0539099	0.0562346	3.49066e-05	0.593245	3.77964	11.5252	0.0421223	0.317421	1	1	1	0.317421	8.3152	8.45879	8.16601	8.96622	8.82882	8.95128
HMGN1P38	28.8562	1.87925	0.39005	4.81798	1.45018e-06	2.14495e-05	3.50364e-05	0.000390557	0.0541425	0.0564787	3.50364e-05	2.0631	0.0830464	22.2152	0.000406529	0.0162253	0.18829	1	1	0.0162253	2.91154	3.18247	4.4897	5.55555	5.68405	5.37935
RP11-804H8.6	13.0198	2.41491	0.501323	4.81708	1.45678e-06	2.15338e-05	3.5174e-05	0.00039209	0.0543873	0.0567357	3.5174e-05	2.9718	-0.865134	28.176	0.000142382	0.00859657	0.0997609	1	1	0.00859657	1.66664	1.10708	3.02777	4.45008	4.57984	4.63585
TCEA1	2968.04	0.463298	0.0962005	4.81596	1.46493e-06	2.16409e-05	3.53489e-05	0.00039404	0.0546902	0.0570532	3.53489e-05	0.45884	6.65891	14.4566	0.0332286	0.273019	1	1	1	0.273019	11.3106	11.1688	11.3723	11.8178	11.6714	11.752
LINC00938	563.807	-0.722942	0.150423	-4.80606	1.53936e-06	2.27263e-05	3.71219e-05	0.000413804	0.0574674	0.0599519	3.71219e-05	-0.744715	4.26104	20.6252	0.005657	0.0870386	1	1	1	0.0870386	9.36144	9.31754	9.69462	8.77576	8.60089	8.77415
XLOC_005767	102.013	0.900567	0.187511	4.80274	1.56511e-06	2.30921e-05	3.77195e-05	0.000420465	0.0584271	0.0609547	3.77195e-05	0.899096	1.83508	13.0975	0.0207862	0.20218	1	1	1	0.20218	6.22768	6.01067	6.27286	6.97072	7.06508	7.14976
FAM189B	1409.07	-0.792358	0.16501	-4.80187	1.57188e-06	2.31777e-05	3.78593e-05	0.000422024	0.0586783	0.0612185	3.78593e-05	-0.812077	5.58715	28.0202	0.000390056	0.0158035	0.183396	1	1	0.0158035	10.9013	10.9831	10.4911	10.0737	9.98561	9.95556
NKD1	10.4583	2.58862	0.539151	4.8013	1.5764e-06	2.32299e-05	3.79446e-05	0.000422974	0.0588453	0.0613943	3.79446e-05	3.37714	-1.07896	32.5197	7.2913e-05	0.00558489	0.0648112	1	1	0.00558489	1.66664	1.72604	0	4.13278	4.43452	4.46603
CLCA1	66.3736	-3.02621	0.630528	-4.79948	1.5908e-06	2.34277e-05	3.82677e-05	0.000426576	0.0593815	0.0619554	3.82677e-05	-5.23138	1.22802	37.7777	3.52471e-05	0.00351579	0.0407998	1	1	0.00351579	7.59592	7.5543	3.02777	2.41019	2.48104	1.91106
ACOT11	48.1258	-1.45073	0.302297	-4.79902	1.59446e-06	2.34671e-05	3.83321e-05	0.000427294	0.0595165	0.0620979	3.83321e-05	-1.55096	0.745311	20.6852	0.000548491	0.0198125	0.229919	1	1	0.0198125	6.40476	6.39394	5.67492	4.62847	4.27291	4.94382
XLOC_039453	26.0455	-1.78908	0.372817	-4.79881	1.5961e-06	2.34768e-05	3.83478e-05	0.000427469	0.0595761	0.0621618	3.83478e-05	-1.96775	-0.155602	23.554	0.000316274	0.0141459	0.16416	1	1	0.0141459	5.36571	5.72612	5.20075	3.37157	2.48104	3.94448
SLC25A41	117.379	-1.67171	0.348557	-4.7961	1.61788e-06	2.37825e-05	3.88471e-05	0.000433035	0.0603875	0.06301	3.88471e-05	-1.81944	2.01572	29.9566	0.000107307	0.00715505	0.0830325	1	1	0.00715505	7.96583	7.64027	6.62631	5.64121	5.92074	5.68606
MAGEA6	2593.14	0.360231	0.075112	4.79592	1.6193e-06	2.37886e-05	3.88571e-05	0.000433147	0.0604386	0.0630651	3.88571e-05	0.354115	6.46379	9.27716	0.103125	0.55367	1	1	1	0.55367	11.139	11.1113	11.2001	11.5823	11.4776	11.4649
PSD	127.017	-2.26083	0.471611	-4.79383	1.63623e-06	2.40226e-05	3.92393e-05	0.000437407	0.0610691	0.0637247	3.92393e-05	-2.67537	2.1442	35.838	4.56541e-05	0.00420989	0.0488546	1	1	0.00420989	8.24455	8.17177	6.13277	5.26305	4.94436	5.2129
ITGA3	8.55008	2.92618	0.610499	4.79309	1.64231e-06	2.4097e-05	3.93609e-05	0.000438762	0.0612943	0.0639615	3.93609e-05	4.94127	-1.32804	34.914	5.1836e-05	0.00458577	0.0532166	1	1	0.00458577	0	1.10708	0	3.55932	4.43452	4.30264
XLOC_048315	34.7464	-1.26245	0.263421	-4.79249	1.64723e-06	2.41543e-05	3.94544e-05	0.000439805	0.0614762	0.0641529	3.94544e-05	-1.35843	0.248146	16.8454	0.00200799	0.0445653	0.517169	1	1	0.0445653	5.70339	5.62853	5.74075	4.49679	3.88254	4.46603
ACTG1	55307.2	0.969377	0.202304	4.79167	1.654e-06	2.42379e-05	3.95911e-05	0.000441329	0.0617254	0.0644148	3.95911e-05	0.992222	10.8749	41.8165	2.12177e-05	0.00246176	0.0285681	1	1	0.00246176	14.9427	14.9581	15.5397	16.2047	16.1897	16.1078
SFI1	653.749	-0.817521	0.170634	-4.79108	1.65887e-06	2.42951e-05	3.96844e-05	0.000442369	0.0619073	0.0646063	3.96844e-05	-0.83711	4.4815	23.5236	0.00124637	0.0334327	0.387977	1	1	0.0334327	9.86554	9.83405	9.38037	8.96207	8.8142	8.86909
[truncated: 59,916 more rows]

## Sheet: Figure 1c and 1d
gene	NS1_fold_change	NS1_group_inflexionPoint	NS2_fold_change	NS2_group_inflexionPoint	IFN1_fold_change	IFN1_group_inflexionPoint	IFN2_fold_change	IFN2_group_inflexionPoint	DESeq2_log2FoldChange	DESeq2_padj	NS_fold_change.average	IFN_fold_change.average	NS_group_inflexionPoint	IFN_group_inflexionPoint	IFN_vs_NS_fold_change.log2FC	IFN_vs_NS.plot_condition
[truncated: 17,941 more rows]

[truncated: 15 more sheets: Figure 3h, Figure 4b, Figure 4d, Figure 4e, Figure 5c, Figure 6d, Figure 6e, Figure 6f, Suplementary Fig 1a-c, Supplementary Fig 1d and 1e, Supplementary Fig 7d, Supplementary Fig 8b, Supplementary Fig 8c, Supplementary Fig 8d, Supplementary Fig 8e]
